# Supplementary material for: Non-obligate pairwise metabolite cross-feeding suggests ammensalic interactions between Bacillus amyloliquefaciens and Aspergillus oryzae
Source: Commun Biol. 2022 Mar 15;5:232. doi: 10.1038/s42003-022-03181-7 (PMC8924192; doi:10.1038/s42003-022-03181-7)
Supplement: Supplementary file 4 — Supplementary data 1 [file 42003_2022_3181_MOESM4_ESM.xlsx]

## Sheet: Sheet 1. Source data Fig. 1.a-f
B. amyloliquefaciens cross-fed with A. oryzae extracts in MCF-1 (Ad→Br)
Phenotype	Fig. 1.a. Cell turbidity (O.D. 600 nm)
Incubation time (h)	Treated (MCF-1)_Rep1	Treated (MCF-1)_Rep2	Treated (MCF-1)_Rep3	Average	Stdv	Control_1	Control_2	Control_3	Average	Stdv
0	0.041	0.037	0.031	0.0363333	0.00503322	0.032	0.021	0.027	0.0266667	0.00550757
12	0.365	0.32	0.099	0.261333	0.142374	0.218	0.157	0.109	0.161333	0.0546291
24	1.302	1.22	0.918	1.14667	0.202231	1.063	1.075	1.074	1.07067	0.00665833
36	1.724	1.958	1.464	1.71533	0.247114	1.61	1.622	1.56	1.59733	0.0328836
48	2.08	1.93	1.862	1.95733	0.111541	1.3	2.126	1.56	1.662	0.422341
Phenotype	Fig. 1.b. Cell viabiltity (log10 CFU/mL)
Incubation time (h)	Treated (MCF-1)_Rep1	Treated (MCF-1)_Rep2	Treated (MCF-1)_Rep3	Average	Stdv	Control_1	Control_2	Control_3	Average	Stdv
0	4.77815	4.60206	5.27875	4.88632	0.351076	4.69897	5	5.04139	4.91345	0.186898
12	5.27875	5.11394	5.23045	5.20772	0.0847244	5.17609	4.90309	5.41497	5.16472	0.256131
24	6.66276	6.79934	7	6.8207	0.169633	6.69897	5.8451	6.41497	6.31968	0.434839
36	8.23045	8.81291	8.54407	8.52914	0.291519	6.30103	6.90309	6.47712	6.56041	0.309552
48	7.30103	7.11394	7.90309	7.43935	0.412357	6	6.69897	7.47712	6.72536	0.738914
Phenotype	Fig. 1.c. Cell dry weight (mg/mL)
Incubation time (h)	Treated (MCF-1)_Rep1	Treated (MCF-1)_Rep2	Treated (MCF-1)_Rep3	Average	Stdv	Control_1	Control_2	Control_3	Average	Stdv
0	0.927	1.151	1.144	1.074	0.127354	0.915	1.055	1.19	1.05333	0.137508
12	2.625	3.53	3.16	3.105	0.455	1.26	1.765	1.625	1.55	0.26072
24	3.555	3.315	3.535	3.46833	0.133167	2.27	3.145	3.5	2.97167	0.633055
36	4.005	4.03	3.93	3.98833	0.0520416	2.025	2.99	2.145	2.38667	0.525936
48	1.635	1.795	1.575	1.66833	0.113725	1.37	1.585	2.025	1.66	0.333879
Phenotype	Fig. 1.d. Biofilm (Abs. 550 nm)
Incubation time (h)	Treated (MCF-1)_Rep1	Treated (MCF-1)_Rep2	Treated (MCF-1)_Rep3	Average	Stdv	Control_1	Control_2	Control_3	Average	Stdv
0	0.03785	0.03915	0.0378	0.0382667	0.000765398	0.03855	0.03895	0.03785	0.03845	0.000556776
12	0.0633	0.06185	0.06095	0.0620333	0.00118568	0.07055	0.0671	0.0696	0.0690833	0.00178209
24	0.0868	0.10365	0.1028	0.09775	0.0094925	0.0675	0.0654	0.07735	0.0700833	0.00638011
36	0.14955	0.20245	0.21455	0.18885	0.0345683	0.11255	0.0881	0.12175	0.107467	0.0173914
48	0.1536	0.14535	0.1929	0.16395	0.0254085	0.1275	0.11535	0.0968	0.113217	0.0154608
A. oryzae cross-fed with B. amyloliquefaciens extracts in MCF-2 (Bd→Ar)
Phenotype	Fig. 1.e. Mycelial dryw weight (mg/mL)
Incubation time (h)	Treated (MCF-2)_Rep1	Treated (MCF-2)_Rep2	Treated (MCF-3)_Rep3	Average	Stdv	Control_1	Control_2	Control_3	Average	Stdv
0	0	0	0	0	0	0	0	0	0	0
120	21.42	22.568	17.868	20.6187	2.45033	27.62	26.04	26.728	26.796	0.792192
168	26.944	21.828	22.048	23.6067	2.89231	25.528	29.336	27.648	27.504	1.90808
216	22.148	24.448	27.136	24.5773	2.49651	26.636	23.78	24.628	25.0147	1.46674
Phenotype	Fig. 1.f. Conidia density (log10 counts/mL)
Incubation time (h)	Treated (MCF-2)_Rep1	Treated (MCF-2)_Rep2	Treated (MCF-3)_Rep3	Average	Stdv	Control_1	Control_2	Control_3	Average	Stdv
0	4.44716	4.60206	4.4624	4.50387	0.085374	4.51851	4.54407	4.4624	4.50833	0.0417772
120	7.09621	7.15655	7.077	7.10992	0.0415064	7.23045	7.07041	7.21272	7.17119	0.0877312
168	7.01953	7.42292	7.36286	7.26844	0.217639	7.63568	7.64797	7.74803	7.67723	0.0616248
216	7.44654	7.48572	7.29003	7.40743	0.103539	6.79379	7.07078	6.93802	6.9342	0.138533
