# Supplementary material for: Non-obligate pairwise metabolite cross-feeding suggests ammensalic interactions between Bacillus amyloliquefaciens and Aspergillus oryzae
Source: Commun Biol. 2022 Mar 15;5:232. doi: 10.1038/s42003-022-03181-7 (PMC8924192; doi:10.1038/s42003-022-03181-7)
Supplement: Supplementary file 5 — Supplementary data 2 [file 42003_2022_3181_MOESM5_ESM.xlsx]

## Sheet: 1. Source data for Fig. 2a & b
Peak Nr	Scan Nr	Ret(umin)	Mass(uD)	Mass_Scan	CF-0h_1	CF-0h_2	CF-0h_3	CF-12h_1	CF-12h_2	CF-12h_3	CF-24h_1	CF-24h_2	CF-24h_3	CF-36h_1	CF-36h_2	CF-36h_3	CF-48h_1	CF-48h_2	CF-48h_3	Con-0h_1	Con-0h_2	Con-0h_3	Con-12h_1	Con-12h_2	Con-12h_3	Con-24h_1	Con-24h_2	Con-24h_3	Con-36h_1	Con-36h_2	Con-36h_3	Con-48h_1	Con-48h_2	Con-48h_3
1	842	5584630	150002869	150002869_ 842	191	340	383	68	68	68	68	68	68	68	68	68	68	68	68	68	68	68	68	68	68	68	68	68	68	68	68	68	68	68
2	636	4207500	150028076	150028076_ 636	4333	3219	3901	275	456	68	68	100	68	68	68	68	68	68	68	68	68	68	68	68	68	68	68	68	68	68	68	68	68	68
3	749	4958658	150031342	150031342_ 749	68	68	68	68	68	68	68	221	151	209	229	227	715	707	685	68	68	68	68	68	68	68	68	68	223	68	103	520	471	274
4	437	2874572	150056061	150056061_ 437	68	201	68	68	68	68	68	68	68	68	68	68	68	68	68	68	68	68	68	68	68	68	68	68	68	96	68	89	68	68
5	460	3029215	150056595	150056595_ 460	68	157	68	68	68	68	68	68	68	68	68	68	68	68	68	68	68	68	68	68	68	68	71	68	68	68	68	107	68	68
6	502	3309108	150056198	150056198_ 502	68	68	68	68	68	68	68	68	68	68	68	68	68	68	155	294	68	68	68	68	68	68	158	68	68	68	82	68	68	68
7	517	3408487	150056442	150056442_ 517	68	481	68	68	68	68	68	87	68	68	68	68	68	68	196	68	68	68	68	68	68	68	99	120	68	68	94	103	68	68
8	542	3574183	150056427	150056427_ 542	68	360	68	68	68	68	68	68	68	68	68	68	68	68	68	300	68	68	68	68	68	68	68	84	68	68	68	68	68	68
9	592	3912927	150056229	150056229_ 592	68	68	68	68	68	68	68	68	68	68	68	68	68	68	68	68	68	272	68	68	68	68	68	68	68	68	72	83	68	68
10	695	4597847	150056274	150056274_ 695	68	274	68	68	68	68	68	68	68	68	68	68	68	68	68	677	493	255	68	68	68	68	68	68	68	68	68	68	68	68
11	803	5323187	150056244	150056244_ 803	68	68	68	68	68	68	68	68	68	68	68	68	68	68	68	68	246	68	68	68	68	68	68	68	68	78	72	68	68	68
12	859	5695085	150056381	150056381_ 859	68	78	68	68	68	68	68	68	68	68	68	68	68	68	68	68	257	68	68	68	68	68	68	68	68	76	68	68	68	68
13	1873	11351417	150889816	150889816_1873	68	68	68	68	68	1035	68	68	138	68	68	68	68	68	68	412	68	68	68	68	68	68	68	68	141	68	68	68	68	68
14	1912	11580176	150889603	150889603_1912	68	68	68	68	194	766	68	68	189	68	68	68	68	68	68	68	68	68	68	68	68	68	68	144	68	110	97	68	68	68
15	1938	11756715	150889771	150889771_1938	68	68	68	68	171	562	68	68	102	68	68	68	68	68	68	68	68	310	68	68	68	68	68	80	119	99	80	68	68	68
16	2168	13310567	150889496	150889496_2168	68	68	68	68	239	68	68	68	68	68	68	68	68	68	68	68	68	68	68	68	109	68	68	245	135	68	68	68	68	68
17	2180	13390785	150889755	150889755_2180	68	68	68	68	824	2662	68	68	835	68	68	68	68	68	213	388	68	1247	68	68	296	68	68	693	822	643	873	68	68	68
18	2025	12345843	150948395	150948395_2025	112	68	68	68	68	269	68	68	68	68	68	68	68	68	68	68	68	68	68	68	68	68	166	68	68	68	68	68	68	68
19	2079	12706737	150948303	150948303_2079	88	68	68	68	68	274	68	68	68	68	68	68	68	68	68	68	68	68	68	68	68	68	136	68	68	68	68	68	68	68
20	2117	12964487	150948471	150948471_2117	123	68	68	68	68	255	68	68	68	68	68	68	68	68	68	68	68	68	68	68	68	68	68	68	68	68	68	68	68	68
21	2133	13074962	150948303	150948303_2133	450	68	68	68	68	657	68	68	68	68	68	68	68	68	68	68	68	68	68	68	68	68	414	68	68	68	68	68	68	68
22	2156	13229562	150948456	150948456_2156	619	68	68	68	68	1120	68	68	68	68	68	68	68	68	68	68	68	68	68	68	68	68	685	68	68	68	68	68	68	68
23	3	15543	150983032	150983032_ 3	68	2040	68	68	68	68	68	68	68	68	68	68	68	68	68	68	68	68	988	68	68	68	68	68	1787	68	1632	68	68	68
24	22	144430	150983063	150983063_ 22	68	68	679	68	68	68	68	68	68	68	2669	68	68	772	68	1377	68	68	68	586	68	68	68	68	3855	68	2703	2258	68	1793
25	33	218077	150983032	150983032_ 33	68	3957	68	3001	3228	68	3047	68	2416	2450	3716	68	68	68	904	68	68	5990	2871	68	3104	68	5014	68	5118	3327	68	2957	68	68
26	55	365355	150983017	150983017_ 55	6723	5866	2550	4983	4531	68	68	2459	68	3229	68	2180	68	1526	68	5134	9900	68	68	1887	68	68	5730	68	5831	4500	4441	3803	68	2889
27	72	479530	150983002	150983002_ 72	68	5604	68	5020	4521	12535	3656	2851	3929	3398	4074	68	68	1618	68	5846	9761	68	3115	68	3584	68	68	5196	6431	4523	4702	3947	68	2949
28	84	560498	150983017	150983017_ 84	7150	68	68	68	4581	68	3696	2754	3872	68	4079	68	68	68	68	68	68	68	68	68	68	68	5646	68	68	68	68	68	2498	68
29	99	659918	150983032	150983032_ 99	6921	5362	3405	4951	4095	12095	3954	2836	3947	3203	4141	2813	1216	1576	1452	6258	9843	1873	3039	2623	3796	4800	68	4794	5634	4331	4733	3949	68	3016
30	187	1199140	150983032	150983032_ 187	68	68	68	68	68	68	68	68	68	68	68	68	68	68	68	5198	68	68	1653	68	68	68	68	68	68	68	1130	68	68	68
31	203	1305977	150983047	150983047_ 203	2646	68	68	68	68	68	991	68	1471	68	68	68	68	619	68	68	5639	68	1984	68	68	68	68	68	68	1334	68	68	68	68
32	228	1475348	150983032	150983032_ 228	3427	68	68	707	68	68	68	68	1701	1159	68	68	68	804	68	68	1480	1007	2371	68	2459	68	68	2572	68	1774	1620	1512	68	68
33	240	1556358	150983032	150983032_ 240	68	68	68	68	68	68	68	68	68	68	390	68	68	815	68	68	68	1263	68	68	68	68	68	68	68	68	68	68	68	68
34	278	1806742	150983078	150983078_ 278	322	68	68	68	68	68	68	360	255	1156	68	1301	68	100	68	68	68	68	2487	68	559	68	68	68	343	213	2105	68	68	68
35	701	4641992	150983185	150983185_ 701	68	68	68	68	68	68	68	68	68	129	68	68	68	68	68	68	68	68	68	68	68	68	68	68	68	68	249	68	68	68
36	712	4715635	150983093	150983093_ 712	68	68	68	68	68	68	68	68	226	68	68	68	68	68	68	68	68	68	280	68	68	68	68	306	68	68	68	68	68	68
37	752	4980762	150983154	150983154_ 752	68	68	68	68	68	68	68	68	68	68	68	68	68	68	68	68	68	68	68	68	68	68	68	68	68	68	261	68	68	68
38	823	5459428	150983093	150983093_ 823	68	68	68	68	68	68	68	68	68	101	68	68	68	68	68	68	68	68	68	68	68	68	68	68	68	68	228	183	68	68
39	159	1011412	150999268	150999268_ 159	68	68	68	68	68	68	68	68	68	68	68	68	68	68	68	2996	2580	1916	68	68	68	68	68	68	68	68	68	68	68	68
40	162	1033492	151026581	151026581_ 162	3310	3310	2313	68	68	68	68	68	68	70	68	68	68	68	68	494	68	68	68	68	68	68	68	68	68	84	68	68	68	81
41	178	1136633	151026398	151026398_ 178	714	937	68	68	68	68	68	68	68	68	68	68	68	68	68	68	68	68	68	68	68	68	68	68	68	68	68	68	68	68
42	34	221782	151040100	151040100_ 34	68	68	68	68	68	903	68	68	68	68	68	68	68	68	68	68	740	68	68	68	68	175	68	68	68	168	68	68	68	68
43	61	405888	151040207	151040207_ 61	68	68	68	68	68	1002	68	68	68	238	68	68	68	68	68	68	719	68	68	68	68	68	68	68	68	68	68	68	68	68
44	75	501583	151040146	151040146_ 75	68	68	68	68	68	1215	68	68	68	293	246	68	68	68	68	68	863	68	68	68	68	68	68	68	68	68	68	68	68	68
45	92	612055	151040115	151040115_ 92	68	68	68	589	361	1049	359	68	68	243	68	289	68	132	68	68	760	1301	68	68	306	409	433	388	68	68	281	319	191	250
46	180	1151327	151040375	151040375_ 180	68	68	68	222	274	553	306	99	68	176	68	129	68	68	68	68	935	68	68	68	222	358	215	68	68	68	221	68	68	68
47	211	1357662	151040222	151040222_ 211	68	68	68	68	68	879	68	126	68	68	68	68	68	68	68	68	68	68	68	68	68	68	352	68	68	68	68	68	68	68
48	229	1482728	151040176	151040176_ 229	68	68	68	68	68	974	68	68	174	68	68	68	68	68	68	68	68	68	68	68	68	68	328	192	68	68	154	68	68	68
49	249	1615318	151040283	151040283_ 249	68	68	68	125	110	945	68	68	68	94	68	68	68	68	68	68	544	403	68	68	68	68	388	201	68	68	68	68	68	68
50	269	1747828	151040222	151040222_ 269	68	68	68	68	68	1092	68	68	68	68	68	119	68	68	68	68	68	68	68	68	84	68	68	68	68	68	68	68	68	68
51	307	2005577	151040329	151040329_ 307	68	68	68	68	68	68	68	68	68	68	68	173	476	68	389	68	68	68	68	68	68	68	68	68	68	68	68	68	68	68
52	331	2160228	151040222	151040222_ 331	68	68	2225	68	68	68	251	68	68	106	68	210	598	472	68	68	68	68	68	68	68	185	68	68	68	68	254	68	68	68
53	357	2336975	151040283	151040283_ 357	2810	1947	68	68	68	747	68	68	68	68	68	262	68	251	68	68	68	68	68	68	68	68	68	68	68	68	128	68	68	68
54	436	2867237	151040176	151040176_ 436	68	68	68	68	68	68	68	68	68	83	68	68	68	68	68	68	68	68	68	68	68	68	68	247	68	68	137	68	68	68
55	945	6276876	151040344	151040344_ 945	68	68	68	430	424	1716	68	271	68	304	375	174	356	232	274	68	2123	1982	68	761	954	242	622	68	68	68	130	68	68	68
56	958	6357877	151040283	151040283_ 958	68	68	68	68	180	68	68	68	68	195	68	149	68	68	68	68	1521	1731	68	410	520	68	479	68	68	68	197	68	68	68
57	972	6453607	151040237	151040237_ 972	68	68	68	68	68	1342	68	68	68	98	68	68	68	156	68	68	68	68	68	68	68	68	68	68	68	68	68	68	68	68
58	989	6571437	151040268	151040268_ 989	68	68	68	625	68	1295	68	68	68	68	68	68	68	68	68	68	1670	1911	68	660	548	68	564	68	68	68	68	68	68	68
59	1011	6718740	151040283	151040283_1011	68	68	68	614	510	1498	68	68	68	68	68	308	68	234	68	68	2158	2134	68	920	719	68	467	438	68	68	350	68	201	68
60	1073	7055217	151040131	151040131_1073	68	68	992	185	68	368	68	102	68	68	68	68	68	138	68	68	765	697	68	456	68	68	68	68	68	68	68	262	68	68
61	1087	7146433	151040283	151040283_1087	68	1911	1015	466	68	1125	68	218	68	68	68	218	104	83	145	68	68	1143	68	532	475	409	374	68	68	68	295	367	239	68
62	1099	7224860	151040405	151040405_1099	68	2328	2450	880	250	1593	122	68	68	113	68	316	418	424	543	68	2035	3283	1573	1689	1113	439	568	68	68	142	68	68	68	68
63	1114	7320505	151040512	151040512_1114	68	1252	1116	68	68	68	68	68	68	68	68	68	198	68	68	68	68	68	68	68	68	68	68	68	68	68	68	68	68	68
64	1117	7342598	151040390	151040390_1117	850	1782	68	544	68	68	68	68	68	68	68	68	68	199	68	68	997	68	68	805	812	68	68	68	68	68	68	68	68	68
65	1135	7458973	151040405	151040405_1135	2354	2679	3514	775	439	1659	68	68	68	158	68	68	185	674	232	68	1747	2200	1777	1814	1376	492	511	68	68	193	68	68	160	68
66	1155	7579195	151040421	151040421_1155	3233	4375	3950	68	489	68	193	158	68	166	68	68	872	404	672	68	68	68	68	1105	1008	444	467	68	68	68	235	68	68	68
67	1168	7662155	151040344	151040344_1168	68	554	68	468	282	1494	68	68	68	68	68	165	516	68	115	68	848	1448	68	68	416	321	68	68	68	208	197	68	68	68
68	1191	7816815	151040436	151040436_1191	1343	1639	1135	363	68	510	167	68	68	68	279	68	68	169	68	68	925	658	68	406	313	255	212	68	68	68	123	68	68	68
69	1211	7925775	151040329	151040329_1211	254	225	68	205	133	557	68	86	68	68	68	68	68	103	68	68	786	947	68	189	191	154	103	68	68	68	122	68	68	68
70	1239	8108427	151040390	151040390_1239	68	68	68	280	68	68	167	68	68	68	68	148	68	68	68	68	652	626	68	189	68	68	68	68	68	68	68	68	68	68
71	1258	8223799	151040298	151040298_1258	68	443	68	68	68	68	68	68	68	68	68	68	68	68	68	68	514	68	68	68	242	68	212	68	68	68	216	68	68	68
72	1272	8307533	151040329	151040329_1272	68	68	68	68	68	458	184	68	68	207	68	191	68	109	68	68	68	691	68	68	215	208	283	68	68	68	223	68	68	68
73	1298	8470813	151040298	151040298_1298	366	68	68	310	68	477	198	68	68	201	68	68	68	109	68	68	68	724	68	68	68	296	249	68	398	68	287	68	68	68
74	1345	8719209	151040390	151040390_1345	362	383	68	161	68	364	68	68	68	68	68	126	68	68	68	68	68	68	68	206	162	189	158	68	68	68	68	68	171	68
75	1362	8830082	151040466	151040466_1362	68	195	68	68	68	458	129	68	68	126	68	68	68	85	68	68	68	68	68	214	190	68	188	68	68	68	261	68	68	68
76	1394	9035044	151040527	151040527_1394	68	227	68	159	68	316	68	68	68	193	68	134	68	68	68	68	68	68	68	68	139	68	235	68	68	68	68	68	68	68
77	1408	9122193	151040146	151040146_1408	289	68	68	68	68	68	68	68	68	68	68	68	68	68	68	68	68	68	68	141	68	68	221	68	68	68	233	68	68	68
78	1434	9289600	151040512	151040512_1434	68	245	68	68	68	68	146	68	68	92	68	96	68	68	68	68	68	68	68	161	143	134	303	68	68	68	159	68	68	68
79	1451	9404173	151040283	151040283_1451	68	68	68	204	68	278	68	68	68	68	68	68	68	68	68	68	68	68	68	68	68	68	227	68	68	68	68	68	68	68
80	1472	9530387	151040466	151040466_1472	68	68	68	68	68	435	112	68	68	121	68	68	68	68	68	68	68	68	68	68	68	68	134	68	68	68	202	68	68	68
81	1501	9697456	151040344	151040344_1501	68	68	68	217	68	307	68	68	68	68	68	68	68	68	68	68	68	68	68	68	68	68	148	68	68	68	68	68	68	68
82	1534	9869946	151040955	151040955_1534	68	68	68	247	68	293	68	68	68	68	403	68	68	68	68	68	68	68	68	68	68	68	68	68	68	68	68	68	68	68
83	5	30270	151061493	151061493_ 5	68	68	68	68	68	68	68	68	68	68	68	68	68	68	68	68	68	626	95	68	68	68	68	68	180	68	68	68	68	68
84	138	889552	151061722	151061722_ 138	607	68	695	597	388	1546	668	263	701	460	461	68	118	251	68	68	68	337	68	68	68	68	68	68	68	68	68	68	68	68
85	163	1040868	151061691	151061691_ 163	68	68	1034	68	68	1390	68	68	68	68	425	68	68	68	68	68	68	68	68	68	68	68	68	68	68	68	68	68	68	68
86	276	1792013	151060867	151060867_ 276	68	68	68	68	68	68	68	68	68	68	180	93	68	68	68	68	68	288	68	68	68	68	188	68	68	68	68	68	68	68
87	296	1931948	151061356	151061356_ 296	68	68	68	68	68	68	68	68	68	68	169	131	68	68	68	68	68	68	68	68	73	68	68	68	68	68	68	68	68	68
88	389	2550540	151061264	151061264_ 389	68	68	68	68	68	68	68	68	68	156	127	144	68	68	68	68	68	206	68	68	68	68	68	68	68	68	68	68	68	68
89	423	2778827	151061020	151061020_ 423	68	68	68	68	68	68	68	68	68	68	95	68	68	68	68	68	68	359	68	68	73	68	68	68	68	68	68	68	68	68
90	482	3176498	151061203	151061203_ 482	68	68	68	68	209	68	68	68	68	68	160	68	68	68	68	68	68	343	68	73	68	68	68	68	68	68	68	68	68	68
91	508	3345917	151061325	151061325_ 508	68	68	68	68	68	68	68	68	68	94	160	68	68	68	68	68	68	517	92	68	68	68	192	68	68	68	68	81	68	68
92	536	3537347	151061432	151061432_ 536	68	68	68	68	68	68	68	68	68	68	68	108	68	68	68	68	68	577	68	68	68	68	68	68	68	68	68	68	68	68
93	568	3750955	151061295	151061295_ 568	68	68	68	68	68	68	68	68	68	68	274	129	68	68	68	68	68	321	69	93	81	68	68	68	68	68	68	82	68	68
94	619	4089680	151061417	151061417_ 619	68	68	68	68	68	68	230	68	68	68	270	191	68	68	68	68	68	413	68	68	68	68	68	68	68	68	68	68	68	68
95	633	4185407	151061539	151061539_ 633	68	68	68	68	256	68	252	68	68	187	68	68	68	68	68	68	68	68	68	79	68	68	68	68	68	68	68	68	68	68
96	668	4421063	151061234	151061234_ 668	68	68	68	68	68	68	68	68	294	68	252	207	68	68	68	68	68	457	68	68	68	68	68	68	115	68	68	68	68	68
97	708	4686177	151061554	151061554_ 708	68	68	68	68	68	562	68	68	201	68	317	68	68	83	68	68	68	490	68	68	68	68	68	68	68	68	68	68	68	68
98	731	4840828	151061432	151061432_ 731	68	68	68	205	68	510	68	68	68	68	68	68	68	68	68	68	68	435	68	68	68	68	68	68	68	68	68	68	68	68
99	768	5091218	151061539	151061539_ 768	68	68	68	68	68	68	68	68	68	68	172	68	68	68	68	68	68	68	68	68	68	68	68	68	188	68	68	68	68	68
100	867	5754000	151061279	151061279_ 867	68	68	68	68	68	68	239	68	305	68	68	118	68	68	68	68	68	68	68	68	111	68	68	68	102	68	68	68	68	68
101	926	6144351	151061371	151061371_ 926	68	68	68	189	199	68	68	68	68	68	68	127	68	68	68	68	68	310	68	68	68	68	142	68	68	68	68	99	68	68
102	947	6284242	151061417	151061417_ 947	68	68	68	68	68	68	291	68	68	68	142	68	68	68	68	68	68	381	68	68	68	68	68	68	68	68	68	68	68	68
103	978	6497795	151061325	151061325_ 978	68	68	68	68	68	68	298	68	68	68	68	68	68	68	68	68	68	239	68	68	68	68	140	68	141	68	68	68	68	68
104	1015	6740827	151061493	151061493_1015	68	68	68	68	68	68	68	68	68	68	263	68	68	68	68	68	68	266	68	68	68	68	140	68	115	68	68	68	68	68
105	1041	6900115	151059357	151059357_1041	68	68	68	338	68	68	68	68	68	68	189	68	68	68	68	68	68	68	488	68	68	68	68	68	68	68	68	68	68	68
106	1075	7068487	151059967	151059967_1075	68	68	68	68	68	520	68	68	68	68	200	68	68	68	68	68	68	234	68	125	68	68	68	68	68	68	68	72	68	68
107	1125	7394105	151061234	151061234_1125	68	68	68	68	68	449	68	68	287	199	68	68	68	68	68	68	68	261	68	68	68	68	68	68	68	68	68	68	68	68
108	1169	7669525	151061600	151061600_1169	68	68	68	68	68	950	68	68	171	68	221	68	68	68	68	68	68	321	68	68	68	68	150	68	143	68	68	107	68	68
109	1225	8013523	151061935	151061935_1225	68	68	68	68	68	68	68	68	68	68	288	68	68	82	68	68	68	68	68	68	68	68	68	68	68	68	68	70	68	68
110	1245	8145179	151061157	151061157_1245	68	68	68	68	68	68	237	68	68	68	68	180	68	68	68	68	68	68	68	68	68	68	68	68	111	68	68	68	68	68
111	1293	8438958	151061646	151061646_1293	68	68	68	68	68	68	68	68	268	68	274	226	68	75	68	68	68	68	68	68	68	68	68	68	68	68	68	68	68	68
112	1311	8542625	151061417	151061417_1311	68	68	68	68	68	68	68	68	192	68	241	126	68	68	68	68	68	68	68	68	68	68	68	68	68	68	68	68	68	68
113	1481	9578310	151061844	151061844_1481	68	68	68	68	68	534	68	68	68	195	68	217	68	68	68	68	68	68	68	68	68	68	68	68	68	68	68	68	68	68
114	1527	9838483	151061615	151061615_1527	68	68	68	68	310	747	225	68	68	68	213	68	68	68	68	68	68	68	68	68	68	68	140	68	68	68	68	68	68	68
115	1565	10005465	151061523	151061523_1565	68	68	68	68	68	68	235	68	287	156	235	148	68	68	68	68	68	68	68	68	68	68	68	68	68	68	68	68	68	68
116	1716	10687225	151061203	151061203_1716	68	68	68	297	68	68	68	68	68	68	68	124	68	68	68	68	68	855	68	68	68	68	68	68	68	68	68	68	68	68
117	654	4325328	151077026	151077026_ 654	68	125	68	68	68	217	68	68	68	68	68	68	68	68	68	68	68	68	68	68	68	68	68	68	68	68	68	68	86	68
118	718	4752457	151076797	151076797_ 718	135	155	206	68	68	68	68	68	68	68	68	68	68	68	68	68	68	68	68	68	68	68	68	68	68	68	68	68	68	68
119	738	4885013	151076447	151076447_ 738	446	487	541	68	68	68	68	68	68	68	68	80	68	68	68	68	68	68	68	68	96	68	68	68	68	68	68	68	68	68
120	764	5061757	151076538	151076538_ 764	133	268	264	68	68	68	68	68	68	68	68	68	68	68	68	241	68	68	68	68	88	68	68	68	68	68	68	68	68	68
121	795	5267957	151076660	151076660_ 795	313	233	306	68	68	68	68	68	68	68	68	68	68	68	68	68	68	68	68	68	103	68	68	68	68	68	68	68	68	68
122	829	5496252	151076584	151076584_ 829	235	221	288	68	68	68	68	68	68	68	68	68	68	68	68	335	68	68	68	68	126	68	68	68	68	68	68	88	68	68
123	854	5665670	151076294	151076294_ 854	175	163	241	93	68	208	68	68	68	68	68	68	68	68	95	68	68	68	68	68	143	68	68	68	68	68	68	68	68	68
124	880	5838693	151076813	151076813_ 880	144	106	192	68	68	68	68	68	90	68	68	68	68	68	68	68	68	68	68	68	68	68	68	68	103	68	68	68	68	68
125	907	6019127	151076782	151076782_ 907	376	137	320	68	87	68	68	68	68	68	78	68	68	68	68	68	68	68	68	68	68	68	68	68	68	68	68	68	68	68
126	933	6195858	151076599	151076599_ 933	210	68	265	68	68	68	68	68	85	68	68	68	68	68	68	68	68	68	68	68	68	68	68	68	68	68	68	68	68	68
127	955	6343143	151076523	151076523_ 955	369	169	68	68	68	68	68	68	68	68	87	68	68	89	86	582	421	68	68	68	111	68	68	68	68	68	68	68	68	68
128	961	6379963	151076782	151076782_ 961	280	239	293	68	68	68	68	68	68	68	68	68	68	68	68	68	68	68	68	68	139	68	68	68	68	68	68	68	68	68
129	990	6575114	151077408	151077408_ 990	68	149	265	84	68	68	68	68	68	68	68	68	68	68	68	68	68	68	68	68	83	68	68	68	68	68	68	68	68	68
130	1012	6722422	151076553	151076553_1012	193	143	260	68	68	68	68	68	68	68	68	68	68	68	68	68	68	68	68	68	111	68	68	68	68	68	68	68	68	68
131	1031	6850898	151076782	151076782_1031	1280	1211	2333	325	494	340	68	86	193	84	68	116	478	326	387	1577	2112	1671	364	68	443	116	68	68	153	68	68	147	157	128
132	1078	7085351	151077576	151077576_1078	68	68	169	68	68	302	68	68	68	68	68	70	68	68	68	68	68	68	68	68	68	68	68	68	68	68	68	68	68	68
133	1111	7302049	151076935	151076935_1111	68	159	294	93	83	68	68	68	68	68	68	68	68	68	68	68	68	68	68	68	68	68	68	68	145	68	68	68	68	68
134	1115	7327868	151077087	151077087_1115	252	68	224	68	68	68	68	68	68	68	68	68	68	68	68	68	68	68	68	68	75	68	68	68	68	68	68	68	68	68
135	1135	7458973	151076767	151076767_1135	322	179	373	68	68	68	68	68	68	68	68	68	68	68	75	68	68	68	68	68	112	68	68	68	94	68	68	68	68	68
136	1182	7757892	151076447	151076447_1182	130	68	189	68	72	68	68	68	68	68	68	68	68	68	68	68	246	68	68	68	68	68	68	68	68	68	68	68	68	68
137	249	1615318	151087814	151087814_ 249	68	68	68	68	68	68	68	901	68	68	68	86	68	68	68	68	68	68	68	68	68	68	1906	68	68	68	68	68	68	68
138	249	1615318	151087845	151087845_ 249	68	68	68	108	90	68	1520	1143	1227	1673	1295	1119	734	549	68	68	68	68	68	68	68	1348	2197	1587	3608	3007	3269	3276	2377	2367
139	281	1828843	151087891	151087891_ 281	68	68	68	68	68	68	201	226	489	1656	68	355	113	68	68	68	68	68	68	68	68	68	68	68	68	68	281	68	68	68
140	302	1968760	151087723	151087723_ 302	68	68	68	68	68	68	68	68	169	68	480	112	68	68	68	68	68	68	68	68	68	68	68	68	68	68	152	68	68	897
141	322	2101313	151087753	151087753_ 322	68	68	68	68	68	68	68	68	68	135	68	82	68	68	68	68	68	68	68	68	68	68	68	209	284	124	68	68	98	198
142	411	2697837	151087921	151087921_ 411	68	68	68	68	68	68	68	68	68	79	68	68	68	68	68	68	68	68	68	68	68	68	68	68	190	141	195	68	86	180
143	432	2837742	151087753	151087753_ 432	68	68	68	68	68	68	68	68	68	83	68	68	68	68	68	68	68	68	68	68	68	68	194	68	247	68	68	68	68	150
144	455	2992392	151087921	151087921_ 455	68	68	68	68	68	68	68	68	68	130	78	81	68	68	68	68	68	68	68	68	68	68	68	127	296	211	127	68	68	238
145	478	3147042	151087875	151087875_ 478	68	68	68	68	68	68	68	68	68	153	86	68	68	68	68	68	68	68	68	68	68	68	103	175	245	215	68	68	286	155
146	593	3920292	151087769	151087769_ 593	68	68	68	68	68	68	68	68	68	68	68	68	68	68	68	68	68	68	68	68	68	68	68	68	68	68	68	68	101	93
147	650	4295883	151088013	151088013_ 650	68	68	68	88	68	68	171	297	362	708	642	741	1409	1252	1232	68	68	68	68	68	68	68	243	68	68	68	68	1213	1425	68
148	681	4509440	151087936	151087936_ 681	68	68	68	68	68	68	337	359	231	644	607	679	2375	1773	1265	68	68	68	68	68	68	68	239	149	567	516	68	2007	2021	1201
149	705	4664087	151088013	151088013_ 705	68	68	68	68	68	68	143	105	68	73	98	98	433	68	68	68	68	68	68	68	68	68	68	68	143	211	183	68	449	330
150	731	4840828	151087936	151087936_ 731	68	68	68	68	68	68	72	92	68	68	78	68	327	68	68	68	68	68	68	68	68	68	68	68	100	68	79	68	331	203
151	767	5083947	151087875	151087875_ 767	68	68	68	68	68	68	68	68	73	82	172	116	340	68	68	68	68	68	68	68	68	68	68	68	68	130	72	68	422	278
152	785	5201678	151087921	151087921_ 785	68	68	68	68	68	68	68	68	68	68	68	90	68	68	68	68	68	68	68	68	68	68	68	68	68	68	68	68	261	199
153	801	5312142	151087982	151087982_ 801	68	68	68	68	68	68	68	68	68	164	161	139	463	68	68	68	68	68	68	68	68	68	68	68	68	68	127	68	631	153
154	823	5459428	151087738	151087738_ 823	68	68	68	68	68	68	68	68	68	68	68	68	220	68	68	68	68	68	68	68	68	68	68	68	68	68	108	68	318	68
155	858	5691414	151087891	151087891_ 858	68	68	68	68	68	68	68	68	68	68	68	68	124	68	68	68	68	68	68	68	68	68	68	68	68	68	68	68	112	72
156	902	5985976	151088974	151088974_ 902	68	68	68	68	68	68	68	68	68	68	68	68	98	68	68	68	221	68	68	68	68	68	68	68	68	68	68	68	109	71
157	924	6133263	151087967	151087967_ 924	68	68	68	68	68	68	68	68	68	68	68	68	142	68	68	68	68	68	68	68	68	68	68	68	68	99	68	68	223	90
158	949	6298970	151087921	151087921_ 949	68	68	68	68	68	68	68	68	68	68	68	68	175	68	68	68	68	68	68	68	68	68	68	68	68	68	68	68	157	80
159	975	6475742	151087738	151087738_ 975	68	68	68	68	68	68	68	68	68	68	68	68	196	68	68	68	68	68	68	68	68	68	68	68	68	68	68	68	660	131
160	887	5886600	151113235	151113235_ 887	165	221	320	68	109	68	164	282	68	158	119	153	472	515	417	68	68	68	68	68	68	233	68	80	68	296	68	466	467	441
161	321	2093988	151986526	151986526_ 321	68	68	68	68	82	274	68	68	68	68	68	68	68	68	68	68	68	68	68	68	68	68	68	68	68	68	75	68	68	68
162	415	2727277	151986130	151986130_ 415	68	68	68	68	68	68	68	68	68	68	68	68	68	68	68	68	195	304	68	68	68	69	68	68	68	92	68	68	68	68
163	164	1048238	152035767	152035767_ 164	68	68	68	68	68	68	68	691	68	1081	722	714	363	68	229	68	68	68	68	68	68	68	68	68	1848	1086	1034	826	766	859
164	733	4855598	152035568	152035568_ 733	2422	2653	3849	68	68	68	68	68	68	68	68	68	68	68	68	68	68	68	68	68	68	68	68	68	68	68	68	68	68	68
165	924	6133263	152035614	152035614_ 924	68	1064	991	68	68	68	68	68	68	68	68	68	68	68	68	68	68	68	612	68	68	68	68	68	68	68	68	68	68	68
166	962	6387328	152035553	152035553_ 962	4658	5350	4351	68	1334	68	68	635	1469	68	68	979	815	986	1132	5181	6261	4852	3072	2892	3309	1689	68	1891	1765	1271	1491	1154	850	68
167	278	1806742	152071686	152071686_ 278	464	68	68	68	68	236	68	68	68	68	68	68	68	68	68	68	68	68	96	68	68	86	68	68	68	68	68	68	68	68
168	746	4943928	152071854	152071854_ 746	68	350	68	68	68	68	68	68	68	68	68	95	68	68	68	68	195	68	68	68	68	68	68	68	68	68	68	68	88	68
169	763	5054395	152071655	152071655_ 763	68	68	68	68	68	226	71	68	68	68	68	68	68	68	68	68	236	68	68	68	68	68	68	68	68	68	68	68	68	76
170	240	1556358	152091187	152091187_ 240	68	68	68	68	68	68	79	68	68	68	68	68	68	68	68	68	68	68	68	68	68	68	89	68	68	68	307	279	94	68
171	257	1666827	152091248	152091248_ 257	68	68	68	68	68	68	68	68	68	68	68	68	68	68	68	68	68	68	68	68	68	68	68	68	249	241	142	68	68	68
172	278	1806742	152091370	152091370_ 278	68	68	68	68	68	68	68	68	91	68	68	68	68	68	68	68	68	68	68	68	68	68	105	79	229	161	68	214	126	157
173	650	4295883	152091568	152091568_ 650	68	68	68	68	68	68	68	68	68	68	68	68	112	68	72	68	68	68	68	68	68	68	68	68	68	68	68	112	80	68
174	681	4509440	152091187	152091187_ 681	68	68	68	68	68	68	68	68	68	68	68	68	204	68	79	68	68	68	68	68	68	68	68	68	68	68	68	105	159	68
175	2173	13340032	152886795	152886795_2173	68	401	185	245	68	68	254	187	68	68	191	116	68	68	68	68	68	68	68	68	108	68	83	175	129	221	290	68	68	122
176	18	118642	152895187	152895187_ 18	68	68	68	101	221	818	276	68	68	68	68	68	68	68	68	68	68	68	68	152	115	68	68	68	68	68	68	68	68	68
177	31	207012	152895187	152895187_ 31	68	175	221	228	231	860	159	145	279	68	255	68	68	68	68	68	68	68	142	157	176	207	208	68	198	158	276	198	68	68
178	47	310113	152895020	152895020_ 47	68	68	106	68	68	68	68	108	68	68	68	68	68	68	68	68	68	68	68	73	68	150	180	68	68	68	68	137	68	68
179	80	531047	152895233	152895233_ 80	68	68	68	68	68	68	68	68	68	68	68	68	68	68	68	264	68	68	68	68	68	82	136	68	68	68	144	68	68	68
180	200	1283918	152895233	152895233_ 200	68	68	68	68	68	68	68	68	68	68	68	68	68	68	68	947	68	68	80	68	68	74	68	68	100	68	68	68	68	68
181	27	177563	152917831	152917831_ 27	68	68	68	245	68	68	68	115	68	68	430	68	68	68	68	688	1172	68	259	68	68	68	68	68	68	68	68	68	68	68
182	54	361670	152917740	152917740_ 54	68	68	392	68	68	68	68	189	68	68	68	68	68	68	68	68	1387	68	68	68	68	68	68	68	68	463	68	68	68	68
183	69	457410	152917664	152917664_ 69	68	68	428	134	68	68	68	68	68	68	68	68	68	68	68	68	68	615	275	68	68	68	68	68	68	68	68	68	68	68
184	110	733570	152917755	152917755_ 110	805	1421	1152	68	68	1465	68	330	68	389	471	68	68	68	68	559	68	1274	306	68	68	694	68	804	776	566	656	675	313	68
185	181	1158685	152917786	152917786_ 181	68	68	68	68	68	68	68	381	68	68	68	160	68	68	1342	9355	8502	8283	1605	1398	1034	68	68	1006	68	68	68	68	68	68
186	209	1346470	152917862	152917862_ 209	68	68	209	1277	68	860	68	644	68	68	68	656	453	68	68	6341	68	68	68	1313	68	68	1640	1361	359	68	68	68	68	68
187	231	1493771	152917847	152917847_ 231	2366	68	248	68	68	68	68	579	68	68	1077	764	68	68	68	68	68	68	68	1120	68	68	1295	68	215	1116	68	68	68	68
188	263	1711012	152917877	152917877_ 263	68	68	377	68	68	68	68	585	68	68	863	68	68	68	68	68	68	68	68	68	68	68	364	68	68	139	68	68	68	68
189	520	3426883	152917847	152917847_ 520	68	68	204	68	68	68	68	200	68	68	68	68	68	68	103	68	565	68	68	68	68	68	68	68	68	68	68	68	68	68
190	558	3684650	152917679	152917679_ 558	68	68	181	68	68	68	68	105	68	68	68	68	68	68	68	435	519	68	68	68	68	68	68	68	68	121	68	68	68	68
191	608	4016047	152917542	152917542_ 608	68	68	68	68	68	68	68	68	68	68	68	68	68	68	68	68	426	68	68	68	68	68	68	171	68	92	68	68	68	68
192	626	4141227	152917709	152917709_ 626	68	68	113	177	68	68	68	68	68	68	68	68	68	68	68	68	68	68	148	68	68	68	68	68	68	68	68	68	68	68
193	642	4244327	152917938	152917938_ 642	68	68	135	189	68	68	68	111	68	68	197	68	68	68	68	68	462	68	68	68	68	68	279	68	68	68	68	68	68	68
194	664	4391607	152917740	152917740_ 664	68	68	68	108	68	68	68	68	68	68	202	68	68	68	68	68	185	68	159	68	68	68	68	68	68	90	68	68	68	68
195	691	4575817	152917862	152917862_ 691	68	68	68	123	68	68	68	104	68	68	68	68	68	68	68	68	68	68	112	68	68	68	68	68	68	68	68	68	68	68
196	792	5249543	152917786	152917786_ 792	68	68	68	172	68	68	68	68	68	68	68	68	68	68	68	68	359	68	69	68	68	68	68	68	68	141	68	68	68	68
197	852	5650902	152917801	152917801_ 852	68	68	68	159	68	68	68	68	68	68	68	68	68	68	68	68	68	68	90	68	68	68	68	68	68	184	68	68	68	68
198	159	1011412	152953613	152953613_ 159	68	68	68	68	68	68	68	68	68	68	68	68	68	68	68	1348	909	582	68	68	68	68	68	68	68	68	68	68	68	68
199	25	162845	152978699	152978699_ 25	5744	68	3065	68	68	68	3527	1766	68	9652	68	9051	68	1284	68	7118	68	68	1786	68	68	68	68	68	68	68	68	68	68	68
200	32	214388	152978607	152978607_ 32	4207	14754	68	68	68	8970	68	2643	10301	8150	68	68	68	68	3702	4086	10964	6426	68	1680	1616	68	3176	68	14487	68	68	68	68	68
201	49	324842	152978622	152978622_ 49	1450	68	68	68	68	3735	68	68	68	68	68	7570	68	68	68	68	68	6132	68	68	68	68	68	68	68	68	68	68	68	7081
202	58	383757	152978607	152978607_ 58	2303	12151	68	68	68	68	68	607	9062	68	68	6738	68	68	3315	1307	8332	3202	68	391	68	68	68	68	12892	68	68	68	68	6559
203	83	553173	152978516	152978516_ 83	68	11421	68	68	68	68	68	68	68	6789	68	68	68	68	68	1683	7777	3327	68	68	68	68	68	68	12764	68	68	68	5533	68
204	102	678427	152978622	152978622_ 102	14605	11312	8163	11853	9376	28877	8355	6219	8930	7175	9004	6771	2872	3391	3144	1242	8250	4160	7019	5905	8067	10491	12498	10240	12380	9443	10231	8637	5686	6654
205	235	1519535	152978668	152978668_ 235	68	68	68	68	68	68	68	3127	68	3646	68	4125	68	68	234	1554	3490	2303	68	68	68	68	68	68	68	68	68	68	655	68
206	115	766603	152996353	152996353_ 115	68	68	68	68	68	68	1634	639	68	849	1351	611	68	68	68	68	1526	68	68	68	68	68	68	68	1440	1033	1304	654	487	772
207	162	1033492	152996292	152996292_ 162	68	68	68	68	68	477	68	68	68	116	157	68	68	209	68	2525	2868	68	68	68	68	68	68	68	68	72	68	68	112	68
208	189	1210278	152996155	152996155_ 189	68	68	68	68	68	68	68	68	68	68	68	68	68	68	68	68	68	68	68	104	68	68	68	173	68	68	68	68	108	68
209	200	1283918	152996063	152996063_ 200	68	68	68	68	183	68	68	68	68	173	191	194	89	123	146	68	2066	68	68	148	68	175	68	436	425	316	68	68	134	190
210	1230	8049582	152995895	152995895_1230	68	68	68	68	68	68	68	68	68	68	68	68	68	68	68	68	68	68	68	68	68	68	68	68	164	68	68	68	135	194
211	2183	13412260	152996124	152996124_2183	68	195	77	68	77	368	68	68	68	116	139	122	68	68	68	68	375	68	68	103	68	180	68	153	149	116	68	68	84	107
212	7	44998	153019424	153019424_ 7	68	68	68	68	68	68	68	68	68	68	270	68	68	111	68	68	68	68	68	68	68	68	289	196	207	149	68	68	68	123
213	56	369082	153019379	153019379_ 56	68	68	68	68	147	430	68	123	68	68	207	68	68	68	68	68	68	631	68	90	68	82	68	68	68	213	144	68	68	68
214	16	103912	153019257	153019257_ 16	68	68	106	68	231	491	68	68	68	68	208	68	68	68	68	68	68	68	68	75	68	68	68	68	68	68	68	97	68	68
215	79	523682	153019333	153019333_ 79	292	68	137	226	202	827	68	134	68	68	177	68	68	68	68	68	68	555	68	104	68	68	239	175	68	168	214	147	68	68
216	192	1232328	153019638	153019638_ 192	306	364	339	68	117	68	68	68	68	135	177	166	68	68	68	68	68	501	107	68	68	119	166	68	176	68	209	68	78	68
217	213	1372250	153019501	153019501_ 213	249	840	306	147	263	68	366	68	68	210	68	68	68	68	68	68	68	348	119	68	68	192	265	180	174	158	209	185	99	80
218	232	1497457	153019409	153019409_ 232	68	526	68	68	271	1191	68	68	151	68	171	68	134	68	68	68	68	707	68	82	68	187	154	190	192	136	177	68	68	68
219	258	1674185	153019531	153019531_ 258	997	1913	1642	380	622	2056	68	356	68	295	480	68	306	292	227	68	68	68	108	123	68	68	68	159	68	187	68	68	68	68
220	274	1784650	153019455	153019455_ 274	68	2588	68	651	559	68	68	68	534	68	595	398	235	68	190	68	68	408	122	68	68	144	162	225	68	142	68	125	68	68
221	294	1917218	153019516	153019516_ 294	1086	1752	68	68	68	68	68	68	68	68	68	68	68	68	68	68	68	735	123	68	68	68	68	187	80	68	164	160	80	68
222	310	2020345	153019348	153019348_ 310	422	68	123	68	172	68	68	68	68	68	158	68	68	68	68	68	68	566	107	113	68	127	164	68	107	178	68	151	103	96
223	327	2138135	153019394	153019394_ 327	68	68	68	68	68	401	68	68	68	68	68	68	68	68	68	68	68	68	68	68	68	68	269	68	68	68	209	68	68	68
224	343	2241275	153019379	153019379_ 343	217	68	97	68	68	68	68	68	68	68	68	68	68	68	68	68	68	457	106	68	68	68	68	213	117	156	177	68	68	74
225	359	2351758	153019485	153019485_ 359	196	157	125	194	131	68	68	68	68	138	174	68	68	68	73	68	68	544	109	129	68	220	142	182	68	138	235	104	91	68
226	376	2462203	153019394	153019394_ 376	68	159	68	68	93	373	68	68	68	68	68	124	68	68	68	68	68	501	68	70	68	96	68	171	102	155	171	70	88	68
227	394	2587353	153019302	153019302_ 394	182	68	68	68	68	68	68	68	68	72	199	68	68	68	76	68	68	68	68	68	68	68	68	68	68	68	68	68	68	68
228	400	2624175	153019409	153019409_ 400	184	68	156	68	99	68	68	68	127	86	68	68	68	68	68	68	68	511	92	82	68	160	68	177	76	68	128	134	78	78
229	456	2999758	153019318	153019318_ 456	285	68	137	157	131	68	68	68	68	79	68	68	68	68	68	68	68	392	150	76	68	187	176	68	68	68	189	114	80	68
230	480	3161815	153019348	153019348_ 480	68	131	152	213	68	68	68	68	68	96	92	68	68	68	68	68	68	501	68	85	68	68	68	196	68	121	94	111	78	68
231	502	3309108	153019363	153019363_ 502	191	233	68	166	95	68	68	68	68	68	87	119	68	68	68	68	68	68	117	96	68	68	68	182	68	68	68	68	80	103
232	524	3456387	153019409	153019409_ 524	151	221	68	144	206	68	68	68	68	98	68	68	68	68	68	68	68	68	148	68	68	121	122	204	68	150	216	71	73	105
233	542	3574183	153019424	153019424_ 542	68	68	68	68	68	68	68	68	68	68	277	68	68	68	68	68	68	68	68	68	68	68	691	68	249	68	68	68	68	68
234	560	3699363	153019516	153019516_ 560	68	68	68	68	68	68	951	155	68	68	68	68	68	68	68	68	68	68	68	68	68	68	68	68	68	68	362	100	125	68
235	562	3706727	153019455	153019455_ 562	68	68	68	68	68	68	1178	68	1794	68	654	270	68	107	68	68	68	593	810	68	68	68	1838	68	780	924	981	68	182	83
236	576	3802463	153019470	153019470_ 576	142	68	342	4080	4629	5636	1462	518	2840	283	1271	68	68	68	68	68	68	68	993	787	68	2576	2843	2718	1320	1136	68	206	68	68
237	601	3971882	153019424	153019424_ 601	68	500	68	705	68	68	68	68	563	208	739	68	68	68	68	68	68	642	68	68	68	905	546	1523	68	68	68	68	143	68
238	637	4214863	153019440	153019440_ 637	68	157	68	428	1025	68	68	68	305	179	268	68	68	68	68	68	68	419	257	198	68	373	68	531	68	182	237	115	68	108
239	612	4045525	153019470	153019470_ 612	68	155	68	68	68	68	68	68	68	68	68	68	68	68	68	68	68	68	68	68	68	68	68	68	68	68	68	89	68	68
240	639	4222229	153019501	153019501_ 639	196	68	68	68	68	68	68	68	68	158	68	68	68	68	68	68	68	68	68	68	68	68	68	68	80	68	68	68	68	68
241	656	4340096	153019440	153019440_ 656	68	68	68	68	68	68	68	68	68	68	166	68	68	68	68	68	68	435	171	80	68	198	68	68	68	159	68	68	68	68
242	677	4479979	153019531	153019531_ 677	149	207	100	176	68	68	183	68	211	123	172	68	68	68	68	68	68	637	229	68	68	154	152	135	111	129	147	127	82	68
243	680	4502079	153019348	153019348_ 680	107	68	68	68	68	68	68	68	68	68	68	68	68	68	68	68	68	68	160	72	68	68	210	68	68	68	89	68	68	68
244	713	4723001	153019501	153019501_ 713	357	68	68	68	68	68	68	68	68	116	146	68	68	68	68	68	68	446	135	69	68	68	130	96	92	109	104	132	68	77
245	742	4914583	153019516	153019516_ 742	350	245	68	68	68	68	68	68	68	140	111	141	68	68	68	68	68	539	154	68	68	164	162	156	68	105	159	165	68	105
246	755	5002902	153019562	153019562_ 755	221	68	68	68	68	68	68	68	68	99	68	68	68	68	68	68	68	68	172	68	68	68	68	68	68	68	68	68	68	68
247	767	5083947	153019577	153019577_ 767	327	139	68	68	68	68	68	94	68	126	111	68	68	68	68	68	68	435	159	74	68	135	68	294	137	178	158	104	68	68
248	784	5194315	153019516	153019516_ 784	259	215	68	68	68	68	68	68	68	68	68	68	68	68	68	68	68	408	118	79	68	87	132	68	129	68	154	104	68	128
249	799	5297453	153019608	153019608_ 799	68	227	68	196	68	68	68	68	68	68	68	68	68	68	68	68	68	68	68	68	68	68	68	68	68	68	68	94	68	68
250	817	5415253	153019562	153019562_ 817	371	68	68	68	148	68	130	68	68	119	141	68	68	68	68	68	68	484	68	68	68	68	140	135	162	110	113	125	68	68
251	823	5459428	153019592	153019592_ 823	275	201	117	68	68	68	68	68	68	111	108	68	68	68	68	68	68	68	193	68	68	117	68	68	133	109	137	68	68	68
252	838	5555205	153019562	153019562_ 838	294	68	68	68	153	68	68	68	68	68	68	68	68	89	68	68	68	68	113	68	68	68	68	68	107	68	68	78	68	68
253	863	5724545	153019562	153019562_ 863	341	195	68	68	123	68	68	68	68	107	171	68	68	68	68	68	68	762	124	101	68	109	154	122	123	150	187	134	68	68
254	884	5864477	153019577	153019577_ 884	68	116	68	68	68	529	68	68	68	101	133	68	68	68	68	68	68	609	68	68	68	68	160	68	68	155	68	68	68	129
255	897	5952835	153019577	153019577_ 897	289	225	163	68	155	359	68	68	166	86	150	125	68	68	89	68	68	740	100	87	68	117	68	151	145	190	230	74	68	68
256	919	6100225	153019577	153019577_ 919	68	68	68	68	93	68	68	68	68	68	68	68	68	68	68	68	68	811	68	68	68	68	68	68	94	158	154	86	68	68
257	943	6262136	153019485	153019485_ 943	177	68	163	68	68	68	146	145	68	68	158	68	68	68	68	68	68	833	141	121	68	155	198	211	329	181	142	129	68	181
258	968	6427824	153019547	153019547_ 968	233	245	68	68	174	68	68	68	68	68	229	139	68	68	68	68	68	767	175	88	68	68	68	245	274	207	206	134	126	137
259	1002	6652443	153019577	153019577_1002	224	225	113	68	296	68	310	68	68	68	259	118	68	68	91	68	68	751	68	68	68	194	208	254	255	239	197	151	113	68
260	1015	6740827	153019669	153019669_1015	68	68	68	68	68	68	68	129	68	68	68	68	68	68	68	68	68	713	116	68	68	68	68	68	274	68	68	68	68	68
261	1024	6799730	153019806	153019806_1024	68	211	148	68	282	766	68	68	68	123	194	68	68	68	68	68	68	68	68	68	68	180	68	196	229	165	128	68	68	68
262	1084	7124552	153019638	153019638_1084	221	68	68	68	68	68	68	68	68	136	142	68	68	71	68	68	68	68	86	68	68	135	68	68	209	156	206	100	68	68
263	1110	7298417	153019730	153019730_1110	233	68	68	222	256	68	68	68	68	149	68	68	68	68	68	68	68	68	68	68	68	68	68	68	345	68	68	68	112	68
264	1126	7401480	153019653	153019653_1126	68	68	68	68	185	68	68	68	68	136	155	68	68	68	68	68	68	588	85	68	68	175	206	159	223	173	280	112	68	68
265	1154	7575984	153019699	153019699_1154	848	415	444	68	145	704	68	68	68	157	279	68	68	75	68	68	68	577	68	68	68	68	68	304	186	112	149	165	100	68
266	1167	7654792	153019608	153019608_1167	158	237	129	181	68	836	252	129	135	124	189	68	68	68	68	68	68	68	68	68	68	237	176	68	245	147	128	119	68	68
267	1193	7831252	153019714	153019714_1193	68	68	68	68	117	68	68	68	68	68	80	68	68	68	68	68	68	571	68	68	68	68	68	118	68	133	94	68	95	68
268	1235	8079083	153019638	153019638_1235	154	211	68	68	163	401	156	68	217	139	100	68	68	68	68	68	68	348	68	68	68	145	68	125	217	145	118	88	107	120
269	1252	8192473	153019623	153019623_1252	189	68	68	68	104	383	68	68	68	216	166	68	68	68	68	68	68	68	68	68	68	167	257	147	237	149	161	68	68	95
270	1283	8376287	153019501	153019501_1283	68	68	137	68	228	68	197	175	198	68	68	68	68	68	68	68	68	555	68	68	68	68	313	263	160	68	68	115	90	68
271	1286	8397322	153019592	153019592_1286	68	68	68	68	206	68	112	68	68	139	68	68	68	68	68	68	68	479	68	68	68	258	293	68	68	261	125	68	68	68
272	1301	8488250	153020157	153020157_1301	68	68	260	68	68	68	68	68	68	68	238	68	68	68	70	68	68	68	68	68	68	68	68	68	68	68	68	68	68	120
273	1350	8752637	153019943	153019943_1350	68	68	68	166	129	685	177	68	68	99	68	68	68	68	68	68	68	435	68	68	68	68	221	163	278	159	226	158	101	68
274	1367	8858565	153019577	153019577_1367	68	149	68	249	141	794	150	68	190	121	164	68	68	68	68	68	68	484	68	68	68	190	215	182	227	176	68	68	68	92
275	1385	8977530	153019669	153019669_1385	68	68	68	68	68	68	68	68	68	68	68	68	68	68	68	68	68	68	68	68	68	68	68	251	68	179	68	68	68	68
276	1407	9118651	153019592	153019592_1407	219	68	68	68	110	435	68	68	68	99	68	68	68	68	68	68	68	68	68	68	68	68	68	235	68	68	173	126	68	68
277	1429	9260755	153019562	153019562_1429	68	68	68	68	166	397	68	104	68	119	68	68	68	68	68	68	68	68	68	68	68	68	198	68	215	68	175	92	68	68
278	1460	9461495	153019653	153019653_1460	233	179	163	68	179	435	68	68	195	122	68	68	68	68	68	68	68	68	68	68	68	68	138	208	225	185	266	148	98	132
279	1478	9560265	153019547	153019547_1478	68	68	68	68	202	68	68	107	68	68	202	68	68	68	68	68	68	68	68	68	68	68	245	68	178	159	116	68	68	95
280	1500	9694276	153019684	153019684_1500	68	68	68	252	68	567	68	68	68	167	68	68	68	68	68	68	68	68	68	68	68	68	68	122	68	68	68	121	72	84
281	1533	9865505	153019455	153019455_1533	200	173	68	277	68	468	68	68	68	68	68	157	68	68	68	68	68	68	68	68	68	276	168	180	184	142	139	68	115	68
282	1560	9979422	153019501	153019501_1560	68	68	68	68	68	68	68	68	68	68	68	68	68	68	68	68	68	68	68	68	68	68	68	68	196	149	211	122	68	91
283	1615	10221490	153019745	153019745_1615	68	68	68	224	68	472	68	68	68	68	68	68	68	68	68	68	68	68	68	68	68	68	68	68	170	147	68	68	68	68
284	1648	10376409	153019592	153019592_1648	242	68	68	215	199	520	68	68	68	224	146	68	68	68	68	68	68	68	68	68	68	68	68	68	180	104	68	498	68	68
285	1672	10480375	153019577	153019577_1672	68	175	68	68	68	501	68	68	333	68	68	68	68	68	68	68	68	386	68	68	68	68	68	68	68	127	68	68	68	68
286	1709	10650258	153019760	153019760_1709	68	161	68	68	141	68	68	68	68	132	68	68	68	68	68	68	68	68	68	68	68	329	68	68	68	145	147	68	68	68
287	1863	11297222	153018982	153018982_1863	68	68	68	179	68	68	68	68	68	68	183	68	68	68	68	68	68	68	68	68	68	68	68	137	68	68	68	68	68	68
288	1911	11572813	153019577	153019577_1911	68	68	68	68	68	68	68	68	68	68	120	68	68	68	68	68	68	68	68	68	68	68	68	154	180	68	175	68	68	68
289	1938	11756715	153019531	153019531_1938	196	68	68	132	158	68	68	68	68	68	68	68	68	68	68	68	68	68	68	68	68	68	68	68	68	162	68	68	68	68
290	1972	11984997	153019485	153019485_1972	68	68	68	68	147	496	68	68	68	68	108	68	68	68	68	68	68	326	68	68	68	68	68	132	186	130	68	119	68	68
291	2031	12382667	153019257	153019257_2031	179	68	68	68	90	68	68	68	68	68	68	68	68	68	68	68	68	370	68	68	68	116	68	189	115	102	68	68	68	68
292	2037	12426851	153019562	153019562_2037	68	68	68	68	112	68	68	68	68	68	68	124	68	68	68	68	68	68	68	68	68	68	68	146	86	68	68	68	74	68
293	2064	12607255	153019424	153019424_2064	68	68	68	68	68	68	68	68	68	87	180	68	68	68	68	68	68	68	68	68	68	68	68	68	129	68	68	138	68	68
294	2091	12787704	153019135	153019135_2091	135	68	68	68	68	68	68	68	68	104	68	68	68	68	68	68	68	68	68	68	68	68	68	68	68	68	152	68	68	68
295	2108	12905532	153019196	153019196_2108	68	68	68	68	68	68	68	68	68	68	117	68	68	68	68	68	68	68	68	68	68	68	68	68	68	68	68	68	68	95
296	2115	12949717	153019104	153019104_2115	68	68	68	68	129	68	68	68	68	117	68	68	68	68	68	68	68	68	68	68	68	68	68	68	125	68	68	68	68	68
297	185	1188240	153032303	153032303_ 185	68	68	68	68	68	68	68	68	68	68	68	68	112	68	68	68	68	68	235	83	68	68	68	68	68	68	68	68	68	68
298	804	5326875	153033142	153033142_ 804	68	68	68	68	68	68	68	68	68	68	68	68	68	68	68	68	68	68	78	78	68	68	68	68	68	68	72	68	68	68
299	962	6387328	153039032	153039032_ 962	345	310	330	68	68	68	68	68	68	68	68	68	68	68	68	68	68	68	264	149	68	68	68	68	96	68	68	68	68	68
300	274	1784650	153055832	153055832_ 274	133	68	68	68	68	68	68	68	68	68	68	68	68	68	68	253	68	68	68	68	68	68	68	87	68	73	77	68	68	68
301	319	2082923	153055954	153055954_ 319	177	68	68	68	68	68	68	68	68	68	68	68	68	68	68	68	68	68	68	68	68	76	68	85	68	68	68	68	68	68
302	542	3574183	153055466	153055466_ 542	68	68	68	68	68	68	68	68	68	68	68	68	68	68	68	429	68	68	68	68	68	111	68	68	68	68	106	68	68	68
303	616	4071403	153055664	153055664_ 616	135	68	68	68	68	68	68	68	68	68	68	68	68	68	68	68	68	68	68	79	68	87	68	68	68	68	68	68	68	68
304	796	5275327	153056091	153056091_ 796	217	116	68	68	68	68	197	68	68	68	68	68	497	319	314	288	68	68	68	106	68	265	68	404	290	136	324	68	753	674
305	784	5194315	153055664	153055664_ 784	68	191	68	68	68	68	68	68	68	68	68	68	68	68	68	68	68	68	68	68	68	68	68	154	127	68	68	68	68	68
306	851	5643535	153056000	153056000_ 851	2221	1750	2711	68	68	68	68	68	68	68	68	68	221	68	68	1413	68	68	1074	986	892	97	68	146	96	101	96	68	71	68
307	877	5820280	153056030	153056030_ 877	397	237	68	68	68	68	68	68	68	68	68	68	188	68	68	68	68	68	68	858	68	82	68	244	109	68	75	68	103	68
308	913	6059616	153056381	153056381_ 913	256	185	68	68	68	68	68	68	68	68	68	68	68	68	68	241	68	68	68	128	68	68	68	92	68	76	68	68	68	68
309	1087	7146433	153056061	153056061_1087	626	1239	1198	68	68	68	151	68	68	68	68	68	550	401	68	68	68	397	68	326	68	145	68	290	160	132	92	68	312	68
310	542	3574183	153067261	153067261_ 542	68	68	68	68	68	68	68	68	68	68	68	68	91	68	93	68	68	68	68	68	68	68	68	68	68	68	68	68	99	68
311	587	3876112	153064651	153064651_ 587	68	68	68	68	68	68	68	68	68	68	68	68	77	68	98	68	68	68	68	68	68	68	68	68	68	68	68	86	136	68
312	814	5396830	153067352	153067352_ 814	68	68	68	68	68	68	68	68	68	68	68	68	339	68	294	68	68	68	68	68	68	68	68	68	68	68	68	108	171	68
313	903	5989658	153067245	153067245_ 903	68	68	68	68	68	68	68	68	68	68	68	68	121	68	83	68	68	68	68	68	68	68	68	68	68	68	89	346	396	68
314	938	6225315	153064972	153064972_ 938	68	68	68	68	68	68	68	68	68	68	68	68	80	68	80	68	68	68	68	68	68	68	68	68	68	68	68	68	125	68
315	961	6379963	153067459	153067459_ 961	68	68	68	68	68	68	68	86	68	68	68	68	362	338	323	68	68	68	68	68	68	68	68	68	68	68	216	394	412	68
316	837	5547801	153091019	153091019_ 837	68	68	68	68	68	68	68	68	68	68	68	68	68	68	68	68	68	68	194	153	131	68	68	68	84	68	68	68	68	68
317	628	4148585	153092300	153092300_ 628	177	68	123	68	175	68	68	405	565	525	579	68	436	442	434	68	68	68	679	619	424	68	582	68	529	503	556	722	701	560
318	672	4443161	153092026	153092026_ 672	158	68	68	68	68	68	68	68	68	68	68	68	68	68	68	68	68	223	95	87	107	68	103	68	68	68	68	68	68	68
319	715	4734054	153092484	153092484_ 715	233	68	390	68	68	68	68	68	68	68	68	68	68	68	68	68	68	68	75	110	132	68	68	68	68	68	68	68	68	68
320	774	5128035	153092377	153092377_ 774	343	68	298	68	68	68	68	68	68	68	68	68	101	68	68	68	68	68	175	73	85	68	68	68	68	68	68	68	68	68
321	791	5245863	153092346	153092346_ 791	957	68	1386	68	144	68	68	68	90	70	68	68	68	89	91	68	318	68	478	473	423	68	93	68	68	68	85	72	73	68
322	799	5297453	153092407	153092407_ 799	68	68	68	68	68	68	68	68	68	68	68	68	68	68	68	68	68	68	236	196	187	68	75	68	68	68	68	68	68	68
323	814	5396830	153092422	153092422_ 814	387	68	428	68	68	68	68	68	68	68	68	68	76	68	69	68	68	68	196	68	68	68	68	68	68	68	68	68	68	68
324	868	5761460	153092346	153092346_ 868	380	68	474	68	68	68	68	68	68	68	68	68	68	68	137	68	226	343	130	152	229	68	68	68	68	68	68	81	68	68
325	887	5886600	153092407	153092407_ 887	245	68	349	68	68	68	68	82	68	68	91	68	221	68	68	68	68	68	68	148	127	68	110	68	68	86	68	68	68	68
326	895	5938107	153092346	153092346_ 895	481	68	872	68	179	420	68	68	68	68	116	68	186	212	168	68	318	403	256	322	394	68	68	68	68	68	91	90	75	68
327	926	6144351	153092560	153092560_ 926	68	68	400	68	68	68	68	68	68	68	68	68	85	68	68	68	68	68	179	163	167	68	68	68	68	68	68	68	68	68
328	946	6280508	153092453	153092453_ 946	313	68	373	68	68	68	68	68	68	68	68	68	68	68	68	68	231	68	68	170	140	68	68	68	68	68	68	68	68	68
329	961	6379963	153092575	153092575_ 961	357	68	331	68	68	68	68	68	68	68	68	68	68	68	68	68	68	266	148	129	142	68	68	68	68	68	68	68	68	68
330	975	6475742	153092438	153092438_ 975	308	68	278	68	68	68	68	68	68	68	68	68	68	68	68	68	68	68	165	168	68	68	68	68	68	68	68	68	68	68
331	1005	6674543	153092758	153092758_1005	289	68	278	68	68	68	68	68	68	68	68	68	77	68	68	68	68	272	145	121	135	68	68	68	68	68	68	68	68	68
332	1119	7357327	153092407	153092407_1119	196	68	221	68	68	68	68	68	68	68	68	68	68	68	68	68	68	255	68	68	68	68	68	68	68	68	68	68	68	68
333	649	4292185	153092407	153092407_ 649	68	68	68	68	68	68	68	151	190	69	89	68	68	68	68	68	68	68	172	68	68	68	68	68	68	168	68	68	68	68
334	1026	6814458	153093140	153093140_1026	68	68	274	68	68	212	68	68	68	68	68	68	68	68	68	68	68	68	68	68	73	68	68	68	68	68	68	68	68	68
335	854	5665670	153128891	153128891_ 854	591	68	454	68	87	68	68	68	68	68	68	68	68	68	68	68	68	68	129	68	68	72	68	68	94	68	68	68	68	68
336	929	6166400	153128845	153128845_ 929	68	68	87	68	68	68	68	68	68	68	68	68	890	68	669	68	68	68	68	404	68	68	68	68	68	68	68	68	68	68
337	943	6262136	153128723	153128723_ 943	68	68	68	558	763	212	590	832	758	425	617	546	1096	1005	855	68	68	68	532	570	68	807	744	858	710	563	577	449	321	322
338	967	6424149	153128662	153128662_ 967	68	68	265	68	68	68	68	68	68	232	222	68	68	68	68	412	68	68	168	68	68	261	251	199	100	72	190	92	68	68
339	1082	7109820	153128815	153128815_1082	235	68	334	68	68	68	68	68	68	68	68	68	68	68	68	400	68	353	129	169	68	68	68	68	68	68	68	68	68	68
340	1109	7291152	153128769	153128769_1109	787	1655	2632	432	515	633	68	68	68	196	370	248	552	449	412	2160	2421	2668	856	722	68	159	261	213	204	182	235	429	344	286
341	1123	7379428	153128922	153128922_1123	170	68	840	68	68	68	68	68	68	68	68	68	68	213	91	68	68	223	68	192	68	68	68	68	68	68	68	121	79	68
342	1164	7640103	153129364	153129364_1164	68	68	410	68	68	68	68	68	68	68	68	68	68	85	109	68	68	68	81	68	68	68	68	68	68	68	68	68	68	68
343	2185	13419623	153868988	153868988_2185	68	68	79	134	68	68	68	68	68	68	86	68	68	68	68	11045	5114	2053	68	68	68	68	68	68	68	68	68	68	68	68
344	14	89192	153899994	153899994_ 14	68	526	258	68	68	68	68	372	68	68	68	68	170	68	68	853	68	1301	68	211	68	255	229	68	68	68	195	68	68	68
345	32	214388	153900101	153900101_ 32	68	68	68	68	68	68	68	258	68	68	68	68	68	68	68	524	68	571	68	73	68	68	184	68	68	68	68	68	68	68
346	13	81818	153982056	153982056_ 13	68	68	68	265	215	874	68	198	68	68	135	68	68	68	68	629	637	642	68	68	197	238	68	68	296	68	68	68	68	105
347	56	369082	153982010	153982010_ 56	256	68	148	202	158	647	122	160	68	68	68	68	68	68	68	576	68	457	109	68	68	261	68	68	68	68	197	155	68	68
348	73	486853	153981949	153981949_ 73	68	68	192	204	68	383	68	154	68	68	68	68	68	68	68	306	539	501	68	68	162	195	68	196	68	68	68	68	68	68
349	89	590012	153981857	153981857_ 89	68	68	196	211	68	68	173	68	68	68	68	68	68	68	68	588	442	756	68	68	178	177	68	158	68	68	68	68	68	68
350	240	1556358	153981857	153981857_ 240	193	68	68	68	68	68	68	68	68	68	68	68	68	68	68	506	68	353	68	68	68	68	68	68	68	68	68	68	68	68
351	263	1711012	153981750	153981750_ 263	242	68	68	68	68	297	68	68	68	68	68	68	68	68	68	600	68	68	118	104	96	109	68	68	68	68	68	68	68	68
352	289	1880385	153981888	153981888_ 289	196	68	68	68	68	401	68	68	68	68	68	68	68	68	68	553	68	430	68	99	117	127	68	111	182	68	132	68	68	68
353	307	2005577	153981949	153981949_ 307	68	68	68	68	68	68	68	71	68	68	68	68	68	68	68	376	364	288	68	68	116	68	68	68	68	68	68	68	68	68
354	332	2167633	153981888	153981888_ 332	68	68	68	68	160	524	68	68	68	68	68	68	68	68	68	406	272	495	68	68	68	154	68	68	68	68	68	68	68	68
355	356	2329605	153981995	153981995_ 356	68	68	68	68	68	68	68	68	68	68	68	112	68	68	68	270	560	381	84	68	84	167	68	151	231	68	147	68	68	68
356	368	2410613	153981888	153981888_ 368	68	68	68	68	68	349	68	82	68	68	68	68	68	68	68	294	544	479	68	84	81	68	275	142	68	68	68	68	68	68
357	394	2587353	153982086	153982086_ 394	68	68	83	68	68	331	68	68	68	68	68	86	68	68	68	459	442	68	129	86	112	147	68	68	170	68	68	68	68	68
358	413	2712643	153982040	153982040_ 413	299	68	68	187	148	383	68	68	68	68	68	68	68	68	68	68	416	555	68	68	124	68	68	111	194	68	149	68	68	68
359	425	2793608	153981964	153981964_ 425	68	68	68	68	68	368	68	68	68	68	68	68	68	68	68	68	411	68	68	75	68	68	68	68	68	68	68	68	68	68
360	446	2933477	153981979	153981979_ 446	210	68	68	164	68	68	68	83	68	68	68	68	68	68	68	535	68	261	68	111	109	117	68	177	68	68	68	68	68	68
361	458	3014535	153982056	153982056_ 458	184	68	89	68	68	397	68	68	68	68	68	68	68	68	68	68	421	68	68	68	127	106	68	68	121	68	68	68	68	68
362	478	3147042	153982040	153982040_ 478	184	68	114	147	68	312	186	68	68	68	68	68	68	68	68	68	431	403	68	121	71	68	68	68	68	68	68	68	68	68
363	511	3367975	153982071	153982071_ 511	68	68	107	68	68	68	68	68	68	68	68	106	68	68	68	68	318	299	68	81	89	68	68	92	68	68	68	68	68	68
364	511	3367975	153982101	153982101_ 511	68	68	68	202	68	416	68	68	68	68	68	68	68	68	68	447	621	359	68	68	68	121	68	127	129	68	68	68	68	68
365	539	3555760	153981964	153981964_ 539	68	68	68	134	171	312	68	68	68	68	68	68	68	68	68	588	442	68	68	81	113	160	68	116	115	68	163	68	68	68
366	566	3736183	153982040	153982040_ 566	214	68	140	68	68	392	68	68	68	68	68	68	68	68	68	730	514	364	142	112	68	68	68	68	178	68	175	68	68	68
367	595	3927655	153982025	153982025_ 595	68	68	68	176	68	444	68	68	68	166	68	68	68	68	68	68	375	386	68	68	115	68	68	123	68	68	68	68	68	68
368	609	4023393	153982300	153982300_ 609	68	68	68	68	68	349	68	68	68	68	68	77	68	68	68	68	68	68	180	68	68	68	68	68	68	68	68	68	68	68
369	626	4141227	153982010	153982010_ 626	168	68	68	68	68	373	68	68	68	68	68	85	68	68	68	68	68	321	68	68	77	112	68	110	68	68	68	68	68	68
370	675	4465257	153981781	153981781_ 675	68	68	68	140	68	68	68	68	68	68	68	68	68	68	68	68	68	321	68	68	76	68	68	120	131	68	68	68	68	68
371	691	4575817	153981796	153981796_ 691	68	68	68	68	68	231	68	68	68	68	68	68	68	68	68	68	231	68	68	68	76	68	68	68	68	68	68	68	68	68
372	697	4612535	154014740	154014740_ 697	6660	4993	7738	131	122	68	68	90	68	68	392	681	68	68	144	68	3002	2330	68	436	68	82	68	134	68	73	123	108	68	82
373	586	3868743	154023026	154023026_ 586	68	68	68	252	267	68	68	68	160	68	68	68	68	68	68	68	68	68	68	68	68	107	118	168	68	68	68	68	68	68
374	226	1460628	154051422	154051422_ 226	68	68	81	68	68	68	68	68	68	68	108	68	68	68	68	68	68	68	68	68	68	68	68	73	68	68	68	68	68	68
375	851	5643535	154060638	154060638_ 851	68	133	251	68	68	68	68	68	68	68	68	68	68	68	68	68	68	68	68	68	68	68	68	68	68	68	68	68	68	68
376	1190	7809442	154063858	154063858_1190	238	483	649	297	527	851	423	313	479	232	68	406	391	270	274	1925	2508	2717	497	541	490	437	68	359	463	68	441	356	338	297
377	608	4016047	154087662	154087662_ 608	68	229	123	68	68	68	68	68	68	68	68	68	68	68	68	68	68	68	68	68	68	68	68	68	68	68	68	68	68	74
378	865	5739316	154087692	154087692_ 865	68	493	294	68	68	68	68	68	68	68	68	68	68	68	68	68	68	68	68	68	68	68	68	68	68	75	68	68	68	68
379	907	6019127	154087296	154087296_ 907	68	68	68	68	68	68	119	68	68	90	84	68	68	68	68	68	68	68	68	68	68	68	68	68	227	141	68	68	68	68
380	1007	6689263	154087311	154087311_1007	68	72	68	68	68	68	68	68	68	68	68	68	68	68	68	68	68	68	68	68	68	68	68	68	68	69	68	71	68	68
381	785	5201678	154088715	154088715_ 785	68	68	68	68	80	68	68	68	68	68	68	68	68	68	68	68	68	68	68	68	68	68	68	68	76	68	68	68	80	68
382	1451	9404173	154809219	154809219_1451	114	68	68	68	68	68	68	68	68	68	68	68	68	68	68	68	68	555	68	79	68	68	68	68	68	68	68	68	68	68
383	181	1158685	154916962	154916962_ 181	68	68	68	68	68	68	68	68	68	68	68	68	68	68	68	759	627	381	121	130	68	68	68	68	68	68	68	68	68	68
384	259	1681550	154917526	154917526_ 259	133	68	68	68	68	68	68	68	82	68	68	68	68	68	68	259	68	68	68	68	68	68	68	68	68	79	82	68	68	68
385	281	1828843	154918137	154918137_ 281	68	68	68	68	160	68	68	68	79	68	68	68	68	68	68	68	282	68	82	68	79	68	68	101	88	68	113	145	68	68
386	315	2057167	154918289	154918289_ 315	68	68	68	123	68	68	68	68	78	68	68	68	68	68	68	68	68	332	68	68	68	68	68	68	135	68	68	68	68	68
387	339	2219142	154918030	154918030_ 339	68	68	239	68	68	68	68	68	68	68	68	68	68	68	68	68	68	68	68	68	68	91	116	87	176	68	68	68	68	68
388	430	2823018	154916336	154916336_ 430	68	68	70	68	68	68	68	68	68	68	68	68	68	68	68	68	68	228	68	68	68	69	68	68	68	68	68	68	68	68
389	202	1298615	154921982	154921982_ 202	68	68	68	68	68	68	68	68	68	68	68	68	68	68	68	388	354	68	81	86	194	68	68	68	68	68	68	68	68	68
390	121	797581	154928772	154928772_ 121	27021	36453	20747	34780	26541	60554	24751	68	34212	20274	29798	22588	11098	14191	10589	4374	6435	15662	12421	11492	13892	27500	40887	29133	41607	34212	31179	25565	16553	22624
391	138	889552	154928726	154928726_ 138	19020	6647	6465	21202	18108	39682	68	15789	23368	68	68	16778	8399	10811	7043	68	68	68	68	7959	10449	18793	23427	20814	30742	25548	24868	18492	68	16994
392	176	1125542	154928619	154928619_ 176	68	68	68	68	1822	68	68	1011	68	68	68	68	68	68	68	68	68	68	68	231	406	68	68	68	68	68	68	68	68	1004
393	200	1283918	154928558	154928558_ 200	68	1173	1562	1290	1172	2572	871	544	557	867	1008	933	141	219	68	68	68	68	68	68	68	1227	68	624	1771	958	68	996	457	626
394	203	1305977	154928650	154928650_ 203	68	68	68	732	768	1461	387	306	68	502	68	563	68	103	68	68	68	68	68	68	68	456	420	68	669	68	68	575	134	424
395	214	1379613	154928757	154928757_ 214	68	68	68	68	68	68	68	68	68	68	68	268	68	68	68	68	68	68	68	68	68	68	68	68	68	68	68	332	68	239
396	229	1482728	154928879	154928879_ 229	68	68	68	68	68	68	68	68	68	68	68	68	68	68	68	68	68	68	68	68	68	68	68	275	568	68	68	68	68	68
397	247	1600543	154928757	154928757_ 247	68	364	68	68	68	68	68	68	68	163	68	157	68	68	68	68	68	68	68	68	68	68	68	68	68	68	68	68	68	68
398	300	1954028	154930679	154930679_ 300	68	68	68	68	68	68	68	68	68	68	68	68	68	68	68	68	68	68	68	68	68	68	68	68	68	68	68	68	136	139
399	407	2672044	154932877	154932877_ 407	68	68	68	68	68	68	68	105	68	68	68	68	68	68	68	68	68	68	68	68	68	68	68	68	68	68	68	123	68	202
400	880	5838693	154930115	154930115_ 880	68	68	68	68	68	68	68	68	68	68	68	113	68	68	68	68	68	68	68	68	68	68	68	68	68	68	68	68	88	68
401	971	6446242	154933197	154933197_ 971	68	68	198	68	68	68	149	109	68	68	68	68	68	68	68	68	68	68	68	68	68	68	68	68	68	68	68	68	68	68
402	1020	6777735	154932938	154932938_1020	68	68	68	68	68	1139	68	68	68	68	68	99	68	68	68	1454	68	68	68	68	68	381	68	68	68	68	68	273	85	68
403	1118	7350020	154933105	154933105_1118	68	68	68	68	68	799	68	68	68	68	68	174	68	68	68	68	68	68	68	68	68	68	68	68	68	68	180	68	112	68
404	1136	7466055	154933182	154933182_1136	68	68	68	68	68	68	68	173	68	68	68	141	68	68	68	68	68	68	68	68	68	68	68	68	68	68	68	68	94	68
405	1161	7617977	154933044	154933044_1161	68	68	68	68	68	68	220	68	68	68	68	139	68	68	68	68	68	68	68	68	68	68	68	68	68	68	187	68	68	68
406	3	15543	154959900	154959900_ 3	68	68	68	794	68	68	68	68	68	68	68	523	68	68	68	68	68	68	560	68	328	68	68	68	68	68	68	68	68	68
407	21	140747	154959885	154959885_ 21	2719	68	68	68	68	5645	68	68	68	68	68	1375	68	729	68	3809	827	68	1314	911	68	68	2589	68	68	2221	2254	68	68	68
408	49	324842	154959900	154959900_ 49	3613	68	68	3074	2044	7882	68	1019	1556	68	68	68	711	68	766	4592	3485	6017	1649	1600	1253	68	68	2522	68	68	68	68	68	68
409	61	405888	154959900	154959900_ 61	4405	68	2356	3170	68	7934	68	68	68	2071	510	1984	68	944	914	5245	4641	7945	1861	68	1560	68	3320	2918	68	2838	2916	1698	68	68
410	79	523682	154959869	154959869_ 79	4501	3683	2595	3211	68	8440	68	68	68	1513	68	2012	797	68	986	5758	4503	68	1781	1770	68	68	3715	3210	68	2815	3045	68	68	68
411	91	604685	154959900	154959900_ 91	4433	3429	2409	3548	68	8204	68	1910	2652	2050	68	68	784	1044	68	68	68	8430	1989	1713	68	68	3693	3260	68	2838	3102	68	68	68
412	105	700460	154959869	154959869_ 105	68	68	68	68	2773	68	2537	68	68	68	2653	1885	68	68	876	5705	5042	8381	68	68	2343	3044	68	68	3480	68	68	2646	1534	1978
413	193	1239692	154959885	154959885_ 193	1191	68	68	704	68	68	68	68	68	68	68	481	68	68	68	5481	4415	68	858	68	68	68	402	68	68	68	68	68	68	68
414	211	1357662	154959915	154959915_ 211	68	68	68	1110	68	68	68	68	68	68	68	68	68	68	511	68	4312	68	68	68	68	68	992	68	68	68	68	68	68	68
415	230	1490090	154959930	154959930_ 230	591	68	68	1245	68	68	68	68	68	68	68	68	68	68	604	6252	4975	68	1432	68	68	68	1484	1449	68	970	68	228	68	68
416	260	1688953	154959915	154959915_ 260	1121	68	68	1550	68	68	68	68	68	68	68	68	68	68	712	68	68	68	1603	1516	68	68	1561	68	68	68	68	68	68	68
417	274	1784650	154959961	154959961_ 274	1462	68	68	1661	68	68	68	68	68	68	68	68	68	219	650	68	68	68	68	177	272	68	1733	311	68	68	68	68	68	68
418	300	1954028	154959961	154959961_ 300	68	68	68	68	68	68	68	393	68	68	68	773	68	68	68	68	68	68	68	68	68	68	68	68	68	68	1062	381	68	68
419	706	4671495	154959946	154959946_ 706	68	68	68	606	68	68	68	68	68	68	68	183	68	68	68	836	68	68	229	68	68	68	68	68	68	68	68	68	68	68
420	745	4936565	154959991	154959991_ 745	68	68	68	389	68	68	68	68	68	68	68	88	68	68	68	68	68	68	116	68	68	68	68	68	68	68	68	68	68	68
421	773	5120677	154959946	154959946_ 773	68	68	68	213	68	68	68	68	68	68	68	68	68	68	68	68	68	68	173	68	68	68	68	68	68	149	68	68	68	68
422	855	5672993	154959915	154959915_ 855	242	68	68	149	68	68	68	68	68	68	68	173	68	68	68	68	68	68	140	68	68	68	68	68	68	68	68	68	68	68
423	3	15543	154974274	154974274_ 3	68	68	4079	68	5928	68	68	3966	6051	68	68	68	1441	68	68	68	68	68	5055	3227	68	4593	4981	68	68	5803	68	68	68	68
424	19	126005	154974319	154974319_ 19	12495	68	6252	68	7295	68	68	5452	7492	68	68	5261	1770	68	2191	68	68	68	6320	4354	68	6365	6433	68	68	7391	68	68	3337	68
425	39	258605	154974319	154974319_ 39	68	68	68	68	68	68	68	68	68	68	68	68	68	68	978	68	68	68	3767	68	1922	68	68	68	68	68	68	68	1356	68
426	60	398485	154974335	154974335_ 60	5772	68	68	68	68	68	68	68	68	68	68	68	68	68	215	68	68	68	2697	68	68	68	68	68	68	68	68	68	341	444
427	84	560498	154974274	154974274_ 84	4763	68	68	68	68	68	68	68	68	68	68	68	68	68	68	68	68	68	2162	68	68	68	4412	68	68	68	68	710	68	68
428	106	707792	154974350	154974350_ 106	4471	3558	2339	3644	2965	68	2601	1829	2792	1968	2662	1799	786	1056	999	9131	8826	68	68	1796	2488	3061	3829	3339	3655	68	3267	2585	1735	1902
429	826	5474157	154996414	154996414_ 826	88	68	68	68	68	68	79	68	97	68	68	68	68	68	68	294	68	310	68	68	68	68	68	68	68	68	68	68	68	68
430	957	6354191	154994263	154994263_ 957	68	68	68	68	90	68	68	310	68	68	68	68	68	68	68	68	68	223	68	68	68	68	68	68	68	68	68	68	68	68
431	1018	6762918	154996216	154996216_1018	68	68	68	68	68	68	68	68	73	68	68	68	68	68	68	347	68	234	68	68	68	68	68	68	68	68	68	68	68	68
432	1970	11970322	155021271	155021271_1970	68	68	68	116	68	269	112	68	68	90	127	68	68	68	68	68	68	452	68	68	68	74	101	106	105	68	116	68	68	68
433	2013	12264878	155020996	155020996_2013	68	68	68	134	68	68	68	68	96	75	68	68	68	68	68	382	68	397	68	68	68	68	101	68	127	110	80	94	68	68
434	2022	12323751	155021240	155021240_2022	68	68	68	325	129	647	122	68	68	68	144	68	68	68	68	68	68	326	68	68	68	68	192	130	278	219	137	68	68	70
435	2056	12552058	155021179	155021179_2056	68	68	87	361	229	1153	337	68	317	244	273	68	68	68	68	68	68	375	68	68	68	127	204	221	68	253	238	251	149	212
436	2057	12559450	155021286	155021286_2057	68	68	68	68	68	68	265	68	276	68	204	68	68	68	68	68	68	68	68	68	68	68	68	68	68	68	68	68	68	68
437	2070	12647794	155021057	155021057_2070	68	68	68	102	68	283	68	68	166	68	68	68	68	68	68	68	68	68	68	68	68	76	68	68	221	68	144	192	84	117
438	2079	12706737	155021042	155021042_2079	68	68	68	290	167	832	173	68	210	195	163	68	68	68	68	68	68	484	68	68	68	102	132	199	149	113	149	141	93	68
439	2097	12831888	155020905	155020905_2097	68	68	68	207	68	770	183	68	163	172	171	68	68	68	68	68	68	68	68	68	68	92	97	68	180	113	68	68	68	138
440	2115	12949717	155021103	155021103_2115	68	68	87	116	152	458	137	68	68	175	68	68	68	68	68	447	68	588	68	68	68	134	162	68	178	152	214	88	76	83
441	2137	13097015	155020752	155020752_2137	68	68	68	99	101	378	68	68	129	68	116	68	68	68	68	394	68	479	68	68	68	111	95	146	68	68	104	68	68	68
442	2228	13708433	155021042	155021042_2228	68	68	68	68	68	397	68	68	68	68	68	68	68	68	68	68	68	68	68	68	68	68	93	68	147	68	75	68	68	68
443	184	1180778	155035110	155035110_ 184	68	68	68	277	68	68	88	68	169	68	68	68	68	68	68	68	68	68	68	68	68	68	164	146	68	98	85	68	68	68
444	196	1261785	155035446	155035446_ 196	68	68	68	273	68	68	68	68	142	68	109	68	68	68	68	68	68	68	68	68	68	124	150	87	68	70	68	68	68	68
445	213	1372250	155035370	155035370_ 213	68	68	127	204	68	68	68	68	99	68	68	68	68	68	68	68	68	68	68	68	68	68	87	68	68	68	68	68	68	68
446	249	1615318	155035248	155035248_ 249	68	68	68	112	68	68	68	68	68	68	68	68	68	68	68	68	68	68	68	68	68	97	68	84	68	68	68	68	68	68
447	323	2108677	155035049	155035049_ 323	68	68	68	102	68	68	72	68	68	68	68	68	68	68	68	68	68	68	68	68	68	97	68	68	68	68	68	68	68	68
448	414	2719952	155071259	155071259_ 414	214	68	68	68	68	278	68	68	68	68	68	68	68	68	68	68	68	68	86	68	135	68	68	108	68	68	68	68	68	68
449	456	2999758	155071533	155071533_ 456	172	68	68	129	80	68	68	68	68	68	68	68	68	68	68	288	210	68	72	68	68	68	68	68	68	68	68	68	68	68
450	556	3669917	155071564	155071564_ 556	210	68	214	68	79	293	68	68	68	68	68	68	68	68	68	68	68	68	87	68	68	68	68	68	68	75	68	68	68	68
451	590	3898333	155071457	155071457_ 590	151	68	183	68	68	68	68	68	68	68	68	68	68	68	68	68	68	68	121	68	68	68	68	68	68	68	68	68	68	68
452	617	4074942	155071503	155071503_ 617	520	68	497	86	77	68	68	68	68	68	68	68	68	68	68	68	68	68	187	68	166	68	68	68	68	68	106	68	68	68
453	654	4325328	155071564	155071564_ 654	1161	68	985	112	163	321	68	68	68	68	68	68	68	87	106	68	68	68	423	68	68	81	68	91	90	68	68	68	68	68
454	666	4406432	155071457	155071457_ 666	68	68	607	68	68	68	68	68	68	68	68	68	68	68	125	465	68	68	411	68	423	68	68	68	68	68	68	68	68	68
455	678	4487383	155071701	155071701_ 678	721	68	68	89	68	68	68	68	68	68	68	68	68	91	102	68	68	68	68	68	300	68	68	68	68	68	68	68	68	68
456	697	4612535	155071548	155071548_ 697	637	68	620	91	125	222	68	68	68	68	68	68	68	96	68	68	575	68	239	68	315	68	68	68	68	68	68	68	68	68
457	721	4774549	155071503	155071503_ 721	621	68	584	68	114	68	68	68	68	68	68	68	68	68	68	68	68	68	308	68	361	68	68	68	68	68	68	68	68	68
458	742	4914583	155071579	155071579_ 742	859	68	1056	219	95	68	68	68	68	68	68	68	68	80	91	494	832	68	444	68	461	68	68	87	68	69	68	68	68	68
459	771	5105942	155071701	155071701_ 771	1712	68	1975	68	305	430	79	110	68	83	68	68	68	175	207	1071	1197	68	809	68	899	134	68	197	68	68	68	68	76	68
460	807	5348965	155071365	155071365_ 807	1364	68	1189	121	122	68	68	68	68	68	68	68	68	128	162	68	68	68	68	68	68	68	68	68	68	68	87	68	68	68
461	818	5422717	155071655	155071655_ 818	68	68	68	68	68	68	68	68	68	68	68	68	68	68	68	553	1444	68	551	68	571	68	68	68	68	68	68	68	68	68
462	837	5547801	155071625	155071625_ 837	1333	68	2412	355	412	401	90	191	235	139	68	68	68	235	295	1589	2205	68	820	68	760	68	68	189	194	159	79	68	196	68
463	868	5761460	155071640	155071640_ 868	68	68	1355	68	226	250	82	68	76	78	68	68	68	125	137	818	889	68	457	68	501	132	68	68	68	68	104	68	108	68
464	851	5643535	155071564	155071564_ 851	789	68	1073	106	68	68	68	68	68	68	68	68	68	111	68	68	68	68	68	68	336	68	68	82	68	136	68	68	68	68
465	895	5938107	155071671	155071671_ 895	999	68	1143	271	223	482	68	75	94	68	68	68	68	250	321	494	976	68	542	68	487	96	68	132	68	130	68	68	68	68
466	916	6078042	155071594	155071594_ 916	885	68	862	140	123	68	68	72	68	68	68	68	68	68	126	500	704	68	435	68	390	68	68	149	68	68	68	68	68	68
467	935	6206913	155071594	155071594_ 935	1037	68	1011	125	68	68	68	68	93	68	68	68	68	112	68	394	791	68	457	68	442	68	68	132	68	68	68	68	68	68
468	951	6313685	155071564	155071564_ 951	969	68	797	144	180	241	68	68	73	68	68	68	68	85	118	68	560	68	68	68	68	68	68	68	68	87	68	68	68	68
469	967	6424149	155071579	155071579_ 967	794	68	961	68	80	68	68	68	68	68	68	68	68	68	76	68	68	68	430	68	68	112	68	113	68	68	68	68	68	68
470	990	6575114	155071640	155071640_ 990	684	68	781	134	68	212	68	68	68	68	68	68	68	68	68	376	544	68	341	68	315	68	68	68	68	68	68	68	68	68
471	1024	6799730	155071487	155071487_1024	686	68	878	104	133	68	68	68	68	68	68	68	68	68	68	688	359	68	358	68	323	71	68	68	68	68	68	68	68	68
472	1079	7088600	155071808	155071808_1079	378	68	547	104	68	68	68	68	68	68	68	68	68	68	68	68	68	68	228	68	68	68	68	80	68	68	68	68	68	68
473	1101	7232147	155071686	155071686_1101	548	68	596	127	90	68	68	68	68	68	68	68	68	90	68	68	354	68	183	68	205	68	68	68	68	68	68	68	68	68
474	1131	7437376	155071915	155071915_1131	532	68	879	68	82	68	68	68	68	68	68	68	68	79	72	68	221	68	308	68	238	68	68	103	68	68	68	68	68	68
475	1160	7610608	155071869	155071869_1160	434	68	525	89	68	68	68	68	68	68	68	68	68	68	68	68	68	68	68	68	68	91	68	68	68	68	68	68	68	68
476	1175	7713748	155071716	155071716_1175	299	68	439	68	68	68	68	68	68	68	68	68	68	68	68	68	287	68	189	68	151	68	68	68	68	68	68	68	68	68
477	1233	8064313	155071991	155071991_1233	175	68	216	68	68	68	68	68	68	68	68	68	68	68	68	68	68	68	108	68	92	102	68	68	68	68	68	68	68	68
478	1295	8453147	155072144	155072144_1295	247	68	68	68	68	68	68	68	68	68	68	68	68	68	68	68	68	68	68	68	140	68	68	68	68	68	68	68	68	68
479	277	1799418	155082870	155082870_ 277	68	68	68	68	68	68	68	68	68	68	68	68	68	68	68	68	68	68	68	68	68	175	68	68	68	68	135	198	68	72
480	322	2101313	155082657	155082657_ 322	68	68	68	68	68	68	68	68	68	77	68	68	68	68	68	68	68	68	68	68	68	68	68	77	162	68	68	151	181	95
481	496	3264877	155082489	155082489_ 496	68	68	68	68	68	68	68	68	68	68	68	68	564	683	87	68	68	68	68	68	68	68	68	68	68	68	68	68	68	68
482	506	3334833	155082748	155082748_ 506	68	68	68	68	68	68	68	68	68	68	68	68	75	716	524	68	68	68	68	68	68	68	68	68	68	68	68	68	97	68
483	668	4421063	155082886	155082886_ 668	68	68	68	68	68	68	68	68	68	68	68	68	238	233	192	68	68	68	68	68	68	68	68	68	68	68	68	176	306	133
484	756	5010208	155107941	155107941_ 756	1450	1465	2224	68	427	718	68	150	68	196	296	68	310	291	68	429	586	435	68	482	449	135	68	149	113	68	182	68	176	68
485	773	5120677	155107956	155107956_ 773	537	68	68	68	160	68	68	68	68	68	68	68	68	89	68	68	68	68	68	119	135	68	68	68	68	68	68	68	68	68
486	836	5544110	155108154	155108154_ 836	415	961	925	68	255	297	68	68	68	68	103	68	68	68	68	68	68	68	68	80	68	68	68	68	68	68	68	68	68	68
487	860	5702490	155107758	155107758_ 860	647	1324	68	68	171	293	68	68	68	68	68	68	68	68	68	68	68	277	68	68	68	68	68	73	68	68	68	68	68	68
488	899	5967565	155108170	155108170_ 899	128	68	96	68	68	231	68	68	68	81	68	68	68	68	68	276	68	68	68	68	76	68	68	68	68	79	68	68	68	68
489	991	6578802	155108536	155108536_ 991	68	68	143	68	68	68	68	68	68	68	68	68	68	68	68	68	241	272	68	68	68	68	68	68	68	68	68	68	68	68
490	1003	6659847	155108246	155108246_1003	135	68	120	68	68	68	68	68	68	68	68	68	68	68	68	68	68	68	68	68	72	68	68	68	68	68	68	68	68	68
491	1130	7430262	155107330	155107330_1130	68	68	239	68	68	68	68	68	68	68	68	68	68	68	68	353	68	68	68	68	75	68	68	68	68	68	68	68	68	68
492	1160	7610608	155108047	155108047_1160	714	68	1944	68	88	68	68	112	68	68	68	68	68	223	68	535	909	555	68	68	331	68	68	146	107	68	68	68	164	68
493	1184	7772627	155108109	155108109_1184	68	68	68	68	68	68	68	68	68	68	68	68	68	68	68	1101	1434	1573	68	194	68	121	68	68	68	68	68	68	68	68
494	1210	7922368	155108017	155108017_1210	68	68	68	68	68	68	68	68	68	68	68	68	68	68	68	365	550	353	68	68	68	68	68	68	68	68	68	68	68	68
495	1506	9731749	155107956	155107956_1506	602	68	942	68	68	68	68	68	68	68	68	68	68	68	68	68	68	68	68	416	386	213	68	68	68	68	68	68	97	68
496	891	5912332	155144470	155144470_ 891	292	393	385	68	68	68	68	68	68	68	68	68	111	68	68	68	68	68	291	68	201	101	68	68	68	68	68	68	68	68
497	1113	7313182	155144241	155144241_1113	123	133	172	68	68	68	68	68	68	68	68	68	68	68	68	68	68	68	68	68	68	68	68	68	68	68	68	68	68	68
498	2185	13419623	155865921	155865921_2185	68	68	68	68	68	68	68	68	68	68	68	68	68	68	68	7377	3675	1399	68	68	68	68	68	68	68	68	68	68	68	68
499	11	70772	155897400	155897400_ 11	68	129	68	68	68	591	157	68	68	68	191	68	68	68	68	68	68	68	68	68	68	68	68	68	133	68	68	68	68	68
500	28	184960	155896790	155896790_ 28	68	68	68	68	68	345	95	68	68	68	92	68	68	68	68	68	68	68	68	68	68	68	68	68	68	68	68	68	68	68
501	39	258605	155959976	155959976_ 39	68	68	68	147	68	226	68	68	68	68	68	68	68	68	68	68	68	68	68	68	68	111	68	68	68	68	68	68	68	68
502	60	398485	155959122	155959122_ 60	68	68	68	68	68	274	85	68	68	68	68	68	68	68	68	68	251	68	68	68	68	82	68	111	68	68	68	68	68	68
503	90	597328	155959976	155959976_ 90	68	68	68	138	68	316	112	68	68	68	68	68	68	68	68	68	334	68	68	68	68	91	68	151	68	68	68	68	68	68
504	334	2182325	155959381	155959381_ 334	156	68	68	68	68	241	68	68	68	68	68	68	68	68	68	68	68	277	68	68	68	97	68	89	68	68	68	68	68	68
505	393	2579990	155957413	155957413_ 393	68	68	68	68	68	68	68	68	68	68	68	68	68	68	68	68	272	266	68	68	68	68	68	108	68	68	68	68	68	68
506	441	2896655	155961655	155961655_ 441	68	68	68	95	68	231	68	68	68	68	68	68	68	68	68	68	190	68	68	68	68	68	68	68	68	68	68	68	68	68
507	27	177563	155977798	155977798_ 27	68	221	68	68	68	775	105	68	68	68	68	68	68	68	68	68	68	419	68	68	68	68	208	68	68	68	163	119	68	114
508	165	1051923	156030594	156030594_ 165	68	68	68	68	68	68	275	183	265	68	229	68	68	68	68	68	68	68	68	68	68	68	68	68	68	68	68	77	68	68
509	189	1210278	156030594	156030594_ 189	68	68	68	68	68	472	113	85	100	105	160	68	68	68	68	68	68	68	68	68	68	68	68	68	68	68	68	68	68	68
510	205	1320740	156030289	156030289_ 205	68	350	68	68	68	264	68	68	68	68	172	68	68	68	68	68	68	68	68	68	68	68	68	68	68	68	68	68	68	68
511	103	685690	156066711	156066711_ 103	791	697	68	657	530	68	68	325	68	68	68	68	68	202	180	68	68	68	431	68	446	68	701	68	667	68	549	419	294	68
512	828	5488885	156066895	156066895_ 828	68	68	68	68	68	68	438	312	480	456	502	382	68	202	184	68	68	68	68	68	68	595	695	68	594	68	591	448	68	340
513	857	5687728	156066864	156066864_ 857	68	68	68	68	68	68	485	343	486	68	555	342	68	68	68	68	68	68	68	68	68	606	661	68	68	68	613	393	260	320
514	945	6276876	156066849	156066849_ 945	68	68	68	68	68	68	68	68	326	68	384	209	68	68	68	68	68	68	68	68	68	68	68	68	68	68	68	68	68	347
515	991	6578802	156066925	156066925_ 991	68	68	68	68	68	68	68	68	68	68	68	68	68	68	108	2048	68	68	68	68	68	68	68	68	68	68	68	68	68	273
516	1023	6796049	156066849	156066849_1023	478	68	68	599	68	68	68	230	68	68	68	68	68	68	68	1736	1948	68	68	68	68	68	68	68	68	68	68	282	165	286
517	1095	7196685	156067047	156067047_1095	68	68	68	68	68	68	68	188	68	68	68	68	68	68	68	1707	68	68	184	182	68	68	68	68	68	68	68	156	121	149
518	1117	7342598	156066956	156066956_1117	68	68	373	68	68	68	68	68	68	68	68	68	68	68	68	68	68	68	228	68	68	68	68	68	68	68	68	140	68	68
519	1130	7430262	156066910	156066910_1130	497	262	336	68	68	68	68	270	68	68	68	68	68	68	121	700	1187	68	218	246	68	68	68	68	602	68	68	199	264	68
520	1158	7596297	156066910	156066910_1158	68	68	68	308	68	68	68	253	68	68	486	68	68	68	72	68	68	68	122	68	160	68	68	68	529	68	519	313	68	141
521	1206	7902212	156066620	156066620_1206	68	441	68	68	68	68	68	68	68	68	68	68	68	68	68	1530	68	68	143	68	68	68	68	68	68	68	68	68	209	68
522	1242	8130518	156066833	156066833_1242	68	68	68	68	68	68	68	68	68	68	68	68	68	150	92	1442	1444	68	321	147	218	68	68	68	68	68	68	68	68	111
523	1267	8274622	156066742	156066742_1267	68	451	68	68	68	68	68	68	68	68	68	68	68	68	121	1065	68	68	331	68	68	68	68	68	68	68	68	166	141	117
524	1284	8383322	156066895	156066895_1284	453	447	68	68	68	68	68	278	68	68	68	68	68	68	68	1730	1254	68	259	68	68	68	68	68	68	68	68	372	149	68
525	1303	8501503	156066849	156066849_1303	68	649	68	68	68	68	244	184	68	68	68	68	68	68	68	677	68	68	68	68	68	68	453	68	68	68	68	68	166	216
526	1340	8693809	156066772	156066772_1340	446	320	68	68	282	68	68	173	356	68	68	68	68	68	68	1189	935	68	340	186	68	68	68	68	68	68	68	194	216	282
527	1355	8780427	156066818	156066818_1355	68	68	68	68	68	68	68	276	68	68	68	68	68	68	121	1513	909	68	228	175	306	68	68	68	319	68	68	68	68	68
528	1384	8970217	156066696	156066696_1384	68	383	68	68	68	68	68	68	68	68	68	68	68	68	68	1048	884	68	301	187	68	68	68	68	68	68	68	68	68	68
529	1403	9091090	156066849	156066849_1403	68	68	68	68	68	68	68	68	68	68	68	68	68	68	68	1218	750	68	213	220	68	281	68	68	355	68	68	68	68	186
530	1430	9264417	156066559	156066559_1430	68	68	68	68	68	68	68	68	68	68	68	68	68	68	114	1654	1166	1328	286	68	268	311	68	68	68	68	68	68	68	68
531	1460	9461495	156066788	156066788_1460	411	393	68	68	68	68	68	68	68	68	68	68	68	68	68	853	879	1628	165	201	68	426	68	68	68	68	68	147	172	68
532	1498	9684122	156066788	156066788_1498	68	68	68	68	68	68	68	68	68	68	68	68	68	68	68	1283	68	68	225	151	231	315	68	68	68	68	68	68	68	68
533	1527	9838483	156066635	156066635_1527	394	379	68	68	68	68	303	207	374	68	68	68	68	68	68	924	663	1470	202	68	277	68	295	68	68	68	68	272	68	162
534	1568	10022737	156066818	156066818_1568	348	300	68	370	68	68	424	211	68	68	68	68	68	68	68	1148	976	68	186	187	68	68	376	68	68	68	68	68	68	68
535	1609	10193967	156066757	156066757_1609	68	479	68	460	68	68	301	68	68	68	375	68	68	68	68	1536	1022	68	140	68	68	290	68	68	349	68	68	290	68	145
536	1640	10335689	156066483	156066483_1640	68	308	68	68	68	68	68	68	68	68	68	331	68	68	68	68	68	68	68	68	68	68	422	68	68	68	68	68	68	68
537	1640	10335689	156066940	156066940_1640	68	286	68	374	68	68	68	154	68	68	68	68	68	68	68	677	935	68	68	223	257	68	68	68	68	68	68	68	68	169
538	1696	10585355	156066650	156066650_1696	68	68	68	406	68	68	68	68	68	68	68	68	68	68	68	647	68	68	68	68	68	68	68	68	321	68	68	68	68	68
539	1765	10887947	156066544	156066544_1765	68	68	68	256	68	68	68	68	68	68	68	68	68	68	68	889	992	1143	68	68	68	68	68	68	68	68	68	68	68	68
540	510	3360605	156103058	156103058_ 510	68	68	68	68	68	68	68	68	68	73	113	68	68	68	68	68	68	68	68	68	68	86	68	68	133	68	68	68	68	68
541	765	5069127	156103363	156103363_ 765	68	68	68	68	68	68	68	68	68	68	103	68	68	68	110	68	68	68	68	68	68	68	68	68	100	68	68	68	68	68
542	794	5260640	156103134	156103134_ 794	68	68	68	68	68	68	68	68	68	78	68	68	68	68	298	68	68	68	68	68	80	89	68	68	68	68	68	68	68	68
543	1010	6711375	156104019	156104019_1010	68	68	68	68	68	68	68	68	68	68	103	68	68	68	68	68	68	68	68	68	72	91	68	68	68	68	68	68	68	68
544	1068	7023551	156328522	156328522_1068	68	68	68	68	129	68	68	68	68	68	89	68	68	68	68	68	68	68	68	68	134	68	68	68	68	68	68	68	68	68
545	182	1166050	156894943	156894943_ 182	68	68	68	146	68	68	68	68	68	68	68	68	68	68	68	718	68	490	68	68	68	68	68	68	68	68	68	68	68	68
546	235	1519535	156894821	156894821_ 235	68	68	68	204	68	68	68	68	68	68	68	68	68	68	68	359	68	501	68	68	68	68	68	68	68	68	68	68	68	68
547	283	1843563	156894791	156894791_ 283	68	68	68	260	68	68	68	68	68	68	68	68	68	68	68	423	68	631	68	68	68	68	68	68	68	68	68	68	68	68
548	322	2101313	156894913	156894913_ 322	68	68	68	290	68	68	68	68	68	68	68	68	68	68	68	541	68	593	68	68	68	68	68	68	68	68	68	68	68	68
549	357	2336975	156894852	156894852_ 357	68	68	68	226	68	68	68	68	68	68	68	68	68	68	68	418	68	686	68	68	68	68	68	68	68	68	68	68	68	68
550	376	2462203	156895035	156895035_ 376	68	68	68	177	68	68	68	68	68	68	68	68	68	68	68	376	68	680	68	68	68	68	68	68	68	68	68	68	68	68
551	431	2830427	156894943	156894943_ 431	68	68	68	181	68	68	68	68	68	68	68	68	68	68	68	435	68	740	68	68	68	68	68	68	68	68	68	68	68	68
552	461	3036583	156894806	156894806_ 461	68	68	68	207	68	68	68	68	68	68	68	68	68	68	68	529	68	653	68	68	68	68	68	68	68	68	68	68	68	68
553	505	3331150	156895065	156895065_ 505	68	68	68	172	68	68	68	68	68	68	68	68	68	68	68	471	68	599	68	68	68	68	68	68	68	68	68	68	68	68
554	18	118642	156929962	156929962_ 18	68	247	68	68	68	68	119	68	68	68	68	68	68	68	68	68	68	68	68	68	68	68	68	110	68	68	137	68	68	68
555	87	582605	156929535	156929535_ 87	68	68	68	68	128	68	73	68	68	68	68	68	68	68	68	68	390	68	68	68	68	68	68	68	204	176	68	68	68	68
556	100	663637	156929764	156929764_ 100	219	280	68	68	68	68	68	68	68	68	68	68	68	68	68	68	68	68	68	68	68	68	317	68	68	195	68	68	84	68
557	121	797581	156925781	156925781_ 121	8716	12364	6949	11837	9216	21240	8973	68	11516	6881	10373	7652	3733	4856	3437	2325	68	5320	4183	4119	4793	9793	13968	9939	12990	11665	10515	9766	6372	7262
558	139	895540	156925751	156925751_ 139	5739	2580	2076	7080	6025	12346	7665	5459	7536	68	7333	5782	2857	3541	2449	68	68	68	2121	2679	3069	6927	7566	6328	9564	8909	8696	7751	5087	5229
559	157	997000	156925613	156925613_ 157	273	1538	1208	68	68	68	68	68	68	68	68	68	68	68	68	68	68	68	68	68	68	68	68	68	68	68	68	68	68	68
560	190	1217600	156925674	156925674_ 190	156	548	274	68	511	548	538	227	171	68	237	68	68	68	68	68	68	68	68	68	68	469	503	543	604	68	68	68	173	479
561	203	1305977	156926468	156926468_ 203	130	68	68	68	207	68	183	122	68	68	68	68	68	68	68	68	68	68	68	68	168	68	275	125	196	68	262	178	68	97
562	237	1534265	156927628	156927628_ 237	68	187	212	68	68	68	95	68	68	68	68	68	68	68	68	68	462	68	68	68	68	68	210	127	68	68	68	68	68	68
563	292	1902483	156929764	156929764_ 292	177	68	68	68	68	68	68	68	68	68	68	68	68	68	68	68	68	68	68	68	68	68	68	68	68	68	68	68	68	74
564	309	2012952	156929764	156929764_ 309	219	68	68	68	68	68	117	68	171	68	68	68	68	68	68	68	68	68	68	68	68	68	68	197	68	68	68	68	68	120
565	356	2329605	156929764	156929764_ 356	184	68	68	68	68	68	180	68	68	68	68	68	68	68	68	68	68	68	68	68	68	68	160	178	68	68	68	68	68	68
566	379	2484257	156929520	156929520_ 379	68	68	68	68	68	68	150	68	68	68	146	68	68	68	68	68	68	68	68	68	68	68	166	68	68	68	68	68	68	68
567	389	2550540	156929779	156929779_ 389	191	163	68	68	68	68	115	68	109	68	158	68	68	68	68	68	714	68	68	68	68	68	140	187	68	173	178	68	68	68
568	433	2845108	156929794	156929794_ 433	68	274	68	68	68	68	173	68	68	68	68	68	68	68	68	68	647	68	68	68	68	68	68	68	68	68	68	68	68	68
569	448	2948205	156931046	156931046_ 448	156	173	68	68	68	68	208	68	68	68	68	68	68	68	68	68	68	68	68	68	68	68	68	68	68	68	68	68	68	68
570	468	3080763	156929642	156929642_ 468	68	68	68	68	68	68	207	68	68	68	68	68	68	68	68	68	68	68	68	68	68	68	108	151	68	68	68	68	68	68
571	485	3191227	156929718	156929718_ 485	128	181	68	68	166	68	181	68	160	68	68	68	68	68	68	68	68	68	68	68	68	68	99	130	221	68	68	68	68	68
572	517	3408487	156929810	156929810_ 517	128	165	68	68	179	68	222	68	68	68	68	68	68	68	68	68	68	68	68	68	68	68	91	118	68	68	68	68	68	68
573	535	3530025	156929764	156929764_ 535	68	68	68	68	68	68	177	68	68	68	68	194	68	68	68	68	68	68	85	68	68	68	223	187	68	68	244	68	118	117
574	560	3699363	156929855	156929855_ 560	203	68	68	68	133	652	154	68	130	68	164	68	68	68	68	68	478	68	68	68	68	68	130	68	182	68	68	68	99	68
575	603	3986577	156929825	156929825_ 603	231	262	68	68	144	68	140	68	68	68	194	68	68	68	68	68	68	68	68	68	68	68	152	103	68	68	68	68	68	68
576	630	4163313	156929840	156929840_ 630	112	68	68	68	68	68	68	68	68	68	68	68	68	68	68	68	68	68	68	68	68	68	176	110	68	68	68	68	68	68
577	650	4295883	156930008	156930008_ 650	68	163	68	68	68	68	80	68	120	68	68	68	68	68	68	68	68	68	68	68	107	68	68	68	68	182	68	68	104	68
578	677	4479979	156929886	156929886_ 677	135	68	68	68	68	68	95	68	68	68	68	68	68	68	68	68	68	68	68	155	68	68	68	96	247	68	68	68	68	131
579	696	4605176	156930008	156930008_ 696	68	203	68	68	68	68	68	68	183	68	68	68	68	68	68	68	68	68	68	68	68	68	170	68	68	213	68	68	87	68
580	715	4734054	156929886	156929886_ 715	172	68	68	68	158	68	68	68	166	68	68	68	68	68	68	68	68	68	68	68	68	68	103	153	68	216	68	68	107	68
581	730	4833463	156930176	156930176_ 730	68	205	68	68	68	68	68	68	68	68	68	68	68	68	68	68	68	68	68	68	68	68	68	154	68	68	68	68	68	68
582	788	5223817	156929947	156929947_ 788	126	68	68	68	142	68	68	68	172	68	68	68	68	68	68	68	68	68	68	68	68	68	68	68	68	68	68	68	68	68
583	806	5341602	156929886	156929886_ 806	130	181	68	68	68	68	68	68	68	68	68	68	68	68	68	68	411	68	68	68	68	68	172	101	68	68	221	68	79	134
584	828	5488885	156929977	156929977_ 828	68	239	68	68	68	68	68	163	175	68	68	68	68	68	68	68	68	68	105	68	68	68	68	189	68	68	68	68	68	68
585	862	5717178	156930084	156930084_ 862	165	68	68	68	133	68	92	68	189	68	163	68	68	68	68	68	524	68	155	68	68	68	340	184	68	68	68	68	95	87
586	894	5930838	156929886	156929886_ 894	147	213	68	68	128	68	106	68	68	68	68	68	68	68	68	68	68	68	68	68	68	68	348	153	68	68	68	68	118	68
587	919	6100225	156929947	156929947_ 919	135	189	68	68	68	68	248	68	151	68	68	68	68	68	68	68	68	68	68	68	68	68	281	178	209	68	68	68	68	68
588	950	6306342	156929916	156929916_ 950	212	258	68	68	179	68	68	68	68	68	68	68	68	68	68	68	68	68	68	68	202	68	307	125	68	127	68	68	68	121
589	970	6439013	156929977	156929977_ 970	191	68	68	68	68	68	68	68	68	68	68	68	68	68	68	68	68	68	68	68	68	68	275	68	68	68	197	68	76	68
590	981	6512577	156929962	156929962_ 981	158	68	68	68	68	68	167	68	147	68	68	68	68	68	68	68	699	68	68	68	68	68	295	170	68	68	68	68	68	68
591	994	6600893	156929993	156929993_ 994	68	167	68	68	188	68	124	68	68	68	68	68	68	68	68	68	68	68	68	68	68	68	68	120	68	68	68	68	68	68
592	1005	6674543	156929901	156929901_1005	68	68	68	68	68	68	130	68	68	68	68	68	68	68	68	68	68	68	68	68	68	68	382	190	68	68	68	68	68	68
593	1133	7447809	156930359	156930359_1133	68	116	68	68	68	68	95	68	68	68	68	68	68	68	68	68	68	68	68	68	68	68	144	139	68	68	68	68	68	68
594	49	324842	156939575	156939575_ 49	329	364	68	68	621	68	451	68	374	68	68	68	68	215	104	68	68	68	118	68	282	68	269	68	694	215	326	68	68	343
595	76	509063	156939301	156939301_ 76	68	68	68	68	68	68	367	206	68	68	68	68	68	163	68	68	1382	68	68	377	68	68	711	591	686	68	68	68	68	68
596	97	648868	156939484	156939484_ 97	761	604	68	68	68	68	68	68	68	68	68	68	68	68	68	68	68	68	68	68	68	68	68	522	68	562	68	68	68	68
597	106	707792	156939560	156939560_ 106	1154	1397	811	68	68	2099	411	312	68	490	68	68	68	68	68	68	68	68	319	68	68	764	616	851	629	675	68	692	68	540
598	154	979861	156939362	156939362_ 154	411	68	68	68	68	68	68	68	68	68	68	68	68	68	68	68	3937	2880	68	68	184	68	68	68	68	68	68	68	68	68
599	184	1180778	156939453	156939453_ 184	1179	68	68	68	68	1697	68	309	68	68	68	68	68	68	203	68	4575	4443	1081	68	1048	68	68	68	592	562	68	68	68	68
600	216	1394388	156939468	156939468_ 216	1343	68	68	68	68	822	359	413	103	68	68	68	68	68	68	68	68	68	1009	68	1113	68	1038	68	700	68	704	68	68	68
601	245	1585815	156938629	156938629_ 245	1441	68	68	68	68	68	481	68	162	68	208	68	68	68	68	68	68	68	739	68	68	68	358	964	804	251	439	68	68	178
602	274	1784650	156939590	156939590_ 274	68	68	68	68	687	747	420	68	121	68	178	68	68	68	68	68	68	68	68	68	68	68	68	68	68	68	68	68	68	68
603	305	1990855	156939453	156939453_ 305	68	68	68	68	68	68	606	68	68	68	68	68	68	121	68	68	68	68	68	68	68	68	68	68	68	68	166	68	68	68
604	362	2373900	156939560	156939560_ 362	68	68	68	68	68	68	518	210	68	68	68	68	68	68	68	68	68	68	68	68	68	68	301	68	68	68	68	68	68	263
605	384	2521087	156939468	156939468_ 384	68	68	166	68	68	68	389	68	68	68	430	68	68	68	68	68	68	68	68	68	68	68	68	68	257	68	68	68	68	186
606	395	2594725	156936279	156936279_ 395	68	68	68	68	68	68	68	68	246	68	68	68	68	68	129	68	68	68	68	68	68	68	562	68	68	68	68	68	68	240
607	418	2745688	156939453	156939453_ 418	68	68	68	68	68	68	417	68	68	68	68	68	68	68	82	68	68	68	68	68	68	68	289	68	68	233	68	68	68	68
608	442	2904065	156937897	156937897_ 442	315	370	198	68	320	68	68	68	68	68	312	68	68	68	68	68	68	68	68	68	176	68	68	68	286	68	68	68	68	68
609	464	3051442	156939529	156939529_ 464	68	439	68	68	323	68	265	68	68	68	224	68	68	68	68	68	68	68	128	68	68	68	68	68	68	68	362	68	68	68
610	36	236473	156955566	156955566_ 36	68	68	68	68	683	5570	68	68	68	68	68	480	68	295	68	68	68	6507	68	1224	68	631	475	68	68	68	68	1638	68	68
611	52	346935	156955521	156955521_ 52	68	68	68	68	749	4979	68	68	68	68	68	68	68	68	68	68	68	6333	68	1159	193	68	68	68	68	1886	68	1677	68	68
612	79	523682	156955551	156955551_ 79	68	68	68	68	293	5712	68	68	68	68	68	1387	560	68	68	68	68	5859	68	1138	68	68	2494	68	68	1800	68	1739	68	68
613	106	707792	156955582	156955582_ 106	3011	2417	1553	2385	1969	6028	1654	1387	1722	1358	1697	1272	532	705	671	977	68	6006	1158	1195	1646	1845	2456	2010	2468	1840	2077	1671	1100	1342
614	186	1195507	156955521	156955521_ 186	68	68	68	68	68	68	68	68	68	68	68	68	68	68	341	977	68	6339	68	68	975	68	68	68	68	68	68	68	68	68
615	213	1372250	156955551	156955551_ 213	68	68	68	68	68	1153	68	68	68	68	68	68	68	68	68	68	68	6671	68	1167	152	68	68	68	68	68	68	360	68	68
616	752	4980762	156955765	156955765_ 752	68	68	68	68	68	68	68	68	68	68	68	252	69	68	68	68	68	1655	68	249	68	68	68	68	68	68	307	68	68	68
617	49	324842	156968185	156968185_ 49	68	68	83	68	68	364	68	68	165	68	68	68	68	68	68	68	68	68	68	68	68	68	68	68	68	68	68	68	68	68
618	71	472132	156967758	156967758_ 71	68	68	123	68	68	68	68	68	68	68	68	68	68	68	68	68	68	68	68	68	68	68	68	68	68	168	68	68	126	68
619	95	634142	156968033	156968033_ 95	68	68	139	68	68	472	68	68	68	68	68	68	68	68	68	329	68	68	68	68	68	68	68	68	68	207	68	68	97	68
620	85	567873	157011932	157011932_ 85	68	68	68	68	68	68	68	68	68	68	188	68	68	68	68	68	68	68	68	68	68	68	68	68	68	132	68	68	68	68
621	134	865627	157011963	157011963_ 134	68	68	68	68	68	68	68	68	68	68	68	68	68	68	68	79078	63222	22072	68	68	68	68	68	68	68	68	68	68	68	68
622	153	976432	157011948	157011948_ 153	68	68	68	662	68	68	68	68	68	158	411	325	68	291	671	68	68	28395	1503	1064	840	68	68	68	68	354	68	68	68	68
623	184	1180778	157011993	157011993_ 184	68	68	68	294	68	68	68	68	68	96	135	68	68	68	68	68	68	68	68	68	68	68	68	68	68	107	68	68	68	68
624	263	1711012	157012024	157012024_ 263	68	68	68	200	68	68	68	68	68	68	68	72	68	68	68	68	68	68	68	68	68	68	68	68	68	78	68	68	68	68
625	318	2079233	157011902	157011902_ 318	68	68	68	127	68	68	68	68	68	68	142	139	68	68	68	68	68	68	68	68	68	68	68	68	68	68	68	68	68	68
626	342	2233877	157012039	157012039_ 342	68	68	68	224	68	68	68	68	68	68	166	68	68	68	68	68	68	68	68	68	68	68	68	68	68	68	68	68	68	68
627	367	2403248	157011856	157011856_ 367	68	68	68	237	68	68	68	68	68	68	216	86	68	68	68	68	68	68	68	68	68	68	68	68	68	68	68	68	68	68
628	388	2543273	157011963	157011963_ 388	68	68	68	220	68	68	68	68	68	68	122	68	68	68	68	68	68	68	68	68	68	68	68	68	68	99	68	68	68	68
629	406	2668362	157011795	157011795_ 406	68	68	68	166	68	68	68	68	68	162	113	68	68	68	68	68	68	68	68	68	68	68	68	68	68	116	68	68	68	68
630	439	2889297	157011810	157011810_ 439	68	68	68	176	68	68	68	68	68	68	207	68	68	68	68	68	68	68	68	68	68	68	68	68	68	104	68	68	68	68
631	475	3124988	157011932	157011932_ 475	68	68	68	258	68	68	68	68	68	75	177	68	68	68	68	68	68	68	68	68	68	68	68	68	68	125	68	68	68	68
632	499	3286963	157011795	157011795_ 499	68	68	68	271	68	68	68	68	68	99	224	185	68	68	68	68	68	68	68	68	68	68	68	68	68	190	68	68	68	68
633	518	3412155	157011703	157011703_ 518	68	68	68	68	68	68	68	68	68	68	68	149	68	68	68	68	68	68	68	68	68	68	68	68	68	162	68	68	68	68
634	532	3507890	157011887	157011887_ 532	68	68	68	301	68	68	68	68	68	109	222	124	68	68	68	68	68	68	68	68	68	68	68	68	68	238	68	68	68	68
635	550	3629415	157011993	157011993_ 550	68	68	68	277	68	68	68	68	68	152	248	103	68	68	68	68	68	68	68	68	68	68	68	68	68	250	68	68	68	68
636	613	4052848	157011948	157011948_ 613	68	68	68	303	68	68	68	68	68	178	219	119	68	68	68	68	68	68	68	68	68	68	68	68	68	185	68	68	68	68
637	630	4163313	157011826	157011826_ 630	68	68	68	294	68	68	68	68	68	164	68	146	68	68	68	68	68	68	68	68	68	68	68	68	68	185	68	68	68	68
638	659	4362152	157011948	157011948_ 659	68	68	68	355	68	68	68	68	68	167	196	175	68	68	68	68	68	68	68	68	68	68	68	68	68	228	68	68	68	68
639	692	4583078	157011993	157011993_ 692	68	68	68	318	68	68	68	68	68	161	189	166	68	68	68	68	68	68	68	68	68	68	68	68	68	204	68	68	68	68
640	714	4730370	157011963	157011963_ 714	68	68	68	269	68	68	68	68	68	155	178	165	68	68	68	68	68	68	68	68	68	68	68	68	68	179	68	68	68	68
641	734	4862932	157012039	157012039_ 734	68	68	68	295	68	68	68	68	68	186	257	188	68	68	68	68	68	68	68	68	68	68	68	68	68	68	68	68	68	68
642	752	4980762	157011871	157011871_ 752	68	68	68	316	68	68	68	68	68	100	68	68	68	68	68	68	68	68	68	68	68	68	68	68	68	201	68	68	68	68
643	767	5083947	157011963	157011963_ 767	68	68	68	318	68	68	68	68	68	152	221	142	68	68	68	68	68	68	68	68	68	68	68	68	68	251	68	68	68	68
644	783	5186990	157012100	157012100_ 783	68	68	68	273	68	68	68	68	68	172	266	68	68	68	68	68	68	68	68	68	68	68	68	68	68	68	68	68	68	68
645	805	5334273	157012100	157012100_ 805	68	68	68	342	68	68	68	68	68	198	265	243	68	68	68	68	68	68	68	68	68	68	68	68	68	244	68	68	68	68
646	825	5470473	157011978	157011978_ 825	68	68	68	260	68	68	68	68	68	189	266	188	68	68	68	68	68	68	68	68	68	68	68	68	68	308	68	68	68	68
647	856	5680357	157011963	157011963_ 856	68	68	68	333	68	68	68	68	68	181	276	142	68	68	68	68	68	68	68	68	68	68	68	68	68	284	68	68	68	68
648	879	5835010	157011841	157011841_ 879	68	68	68	194	68	68	68	68	68	161	199	68	68	68	68	68	68	68	68	68	68	68	68	68	68	227	68	68	68	68
649	897	5952835	157011963	157011963_ 897	68	68	68	280	68	68	68	68	68	183	174	165	68	68	68	68	68	68	68	68	68	68	68	68	68	242	68	68	68	68
650	943	6262136	157011993	157011993_ 943	68	68	68	344	68	68	68	68	68	208	285	171	68	68	68	68	68	68	68	68	68	68	68	68	68	317	68	68	68	68
651	959	6365277	157011963	157011963_ 959	68	68	68	335	68	68	68	68	68	169	290	190	68	68	68	68	68	68	68	68	68	68	68	68	68	68	68	68	68	68
652	979	6501478	157011963	157011963_ 979	68	68	68	357	68	68	68	68	68	162	240	220	68	68	68	68	68	68	68	68	68	68	68	68	68	245	68	68	68	68
653	1006	6681900	157012009	157012009_1006	68	68	68	264	68	68	68	68	68	158	211	151	68	68	68	68	68	68	68	68	68	68	68	68	68	262	68	68	68	68
654	1032	6857512	157012085	157012085_1032	68	68	68	181	68	68	68	68	68	99	226	151	68	68	68	68	68	68	68	68	68	68	68	68	68	267	68	68	68	68
655	1113	7313182	157012177	157012177_1113	68	68	68	68	68	68	68	68	68	145	200	68	68	68	68	68	68	68	68	68	68	68	68	68	68	241	68	68	68	68
656	1131	7437376	157012207	157012207_1131	68	68	68	220	68	68	68	68	68	161	326	184	68	68	68	68	68	68	68	68	68	68	68	68	68	307	68	68	68	68
657	1157	7589483	157012207	157012207_1157	68	68	68	68	68	68	68	68	68	170	230	68	68	68	68	68	68	68	68	68	68	68	68	68	68	68	68	68	68	68
658	1177	7724753	157011917	157011917_1177	68	68	68	177	68	68	68	68	68	68	238	68	68	68	68	68	68	68	68	68	68	68	68	68	68	291	68	68	68	68
659	1195	7844507	157012131	157012131_1195	68	68	68	181	68	68	68	68	68	92	189	138	68	68	68	68	68	68	68	68	68	68	68	68	68	353	68	68	68	68
660	1224	8006639	157012039	157012039_1224	68	68	68	187	68	68	68	68	68	68	216	106	68	68	68	68	68	68	68	68	68	68	68	68	68	403	68	68	68	68
661	1244	8137860	157012146	157012146_1244	68	68	68	192	68	68	68	68	68	196	249	192	68	68	68	68	68	68	68	68	68	68	68	68	68	347	68	68	68	68
662	1274	8321074	157012070	157012070_1274	68	68	68	258	68	68	68	68	68	195	243	191	68	68	68	68	68	68	68	68	68	68	68	68	68	325	68	68	68	68
663	1300	8481651	157012100	157012100_1300	68	68	68	314	68	68	68	68	68	155	199	193	68	68	68	68	68	68	68	68	68	68	68	68	68	258	68	68	68	68
664	1350	8752637	157012146	157012146_1350	68	68	68	71	68	68	68	68	68	72	68	68	68	68	68	68	68	68	68	68	68	68	68	68	68	241	68	68	68	68
665	1364	8840722	157012070	157012070_1364	68	68	68	249	68	68	68	68	68	68	155	134	68	68	68	68	68	68	68	68	68	68	68	68	68	68	68	68	68	68
666	1378	8927437	157012100	157012100_1378	68	68	68	249	68	68	68	68	68	146	150	155	68	68	68	68	68	68	68	68	68	68	68	68	68	278	68	68	68	68
667	1407	9118651	157012009	157012009_1407	68	68	68	204	68	68	68	68	68	175	119	128	68	68	68	68	68	68	68	68	68	68	68	68	68	247	68	68	68	68
668	1434	9289600	157012115	157012115_1434	68	68	68	232	68	68	68	68	68	68	189	175	68	68	68	68	68	68	68	68	68	68	68	68	68	301	68	68	68	68
669	1452	9407811	157012100	157012100_1452	68	68	68	280	68	68	68	68	68	113	263	159	68	68	68	68	68	68	68	68	68	68	68	68	68	254	68	68	68	68
670	1489	9623730	157012329	157012329_1489	68	68	68	68	68	68	68	68	68	68	189	68	68	68	68	68	68	68	68	68	68	68	68	68	68	198	68	68	68	68
671	1505	9724900	157011948	157011948_1505	68	68	68	194	68	68	68	68	68	87	108	146	68	68	68	68	68	68	68	68	68	68	68	68	68	68	68	68	68	68
672	1568	10022737	157012100	157012100_1568	68	68	68	117	68	68	68	68	68	68	68	90	68	68	68	68	68	68	68	68	68	68	68	68	68	115	68	68	68	68
673	2107	12898167	157011826	157011826_2107	68	68	68	68	68	68	68	68	68	116	141	96	68	68	68	68	68	68	68	68	68	68	68	68	68	93	68	68	68	68
674	2134	13082292	157012146	157012146_2134	68	68	68	191	68	68	68	68	68	83	164	68	68	68	68	68	68	68	68	68	68	68	68	68	68	68	68	68	68	68
675	2155	13222332	157011765	157011765_2155	68	68	68	161	68	68	68	68	68	84	100	68	68	68	68	68	68	68	68	68	68	68	68	68	68	68	68	68	68	68
676	2200	13522090	157012131	157012131_2200	68	68	68	68	68	68	68	68	68	68	157	76	68	68	68	68	68	68	68	68	68	68	68	68	68	172	68	68	68	68
677	2228	13708433	157012039	157012039_2228	68	68	68	241	68	68	68	68	68	136	306	89	68	68	68	68	68	68	68	68	68	68	68	68	68	241	68	68	68	68
678	1849	11231485	157032028	157032028_1849	68	284	68	68	68	68	195	68	68	68	68	377	68	68	68	68	68	68	68	68	68	68	68	68	68	68	68	68	68	68
679	575	3795100	157050797	157050797_ 575	68	5308	1980	4258	4065	68	7243	7758	6120	11679	7823	7491	2034	3545	1195	68	68	68	68	68	68	4470	7119	5650	10426	7576	8067	6900	5515	6295
680	908	6026478	157066193	157066193_ 908	68	68	68	68	68	68	96	149	68	146	249	68	68	68	68	671	68	68	219	274	202	381	68	282	508	68	171	68	68	68
681	957	6354191	157087448	157087448_ 957	68	68	68	68	68	68	68	68	68	68	68	68	503	356	637	68	68	68	68	68	68	68	68	68	68	68	68	68	68	68
682	361	2366445	157098755	157098755_ 361	68	68	68	68	68	68	68	68	68	68	68	68	68	483	68	68	68	68	68	68	68	109	68	68	68	68	68	68	1249	600
683	378	2476892	157098328	157098328_ 378	68	68	68	68	68	68	68	68	68	276	68	68	68	544	481	68	68	68	68	68	68	175	68	68	68	68	68	68	1560	549
684	406	2668362	157098450	157098450_ 406	68	68	68	68	68	68	68	68	68	189	68	68	68	81	68	68	68	68	68	68	68	68	68	68	68	68	68	68	68	72
685	620	4097054	157098480	157098480_ 620	68	68	68	68	68	68	68	68	68	226	68	68	14590	11873	15563	68	68	68	68	68	68	247	68	68	68	68	68	1360	7437	1066
686	1012	6722422	157123444	157123444_1012	68	122	373	68	68	68	68	68	68	68	68	68	68	68	68	68	68	68	68	98	68	68	68	68	68	68	68	68	68	68
687	1186	7787388	157123611	157123611_1186	68	151	389	68	68	68	68	68	68	68	68	68	68	68	68	724	776	724	151	127	211	68	68	68	68	68	68	68	68	68
688	1515	9783718	157123718	157123718_1515	2392	2745	3448	335	68	68	68	68	68	71	68	68	68	209	244	1960	1968	3207	2029	1864	1581	68	150	68	100	68	68	68	68	68
689	1528	9842903	157123367	157123367_1528	68	68	68	68	68	68	68	68	68	68	68	68	68	68	68	68	68	1481	255	68	77	68	68	68	68	68	68	68	68	68
690	235	1519535	157134811	157134811_ 235	68	68	68	68	91	68	525	252	68	68	68	105	68	68	68	68	68	68	68	68	68	258	566	98	396	110	376	68	68	68
691	242	1567423	157134842	157134842_ 242	68	68	68	147	68	68	126	279	344	92	103	83	68	68	68	68	68	68	68	68	68	429	681	490	406	370	68	68	68	68
692	1277	8335125	157877670	157877670_1277	68	155	68	68	79	68	68	68	68	68	68	68	68	68	68	68	68	68	68	68	68	68	68	68	68	68	103	68	68	68
693	348	2278098	158060715	158060715_ 348	429	366	68	89	137	68	68	68	69	68	68	68	68	68	68	68	68	68	68	68	68	68	68	68	68	68	68	68	68	68
694	366	2395888	158061325	158061325_ 366	336	546	68	68	158	68	68	68	68	68	68	68	104	124	68	68	68	68	68	68	68	68	68	68	68	68	68	68	68	68
695	385	2524768	158061371	158061371_ 385	492	671	68	97	188	68	68	68	177	68	83	68	86	82	84	68	68	68	68	68	68	68	68	68	68	68	68	68	68	68
696	502	3309108	158061218	158061218_ 502	144	68	68	68	68	68	68	68	68	68	68	68	74	68	70	68	68	68	68	68	68	68	68	68	68	68	68	68	68	68
697	528	3482113	158060974	158060974_ 528	247	74	68	68	68	68	68	68	68	68	68	68	109	68	76	68	68	68	68	68	68	68	68	68	68	68	68	68	68	68
698	565	3728928	158054901	158054901_ 565	68	300	68	68	68	68	68	68	68	68	266	68	216	232	68	68	68	68	68	68	68	154	68	68	576	68	68	185	68	234
699	577	3809827	158054535	158054535_ 577	308	639	68	245	247	68	552	68	398	866	524	68	220	320	68	68	68	68	68	68	68	338	68	68	953	459	599	493	401	420
700	580	3831925	158056793	158056793_ 580	427	68	68	68	187	68	68	68	68	68	68	68	68	68	84	68	68	68	68	68	68	68	68	68	641	68	101	68	68	68
701	613	4052848	158059677	158059677_ 613	397	195	68	68	68	274	68	68	68	68	68	68	90	68	68	68	68	68	68	68	68	68	68	68	68	76	68	68	68	68
702	649	4292185	158061325	158061325_ 649	287	68	68	68	68	68	68	68	68	68	68	68	68	72	68	68	68	68	68	68	68	68	68	68	68	68	68	68	70	68
703	711	4708317	158061325	158061325_ 711	149	86	68	68	68	68	68	68	68	68	68	68	314	199	270	68	68	68	68	68	68	68	68	68	68	68	68	68	68	68
704	799	5297453	158061371	158061371_ 799	4786	2250	1743	4509	2692	11263	3358	1258	2320	2993	3468	2578	695	1208	922	13900	12388	16109	972	985	3155	2309	3132	3926	3488	3761	3128	2840	1462	2080
705	819	5429993	158061417	158061417_ 819	495	233	68	277	191	557	130	68	68	68	68	68	68	107	94	68	68	452	153	150	197	86	68	68	90	86	247	82	104	68
706	16	103912	158082367	158082367_ 16	68	68	68	68	68	68	68	184	68	68	68	68	68	274	68	68	68	68	68	68	68	278	68	68	68	159	68	68	144	68
707	58	383757	158082306	158082306_ 58	68	68	68	68	68	68	68	197	68	68	68	68	68	68	68	68	68	68	68	68	68	68	68	68	68	68	2289	68	279	68
708	81	538405	158082275	158082275_ 81	68	68	68	68	68	68	68	68	68	68	345	68	68	68	68	68	68	68	68	68	68	353	68	68	68	1944	2287	68	68	68
709	104	693057	158082367	158082367_ 104	3153	2651	1837	2747	2142	7168	2073	1426	68	1676	2138	1665	669	782	164	68	68	4667	1286	1093	1805	2240	2708	2269	2603	1740	2292	1845	1123	68
710	169	1077685	158082657	158082657_ 169	68	895	699	1001	68	68	68	68	68	68	68	68	68	68	68	68	68	68	68	68	68	68	68	68	68	68	68	68	68	68
711	180	1151327	158082657	158082657_ 180	68	68	942	1574	68	68	68	850	68	68	68	68	68	68	68	68	68	68	68	68	68	68	68	68	68	68	68	68	68	68
712	207	1335435	158082443	158082443_ 207	68	68	8163	2378	68	68	5387	3588	68	68	68	68	1698	68	68	68	68	68	68	68	68	1782	68	68	68	1741	690	68	68	68
713	212	1364887	158082474	158082474_ 212	6835	17806	68	8211	7570	68	68	1325	4118	4376	68	4556	68	2160	68	68	68	68	68	68	68	68	68	68	68	1746	584	2191	1505	68
714	271	1762597	158082474	158082474_ 271	68	68	68	2754	2637	68	5438	4309	68	68	68	4549	1863	2151	68	68	68	68	68	68	68	68	68	68	68	68	68	564	68	68
715	312	2035130	158082458	158082458_ 312	68	28302	14157	9031	5867	23671	68	68	4596	3484	6291	68	5500	68	68	68	68	68	68	68	68	68	68	68	68	784	68	68	68	68
716	330	2156546	158082413	158082413_ 330	68	68	10332	68	68	68	68	68	68	68	68	68	5797	68	68	68	68	68	68	68	68	68	68	68	68	7889	11621	68	68	68
717	343	2241275	158082352	158082352_ 343	68	68	68	68	68	68	68	7869	68	15186	10752	68	68	7707	68	68	68	68	68	68	68	68	68	4216	68	9611	68	11471	68	68
718	360	2359075	158082352	158082352_ 360	68	68	2090	68	68	68	68	68	68	17421	68	10603	68	68	3733	68	68	68	68	68	68	68	68	68	13900	68	68	68	8723	9612
719	617	4074942	158082535	158082535_ 617	68	68	68	68	68	68	68	68	68	68	68	68	2650	68	4060	68	68	68	68	68	68	68	68	68	68	68	68	68	2278	68
720	1026	6814458	158082458	158082458_1026	663	1776	1178	68	68	68	68	68	68	68	68	438	470	175	558	3750	3562	4275	68	791	1186	1223	68	68	68	758	68	68	481	68
721	1053	6952040	158082199	158082199_1053	1373	461	727	68	68	68	68	68	68	68	68	68	223	68	357	68	68	909	515	68	68	68	68	68	68	68	68	68	68	68
722	1078	7085351	158082718	158082718_1078	68	1383	860	68	68	68	68	68	68	68	68	68	298	144	441	68	68	68	68	68	68	68	68	68	68	68	68	68	132	68
723	1094	7189585	158082764	158082764_1094	68	1685	68	68	68	68	68	68	68	68	68	68	437	68	68	68	68	68	68	68	68	68	68	68	68	68	68	68	225	68
724	1136	7466055	158082626	158082626_1136	932	68	633	68	68	68	68	68	68	68	68	240	68	196	617	1513	68	68	68	68	68	472	68	68	68	68	68	68	68	68
725	1432	9275250	158082779	158082779_1432	68	68	68	68	68	68	68	215	68	68	68	68	498	68	134	68	68	68	68	68	68	68	68	68	68	68	68	68	68	68
726	1499	9690891	158082764	158082764_1499	68	68	68	68	68	68	68	68	68	68	68	68	455	597	520	68	68	68	68	68	68	68	68	68	68	68	68	68	68	68
727	1523	9824530	158082672	158082672_1523	68	68	68	68	68	68	68	270	68	652	574	334	68	420	68	68	68	68	68	68	68	68	68	68	68	68	68	68	68	68
728	1530	9852025	158082504	158082504_1530	68	68	68	68	68	68	458	333	518	1056	461	336	68	505	68	68	68	68	245	68	68	68	68	68	68	390	232	68	68	68
729	1588	10109642	158082458	158082458_1588	68	68	68	68	1546	68	481	129	318	1004	240	68	68	68	68	68	68	68	68	68	68	68	68	68	68	68	264	68	821	68
730	1610	10198657	158082214	158082214_1610	68	68	68	68	1339	68	68	68	68	1070	408	238	405	68	191	68	68	68	225	223	68	68	812	68	68	211	68	604	609	68
731	1628	10278485	158082413	158082413_1628	68	68	68	68	1156	68	68	189	68	1077	68	68	332	68	307	68	68	68	68	68	68	68	68	68	68	68	68	68	547	68
732	1651	10392885	158082382	158082382_1651	68	68	68	68	1101	68	68	939	540	883	1300	898	68	455	68	68	68	68	219	356	68	1298	68	68	900	1167	1505	1027	646	68
733	1675	10493822	158082321	158082321_1675	68	68	68	68	68	68	68	68	68	1140	949	472	68	68	354	68	68	68	68	68	68	782	68	464	68	884	68	68	68	68
734	1698	10595839	158082306	158082306_1698	68	68	68	668	1383	68	68	654	68	1099	1383	963	274	68	68	68	68	68	68	274	68	1258	68	68	68	1138	1567	989	429	68
735	1709	10650258	158082367	158082367_1709	68	68	68	68	68	68	68	852	1045	954	1051	874	209	336	369	68	68	68	68	68	68	1251	68	68	68	1070	1591	68	611	68
736	1721	10713120	158082260	158082260_1721	68	68	68	1260	923	68	813	509	68	758	1395	609	301	478	68	68	68	68	493	594	878	68	68	1145	1524	540	68	68	68	68
737	1773	10923180	158082138	158082138_1773	68	68	1299	1541	68	68	1001	68	485	927	807	68	68	68	68	68	1228	68	68	68	68	764	68	620	1141	615	878	68	410	68
738	1787	10981513	158082138	158082138_1787	1006	68	68	891	1052	68	664	715	1018	652	995	479	68	68	262	68	68	68	68	68	719	1013	632	1179	68	966	1211	639	68	68
739	1825	11134265	158082336	158082336_1825	68	68	68	852	68	68	68	264	444	333	931	512	68	68	68	68	68	68	68	68	68	560	68	866	68	539	453	68	68	68
740	1843	11208052	158082306	158082306_1843	68	68	68	1205	581	68	657	733	952	693	577	739	150	310	68	68	68	68	458	570	68	643	1359	1097	1188	913	938	502	475	68
741	1854	11256021	158082474	158082474_1854	68	68	68	68	901	68	68	68	68	68	1023	68	68	197	313	68	68	68	68	68	68	68	68	68	68	68	68	705	68	68
742	622	4111775	158101700	158101700_ 622	68	68	68	68	68	68	68	68	68	68	68	68	1134	890	1220	68	68	68	68	68	68	68	68	68	68	104	68	68	481	68
743	53	354300	158892883	158892883_ 53	68	86	68	117	68	68	120	68	68	87	68	68	68	68	68	68	68	266	101	68	68	68	160	68	149	136	115	71	68	88
744	79	523682	158893250	158893250_ 79	68	135	142	121	68	68	71	68	123	105	68	68	68	68	68	68	323	326	68	84	68	68	136	68	233	141	175	97	68	68
745	95	634142	158893280	158893280_ 95	68	129	68	215	68	68	69	74	114	84	68	68	68	68	68	68	303	68	95	68	68	68	186	68	174	159	68	178	68	111
746	195	1254427	158892914	158892914_ 195	68	68	68	68	68	68	68	68	68	68	68	68	68	68	68	68	298	245	68	74	68	68	83	68	96	68	68	68	68	68
747	250	1622637	158893616	158893616_ 250	68	68	68	68	68	68	68	68	68	68	68	68	68	68	68	68	68	68	84	68	68	68	68	68	68	109	108	71	68	68
748	272	1769927	158893097	158893097_ 272	68	68	68	68	68	68	68	68	68	68	68	68	68	68	68	68	68	408	91	68	68	68	132	68	117	76	68	100	68	68
749	287	1865753	158893311	158893311_ 287	68	68	68	68	68	68	68	68	68	68	68	68	68	68	68	435	215	68	99	94	68	68	106	68	68	68	120	68	68	68
750	318	2079233	158893387	158893387_ 318	68	68	68	110	68	68	90	68	103	106	68	68	68	68	68	68	318	68	93	84	68	68	164	68	68	68	156	99	68	68
751	331	2160228	158892899	158892899_ 331	68	68	68	68	68	68	68	68	85	68	68	68	68	68	68	68	68	288	68	68	68	68	120	68	121	68	68	68	68	68
752	353	2307512	158893234	158893234_ 353	68	68	68	68	68	68	79	68	106	68	68	68	68	68	68	68	68	332	70	98	68	68	168	68	68	68	99	68	68	68
753	368	2410613	158893250	158893250_ 368	68	68	68	114	68	68	68	68	68	68	68	68	68	68	68	68	68	294	68	75	68	68	239	68	68	68	68	68	68	68
754	392	2572665	158893311	158893311_ 392	68	68	68	164	68	68	97	68	121	78	68	68	68	68	68	524	323	68	85	105	68	68	68	68	111	84	68	68	68	68
755	423	2778827	158893311	158893311_ 423	68	112	68	174	68	68	68	74	106	68	68	68	68	68	68	68	262	68	68	68	68	68	99	68	68	69	68	68	68	68
756	465	3058675	158893341	158893341_ 465	68	68	68	131	68	68	75	68	68	68	68	68	68	68	68	68	272	343	74	75	68	68	68	68	68	68	68	68	68	68
757	483	3183865	158893478	158893478_ 483	68	68	68	125	68	68	68	68	68	68	68	68	68	68	68	68	293	326	109	68	68	68	68	68	68	78	68	68	68	68
758	500	3294327	158893295	158893295_ 500	68	68	68	114	68	68	68	68	68	68	68	68	68	68	68	68	68	304	68	68	68	68	68	68	68	68	68	68	68	68
759	536	3537347	158892929	158892929_ 536	68	68	68	68	68	68	89	68	68	68	68	68	68	68	68	68	68	68	68	71	68	68	95	68	68	116	99	68	68	68
760	2181	13397529	158892654	158892654_2181	68	68	148	153	68	68	136	119	102	90	68	68	68	68	68	68	68	68	68	68	68	68	68	68	100	68	68	68	68	77
761	116	772790	158925888	158925888_ 116	9019	7578	5972	9646	10274	29208	11749	8141	8478	9612	12259	5845	1392	2077	1083	68	68	68	890	889	2494	10007	9320	10651	14671	10722	13593	10427	6342	7578
762	130	848082	158925873	158925873_ 130	68	68	68	68	982	3489	68	1078	760	68	2037	539	68	622	68	68	68	68	68	68	68	68	1093	68	1863	68	2007	2018	68	68
763	20	133380	158930725	158930725_ 20	68	68	68	68	164	68	68	68	68	68	68	68	68	68	68	68	68	68	68	68	164	68	154	68	215	205	177	68	68	68
764	33	218077	158931366	158931366_ 33	68	560	68	181	68	68	68	68	193	103	68	68	68	68	68	68	503	68	68	184	258	311	435	221	225	291	68	68	176	68
765	51	339667	158931061	158931061_ 51	259	68	68	177	478	68	68	111	258	138	161	68	68	68	68	68	750	68	68	68	68	68	227	68	366	68	211	206	68	68
766	69	457410	158932465	158932465_ 69	68	68	68	136	378	68	68	181	189	124	68	161	68	68	68	68	68	724	68	68	151	68	295	232	257	68	257	68	68	68
767	80	531047	158931427	158931427_ 80	68	68	68	194	68	68	68	131	68	166	68	68	68	68	68	68	400	68	68	82	138	68	348	68	68	68	68	68	68	68
768	98	656235	158930878	158930878_ 98	68	68	68	68	188	68	68	68	68	167	68	139	68	68	68	68	344	68	68	68	68	68	378	271	68	68	213	68	68	68
769	148	944450	158926788	158926788_ 148	2079	68	68	1382	1317	3858	2199	1795	1749	2057	2251	1096	352	813	653	5522	4652	3583	650	563	68	1734	1295	1444	2658	2019	2378	2295	1360	1699
770	190	1217600	158930557	158930557_ 190	285	68	68	378	437	68	68	411	602	420	766	211	68	68	221	68	68	3948	68	483	68	68	416	68	539	519	565	326	359	430
771	195	1254427	158935120	158935120_ 195	1051	68	68	449	68	68	68	610	68	68	68	68	68	68	221	68	68	68	68	68	68	68	818	68	939	228	68	68	408	68
772	225	1453257	158934967	158934967_ 225	1158	68	68	458	68	68	68	520	68	68	68	68	68	68	68	68	68	68	68	68	68	68	846	68	68	68	68	68	68	68
773	246	1593178	158935043	158935043_ 246	742	68	68	477	68	68	68	400	68	68	68	68	68	68	68	68	68	68	68	68	68	68	691	68	68	68	68	68	68	68
774	266	1725783	158934998	158934998_ 266	605	68	68	428	68	68	68	68	68	68	68	68	68	68	68	68	68	68	68	68	68	68	469	68	68	68	68	68	68	68
775	288	1873067	158934891	158934891_ 288	644	68	68	387	68	68	68	68	68	68	68	68	68	68	68	68	1233	68	68	68	68	68	68	68	68	68	68	68	68	68
776	323	2108677	158934921	158934921_ 323	432	239	68	68	68	68	68	68	68	180	68	173	68	68	68	68	868	68	68	68	68	68	538	221	68	68	68	68	68	68
777	359	2351758	158934631	158934631_ 359	68	68	68	410	68	68	68	108	68	68	68	68	68	68	68	68	750	68	68	68	68	68	68	68	68	68	221	68	68	68
778	386	2528442	158934570	158934570_ 386	324	171	204	481	68	1149	68	68	115	101	68	206	68	68	68	68	68	68	68	68	68	68	267	316	147	68	340	68	68	68
779	419	2749375	158934341	158934341_ 419	68	68	68	363	291	68	68	68	148	107	68	68	68	68	68	759	776	68	68	68	68	68	307	330	68	251	228	68	68	68
780	447	2940880	158932526	158932526_ 447	68	68	273	344	280	68	68	99	68	68	68	68	68	68	68	824	68	68	162	68	68	68	68	68	192	198	68	68	68	68
781	462	3040268	158932419	158932419_ 462	68	68	68	68	256	68	68	101	228	82	68	68	68	68	68	68	755	68	68	68	170	68	68	184	176	68	498	68	68	136
782	488	3213325	158931747	158931747_ 488	341	205	152	367	285	68	68	68	290	109	68	68	68	68	68	889	961	68	68	246	68	68	68	156	68	68	462	68	68	68
783	506	3334833	158932236	158932236_ 506	68	68	68	241	251	68	68	68	244	132	68	68	68	68	68	68	1136	697	68	254	68	68	68	230	68	68	350	249	68	157
784	514	3390158	158929520	158929520_ 514	441	68	68	117	68	68	68	68	68	68	68	68	68	68	68	68	68	68	68	68	68	68	68	68	68	68	68	68	68	68
785	534	3522628	158931900	158931900_ 534	462	68	68	125	256	68	68	192	68	81	68	138	68	68	68	68	637	68	186	226	237	68	68	264	68	68	336	170	68	151
786	539	3555760	158931976	158931976_ 539	68	68	68	335	185	68	68	122	68	68	68	68	68	68	69	68	68	68	68	68	68	68	68	68	68	68	68	68	68	68
787	553	3647812	158929230	158929230_ 553	313	68	68	254	201	68	68	169	68	111	68	191	68	68	68	788	822	68	130	186	96	68	263	233	68	68	245	68	68	68
788	570	3765642	158932388	158932388_ 570	68	68	68	68	68	68	68	68	68	68	68	68	68	68	68	68	555	68	68	186	150	68	68	68	68	68	230	68	68	68
789	582	3846648	158929794	158929794_ 582	156	68	68	123	153	68	68	110	68	68	68	124	68	68	68	68	560	68	68	177	111	68	273	68	68	68	68	68	68	68
790	602	3979205	158931290	158931290_ 602	68	68	68	68	150	68	68	68	68	77	68	68	68	68	68	68	68	68	68	68	68	68	68	230	68	68	68	68	68	68
791	622	4111775	158929626	158929626_ 622	68	68	68	91	88	68	68	92	68	92	68	68	68	68	68	68	68	68	193	139	68	68	68	201	68	68	163	68	68	68
792	743	4921835	158928802	158928802_ 743	68	68	68	131	68	68	68	68	68	94	68	68	68	68	68	68	565	68	68	100	105	68	68	182	176	68	97	68	68	68
793	772	5113347	158929092	158929092_ 772	68	68	68	99	133	68	68	73	68	70	68	68	68	68	68	68	68	68	68	68	68	68	68	68	68	68	68	68	68	68
794	803	5323187	158928680	158928680_ 803	219	68	68	204	93	68	68	68	68	68	68	68	68	68	68	68	462	68	68	68	68	68	68	68	68	68	68	68	68	68
795	814	5396830	158929138	158929138_ 814	68	68	68	68	101	68	68	110	68	68	68	68	68	68	68	68	68	68	68	111	68	68	68	68	68	68	68	68	68	68
796	830	5503617	158928696	158928696_ 830	68	68	68	136	68	68	68	68	68	122	68	68	68	68	68	68	68	68	68	75	68	68	68	68	194	68	166	68	68	68
797	847	5617773	158928787	158928787_ 847	68	68	68	213	148	68	68	86	68	138	68	68	68	68	68	68	776	68	68	83	68	68	68	68	68	68	232	192	68	68
798	877	5820280	158928680	158928680_ 877	68	68	68	104	156	68	68	70	68	68	68	68	68	68	68	68	328	68	68	68	68	68	68	68	68	68	213	68	68	68
799	905	6004387	158928772	158928772_ 905	68	68	68	125	90	68	68	111	68	94	68	68	68	68	68	68	68	68	68	74	68	68	219	68	68	68	178	68	68	68
800	934	6203228	158928757	158928757_ 934	68	68	68	170	106	68	68	84	68	84	68	68	68	68	68	68	529	68	68	68	68	68	253	68	68	68	68	68	68	68
801	956	6350508	158928741	158928741_ 956	68	68	68	117	68	68	68	68	68	68	68	68	68	68	68	68	478	68	68	72	68	68	231	68	68	68	149	68	68	68
802	973	6460977	158928757	158928757_ 973	68	68	68	159	68	68	68	94	68	73	68	68	68	68	68	68	313	68	68	68	163	68	68	68	68	68	68	68	68	68
803	1012	6722422	158928909	158928909_1012	68	68	68	101	68	68	68	72	68	76	68	68	68	68	68	68	68	68	68	72	126	68	68	68	68	68	149	68	68	68
804	67	442718	158951294	158951294_ 67	68	68	68	68	68	68	68	88	68	68	68	216	68	68	68	68	68	68	68	68	68	68	132	68	168	68	68	68	68	68
805	86	575243	158951385	158951385_ 86	68	348	68	68	68	68	68	68	68	68	68	225	68	111	68	68	68	68	68	68	68	68	68	68	68	68	68	68	68	68
806	111	737280	158947296	158947296_ 111	967	68	68	68	68	68	68	68	68	68	68	68	68	101	157	68	837	68	68	248	427	68	1046	68	68	68	68	68	68	68
807	199	1276513	158944534	158944534_ 199	68	68	68	68	68	68	68	68	68	68	68	68	68	68	68	68	68	68	68	68	68	68	68	68	349	926	68	68	68	68
808	225	1453257	158947235	158947235_ 225	68	68	68	68	68	68	68	68	68	68	68	253	68	68	68	68	68	68	68	68	68	68	68	68	68	68	1139	68	68	68
809	243	1571087	158948349	158948349_ 243	68	68	68	68	68	647	68	68	68	68	168	218	68	68	68	68	68	68	68	68	68	68	311	68	68	68	68	68	129	68
810	254	1644728	158949677	158949677_ 254	68	68	68	68	68	68	68	68	68	68	68	68	68	68	68	68	68	68	68	68	68	261	210	68	68	68	68	209	68	68
811	278	1806742	158947876	158947876_ 278	68	68	68	68	201	68	68	68	68	68	68	68	68	68	68	68	68	68	68	68	68	68	198	68	68	68	68	68	68	68
812	291	1895113	158951263	158951263_ 291	303	68	68	68	296	68	68	68	68	68	68	68	68	86	68	68	68	68	68	68	68	68	247	68	315	68	336	133	112	154
813	315	2057167	158951233	158951233_ 315	68	68	68	68	207	68	68	123	68	68	68	126	68	68	68	68	68	68	68	68	68	68	344	68	510	68	68	163	199	167
814	337	2204550	158951080	158951080_ 337	68	252	68	68	248	591	68	68	217	68	68	135	68	68	68	68	68	68	68	68	68	68	227	68	68	68	68	68	68	244
815	430	2823018	158951431	158951431_ 430	163	254	68	68	217	68	68	68	68	68	68	87	68	68	68	68	68	68	68	68	68	68	68	68	68	233	68	68	68	68
816	446	2933477	158950516	158950516_ 446	68	68	234	68	68	68	68	92	256	68	68	68	68	68	72	68	68	68	68	68	68	68	68	68	68	68	68	68	73	68
817	475	3124988	158951050	158951050_ 475	68	350	68	68	68	68	68	101	68	68	68	90	68	68	68	68	68	68	68	68	68	68	239	68	143	68	68	100	68	68
818	506	3334833	158951431	158951431_ 506	270	302	68	68	68	68	68	91	174	68	68	116	68	68	68	68	68	68	68	68	68	68	68	68	68	253	68	68	86	106
819	541	3566845	158951111	158951111_ 541	68	185	68	68	68	68	168	68	68	68	68	112	68	68	68	68	68	68	68	68	68	68	68	68	68	68	68	68	68	68
820	587	3876112	158951279	158951279_ 587	68	254	68	68	179	68	68	90	68	68	68	93	68	77	68	68	68	68	68	68	68	68	122	68	68	68	68	68	92	68
821	627	4144913	158951202	158951202_ 627	68	68	68	68	68	68	68	78	68	68	68	68	68	68	68	68	68	68	68	68	68	68	132	68	156	68	68	174	68	68
822	658	4354785	158951248	158951248_ 658	287	68	68	68	68	68	68	68	68	68	68	68	68	68	68	68	68	68	68	68	68	68	68	68	68	68	68	134	68	68
823	684	4524220	158951553	158951553_ 684	68	68	68	68	68	68	68	68	160	68	68	68	68	68	68	68	68	68	68	68	68	68	68	68	68	68	68	68	68	101
824	686	4538903	158951416	158951416_ 686	182	68	68	68	68	68	68	109	68	68	68	83	68	68	68	68	68	68	68	68	68	68	168	68	170	68	68	68	68	120
825	728	4818775	158951263	158951263_ 728	68	68	68	68	68	68	68	68	68	68	68	68	68	68	68	68	68	68	68	68	68	68	120	68	172	68	68	232	87	153
826	796	5275327	158951401	158951401_ 796	369	68	68	68	68	68	68	115	68	68	68	68	68	68	68	68	68	68	68	68	68	68	160	68	156	68	68	68	68	68
827	818	5422717	158951385	158951385_ 818	203	68	68	68	68	68	68	68	68	68	193	68	68	68	68	68	68	68	68	68	68	68	215	68	68	68	68	180	68	127
828	109	729883	158978638	158978638_ 109	68	68	68	1492	1277	3820	1103	855	68	905	1303	896	412	459	68	68	3598	4024	68	712	979	1419	1604	1272	1581	1188	68	68	649	845
829	165	1051923	159030197	159030197_ 165	68	68	609	68	68	68	68	292	190	68	68	68	68	68	68	68	68	68	68	68	68	68	68	68	68	68	68	68	68	68
830	188	1202888	159030106	159030106_ 188	68	68	68	68	68	68	68	68	172	68	68	68	68	68	68	68	68	68	68	68	68	76	68	68	68	68	68	68	68	111
831	800	5304780	159045395	159045395_ 800	68	68	68	68	196	68	68	68	68	68	68	68	68	68	68	68	68	68	298	258	68	220	229	116	68	68	68	68	68	68
832	1014	6733503	159045212	159045212_1014	68	68	68	185	68	496	103	85	88	68	68	68	68	68	68	282	544	397	68	68	68	107	198	68	170	138	108	68	68	68
833	108	722510	159066391	159066391_ 108	775	68	340	68	492	1115	343	68	68	68	68	370	68	68	144	68	68	68	68	68	315	68	616	68	459	442	68	378	220	252
834	176	1125542	159066223	159066223_ 176	68	68	68	68	68	68	68	68	68	68	68	68	68	68	68	68	68	68	68	68	68	68	68	134	327	68	68	68	68	179
835	1029	6836560	159066330	159066330_1029	68	68	68	68	68	68	68	68	68	68	68	68	68	68	68	68	68	68	68	68	68	68	68	68	68	68	354	284	68	68
836	1161	7617977	159066574	159066574_1161	68	68	68	68	68	543	68	68	68	68	68	68	68	68	68	68	68	68	68	68	205	68	68	68	111	204	68	268	68	130
837	1187	7794713	159066513	159066513_1187	68	381	234	314	68	68	161	68	68	68	68	68	68	68	68	68	539	68	68	68	68	68	68	68	376	68	68	173	68	106
838	1385	8977530	159066406	159066406_1385	68	68	68	68	68	68	68	68	68	68	68	68	68	68	86	641	760	68	68	68	184	243	68	68	300	68	68	174	68	166
839	1443	9346550	159066391	159066391_1443	68	68	247	68	68	68	68	68	68	68	68	68	68	68	68	68	68	68	68	68	68	235	68	68	321	68	68	68	68	68
840	1545	9914244	159066452	159066452_1545	68	68	68	68	68	68	68	68	68	68	68	68	68	68	68	68	68	68	68	68	68	205	68	68	198	68	68	194	68	68
841	1595	10140143	159064682	159064682_1595	292	68	196	68	68	68	68	68	68	241	68	250	68	68	68	68	68	1143	68	68	68	278	68	68	302	262	68	271	68	68
842	1015	6740827	159066544	159066544_1015	411	68	68	68	68	1267	413	68	68	68	68	68	68	68	133	68	68	68	68	68	68	68	68	68	211	68	68	68	68	180
843	1080	7095810	159066620	159066620_1080	68	68	238	68	229	68	68	68	68	68	68	68	68	108	68	847	68	68	68	68	68	68	68	68	125	204	68	172	68	111
844	1138	7480021	159066483	159066483_1138	68	68	229	68	68	628	68	68	68	68	68	68	68	68	68	594	68	68	68	68	68	68	68	68	68	68	68	68	68	68
845	1243	8134196	159066360	159066360_1243	308	68	176	68	68	68	68	68	68	68	68	68	68	68	68	68	781	68	68	121	68	248	68	201	404	68	68	68	68	178
846	1281	8362879	159066483	159066483_1281	68	312	290	68	68	68	343	68	68	68	68	68	68	68	115	68	904	68	68	68	68	68	68	68	204	68	271	68	172	68
847	1334	8657931	159066299	159066299_1334	280	68	235	68	68	68	68	68	68	68	68	68	68	68	68	794	68	822	68	68	180	68	68	68	133	68	223	68	68	68
848	1365	8844445	159066467	159066467_1365	68	68	68	68	68	68	68	68	68	68	68	68	68	68	68	995	904	860	68	68	68	68	68	68	209	68	68	68	68	68
849	1421	9203332	159066605	159066605_1421	68	68	188	68	68	68	68	68	68	68	68	68	68	68	68	68	68	68	68	68	68	68	68	68	335	136	68	68	68	183
850	1465	9488051	159066605	159066605_1465	376	68	68	68	245	68	68	68	68	68	68	68	68	68	68	68	68	68	68	68	68	68	68	68	68	68	68	68	68	181
851	1673	10484901	159066345	159066345_1673	68	68	68	68	68	68	68	68	68	68	68	68	68	68	68	735	812	68	68	229	68	68	408	68	68	182	68	68	68	115
852	1847	11226650	159066498	159066498_1847	68	68	68	258	68	68	220	68	68	68	68	68	68	68	68	68	68	68	68	68	68	68	68	68	194	68	331	68	68	68
853	9	59732	159086014	159086014_ 9	68	68	68	183	68	68	68	87	68	68	87	68	68	68	68	418	68	403	68	68	68	68	68	68	68	68	68	68	68	68
854	55	365355	159085602	159085602_ 55	68	68	68	68	93	68	68	68	68	68	114	68	68	68	68	68	68	326	68	68	68	68	68	68	68	68	68	68	68	68
855	72	479530	159085510	159085510_ 72	68	68	68	132	104	68	68	68	68	68	199	68	68	68	68	68	68	68	68	68	68	68	68	68	68	68	68	68	68	68
856	105	700460	159085632	159085632_ 105	68	68	68	153	101	68	68	85	68	68	68	68	68	68	68	370	68	68	68	68	68	68	68	68	68	68	68	68	68	68
857	203	1305977	159085785	159085785_ 203	68	68	68	177	68	68	68	68	68	68	130	68	68	68	68	435	68	68	68	68	68	68	68	68	68	68	68	68	68	68
858	226	1460628	159085678	159085678_ 226	68	68	68	520	589	68	68	206	68	68	449	68	68	134	68	471	68	337	68	68	68	68	68	68	68	68	68	68	68	68
859	248	1607908	159085724	159085724_ 248	68	68	68	155	68	68	68	68	68	68	131	68	68	68	68	68	68	348	68	68	68	68	68	68	68	68	68	68	68	68
860	278	1806742	159085678	159085678_ 278	68	68	68	451	454	68	68	68	68	68	373	68	68	171	68	394	68	68	68	68	68	68	68	68	68	68	68	68	68	68
861	278	1806742	159085648	159085648_ 278	68	2276	68	711	675	68	68	68	68	68	554	68	68	68	68	441	68	403	68	68	68	68	68	68	68	68	68	68	68	68
862	307	2005577	159085663	159085663_ 307	68	68	68	68	532	68	68	68	68	68	508	68	68	68	68	68	68	68	68	68	68	68	68	68	68	68	68	68	68	68
863	325	2123410	159085663	159085663_ 325	68	68	68	539	68	68	68	507	68	68	846	68	68	596	68	68	68	310	68	68	68	68	68	68	68	68	68	844	68	68
864	445	2926112	159085800	159085800_ 445	68	68	68	68	122	68	68	68	68	68	127	68	68	68	68	335	68	321	68	68	68	68	68	68	68	68	68	68	68	68
865	465	3058675	159085693	159085693_ 465	68	68	68	91	152	68	68	68	68	68	98	68	68	68	68	68	68	582	68	68	68	68	68	68	68	68	68	68	68	68
866	487	3205955	159085800	159085800_ 487	68	68	68	153	158	68	68	68	68	68	125	68	68	68	68	68	68	277	68	68	68	68	68	68	68	68	68	68	68	68
867	516	3404800	159085831	159085831_ 516	68	68	68	149	123	68	68	68	68	68	147	68	68	68	68	341	68	511	68	68	68	68	68	68	68	68	68	68	68	68
868	537	3544715	159085403	159085403_ 537	68	68	68	166	68	68	68	68	68	68	120	68	68	68	68	429	68	266	68	68	68	68	68	68	68	68	68	68	68	68
869	578	3817192	159085587	159085587_ 578	68	68	68	68	137	68	68	68	68	68	116	68	68	98	68	506	68	430	68	68	68	68	68	68	68	68	68	68	68	68
870	600	3964477	159085632	159085632_ 600	68	68	68	68	172	68	68	68	68	68	222	68	68	68	68	400	68	217	68	68	68	68	68	68	68	68	68	68	68	68
871	615	4067673	159085922	159085922_ 615	68	68	68	282	129	68	68	68	68	68	131	68	68	68	68	571	68	495	68	68	68	68	68	68	68	68	68	68	68	68
872	648	4288507	159085831	159085831_ 648	68	68	68	202	115	68	68	68	68	68	94	68	68	68	68	370	68	68	68	68	68	68	68	68	68	68	68	68	68	68
873	674	4457885	159085999	159085999_ 674	68	68	68	140	153	68	68	68	68	68	122	68	68	68	68	418	68	359	68	68	68	68	68	68	68	68	68	68	68	68
874	697	4612535	159085770	159085770_ 697	68	68	68	155	114	68	68	68	68	68	68	68	68	68	68	429	68	68	68	68	68	68	68	68	68	68	68	68	68	68
875	771	5105942	159085922	159085922_ 771	68	68	68	121	104	68	68	68	68	68	139	68	68	68	68	418	68	364	68	68	68	68	68	68	68	68	68	68	68	68
876	798	5290048	159085754	159085754_ 798	68	68	68	176	93	68	68	68	68	68	138	68	68	68	68	370	68	228	68	68	68	68	68	68	68	68	68	68	68	68
877	833	5525707	159085648	159085648_ 833	68	68	68	142	147	68	68	68	68	68	139	68	68	68	68	335	68	299	68	68	68	68	68	68	68	68	68	68	68	68
878	844	5599350	159085342	159085342_ 844	68	68	68	192	68	68	68	68	68	68	117	68	68	68	68	388	68	490	68	68	68	68	68	68	68	68	68	68	68	68
879	946	6280508	159085663	159085663_ 946	68	68	68	68	112	68	68	68	68	68	136	68	68	68	68	253	68	435	68	68	68	68	68	68	68	68	68	68	68	68
880	962	6387328	159085846	159085846_ 962	68	68	68	68	145	68	68	68	68	68	84	68	68	68	68	68	68	582	68	68	68	68	68	68	68	68	68	68	68	68
881	1236	8086418	159086105	159086105_1236	68	68	68	161	82	68	68	68	68	68	68	68	68	68	68	312	68	68	68	68	68	68	68	68	68	68	68	68	68	68
882	348	2278098	159085663	159085663_ 348	68	68	68	604	484	68	68	572	68	68	894	68	68	602	68	376	68	392	68	68	68	68	68	68	68	68	68	1004	668	68
883	383	2513725	159085892	159085892_ 383	68	68	68	166	166	68	68	68	68	68	144	68	68	95	68	68	68	68	68	68	68	68	68	68	68	68	68	180	68	68
884	425	2793608	159085663	159085663_ 425	68	68	68	157	88	68	68	68	68	68	68	68	68	68	68	359	68	381	68	68	68	68	68	68	68	68	68	68	68	68
885	1009	6703993	159086105	159086105_1009	68	68	68	91	148	68	68	68	68	68	95	68	68	68	68	347	68	245	68	68	68	68	68	68	68	68	68	68	68	68
886	241	1563735	159102829	159102829_ 241	68	68	68	68	68	68	68	68	68	68	68	68	68	68	68	68	68	68	68	68	68	68	122	110	68	68	84	68	68	68
887	411	2697837	159102921	159102921_ 411	68	68	68	68	68	68	68	68	68	68	68	68	68	68	68	68	68	68	68	68	68	68	128	72	68	68	108	68	68	68
888	436	2867237	159102432	159102432_ 436	68	68	68	68	68	68	68	68	68	68	68	68	68	68	68	68	68	68	68	68	68	68	124	132	68	68	99	68	68	68
889	661	4369514	159102737	159102737_ 661	68	68	68	68	68	68	68	68	68	68	68	68	68	68	68	68	68	68	68	68	68	68	118	103	68	68	96	68	68	68
890	706	4671495	159103012	159103012_ 706	68	68	68	68	68	68	68	68	68	68	68	68	68	68	68	68	68	68	68	68	68	68	247	184	68	68	156	68	68	68
891	801	5312142	159102768	159102768_ 801	68	68	1445	68	68	68	68	68	68	68	68	68	68	68	68	68	68	68	68	68	68	68	352	347	68	68	256	68	68	68
892	841	5577260	159102829	159102829_ 841	68	68	68	68	68	68	68	68	68	68	68	68	68	68	68	68	68	68	68	68	68	68	249	266	68	68	247	68	68	68
893	860	5702490	159102921	159102921_ 860	68	1921	1241	2391	68	68	68	666	733	1141	2000	1051	1850	1228	2437	68	68	68	1240	1131	68	68	1190	1210	68	68	996	1070	824	732
894	900	5974928	159102966	159102966_ 900	68	68	68	68	68	68	68	68	68	68	68	68	68	68	175	68	68	68	68	68	68	68	271	306	68	68	185	68	68	68
895	929	6166400	159102936	159102936_ 929	68	68	68	68	68	68	68	592	68	1099	1577	68	1044	704	1698	68	3038	68	1209	1331	68	68	1377	1329	68	68	1003	68	68	68
896	958	6357877	159102783	159102783_ 958	68	68	68	68	68	68	68	68	68	68	68	68	68	68	68	68	68	68	68	194	68	68	249	147	68	68	151	68	68	68
897	1176	7721085	159102402	159102402_1176	68	68	68	68	68	68	68	68	68	68	68	68	68	68	68	68	68	68	68	68	68	68	126	84	68	68	134	68	68	68
898	1487	9617180	159102966	159102966_1487	68	68	68	68	68	68	68	68	68	68	68	68	68	68	68	68	68	68	68	68	68	68	126	98	68	68	97	68	68	68
899	1995	12139647	159103073	159103073_1995	68	68	68	68	68	68	68	68	68	68	68	68	68	68	68	68	68	68	68	68	68	68	89	89	68	68	130	68	68	68
900	764	5061757	159117889	159117889_ 764	336	179	244	68	68	208	68	68	68	68	68	68	68	68	68	68	68	68	68	68	68	68	68	68	68	68	68	68	68	68
901	20	133380	159887711	159887711_ 20	327	375	237	230	68	68	68	144	141	129	68	68	68	68	68	1265	68	348	68	68	130	68	91	189	68	208	269	187	103	68
902	41	273292	159890274	159890274_ 41	324	304	156	68	68	274	167	98	68	199	219	68	68	68	68	553	452	517	68	68	68	175	108	178	374	235	245	167	120	68
903	60	398485	159893356	159893356_ 60	68	68	68	290	68	68	68	68	68	140	68	68	68	93	68	447	68	68	68	68	167	218	204	319	68	254	304	194	68	68
904	78	516352	159893890	159893890_ 78	68	352	231	68	68	68	142	164	68	202	226	68	68	68	68	68	68	724	68	68	219	250	68	68	68	305	316	262	156	68
905	89	590012	159893814	159893814_ 89	474	459	229	68	68	704	68	170	68	68	281	68	68	68	68	471	68	735	68	68	217	356	392	68	68	68	68	68	68	68
906	96	641503	159893875	159893875_ 96	509	328	250	297	242	903	68	223	68	214	329	68	80	101	68	518	606	887	176	68	218	313	68	294	443	308	354	68	161	232
907	170	1085045	159891968	159891968_ 170	68	68	68	68	68	68	68	68	68	68	68	68	68	68	68	418	262	702	68	68	77	68	68	68	68	68	68	68	68	68
908	193	1239692	159893616	159893616_ 193	189	68	68	68	68	321	68	68	68	68	68	68	68	68	68	629	514	860	68	68	166	147	144	161	68	147	175	107	68	68
909	214	1379613	159893936	159893936_ 214	294	68	68	219	68	425	68	68	68	104	68	68	68	93	68	582	68	795	68	68	159	94	255	171	68	184	142	165	110	68
910	257	1666827	159894073	159894073_ 257	68	68	68	68	68	68	68	91	148	68	68	68	68	68	68	353	488	68	68	68	68	68	68	68	68	68	68	68	94	68
911	231	1493771	159894028	159894028_ 231	277	68	68	68	68	373	68	79	181	75	139	68	68	68	68	317	406	1067	108	68	213	167	231	68	68	102	68	180	68	68
912	278	1806742	159893951	159893951_ 278	123	68	68	68	68	68	68	68	68	92	68	68	68	68	68	68	68	735	68	68	242	135	217	68	68	68	68	68	68	68
913	289	1880385	159893829	159893829_ 289	68	68	68	68	68	609	68	68	68	68	68	68	68	68	68	535	364	68	68	68	68	187	68	68	68	68	166	68	82	68
914	306	1998212	159893982	159893982_ 306	184	68	68	68	68	619	68	109	177	128	68	68	68	68	68	500	68	501	68	68	260	185	136	235	68	184	201	108	118	156
915	358	2344337	159893860	159893860_ 358	68	68	68	68	68	548	68	68	210	145	100	68	68	68	68	606	375	811	68	68	68	68	162	312	68	68	68	147	118	68
916	332	2167633	159893906	159893906_ 332	126	68	68	68	68	695	68	68	174	68	68	68	68	68	68	68	467	653	68	68	221	210	132	223	68	68	211	68	68	68
917	368	2410613	159893814	159893814_ 368	68	68	68	68	68	548	68	68	68	68	68	68	68	68	68	641	68	648	68	68	68	208	126	68	68	68	68	68	68	68
918	379	2484257	159893875	159893875_ 379	68	68	168	68	68	751	68	77	68	68	68	68	68	68	68	724	472	68	68	68	115	232	160	68	68	68	122	126	68	68
919	399	2616813	159893982	159893982_ 399	348	189	156	68	68	586	68	69	144	118	202	68	68	68	68	68	364	773	68	68	163	68	108	68	68	105	68	122	86	68
920	433	2845108	159893845	159893845_ 433	254	68	68	68	68	68	68	68	68	68	68	68	68	68	68	341	68	68	68	68	68	68	68	68	68	68	68	68	68	68
921	412	2705183	159894135	159894135_ 412	294	139	140	68	68	444	68	126	68	90	68	68	68	68	68	68	293	609	68	68	68	68	122	184	68	109	147	118	68	68
922	442	2904065	159893906	159893906_ 442	306	68	68	68	68	68	68	68	68	68	68	68	68	68	68	68	68	68	68	68	68	68	68	68	68	68	68	68	68	68
923	470	3095492	159893967	159893967_ 470	280	68	68	68	68	68	68	109	68	90	68	68	68	68	68	68	68	713	68	68	135	172	108	68	68	68	116	68	78	68
924	501	3301690	159894073	159894073_ 501	233	217	68	68	68	349	68	123	68	68	68	68	68	68	68	68	68	68	68	68	68	202	68	113	68	145	101	68	68	68
925	511	3367975	159893997	159893997_ 511	68	68	149	68	68	420	68	68	171	81	68	68	68	68	68	388	68	68	68	68	68	68	68	132	68	136	132	125	68	68
926	533	3515265	159894043	159894043_ 533	68	68	68	68	68	68	68	68	160	68	68	68	68	68	68	68	68	490	68	68	128	129	158	134	68	68	123	99	78	68
927	547	3610993	159894104	159894104_ 547	263	68	68	68	68	293	68	68	68	68	68	68	68	68	68	68	68	68	68	68	68	68	156	68	68	68	68	68	68	68
928	563	3714132	159893967	159893967_ 563	249	68	68	68	68	307	68	68	68	68	68	68	68	68	68	68	323	403	68	68	68	81	138	68	68	105	68	103	68	68
929	586	3868743	159893860	159893860_ 586	68	68	68	68	68	68	68	68	68	68	68	68	68	68	68	418	68	364	68	68	89	68	68	68	68	68	68	68	68	68
930	620	4097054	159894058	159894058_ 620	68	68	68	68	68	359	68	68	129	68	68	68	68	68	68	68	68	68	68	68	97	68	68	68	68	68	68	68	68	68
931	650	4295883	159894287	159894287_ 650	68	68	68	68	68	68	68	68	68	68	68	68	68	68	68	68	68	364	68	68	68	107	68	141	68	68	68	68	68	68
932	687	4546275	159893372	159893372_ 687	68	68	68	68	68	68	68	68	68	68	68	68	68	68	68	329	68	223	68	68	68	68	68	68	68	84	75	68	68	68
933	783	5186990	159893311	159893311_ 783	68	68	68	68	68	68	68	68	68	68	68	68	68	68	68	341	68	353	68	68	68	68	134	68	68	68	68	68	68	68
934	1571	10039858	159893448	159893448_1571	126	68	68	68	68	529	68	68	68	71	68	68	68	68	68	68	68	68	68	68	68	68	68	68	68	122	68	68	68	68
935	120	794857	159965591	159965591_ 120	68	68	68	68	68	68	68	68	68	301	68	68	68	68	68	68	68	68	68	68	68	68	68	68	557	68	68	323	348	304
936	594	3923974	159986313	159986313_ 594	68	258	68	68	68	68	68	68	68	68	68	68	68	68	68	68	68	68	68	68	68	68	307	68	68	95	68	68	68	68
937	719	4759827	159986450	159986450_ 719	68	304	68	68	68	68	68	68	68	68	68	68	68	68	68	68	68	68	68	68	68	68	68	68	68	105	68	155	68	68
938	731	4840828	159986465	159986465_ 731	68	68	68	68	68	68	68	68	68	68	68	68	68	68	68	68	68	68	68	68	68	68	233	68	68	104	68	68	68	68
939	763	5054395	159986618	159986618_ 763	68	336	68	68	68	68	68	68	68	122	68	68	68	68	68	68	68	68	68	68	68	68	68	68	68	109	68	68	68	68
940	857	5687728	159986542	159986542_ 857	68	68	68	68	68	68	68	68	68	178	68	68	68	68	68	68	68	68	68	68	68	68	283	68	68	164	68	68	68	68
941	769	5098578	160040604	160040604_ 769	574	68	68	68	68	68	103	68	68	168	114	68	1120	877	797	68	68	68	68	364	462	162	68	68	68	68	68	199	68	68
942	794	5260640	160040131	160040131_ 794	214	68	68	68	68	68	68	68	68	68	68	68	68	68	68	68	68	68	68	180	68	82	68	68	68	68	68	77	68	68
943	816	5407928	160040497	160040497_ 816	306	68	68	68	68	68	68	68	68	68	70	68	68	68	68	68	68	68	68	68	68	68	68	68	68	68	68	70	68	68
944	163	1040868	160062012	160062012_ 163	68	68	68	68	68	68	1498	1271	1450	2262	1920	1456	831	1203	685	68	68	68	68	68	68	68	68	68	2032	1470	1564	1633	1137	1448
945	674	4457885	160076981	160076981_ 674	68	68	68	68	68	68	68	284	413	369	307	348	68	96	68	68	68	68	68	68	68	68	68	68	68	68	68	68	68	68
946	858	5691414	160106277	160106277_ 858	68	68	68	68	68	68	68	68	68	68	111	68	170	120	201	68	68	68	68	68	68	68	68	68	68	68	68	68	68	68
947	928	6159037	160106339	160106339_ 928	68	68	68	68	68	68	68	68	68	68	68	68	69	68	138	68	354	68	82	68	68	68	68	68	90	68	68	68	68	68
948	68	450033	160842194	160842194_ 68	68	68	68	68	68	68	911	257	975	326	68	68	330	68	68	68	68	68	68	68	68	68	68	68	68	68	68	68	68	68
949	104	693057	160842087	160842087_ 104	1128	1014	68	1059	817	2794	843	594	835	736	887	669	271	338	335	68	68	1873	448	429	604	797	778	68	916	743	711	681	427	68
950	31	207012	160892456	160892456_ 31	68	68	158	68	68	203	68	68	68	68	68	68	68	68	68	68	68	68	68	68	68	68	68	68	174	68	68	119	68	68
951	57	376393	160893021	160893021_ 57	68	68	212	68	68	638	68	106	68	184	68	68	68	68	68	68	68	68	68	68	68	68	68	68	351	68	68	173	68	68
952	80	531047	160893021	160893021_ 80	68	68	68	68	68	974	68	161	68	250	68	68	68	68	68	68	68	68	68	68	68	68	68	68	396	68	68	273	68	68
953	102	678427	160893021	160893021_ 102	68	68	261	68	68	1134	68	196	68	229	68	68	68	68	68	68	68	68	68	68	308	68	68	68	351	68	68	280	68	68
954	198	1272840	160893112	160893112_ 198	68	68	68	68	68	68	68	68	68	68	68	68	68	68	68	68	68	68	68	68	148	68	68	68	184	68	68	126	68	68
955	219	1416435	160893417	160893417_ 219	68	68	68	68	68	373	68	78	68	105	68	68	68	68	68	68	68	68	68	68	143	68	68	68	198	68	68	174	68	68
956	244	1578490	160893402	160893402_ 244	68	68	68	68	68	383	68	68	68	128	68	68	68	68	68	68	68	68	68	68	68	68	68	68	156	68	68	130	68	68
957	259	1681550	160893295	160893295_ 259	68	68	68	68	68	567	68	68	68	68	68	68	68	68	68	68	68	68	68	68	146	68	68	68	202	68	68	68	68	68
958	285	1858295	160893219	160893219_ 285	68	68	68	68	68	628	68	125	68	68	68	68	68	68	68	68	68	68	68	68	215	68	68	68	255	68	68	68	68	68
959	311	2027675	160893112	160893112_ 311	68	68	68	68	68	709	68	144	68	140	68	68	68	68	68	68	68	68	68	68	222	68	68	68	296	68	68	79	68	68
960	332	2167633	160893021	160893021_ 332	68	68	68	68	68	756	68	179	68	73	68	68	68	68	68	68	68	68	68	68	274	68	68	68	257	68	68	68	68	68
961	347	2270692	160893036	160893036_ 347	68	68	68	68	68	714	68	144	68	68	68	68	68	68	68	68	68	68	68	68	230	68	68	68	309	68	68	68	68	68
962	382	2506347	160893158	160893158_ 382	68	68	114	68	68	780	68	104	68	68	68	68	68	68	68	68	68	68	68	68	219	68	68	68	68	68	68	68	68	68
963	401	2631540	160893097	160893097_ 401	68	68	90	68	68	784	68	116	68	136	68	68	68	68	68	68	68	68	68	68	170	68	68	68	219	68	68	68	68	68
964	420	2756773	160893112	160893112_ 420	68	68	68	68	68	586	68	79	68	100	68	68	68	68	68	68	68	68	68	68	258	68	68	68	68	68	68	68	68	68
965	440	2892933	160893082	160893082_ 440	68	68	94	68	68	576	68	68	68	68	68	68	68	68	68	68	68	68	68	68	126	68	68	68	184	68	68	68	68	68
966	463	3043950	160893021	160893021_ 463	68	68	102	68	68	638	68	119	68	93	68	68	68	68	68	68	68	68	68	68	182	68	68	68	188	68	68	68	68	68
967	483	3183865	160893173	160893173_ 483	68	68	90	68	68	463	68	147	68	99	68	68	68	68	68	68	68	68	68	68	68	68	68	68	270	68	68	68	68	68
968	505	3331150	160892868	160892868_ 505	68	68	68	68	68	425	68	135	68	68	68	68	68	68	68	68	68	68	68	68	179	68	68	68	68	68	68	68	68	68
969	523	3448977	160893158	160893158_ 523	68	68	87	68	68	411	68	70	68	68	68	68	68	68	68	68	68	68	68	68	89	68	68	68	184	68	68	68	68	68
970	542	3574183	160893173	160893173_ 542	68	68	68	68	68	510	68	107	68	123	68	68	68	68	68	68	68	68	68	68	146	68	68	68	286	68	68	68	68	68
971	561	3703040	160893356	160893356_ 561	68	68	68	68	68	349	68	72	68	89	68	68	68	68	68	68	68	68	68	68	155	68	68	68	68	68	68	68	68	68
972	650	4295883	160893250	160893250_ 650	68	68	68	68	68	288	68	68	68	68	68	68	68	68	68	68	68	68	68	68	119	68	68	68	100	68	68	68	68	68
973	675	4465257	160893143	160893143_ 675	68	68	71	68	68	288	68	68	68	68	68	68	68	68	68	68	68	68	68	68	88	68	68	68	68	68	68	68	68	68
974	2059	12574140	160918762	160918762_2059	68	68	68	68	68	274	69	68	68	68	68	68	68	68	68	68	68	68	68	68	68	68	68	68	68	68	92	68	68	68
975	2144	13148593	160918381	160918381_2144	68	68	68	97	68	68	228	144	184	68	89	133	68	68	68	68	68	68	68	68	68	68	68	68	68	68	68	68	68	68
976	2162	13266381	160918472	160918472_2162	605	68	398	531	431	1621	360	414	357	68	453	422	68	151	85	68	68	68	68	68	68	132	334	395	384	68	393	254	68	68
977	2183	13412260	160918777	160918777_2183	68	68	125	393	148	917	68	149	68	68	68	68	68	68	68	68	68	68	68	68	68	68	184	68	188	68	68	129	68	68
978	194	1247097	160937057	160937057_ 194	68	68	68	68	68	68	82	68	68	115	68	68	68	68	68	953	68	68	68	68	68	68	68	68	68	68	68	68	68	68
979	214	1379613	160936859	160936859_ 214	68	68	68	68	68	68	167	68	68	107	68	68	68	68	68	753	68	68	68	68	68	68	68	68	68	68	68	68	68	68
980	106	707792	161045670	161045670_ 106	4069	68	68	2559	68	2397	2179	68	506	68	2292	68	68	429	68	68	68	68	1115	340	1666	1273	1844	1475	1481	1110	1256	68	906	1037
981	164	1048238	161045959	161045959_ 164	7856	33504	17244	12211	9753	21046	10275	5564	10228	6369	9375	6677	1285	2417	1388	68	68	68	831	68	68	68	68	68	68	68	68	68	68	68
982	1039	6890503	161045761	161045761_1039	68	2699	68	2344	1996	6832	68	68	68	68	68	68	342	68	576	4074	5505	5505	984	159	977	1354	2015	68	68	68	68	68	68	68
983	1056	6964485	161045563	161045563_1056	2294	68	563	68	68	68	68	68	68	68	68	68	142	68	68	68	68	2194	410	658	427	68	68	68	68	68	68	68	68	68
984	1521	9814920	161045868	161045868_1521	68	68	68	68	68	68	68	68	68	68	68	68	793	1198	1038	68	68	68	68	68	68	68	68	68	68	68	68	68	68	68
985	1538	9883409	161045700	161045700_1538	68	68	68	68	68	68	68	607	68	68	68	68	68	941	413	68	68	68	68	241	68	68	68	68	68	68	68	68	68	68
986	1558	9971347	161045532	161045532_1558	68	68	68	68	68	68	68	68	68	68	68	68	511	1150	993	68	68	68	68	182	68	68	68	68	68	68	68	68	68	68
987	1595	10140143	161045624	161045624_1595	68	68	68	68	68	68	68	871	68	68	68	773	68	68	68	68	68	68	288	312	68	68	68	68	68	68	68	68	68	68
988	1607	10189252	161045670	161045670_1607	68	68	68	68	68	68	68	68	68	68	68	68	832	645	643	68	68	68	68	171	68	68	68	68	68	68	68	68	338	68
989	1626	10268458	161045654	161045654_1626	68	68	68	68	68	68	68	68	68	68	68	68	520	885	68	68	68	68	68	291	68	68	68	68	68	68	68	68	68	68
990	1645	10358570	161045685	161045685_1645	68	68	68	68	68	68	484	68	68	68	68	1006	801	972	887	68	68	68	68	68	68	573	68	68	1985	68	68	68	1051	408
991	1681	10516555	161045609	161045609_1681	68	68	68	68	608	68	749	426	554	569	68	1059	68	741	68	68	68	68	373	360	68	1528	1937	68	2662	477	630	1212	801	68
992	1694	10574790	161045624	161045624_1694	68	68	68	68	68	68	68	687	68	68	68	1293	636	68	678	68	68	68	68	910	68	1414	1797	68	2152	68	342	68	1027	68
993	1710	10655543	161045654	161045654_1710	68	68	68	68	68	68	470	68	68	1264	620	826	525	68	68	68	68	68	68	649	68	1110	1460	1454	1618	68	661	1248	890	1162
994	1731	10754385	161045380	161045380_1731	68	68	68	68	68	68	426	499	68	68	68	68	301	884	399	68	68	68	454	520	890	1401	68	68	641	863	68	68	68	68
995	1762	10879051	161045517	161045517_1762	68	68	68	68	530	68	68	68	68	1351	68	1161	68	386	551	68	68	68	68	68	518	68	1281	1217	1267	490	68	68	68	608
996	1784	10967869	161045441	161045441_1784	68	68	68	999	68	68	370	491	68	1503	505	68	400	568	386	68	68	68	68	68	898	1057	1743	1305	1538	1113	525	1210	755	1136
997	1804	11050650	161045578	161045578_1804	68	68	672	732	681	68	265	68	68	1124	690	304	68	68	68	68	68	68	68	612	457	1202	368	866	1159	68	68	840	569	567
998	1840	11194725	161045609	161045609_1840	68	68	68	777	629	68	68	397	68	1488	452	68	68	68	68	68	68	68	68	68	68	946	776	68	1524	734	68	1360	482	1035
999	1848	11229108	161045517	161045517_1848	68	68	68	68	397	68	68	68	2135	68	68	68	384	664	610	68	68	68	424	68	855	68	1529	68	68	68	378	1307	804	68
1000	1882	11401923	161045578	161045578_1882	68	68	68	68	68	68	68	68	68	68	1078	68	68	68	592	68	68	68	68	68	68	68	68	68	68	68	68	68	68	68
1001	561	3703040	161060959	161060959_ 561	68	68	68	112	68	217	68	68	68	68	68	68	68	68	68	68	68	68	68	68	68	68	68	68	68	73	68	68	68	68
1002	698	4619900	161060654	161060654_ 698	68	68	68	68	68	297	68	68	68	68	68	68	68	68	68	68	68	68	68	73	68	68	68	68	68	68	68	68	68	68
1003	737	4881332	161061050	161061050_ 737	68	68	68	68	68	68	68	68	68	68	68	68	68	68	68	68	68	68	106	84	68	68	68	68	68	86	68	68	68	68
1004	836	5544110	161060623	161060623_ 836	68	68	68	91	68	68	68	68	68	68	68	68	68	68	68	68	68	68	68	69	68	68	68	68	68	81	68	68	68	68
1005	1116	7335233	161060638	161060638_1116	68	68	68	125	68	68	68	68	68	70	68	68	68	68	68	68	68	68	85	105	68	68	68	68	68	68	68	68	68	68
1006	223	1438530	161081818	161081818_ 223	68	68	68	68	68	68	68	68	68	68	68	68	68	68	68	68	68	68	72	119	162	68	68	68	88	68	68	68	68	68
1007	258	1674185	161082123	161082123_ 258	1649	326	941	68	68	68	68	68	68	68	68	68	209	112	68	68	68	68	158	68	5437	68	68	103	68	68	68	104	68	68
1008	270	1755195	161081848	161081848_ 270	2123	68	579	68	68	68	68	68	68	68	68	68	115	73	68	68	68	68	5044	4755	68	68	152	68	68	68	68	68	68	68
1009	301	1961392	161081833	161081833_ 301	392	68	68	68	68	68	68	68	68	68	68	68	68	68	68	68	68	68	68	68	164	68	68	68	68	68	68	68	70	68
1010	342	2233877	161081818	161081818_ 342	68	68	68	68	68	68	68	68	68	68	68	68	121	68	68	68	68	68	194	123	75	101	68	68	206	68	302	218	68	68
1011	364	2381168	161081955	161081955_ 364	116	108	68	68	68	68	86	68	68	68	68	68	90	177	68	68	68	68	128	68	103	189	172	68	443	190	342	305	68	68
1012	369	2417978	161082031	161082031_ 369	68	68	68	68	91	68	68	68	93	347	68	68	68	68	68	68	68	68	101	68	68	139	265	223	80	305	68	169	229	68
1013	562	3706727	161082321	161082321_ 562	68	104	77	68	68	68	68	68	68	68	68	68	68	68	68	68	68	68	68	68	68	69	68	68	68	68	68	68	68	68
1014	20	133380	161884857	161884857_ 20	390	68	68	112	68	68	68	117	121	115	68	113	68	68	68	68	452	68	68	68	68	68	68	68	258	68	68	68	68	68
1015	15	96548	161894302	161894302_ 15	68	68	68	68	131	68	245	68	91	68	68	68	68	102	68	68	421	234	68	68	120	68	68	94	68	68	68	68	68	68
1016	23	148155	161891632	161891632_ 23	68	68	68	140	68	68	68	68	68	68	68	68	68	68	68	68	68	68	68	68	68	68	68	68	260	68	151	68	68	68
1017	53	354300	161894180	161894180_ 53	68	68	68	179	202	68	150	68	130	90	155	158	68	68	68	68	534	294	68	106	138	68	156	130	68	68	125	68	68	122
1018	82	545768	161894241	161894241_ 82	366	139	68	205	226	68	68	134	172	149	177	219	68	68	68	68	467	430	68	68	182	68	68	230	68	68	238	103	68	68
1019	67	442718	161894104	161894104_ 67	68	68	68	279	68	68	68	68	68	68	68	175	68	68	68	68	68	68	68	68	68	68	68	208	68	68	68	68	68	68
1020	93	619422	161894104	161894104_ 93	68	68	68	232	215	68	208	131	178	176	218	162	68	81	68	68	550	588	68	160	152	68	136	230	68	68	213	68	68	68
1021	108	722510	161893936	161893936_ 108	68	68	68	68	68	68	204	68	222	68	68	68	68	68	68	68	395	68	68	68	68	68	68	68	68	68	68	68	68	68
1022	248	1607908	161894135	161894135_ 248	210	68	68	114	68	68	68	68	78	68	68	68	68	68	68	68	370	392	68	93	135	68	68	180	68	68	68	68	68	68
1023	266	1725783	161894333	161894333_ 266	68	68	68	170	68	68	68	68	68	68	68	68	68	68	68	68	68	68	68	68	68	68	68	113	68	68	68	68	68	68
1024	279	1814107	161894226	161894226_ 279	144	68	68	68	103	68	119	98	68	68	68	80	68	68	68	68	400	408	68	68	193	68	68	103	68	68	68	68	68	68
1025	311	2027675	161894241	161894241_ 311	68	68	68	191	91	68	68	75	180	88	68	68	68	68	68	68	380	68	68	68	136	68	68	139	68	68	68	68	68	68
1026	339	2219142	161894119	161894119_ 339	224	68	68	170	180	68	109	68	120	68	68	121	68	68	68	68	457	604	68	100	156	68	184	153	68	68	68	68	68	68
1027	345	2255963	161894272	161894272_ 345	214	68	68	187	68	68	68	68	115	68	68	68	68	68	68	68	68	68	68	68	68	68	68	68	68	68	68	68	68	68
1028	359	2351758	161894104	161894104_ 359	196	68	68	176	139	68	68	68	99	68	68	68	68	68	68	68	406	392	68	100	108	68	68	137	68	68	68	68	68	68
1029	388	2543273	161894058	161894058_ 388	238	68	68	157	114	68	95	73	210	68	68	90	68	68	68	68	318	68	68	68	132	68	68	111	68	68	68	68	68	68
1030	417	2742005	161894226	161894226_ 417	226	68	68	144	68	68	68	68	73	68	68	68	68	68	68	68	68	68	68	73	124	68	229	68	68	68	68	68	68	68
1031	438	2882025	161894257	161894257_ 438	135	68	68	108	141	68	106	68	68	68	127	68	68	68	68	68	68	359	68	88	123	68	261	135	68	68	68	68	68	68
1032	463	3043950	161893829	161893829_ 463	68	145	68	68	74	68	68	68	68	68	68	68	68	68	68	68	68	68	68	68	68	68	68	127	68	68	68	68	68	68
1033	467	3073398	161894119	161894119_ 467	68	68	68	166	68	68	99	68	106	68	68	80	68	68	68	68	68	68	68	68	162	68	68	68	68	68	197	68	68	68
1034	490	3228065	161894226	161894226_ 490	140	68	68	127	110	68	123	82	68	68	68	68	68	68	68	68	68	381	68	68	81	68	68	68	68	68	68	68	68	68
1035	514	3390158	161893997	161893997_ 514	68	68	68	68	99	68	68	68	76	68	161	68	68	68	68	68	68	68	68	68	124	68	68	137	68	68	68	68	68	68
1036	190	1217600	161894257	161894257_ 190	137	68	68	68	68	68	68	68	68	68	68	68	68	68	68	68	411	441	68	88	111	68	68	68	68	68	68	68	68	68
1037	1839	11190463	161913742	161913742_1839	68	663	68	509	353	1328	68	68	68	68	241	68	68	68	68	68	68	68	68	68	68	68	68	68	68	68	68	68	68	68
1038	1852	11246000	161913589	161913589_1852	68	1024	68	151	68	68	149	68	169	68	68	350	68	68	68	68	68	68	68	68	68	68	68	68	141	68	68	68	68	68
1039	1872	11348601	161913712	161913712_1872	68	395	68	108	68	520	68	126	68	68	138	68	68	68	68	68	68	68	68	68	68	68	68	108	68	68	68	68	68	68
1040	1900	11502490	161913818	161913818_1900	68	610	68	256	228	468	163	92	73	99	152	207	68	68	68	68	68	68	68	68	68	68	68	68	90	98	68	68	68	68
1041	1926	11675738	161913818	161913818_1926	68	342	68	68	125	260	90	68	68	78	68	68	68	68	68	68	68	68	68	68	68	68	68	68	68	68	68	68	68	68
1042	1947	11815619	161913773	161913773_1947	68	556	68	127	177	1073	242	68	106	110	158	121	68	68	68	68	68	68	68	68	68	68	68	68	119	162	68	68	68	68
1043	1968	11959219	161913971	161913971_1968	68	366	68	78	68	68	68	68	68	68	124	68	68	68	68	68	68	68	68	68	68	68	68	68	68	68	68	68	68	68
1044	2170	13325295	161913879	161913879_2170	68	1280	921	1080	1017	2893	714	724	820	771	915	810	216	384	260	68	68	1590	307	349	343	651	877	859	863	827	962	68	398	631
1045	6	37673	161925674	161925674_ 6	329	68	68	68	68	68	68	68	68	68	68	68	68	68	68	68	68	68	68	68	68	68	68	68	272	68	166	68	68	68
1046	21	140747	161925812	161925812_ 21	68	298	68	183	68	68	116	68	284	68	68	193	68	68	68	68	68	68	68	68	68	68	68	190	68	254	68	68	68	68
1047	34	221782	161925781	161925781_ 34	212	68	68	168	68	68	68	68	68	68	68	68	68	68	68	68	68	68	68	68	68	68	68	68	200	68	173	68	68	68
1048	57	376393	161925858	161925858_ 57	68	177	68	68	68	68	68	68	68	68	68	124	68	68	68	68	68	68	68	68	68	68	68	68	68	138	144	68	68	68
1049	83	553173	161923981	161923981_ 83	68	68	68	252	68	68	68	68	68	68	68	68	68	68	68	68	68	68	68	68	68	68	68	68	182	68	127	68	68	68
1050	101	670962	161925400	161925400_ 101	68	231	68	68	68	68	68	68	68	68	68	108	68	68	68	68	68	68	68	68	68	68	68	165	68	238	221	68	68	68
1051	571	3773005	162019714	162019714_ 571	803	68	68	282	68	68	68	68	68	68	68	68	188	68	68	68	68	68	68	371	97	68	68	68	68	68	68	68	68	68
1052	1173	7698978	162020142	162020142_1173	3156	68	68	68	68	68	68	68	68	68	68	68	68	68	68	68	68	68	68	68	127	68	97	68	284	68	445	68	68	3977
1053	8	52362	162048981	162048981_ 8	68	68	68	164	68	68	68	68	68	68	68	68	68	68	68	68	68	68	68	68	68	68	68	184	227	68	68	68	68	68
1054	28	184960	162048981	162048981_ 28	205	68	68	243	183	68	68	84	168	73	68	68	68	68	68	68	68	68	68	68	68	68	68	92	176	68	161	127	89	68
1055	45	295425	162049179	162049179_ 45	165	235	68	68	68	68	68	122	68	68	68	68	68	68	68	68	68	68	68	68	68	68	68	68	68	68	68	68	68	68
1056	50	332245	162049042	162049042_ 50	68	68	68	68	68	723	68	102	68	90	285	68	68	68	72	68	68	68	68	84	68	68	68	153	154	68	68	68	68	131
1057	76	509063	162049042	162049042_ 76	68	68	68	260	68	68	224	175	68	68	243	68	68	114	68	68	68	68	68	84	68	68	68	68	158	68	156	188	99	68
1058	98	656235	162048874	162048874_ 98	68	68	68	68	68	68	68	120	278	68	229	194	68	68	68	68	68	68	68	68	134	68	68	68	221	68	68	147	68	179
1059	153	976432	162049423	162049423_ 153	68	68	68	68	68	68	68	68	68	162	68	119	68	68	68	68	68	68	68	68	68	68	68	68	204	68	68	68	68	68
1060	170	1085045	162048782	162048782_ 170	649	2497	1405	913	736	2227	717	514	909	549	739	611	211	239	129	68	68	68	68	68	68	68	68	171	290	68	233	68	172	213
1061	197	1269155	162049194	162049194_ 197	68	68	658	68	68	68	68	68	68	68	68	68	68	86	68	68	68	68	68	68	68	68	68	68	68	68	116	114	78	111
1062	213	1372250	162049133	162049133_ 213	277	985	68	297	369	68	288	191	287	68	68	152	68	78	68	68	68	68	68	68	68	68	68	142	223	182	68	176	112	122
1063	234	1512198	162048843	162048843_ 234	119	68	68	322	68	68	68	68	68	68	68	128	68	78	68	68	68	68	68	68	68	68	68	184	68	68	68	68	68	68
1064	263	1711012	162049026	162049026_ 263	247	68	68	68	68	392	68	79	68	127	125	68	68	68	68	68	68	68	68	68	68	68	68	153	139	68	68	68	68	68
1065	275	1788331	162049194	162049194_ 275	163	68	68	279	68	68	68	68	68	68	68	68	68	68	68	68	68	68	68	68	68	68	68	122	68	68	68	68	68	68
1066	291	1895113	162049301	162049301_ 291	207	68	68	68	68	68	96	68	68	93	68	171	68	68	68	68	68	68	68	94	68	68	68	237	154	68	135	129	68	68
1067	314	2049765	162049057	162049057_ 314	170	68	68	68	68	68	68	68	68	117	68	68	68	68	68	68	68	68	68	68	68	68	68	115	68	239	68	68	68	68
1068	334	2182325	162048889	162048889_ 334	68	68	68	68	68	68	68	68	68	68	68	68	68	68	68	68	68	68	68	68	68	68	68	127	135	68	68	169	77	68
1069	377	2469530	162049057	162049057_ 377	149	68	68	159	68	482	183	115	246	68	68	146	68	68	68	68	68	68	68	68	68	68	68	171	127	68	68	133	68	141
1070	407	2672044	162048904	162048904_ 407	182	68	68	132	68	68	68	85	68	98	68	68	68	68	68	68	68	68	68	68	68	68	68	68	107	68	68	100	68	71
1071	419	2749375	162048889	162048889_ 419	151	68	68	192	68	68	178	68	68	68	68	68	68	68	68	68	68	68	68	68	88	68	68	68	68	68	68	68	68	77
1072	450	2962937	162048950	162048950_ 450	154	68	68	155	68	463	211	93	68	96	175	98	68	68	68	68	68	68	68	77	101	68	68	108	68	68	111	121	68	68
1073	466	3066033	162048996	162048996_ 466	144	68	68	68	68	420	68	92	138	163	68	68	68	68	68	68	68	68	68	68	119	68	68	68	127	68	173	123	68	80
1074	477	3139677	162049042	162049042_ 477	147	68	68	68	68	68	68	68	68	156	68	68	68	71	68	68	68	68	68	68	68	68	68	68	68	68	68	68	68	68
1075	516	3404800	162049088	162049088_ 516	68	68	68	68	68	68	68	68	68	181	68	88	68	68	68	68	68	68	68	68	115	68	68	68	68	68	68	68	68	71
1076	493	3250152	162049042	162049042_ 493	193	68	68	68	68	373	157	80	68	68	235	137	68	68	68	68	68	68	68	68	97	68	68	68	180	68	152	68	68	105
1077	538	3552078	162048996	162048996_ 538	191	68	68	224	68	373	123	119	68	140	166	113	68	69	68	68	68	68	68	68	68	68	68	92	168	68	149	99	68	151
1078	563	3714132	162048935	162048935_ 563	179	68	68	164	68	68	68	120	68	159	200	68	68	80	68	68	68	68	68	83	68	68	68	103	206	68	139	68	68	68
1079	591	3905563	162049179	162049179_ 591	68	68	68	68	68	68	68	68	68	151	68	140	68	68	68	68	68	68	68	68	68	68	68	68	68	68	142	68	68	68
1080	601	3971882	162049316	162049316_ 601	184	68	68	179	68	68	68	68	120	134	68	68	68	68	68	68	68	68	68	68	68	68	68	127	178	68	68	68	68	87
1081	688	4553638	162048950	162048950_ 688	184	68	68	121	68	68	68	68	68	157	68	68	68	68	68	68	68	68	68	68	68	68	68	68	196	68	68	82	68	68
1082	770	5102258	162049194	162049194_ 770	523	68	68	174	68	430	153	77	68	68	204	68	68	68	68	68	68	68	68	68	68	68	68	137	166	185	68	85	68	118
1083	787	5216407	162048981	162048981_ 787	224	68	68	185	68	68	68	73	68	68	171	179	68	68	68	68	68	68	68	68	68	68	68	103	217	68	142	68	68	103
1084	832	5518395	162049103	162049103_ 832	217	68	68	162	68	68	68	70	68	68	68	68	68	68	68	68	68	68	68	68	68	68	68	68	68	68	68	127	68	68
1085	842	5584630	162049210	162049210_ 842	68	68	68	68	180	68	68	68	166	68	194	120	68	68	68	68	68	68	68	68	68	68	68	68	68	68	68	68	68	68
1086	854	5665670	162049149	162049149_ 854	231	500	68	125	68	68	113	73	133	105	68	102	68	100	68	68	68	68	68	68	68	68	68	128	180	68	128	88	68	80
1087	893	5923419	162049149	162049149_ 893	68	68	68	196	68	68	68	68	68	78	68	68	68	68	68	68	68	68	68	68	68	68	68	89	68	68	68	68	68	72
1088	903	5989658	162049133	162049133_ 903	238	68	68	176	68	505	68	103	145	140	150	103	68	68	68	68	68	68	68	68	68	68	68	132	123	68	151	88	68	68
1089	946	6280508	162049240	162049240_ 946	394	254	68	162	68	364	160	68	68	183	68	68	68	68	68	68	68	68	68	68	68	68	68	159	133	68	178	148	68	68
1090	959	6365277	162049103	162049103_ 959	130	68	68	189	210	68	68	68	68	68	68	92	68	68	68	68	68	68	68	68	68	68	68	68	119	68	68	68	68	68
1091	983	6527252	162049149	162049149_ 983	277	68	68	228	193	68	124	93	174	127	68	118	68	68	68	68	68	68	68	68	68	68	68	144	68	68	183	129	68	68
1092	1015	6740827	162049103	162049103_1015	68	68	202	247	68	468	173	117	68	68	68	68	68	68	68	68	68	68	68	68	68	68	68	87	68	68	68	68	68	68
1093	1032	6857512	162049225	162049225_1032	68	68	68	68	68	68	68	68	199	157	194	68	68	68	68	68	68	68	68	68	68	68	68	68	174	68	68	68	68	73
1094	1096	7203840	162049286	162049286_1096	186	268	68	162	68	68	68	68	68	68	68	68	68	68	68	68	68	68	68	68	68	68	68	68	103	68	156	68	68	68
1095	1115	7327868	162049057	162049057_1115	68	260	183	247	68	68	68	68	68	113	68	147	68	68	68	68	68	68	68	68	68	68	68	118	68	68	130	68	68	92
1096	1125	7394105	162049515	162049515_1125	68	68	173	68	68	68	68	74	68	68	68	68	68	68	68	68	68	68	68	68	68	68	68	79	68	68	68	68	68	68
1097	1160	7610608	162049561	162049561_1160	228	320	241	68	68	449	68	77	68	68	68	68	68	68	68	68	68	68	68	68	99	68	68	68	119	68	68	68	68	107
1098	1186	7787388	162049149	162049149_1186	68	68	68	202	68	945	68	68	180	140	68	174	68	68	68	68	68	68	68	68	68	68	68	137	68	68	158	140	68	68
1099	1231	8056940	162049225	162049225_1231	68	68	185	192	68	68	68	82	68	122	68	68	68	68	68	68	68	68	68	68	68	68	68	68	174	68	68	68	68	68
1100	1234	8071669	162049103	162049103_1234	68	260	68	68	68	68	68	68	68	68	68	148	68	68	68	68	68	68	68	68	68	68	68	68	68	68	146	68	68	84
1101	1258	8223799	162049332	162049332_1258	68	68	68	172	68	534	116	103	68	68	68	68	68	68	68	68	68	68	68	68	68	68	68	101	164	68	68	68	68	68
1102	1274	8321074	162049118	162049118_1274	68	68	68	68	68	68	68	104	68	68	147	68	68	68	68	68	68	68	68	68	68	68	68	108	68	68	68	68	68	68
1103	1279	8348835	162049271	162049271_1279	135	254	68	68	68	68	68	92	68	68	185	68	68	68	68	68	68	68	68	68	68	68	68	68	68	68	149	68	68	68
1104	1297	8467315	162049088	162049088_1297	68	68	68	131	68	68	193	68	192	68	68	147	68	68	68	68	68	68	68	68	68	68	68	68	68	68	68	68	68	68
1105	1353	8769971	162049072	162049072_1353	68	155	68	224	68	68	68	117	68	68	68	68	68	68	68	68	68	68	68	68	68	68	68	96	68	68	68	90	68	100
1106	1373	8900601	162049225	162049225_1373	68	68	68	68	68	68	68	100	68	68	68	101	68	68	68	68	68	68	68	68	68	68	68	68	107	68	108	68	68	68
1107	1386	8981186	162049240	162049240_1386	189	197	68	68	68	68	68	100	68	106	68	68	68	68	68	68	68	68	68	68	68	68	68	80	68	68	68	68	68	68
1108	1431	9267892	162049255	162049255_1431	68	225	68	68	68	68	68	74	68	127	68	68	68	68	68	68	68	68	68	68	68	68	68	68	68	68	68	104	68	72
1109	1571	10039858	162049362	162049362_1571	68	213	68	146	68	68	68	105	68	68	68	68	68	68	68	68	68	68	68	68	68	68	68	68	68	68	68	68	68	91
1110	707	4678813	162049805	162049805_ 707	434	68	68	68	68	68	123	103	198	68	68	68	68	92	68	68	68	68	68	68	68	68	68	204	149	68	173	110	68	72
1111	1144	7514923	162069214	162069214_1144	68	68	165	68	68	68	68	68	68	68	68	68	68	71	68	68	68	68	68	68	68	68	68	68	86	68	68	68	68	68
1112	266	1725783	162085251	162085251_ 266	68	68	68	68	68	68	68	68	68	68	68	68	68	68	68	68	68	68	313	375	336	68	68	68	68	68	68	68	68	68
1113	30	199648	162839172	162839172_ 30	68	68	68	68	68	68	68	68	68	68	68	68	68	68	111	68	68	68	68	68	738	68	68	68	68	68	1055	68	68	210
1114	55	365355	162839127	162839127_ 55	68	68	68	68	187	68	68	68	68	68	68	68	68	68	68	68	68	68	68	68	711	68	68	68	68	68	995	68	68	68
1115	79	523682	162839096	162839096_ 79	68	68	68	68	68	68	68	68	68	68	68	68	68	68	68	68	68	68	68	68	583	68	68	68	68	68	893	68	68	123
1116	106	707792	162839142	162839142_ 106	1149	921	68	1262	852	2208	744	663	897	665	835	572	273	334	303	68	68	2276	68	398	685	785	905	658	967	68	938	674	404	460
1117	44	291698	162893372	162893372_ 44	68	68	68	68	68	68	68	68	68	68	68	68	68	68	68	68	724	626	68	68	68	68	68	68	68	68	68	68	68	188
1118	65	435307	162893494	162893494_ 65	68	68	68	68	68	68	68	68	68	68	68	68	68	68	68	559	724	68	68	68	68	68	68	68	68	68	68	68	68	254
1119	78	516352	162893295	162893295_ 78	68	68	68	68	68	68	68	68	68	68	68	68	68	68	68	889	1202	1214	68	68	68	68	68	68	68	68	68	68	68	328
1120	158	1004035	162893356	162893356_ 158	68	68	68	68	68	68	68	68	68	68	68	68	68	68	68	777	1228	1110	68	68	68	68	68	68	68	68	68	68	68	68
1121	181	1158685	162893311	162893311_ 181	68	68	68	68	68	68	68	68	68	68	68	68	68	68	68	724	1074	1263	68	68	68	68	68	68	68	68	68	68	68	78
1122	196	1261785	162893326	162893326_ 196	68	68	68	68	68	68	68	68	68	68	68	68	68	68	68	889	68	1072	68	68	68	68	68	68	68	68	68	68	68	138
1123	220	1420114	162893250	162893250_ 220	68	68	68	68	68	68	68	68	68	68	68	68	68	68	68	1101	997	1132	68	68	68	68	68	68	68	68	68	68	68	168
1124	238	1541668	162893509	162893509_ 238	68	68	68	68	68	68	68	68	68	68	68	68	68	68	68	68	915	985	68	68	68	68	68	68	68	68	68	68	68	167
1125	263	1711012	162893250	162893250_ 263	68	68	68	68	68	68	68	68	68	68	68	68	68	68	68	812	1053	1317	68	68	68	68	68	68	68	68	68	68	68	145
1126	290	1887750	162893356	162893356_ 290	68	68	68	68	68	68	68	68	68	68	68	68	68	68	68	977	1094	1230	68	68	68	68	68	68	68	68	68	68	68	204
1127	310	2020345	162893341	162893341_ 310	68	68	68	68	68	68	68	68	68	68	68	68	68	68	68	1165	1074	1219	68	68	68	68	68	68	68	68	68	68	68	247
1128	328	2145498	162893311	162893311_ 328	68	68	68	68	68	68	68	68	68	68	68	68	68	68	68	1030	1192	1366	68	68	68	68	68	68	68	68	68	68	68	259
1129	346	2263337	162893234	162893234_ 346	68	68	68	68	68	68	68	68	68	68	68	68	68	68	68	1030	1007	1432	68	68	68	68	68	68	68	68	68	68	68	270
1130	367	2403248	162893570	162893570_ 367	68	68	68	68	68	68	68	68	68	68	68	68	68	68	68	977	68	1214	68	68	68	68	68	68	68	68	68	68	68	247
1131	392	2572665	162893341	162893341_ 392	68	68	68	68	68	68	68	68	68	68	68	68	68	68	68	1000	832	1067	68	68	68	68	68	68	68	68	68	68	68	251
1132	422	2771463	162893280	162893280_ 422	68	68	68	68	68	68	68	68	68	68	68	68	68	68	68	1059	771	1165	68	68	68	68	68	68	68	68	68	68	68	198
1133	445	2926112	162893295	162893295_ 445	68	68	68	68	68	68	68	68	68	68	68	68	68	68	68	924	791	974	68	68	68	68	68	68	68	68	68	68	68	116
1134	471	3102860	162893326	162893326_ 471	68	68	68	68	68	68	68	68	68	68	68	68	68	68	68	68	668	838	68	68	68	68	68	68	68	68	68	68	68	160
1135	488	3213325	162893387	162893387_ 488	68	68	68	68	68	68	68	68	68	68	68	68	68	68	68	853	68	1029	68	68	68	68	68	68	68	68	68	68	68	124
1136	506	3334833	162893494	162893494_ 506	68	68	68	68	68	68	68	68	68	68	68	68	68	68	68	612	786	974	68	68	68	68	68	68	68	68	68	68	68	141
1137	539	3555760	162893326	162893326_ 539	68	68	68	68	68	68	68	68	68	68	68	68	68	68	68	541	488	555	68	68	68	68	68	68	68	68	68	68	68	102
1138	557	3677327	162893417	162893417_ 557	68	68	68	68	68	68	68	68	68	68	68	68	68	68	68	465	462	746	68	68	68	68	68	68	68	68	68	68	68	84
1139	582	3846648	162893509	162893509_ 582	68	68	68	68	68	68	68	68	68	68	68	68	68	68	68	559	68	560	68	68	68	68	68	68	68	68	68	68	68	82
1140	597	3942387	162893433	162893433_ 597	68	68	68	68	68	68	68	68	68	68	68	68	68	68	68	347	447	838	68	68	68	68	68	68	68	68	68	68	68	68
1141	655	4332692	162893555	162893555_ 655	68	68	68	68	68	68	68	68	68	68	68	68	68	68	68	418	68	544	68	68	68	68	68	68	68	68	68	68	68	109
1142	710	4700907	162893234	162893234_ 710	68	68	68	68	68	68	68	68	68	68	68	68	68	68	68	294	467	403	68	68	68	68	68	68	68	68	68	68	68	68
1143	128	836018	162940399	162940399_ 128	17639	68	68	20754	19969	56979	22757	17250	24098	19971	26570	16377	3605	5445	2409	68	68	68	1527	1800	5155	16389	14794	16053	31313	24080	29685	21717	13506	16835
1144	142	913575	162940277	162940277_ 142	11171	18612	12279	68	68	68	16989	68	68	68	68	68	68	68	68	68	68	68	68	68	68	12404	9748	68	68	16076	68	68	68	68
1145	183	1173453	162940186	162940186_ 183	68	2935	68	1144	1134	2723	68	68	68	68	68	68	83	117	68	68	68	68	68	68	68	68	68	1494	68	68	68	68	68	68
1146	20	133380	162983002	162983002_ 20	68	68	68	68	187	68	68	68	169	68	128	68	68	68	72	68	498	664	68	68	155	68	68	68	68	227	68	68	68	68
1147	51	339667	162983002	162983002_ 51	68	68	68	68	68	68	68	84	68	163	68	68	68	68	68	68	976	1007	68	68	68	68	68	68	68	68	68	68	68	68
1148	70	464762	162982880	162982880_ 70	68	68	68	68	68	68	68	68	390	68	434	68	68	68	68	68	68	1181	68	68	68	68	68	68	68	68	68	68	68	68
1149	87	582605	162983047	162983047_ 87	68	68	68	68	68	68	68	250	365	68	373	68	68	68	159	68	68	1198	68	68	68	68	68	68	529	68	68	68	243	68
1150	106	707792	162982956	162982956_ 106	68	479	334	68	396	1149	346	283	402	305	392	263	131	116	68	68	1043	1247	68	68	420	397	68	68	574	448	424	68	245	245
1151	215	1386978	162982895	162982895_ 215	68	68	68	230	68	68	68	68	145	68	68	68	68	68	68	68	632	909	177	68	68	68	68	68	68	138	68	68	68	68
1152	251	1630002	162982834	162982834_ 251	68	68	68	168	68	68	68	68	144	68	68	68	68	68	68	68	837	849	68	68	136	68	68	68	68	68	68	68	68	68
1153	274	1784650	162983017	162983017_ 274	245	68	68	252	68	68	68	68	68	68	68	68	68	68	79	68	68	1160	68	68	68	68	68	68	68	68	68	68	68	68
1154	294	1917218	162982971	162982971_ 294	68	68	68	68	68	68	68	68	159	68	68	68	68	68	68	68	68	1023	68	68	68	164	297	68	68	68	68	68	68	68
1155	316	2064492	162982910	162982910_ 316	68	68	68	181	68	68	68	110	148	68	141	68	68	68	68	68	498	985	68	68	68	68	68	68	190	68	68	68	68	68
1156	334	2182325	162982986	162982986_ 334	68	68	68	68	68	68	68	68	213	68	68	68	68	68	68	68	68	1165	68	68	68	68	68	68	68	133	68	68	68	68
1157	353	2307512	162982880	162982880_ 353	177	68	68	172	68	68	68	198	112	68	243	68	68	68	68	68	534	1023	68	68	68	68	68	68	219	68	68	68	68	68
1158	371	2432715	162982864	162982864_ 371	149	68	68	68	68	68	68	68	72	68	68	68	68	68	68	68	68	1089	84	68	68	68	68	68	68	144	68	68	68	68
1159	388	2543273	162982925	162982925_ 388	68	68	68	164	68	68	68	68	68	68	142	68	68	68	68	68	550	942	68	68	143	68	182	68	127	110	68	68	91	68
1160	415	2727277	162982803	162982803_ 415	320	68	68	172	68	68	68	68	142	68	149	68	68	68	68	68	586	958	140	68	68	68	192	68	255	68	68	68	68	68
1161	444	2918748	162982941	162982941_ 444	338	68	68	131	68	68	68	68	157	68	68	68	68	68	68	68	308	746	68	68	68	68	221	68	68	135	68	68	68	68
1162	479	3154407	162982971	162982971_ 479	179	68	68	192	68	68	68	68	68	68	229	68	68	68	68	68	514	980	68	68	68	68	68	68	147	68	68	68	78	68
1163	509	3353242	162982910	162982910_ 509	68	68	68	68	68	68	68	146	132	68	68	68	68	68	68	68	745	560	68	68	68	192	68	237	211	68	68	68	68	68
1164	538	3552078	162982880	162982880_ 538	68	68	68	68	68	68	68	68	68	68	111	68	68	68	68	68	68	702	142	68	120	68	68	68	257	68	68	68	68	68
1165	558	3684650	162982910	162982910_ 558	68	68	68	68	68	68	68	68	130	68	68	68	68	68	68	68	472	506	68	68	160	68	162	68	206	68	68	68	68	68
1166	576	3802463	162982758	162982758_ 576	261	68	68	68	68	68	68	68	68	68	68	68	68	68	68	68	68	615	107	68	68	68	68	68	68	68	68	68	68	68
1167	601	3971882	162982864	162982864_ 601	200	68	68	157	68	68	68	68	68	68	68	68	68	68	68	68	68	310	68	68	68	68	68	68	68	68	68	68	88	68
1168	11	70772	163040283	163040283_ 11	68	68	106	68	103	453	80	68	68	95	191	98	68	68	68	68	68	68	68	68	85	68	68	68	264	199	152	123	68	68
1169	32	214388	163039627	163039627_ 32	68	68	153	204	101	562	103	89	68	138	161	77	68	68	68	68	68	68	68	77	158	68	213	68	207	112	118	114	68	68
1170	54	361670	163039993	163039993_ 54	68	68	68	68	68	453	68	68	68	68	68	68	68	68	68	68	68	68	68	68	87	68	68	68	260	89	68	105	68	68
1171	59	391120	163040115	163040115_ 59	68	68	130	235	118	491	153	68	68	90	141	68	68	68	68	68	68	68	68	109	89	68	180	68	68	170	144	147	68	68
1172	87	582605	163040192	163040192_ 87	68	68	159	68	134	468	178	94	68	136	205	68	68	68	68	68	68	68	68	68	68	68	245	68	156	184	168	104	118	68
1173	96	641503	163040253	163040253_ 96	68	68	68	290	68	68	68	86	68	68	68	68	68	68	68	68	68	68	68	81	68	68	68	68	68	68	183	68	68	68
1174	182	1166050	163040176	163040176_ 182	68	68	68	68	68	68	127	68	68	68	68	68	68	68	68	68	68	68	68	68	68	68	68	68	68	139	68	136	68	68
1175	214	1379613	163040344	163040344_ 214	68	68	68	134	68	340	110	117	68	128	68	68	68	68	68	68	68	68	68	81	109	68	156	68	251	113	202	123	70	68
1176	226	1460628	163040207	163040207_ 226	68	68	68	68	68	406	68	68	68	68	185	68	68	68	68	68	68	68	68	68	91	68	68	68	68	68	68	68	68	68
1177	242	1567423	163040344	163040344_ 242	68	68	96	202	193	581	137	119	68	68	114	72	68	68	68	68	68	68	68	68	156	68	174	68	215	184	68	88	70	68
1178	268	1740463	163038742	163038742_ 268	68	68	68	68	68	482	68	68	68	94	68	68	98	68	68	68	68	68	68	68	68	68	68	68	172	164	309	103	68	68
1179	257	1666827	163037292	163037292_ 257	68	68	68	68	68	68	68	182	68	180	68	68	68	68	68	68	68	68	68	68	68	68	68	68	68	176	68	68	68	68
1180	282	1836240	163038147	163038147_ 282	68	68	68	119	123	406	68	154	68	238	224	199	68	68	68	68	68	68	68	75	117	68	229	68	347	245	68	166	118	68
1181	310	2020345	163040039	163040039_ 310	68	68	142	68	155	534	120	70	68	141	125	68	68	68	68	68	68	68	68	89	143	68	219	68	178	170	185	165	111	68
1182	335	2189683	163040176	163040176_ 335	68	68	68	119	126	368	68	128	68	68	141	118	68	68	68	68	68	68	68	68	68	68	180	68	162	68	192	165	84	68
1183	353	2307512	163040131	163040131_ 353	68	68	120	68	152	600	68	115	68	68	136	108	68	68	68	68	68	68	68	68	163	68	279	68	227	179	130	163	110	68
1184	370	2425382	163040192	163040192_ 370	68	68	150	222	83	576	119	73	68	147	158	102	68	68	68	68	68	68	68	68	134	68	221	68	68	152	134	159	68	68
1185	389	2550540	163040268	163040268_ 389	68	68	77	155	68	539	75	74	68	68	68	83	68	68	68	68	68	68	68	86	68	68	150	68	68	116	68	70	91	68
1186	434	2852475	163040070	163040070_ 434	68	68	68	68	101	529	126	70	68	112	75	114	68	68	68	68	68	68	68	118	168	68	68	68	204	102	68	68	76	68
1187	468	3080763	163040192	163040192_ 468	68	68	76	68	91	425	82	78	68	93	68	83	68	68	68	68	68	68	68	76	108	68	130	68	68	68	185	68	68	68
1188	483	3183865	163040237	163040237_ 483	68	68	68	68	68	539	68	123	68	117	68	68	68	68	68	68	68	68	68	68	68	68	126	68	188	135	171	79	74	68
1189	506	3334833	163040253	163040253_ 506	68	68	68	68	98	737	68	68	68	99	142	100	68	68	68	68	68	68	68	75	138	68	176	68	68	147	68	105	82	68
1190	524	3456387	163040192	163040192_ 524	68	68	68	68	136	794	146	157	68	81	83	68	68	68	68	68	68	68	68	68	68	68	68	68	68	224	182	68	122	68
1191	532	3507890	163040237	163040237_ 532	68	68	68	217	332	1115	68	68	68	184	102	216	68	68	68	68	68	68	68	68	272	68	68	68	370	410	300	225	179	68
1192	558	3684650	163040161	163040161_ 558	68	68	780	68	408	1248	499	432	68	333	255	68	68	68	68	68	68	68	68	68	292	68	917	68	722	723	589	246	243	68
1193	583	3850325	163040237	163040237_ 583	68	68	68	68	261	827	511	345	68	299	218	164	68	68	68	68	68	68	68	183	68	68	68	68	957	68	68	363	68	68
1194	600	3964477	163040253	163040253_ 600	68	68	193	136	68	879	68	193	68	249	135	72	68	68	68	68	68	68	68	120	179	68	318	68	439	68	214	238	190	68
1195	620	4097054	163040329	163040329_ 620	68	68	68	68	68	718	68	134	68	191	68	68	68	68	68	68	68	68	68	68	68	68	231	68	68	261	68	68	68	68
1196	638	4218545	163040192	163040192_ 638	68	68	192	138	156	652	68	68	68	141	68	68	68	68	68	68	68	68	68	68	191	68	210	68	111	188	68	154	68	68
1197	661	4369514	163040298	163040298_ 661	68	68	68	153	68	695	68	68	68	68	68	68	68	68	68	68	68	68	68	68	143	68	68	68	137	230	151	206	68	68
1198	683	4516815	163040268	163040268_ 683	68	68	68	68	147	836	68	68	68	169	68	68	68	68	68	68	68	68	68	98	235	68	68	68	68	328	68	68	68	68
1199	703	4656727	163040329	163040329_ 703	68	68	419	264	191	860	68	69	68	158	68	68	68	68	68	68	68	68	68	210	296	68	103	68	78	268	68	184	68	68
1200	732	4848192	163040283	163040283_ 732	766	68	732	68	215	68	68	93	68	220	68	157	68	68	68	68	663	68	68	296	351	68	68	68	68	273	240	206	81	68
1201	756	5010208	163040314	163040314_ 756	3721	68	4331	2853	4277	4563	4652	1238	68	3060	1488	3931	272	1056	567	14919	11632	5881	1502	2556	3305	2127	2853	2436	3233	1706	8256	2219	1848	1918
1202	775	5135400	163040298	163040298_ 775	525	68	68	273	68	1073	265	167	68	338	68	263	68	117	68	68	1495	724	68	305	437	68	418	68	423	336	68	68	68	68
1203	788	5223817	163040283	163040283_ 788	68	68	788	243	297	1068	68	145	68	238	150	68	68	68	68	68	68	68	68	246	68	68	68	68	211	68	395	209	167	68
1204	825	5470473	163040314	163040314_ 825	425	68	753	237	305	955	190	130	68	227	157	238	68	68	68	68	68	68	68	165	305	68	68	68	207	301	376	239	117	68
1205	851	5643535	163040344	163040344_ 851	68	68	152	235	183	619	167	127	68	175	171	105	68	68	68	68	68	68	68	91	180	68	180	68	68	242	297	156	101	68
1206	879	5835010	163040359	163040359_ 879	68	68	68	164	68	780	68	102	68	68	166	68	68	68	68	68	68	68	68	68	68	68	68	68	115	259	328	68	78	68
1207	899	5967565	163040314	163040314_ 899	68	68	257	254	209	718	68	93	68	192	68	68	68	68	68	68	68	68	68	104	147	68	68	68	68	222	314	154	68	68
1208	927	6151685	163040283	163040283_ 927	68	68	304	68	68	903	248	131	68	192	84	116	68	68	68	68	68	68	68	68	154	68	68	68	125	235	299	114	76	68
1209	952	6321062	163040207	163040207_ 952	68	68	244	282	237	808	262	127	68	168	68	96	68	68	68	68	68	68	68	106	140	68	156	68	296	207	250	132	99	68
1210	960	6372600	163040207	163040207_ 960	68	68	68	68	226	68	68	68	68	68	68	68	68	68	68	68	68	68	68	83	68	68	68	68	68	68	256	68	68	68
1211	970	6439013	163040314	163040314_ 970	68	68	68	308	68	699	201	125	68	172	216	68	68	68	68	68	68	68	68	68	68	68	68	68	68	68	68	184	68	68
1212	985	6541980	163040314	163040314_ 985	724	68	1278	773	1019	1130	1935	398	68	599	298	894	68	68	68	68	2945	68	68	384	756	68	705	68	1230	393	1002	360	342	68
1213	1018	6762918	163040359	163040359_1018	2688	2163	2375	286	209	718	470	164	68	147	68	292	68	68	68	68	68	68	68	68	207	68	422	68	323	231	410	68	112	68
1214	1021	6785002	163040405	163040405_1021	1511	68	1218	275	155	68	203	177	68	144	230	155	68	68	68	68	68	68	68	279	68	68	326	68	196	68	225	149	105	68
1215	1034	6866992	163040283	163040283_1034	68	68	68	68	68	799	68	68	68	68	68	68	68	68	68	68	68	68	68	68	68	68	140	68	68	119	68	68	68	68
1216	1082	7109820	163040375	163040375_1082	68	68	68	68	68	68	68	68	68	68	68	68	68	68	68	68	68	68	68	68	68	68	229	68	68	92	192	68	68	68
1217	1085	7131862	163040298	163040298_1085	68	68	268	138	141	524	73	72	68	89	98	68	68	68	68	68	68	68	68	68	117	68	68	68	156	139	175	112	105	68
1218	1104	7254235	163040634	163040634_1104	68	68	173	68	193	68	93	83	68	134	177	115	68	68	68	68	68	68	68	124	91	68	217	68	206	68	68	68	99	68
1219	1122	7375738	163040451	163040451_1122	558	68	444	172	109	68	68	68	68	156	103	134	68	68	68	68	68	68	68	68	68	68	198	68	145	145	173	103	68	68
1220	1153	7569560	163040390	163040390_1153	217	68	193	68	68	68	68	68	68	68	68	68	68	68	68	68	68	68	68	68	68	68	170	68	68	68	68	68	68	68
1221	1181	7750566	163040329	163040329_1181	68	68	152	205	83	425	72	68	68	115	95	68	68	68	68	68	68	68	68	68	77	68	245	68	168	136	175	129	75	68
1222	1196	7851140	163040131	163040131_1196	68	68	68	68	68	435	68	68	68	68	68	114	68	68	68	68	68	68	68	68	68	68	188	68	105	153	92	92	68	68
1223	1231	8056940	163040390	163040390_1231	68	68	123	144	120	401	95	92	68	73	188	155	68	68	68	68	68	68	68	68	68	68	68	68	68	172	68	123	68	68
1224	1236	8086418	163040176	163040176_1236	68	68	68	140	68	68	68	83	68	68	68	68	68	68	68	68	68	68	68	68	68	68	166	68	207	144	202	68	68	68
1225	1260	8236303	163040390	163040390_1260	68	68	68	68	68	463	68	68	68	68	168	95	68	68	68	68	68	68	68	68	68	68	68	68	68	68	68	68	68	68
1226	1271	8300827	163040192	163040192_1271	68	68	68	224	131	439	107	87	68	95	128	68	68	68	68	68	68	68	68	68	68	68	212	68	147	124	92	104	68	68
1227	1298	8470813	163040466	163040466_1298	68	68	68	68	68	349	68	68	68	83	68	68	68	68	68	68	68	68	68	68	68	68	68	68	145	161	68	68	90	68
1228	1345	8719209	163040604	163040604_1345	68	68	68	68	85	316	78	68	68	84	68	68	68	68	68	68	68	68	68	68	68	68	134	68	68	68	68	68	68	68
1229	1375	8910605	163040268	163040268_1375	68	68	68	68	98	468	68	87	68	76	68	68	68	68	68	68	68	68	68	68	68	68	68	68	109	125	92	89	68	68
1230	1410	9132423	163040161	163040161_1410	68	68	68	134	68	269	75	68	68	98	68	102	68	68	68	68	68	68	68	68	68	68	68	68	68	68	68	70	68	68
1231	1446	9368020	163040100	163040100_1446	68	68	140	68	79	420	68	105	68	86	98	68	68	68	68	68	68	68	68	68	128	68	146	68	170	113	68	68	68	68
1232	1472	9530387	163040207	163040207_1472	68	68	68	68	118	482	136	112	68	118	136	68	68	68	68	68	68	68	68	68	68	68	146	68	200	96	127	77	68	68
1233	1498	9684122	163040329	163040329_1498	68	68	68	68	68	68	68	68	68	79	78	68	68	68	68	68	68	68	68	68	68	68	68	68	68	95	68	68	68	68
1234	1528	9842903	163037430	163037430_1528	68	68	68	68	68	68	68	68	68	195	68	68	68	68	68	68	68	68	68	68	68	68	118	68	68	68	68	83	68	68
1235	777	5150167	163077164	163077164_ 777	68	199	245	68	68	68	68	68	68	68	68	68	68	68	68	68	68	68	68	68	68	68	68	68	68	68	68	68	68	68
1236	840	5569893	163076569	163076569_ 840	364	219	301	68	68	68	68	68	68	68	68	68	68	68	68	68	68	68	90	73	68	68	68	68	68	68	68	68	68	68
1237	915	6070707	163076248	163076248_ 915	175	94	106	68	68	68	68	68	68	68	68	68	68	68	68	68	68	68	68	68	85	68	68	68	68	68	68	74	68	68
1238	948	6291646	163076294	163076294_ 948	68	68	148	68	68	68	68	68	73	68	68	68	68	68	68	68	68	68	95	68	68	68	68	68	68	68	68	68	68	68
1239	849	5628847	163113266	163113266_ 849	126	68	104	68	68	68	68	68	68	68	68	68	68	68	68	68	68	68	68	68	68	68	68	68	68	68	68	68	68	68
1240	902	5985976	163113205	163113205_ 902	219	68	119	68	68	68	68	68	68	68	68	68	68	68	68	68	68	68	78	68	68	68	68	68	68	68	68	68	68	68
1241	20	133380	163929077	163929077_ 20	68	68	68	68	68	2614	68	575	68	68	68	68	68	321	68	68	68	68	68	68	68	68	68	68	68	68	68	68	68	68
1242	3	15543	163937302	163937302_ 3	68	1157	68	68	68	68	68	599	68	68	68	68	68	68	68	68	68	68	68	68	68	512	68	68	68	68	68	68	68	68
1243	10	67092	163939438	163939438_ 10	68	1772	68	68	68	68	68	848	68	68	1160	68	68	453	68	68	68	68	68	68	68	1033	68	68	68	68	68	68	68	68
1244	40	265933	163941376	163941376_ 40	68	68	68	68	68	1484	68	68	68	68	68	68	68	68	68	68	565	68	68	68	68	68	68	68	68	287	384	68	68	68
1245	112	744605	163941391	163941391_ 112	68	68	68	68	458	1333	68	68	68	380	485	277	68	200	68	68	2123	1873	68	68	68	343	68	68	68	68	455	68	68	374
1246	131	853910	163937103	163937103_ 131	5522	2695	2319	6138	5483	14251	5986	3970	5387	4503	6840	4028	1567	2385	1508	68	68	1677	2252	1970	3244	4795	5516	5563	7796	6046	7870	5654	4122	4350
1247	145	925765	163937134	163937134_ 145	68	2858	68	68	68	8965	68	2830	68	68	5131	68	68	1855	68	68	68	68	68	68	68	68	4265	68	6178	68	5407	4480	68	3197
1248	153	976432	163937149	163937149_ 153	68	2145	68	68	68	6969	68	68	1295	68	3601	68	68	68	68	68	68	68	68	68	68	68	68	68	68	68	68	1334	68	1132
1249	185	1188240	163937042	163937042_ 185	68	469	68	68	68	515	68	215	282	201	68	465	68	68	68	68	68	68	68	68	68	68	68	68	621	68	527	68	68	614
1250	194	1247097	163937256	163937256_ 194	68	68	68	68	68	68	68	68	68	68	68	68	68	68	68	68	68	68	68	68	68	68	68	68	276	68	228	68	68	226
1251	316	2064492	164018921	164018921_ 316	68	68	68	73	68	198	68	68	68	68	68	68	68	68	68	68	68	68	68	68	68	71	68	68	68	68	68	68	68	68
1252	274	1784650	164035126	164035126_ 274	158	68	68	88	68	68	68	68	68	68	68	68	68	68	68	68	68	68	68	68	68	68	68	68	86	68	68	68	68	68
1253	575	3795100	164034775	164034775_ 575	217	171	68	68	98	198	68	68	68	68	68	68	68	68	68	68	68	68	68	68	68	68	89	68	68	68	68	68	68	68
1254	38	251198	164035400	164035400_ 38	68	68	68	88	88	68	68	68	68	68	68	68	68	68	68	68	68	68	68	68	68	68	68	68	86	68	68	68	68	68
1255	223	1438530	164035538	164035538_ 223	677	580	68	84	68	68	71	68	68	68	68	68	68	68	68	68	68	250	124	68	68	68	68	68	94	68	68	68	68	68
1256	306	1998212	164035889	164035889_ 306	254	205	68	102	122	68	68	68	68	68	68	68	68	68	68	68	68	435	82	68	68	68	68	68	82	150	68	68	68	68
1257	321	2093988	164035110	164035110_ 321	68	201	68	68	68	250	68	68	68	68	68	68	68	68	68	68	68	68	78	68	68	68	75	68	68	82	68	68	68	68
1258	456	2999758	164035492	164035492_ 456	68	102	68	68	95	68	68	68	68	68	68	68	68	68	68	68	68	359	68	68	68	68	68	68	68	79	68	68	68	68
1259	523	3448977	164036118	164036118_ 523	68	193	68	68	68	297	68	68	68	68	68	68	68	68	68	68	68	68	68	68	68	68	68	68	68	72	68	68	68	68
1260	547	3610993	164035172	164035172_ 547	203	68	68	119	68	68	69	68	68	68	75	68	68	68	68	68	68	68	68	68	68	68	68	68	68	68	68	68	68	68
1261	660	4365835	164035065	164035065_ 660	338	312	68	86	68	68	68	68	68	68	68	68	68	68	68	68	68	68	68	68	68	68	68	68	68	68	68	68	68	68
1262	724	4796642	164035568	164035568_ 724	887	562	278	194	91	255	68	80	68	78	160	68	661	508	838	68	68	299	445	68	68	68	146	68	196	92	68	68	68	68
1263	836	5544110	164035690	164035690_ 836	163	104	68	68	98	250	68	68	68	68	92	68	68	68	68	259	68	68	68	68	68	68	85	68	90	68	68	68	68	68
1264	919	6100225	164035294	164035294_ 919	270	106	68	82	72	68	68	68	68	68	100	68	68	68	68	259	68	68	68	68	68	68	68	68	84	68	68	68	68	68
1265	749	4958658	164037811	164037811_ 749	261	151	68	68	68	354	68	68	68	70	68	68	68	68	68	68	68	68	68	68	68	68	68	68	68	68	68	68	68	68
1266	758	5024935	164042297	164042297_ 758	172	68	68	68	68	250	462	87	166	295	105	68	68	68	68	68	68	457	93	68	68	68	136	68	186	68	720	68	68	68
1267	200	1283918	164071915	164071915_ 200	68	68	68	112	68	68	68	68	68	68	68	68	68	68	68	68	68	68	68	68	68	68	68	68	68	190	68	778	68	68
1268	200	1283918	164071960	164071960_ 200	68	3606	1211	417	68	226	68	236	628	68	68	68	868	834	916	68	68	68	68	68	68	68	445	68	68	317	276	302	68	1008
1269	245	1585815	164071808	164071808_ 245	68	68	68	76	68	217	68	68	68	68	68	68	68	68	68	68	68	68	68	68	68	68	68	68	68	93	68	68	68	68
1270	283	1843563	164071396	164071396_ 283	68	68	68	74	68	345	68	77	68	68	68	68	68	68	68	68	68	68	68	68	68	68	68	68	68	68	80	68	68	68
1271	336	2197052	164071548	164071548_ 336	68	68	68	97	68	68	68	68	68	68	68	68	68	68	68	68	68	68	68	68	68	68	110	68	68	68	68	79	68	68
1272	603	3986577	164072052	164072052_ 603	68	68	68	68	68	226	68	86	68	68	68	68	231	68	68	68	68	68	68	68	68	68	68	68	68	89	68	199	68	68
1273	651	4303275	164072342	164072342_ 651	68	68	68	168	68	68	68	68	211	68	68	68	150	68	68	68	68	68	68	68	68	68	68	68	68	75	68	94	68	68
1274	661	4369514	164071838	164071838_ 661	68	68	68	146	68	510	68	68	68	68	68	68	78	68	68	68	68	68	68	68	68	68	68	68	68	68	68	78	68	68
1275	711	4708317	164071930	164071930_ 711	68	68	68	176	68	241	68	93	127	68	68	68	236	68	68	68	68	68	68	68	68	68	150	68	68	161	144	244	68	68
1276	785	5201678	164071823	164071823_ 785	68	68	68	71	68	68	68	68	68	68	68	68	160	68	68	68	68	68	68	68	68	68	87	68	68	68	77	100	68	68
1277	1194	7837973	164072922	164072922_1194	68	68	68	142	68	68	68	68	69	68	68	68	68	68	68	68	68	68	68	68	68	68	68	68	68	68	70	68	68	68
1278	1144	7514923	164084518	164084518_1144	1217	852	992	447	526	907	292	68	345	319	332	328	208	177	68	1307	68	1541	68	68	698	434	562	533	484	331	433	471	178	302
1279	1157	7589483	164084518	164084518_1157	149	167	659	68	68	68	68	68	68	68	68	68	80	68	68	68	68	250	68	68	368	68	68	223	186	68	68	93	68	68
1280	24	155475	164836273	164836273_ 24	273	157	143	68	145	624	68	200	68	68	68	154	68	68	68	68	781	68	68	68	68	68	366	199	239	68	68	68	75	68
1281	44	291698	164836365	164836365_ 44	397	141	68	68	225	68	68	210	342	229	68	206	68	68	68	68	642	68	68	68	68	159	338	68	333	68	68	68	150	68
1282	65	435307	164836243	164836243_ 65	68	68	68	68	68	68	68	233	68	243	68	68	68	68	68	68	68	68	68	68	68	68	289	68	284	68	68	68	68	131
1283	76	509063	164836166	164836166_ 76	355	165	94	337	68	870	143	203	287	226	68	68	68	68	68	68	68	642	68	68	68	135	227	68	339	196	68	68	135	154
1284	95	634142	164836258	164836258_ 95	68	68	68	340	258	709	262	68	249	235	68	167	68	94	96	68	647	375	119	68	68	68	279	68	282	68	68	68	108	68
1285	77	512803	164895416	164895416_ 77	68	68	68	68	107	572	97	68	68	118	128	68	68	68	68	68	262	310	68	68	68	68	68	128	68	68	101	68	68	68
1286	56	369082	164895660	164895660_ 56	68	68	68	68	153	68	68	68	68	68	68	68	68	68	68	68	68	68	68	68	68	68	68	197	68	68	166	68	68	68
1287	88	586286	164895554	164895554_ 88	68	68	68	68	161	510	96	68	68	68	160	68	68	68	68	68	267	506	68	68	68	68	68	206	68	68	189	68	83	68
1288	105	700460	164895599	164895599_ 105	68	68	68	68	68	477	167	68	68	68	68	68	68	68	68	68	339	68	68	68	68	68	68	68	68	68	68	68	68	68
1289	196	1261785	164895462	164895462_ 196	68	68	68	68	68	198	68	68	68	68	68	68	68	68	68	68	339	479	68	68	68	68	68	116	68	68	140	68	68	68
1290	235	1519535	164896133	164896133_ 235	68	68	68	68	68	354	68	68	68	68	68	68	68	68	68	68	215	315	68	68	68	68	68	96	68	68	68	68	68	68
1291	282	1836240	164896133	164896133_ 282	68	68	68	68	101	68	95	68	68	68	87	68	68	68	68	68	472	337	68	68	68	68	68	110	68	68	72	68	68	68
1292	320	2086585	164895966	164895966_ 320	68	68	68	68	76	468	68	68	68	89	98	68	68	68	68	68	68	261	68	68	68	68	68	113	68	68	68	68	68	68
1293	298	1939310	164895782	164895782_ 298	68	68	68	68	120	430	124	68	68	79	68	68	68	68	68	68	400	452	68	68	68	68	68	111	68	68	152	68	68	68
1294	336	2197052	164895767	164895767_ 336	68	68	68	68	152	340	69	68	68	68	116	68	68	68	68	68	68	566	68	68	68	68	68	111	68	68	94	68	89	68
1295	357	2336975	164895584	164895584_ 357	68	68	68	68	128	302	96	68	68	88	98	68	68	68	68	68	308	413	68	68	68	68	68	144	68	68	104	68	80	68
1296	395	2594725	164895493	164895493_ 395	68	68	68	68	137	68	122	68	68	68	152	68	68	68	68	68	344	468	68	68	68	68	68	113	68	68	89	68	68	68
1297	433	2845108	164895660	164895660_ 433	68	68	68	68	68	68	123	68	68	72	86	68	68	68	68	68	400	348	68	68	68	68	68	68	68	68	68	68	68	68
1298	462	3040268	164895798	164895798_ 462	68	68	68	68	118	68	103	68	68	68	68	68	68	68	68	68	68	528	68	68	68	68	68	139	68	68	96	68	68	68
1299	488	3213325	164895905	164895905_ 488	68	68	68	68	68	68	103	68	68	82	100	68	68	68	68	68	205	272	68	68	68	68	68	68	68	68	87	68	68	68
1300	540	3559537	164895493	164895493_ 540	68	68	68	68	68	68	71	68	68	68	68	68	68	68	68	68	68	68	68	68	68	68	68	146	68	68	68	68	68	68
1301	561	3703040	164895630	164895630_ 561	68	68	68	68	68	245	68	68	68	68	84	68	68	68	68	68	68	408	68	68	68	68	68	139	68	68	68	68	68	68
1302	9	59732	164927353	164927353_ 9	68	68	68	68	68	68	68	68	68	68	68	68	68	68	68	68	68	68	525	131	68	68	68	68	68	68	68	68	377	68
1303	39	258605	164927414	164927414_ 39	68	68	68	267	68	68	68	68	68	68	68	68	68	68	68	68	68	68	673	68	68	68	449	68	512	68	68	998	501	68
1304	62	413213	164927383	164927383_ 62	68	68	68	286	68	68	68	68	68	68	68	68	68	68	68	68	68	68	664	68	68	68	479	68	68	68	68	866	485	68
1305	74	494222	164927322	164927322_ 74	68	68	68	68	68	68	68	68	68	68	68	68	68	68	68	68	68	68	722	68	68	68	1307	68	68	68	68	1011	540	68
1306	102	678427	164927368	164927368_ 102	1724	68	1080	470	1066	3806	1003	858	1116	986	568	744	359	68	68	68	68	68	764	628	953	1135	1371	1155	1424	1069	1301	978	583	812
1307	174	1114507	164927551	164927551_ 174	68	68	68	68	68	68	68	68	68	68	68	68	68	68	485	68	68	68	68	443	68	68	727	68	68	68	68	68	68	68
1308	199	1276513	164927444	164927444_ 199	1333	68	68	68	68	68	68	68	68	68	348	68	68	68	68	68	68	68	734	647	68	68	1222	68	68	68	68	842	534	68
1309	235	1519535	164927414	164927414_ 235	68	68	68	68	68	68	68	68	68	68	68	68	68	68	68	68	68	68	153	157	68	68	1343	68	68	68	68	1066	560	68
1310	254	1644728	164927399	164927399_ 254	68	68	68	68	68	68	68	68	68	68	68	68	68	68	68	68	68	68	68	139	68	68	1182	68	68	68	68	68	68	68
1311	948	6291646	164927567	164927567_ 948	588	68	68	68	68	68	68	68	68	68	196	68	68	68	68	68	68	68	198	68	68	68	198	68	68	68	68	160	476	68
1312	981	6512577	164927582	164927582_ 981	343	68	68	68	1307	68	68	68	68	68	68	68	68	68	68	1065	68	68	208	68	68	68	68	68	68	68	68	68	499	68
1313	990	6575114	164927536	164927536_ 990	68	68	68	68	1198	68	68	68	68	68	68	68	68	68	68	68	68	68	68	68	68	68	649	68	68	250	68	68	485	68
1314	1006	6681900	164927673	164927673_1006	68	68	68	68	68	68	68	68	68	68	68	68	68	68	68	68	68	68	68	68	68	68	68	68	68	68	68	68	307	68
1315	1018	6762918	164927597	164927597_1018	1083	68	68	803	1139	68	68	477	68	68	596	68	68	68	279	3232	68	68	518	397	565	68	68	68	782	68	68	240	365	565
1316	1072	7048799	164927551	164927551_1072	502	68	68	68	446	68	68	68	68	68	68	68	68	68	80	68	68	68	191	218	68	68	184	68	68	68	68	68	233	68
1317	1101	7232147	164927658	164927658_1101	68	68	68	672	68	68	68	68	68	68	68	68	68	68	68	68	68	68	68	68	68	68	68	68	733	68	68	68	330	68
1318	1123	7379428	164927628	164927628_1123	68	68	68	68	68	68	68	68	68	68	68	68	68	68	68	68	68	68	457	249	68	68	68	68	68	68	68	68	68	68
1319	1134	7451460	164927582	164927582_1134	68	68	68	471	68	68	68	68	68	68	273	68	68	68	131	68	68	68	68	312	68	68	68	68	68	68	68	68	302	228
1320	1156	7582630	164927826	164927826_1156	848	68	68	68	68	68	68	68	68	68	68	68	68	68	159	68	68	68	118	68	68	68	68	68	68	68	68	381	260	68
1321	1171	7684248	164927612	164927612_1171	768	68	68	507	554	68	68	68	68	68	68	68	68	68	68	68	68	68	290	318	68	68	1109	68	68	68	68	68	314	68
1322	1196	7851140	164927704	164927704_1196	637	659	68	68	288	68	68	68	68	68	244	68	68	121	144	68	68	68	68	68	68	68	624	68	68	68	68	68	278	68
1323	1225	8013523	164927399	164927399_1225	68	68	68	68	68	68	68	68	68	68	68	68	68	68	68	68	68	68	128	68	68	68	628	68	68	68	68	68	68	68
1324	1243	8134196	164927750	164927750_1243	605	68	68	224	68	68	68	379	68	68	68	68	68	68	167	68	68	68	235	178	68	68	727	68	68	68	68	68	269	188
1325	1289	8411020	164927460	164927460_1289	649	68	68	280	331	68	68	68	68	68	68	68	68	68	157	68	68	68	239	207	68	68	576	68	333	68	68	536	111	228
1326	1346	8725966	164927414	164927414_1346	385	68	68	68	68	68	68	68	68	68	68	68	68	68	68	68	68	68	68	68	68	68	394	68	357	68	68	229	68	68
1327	1365	8844445	164927750	164927750_1365	68	68	68	68	68	68	68	68	68	68	68	68	68	68	127	68	68	68	68	105	68	68	531	68	68	68	68	68	207	68
1328	1372	8893488	164927612	164927612_1372	420	68	68	68	68	68	68	68	68	68	270	68	68	68	68	68	68	68	68	68	68	68	68	68	68	68	68	68	68	68
1329	1391	9013235	164927719	164927719_1391	397	68	68	68	68	68	68	68	68	68	68	68	68	68	68	68	68	68	102	150	68	68	303	68	68	68	68	68	149	68
1330	1410	9132423	164927475	164927475_1410	317	68	68	68	68	68	68	68	68	68	68	68	68	68	68	68	68	68	68	68	68	68	182	68	68	68	68	68	108	68
1331	129	841997	164938553	164938553_ 129	68	927	68	68	68	68	68	68	68	68	68	68	68	444	68	68	68	68	68	68	68	1338	68	901	2293	68	2143	952	68	68
1332	36	236473	164955551	164955551_ 36	68	223	68	68	68	529	68	68	68	201	68	68	68	68	68	68	68	68	68	98	68	68	68	68	68	68	68	68	68	68
1333	56	369082	164954910	164954910_ 56	68	266	68	68	68	903	68	147	68	68	68	68	68	68	68	68	68	68	68	74	68	68	68	68	68	68	68	68	68	68
1334	120	794857	164957489	164957489_ 120	68	68	68	68	68	68	68	12046	68	14472	15977	68	68	68	68	68	68	68	68	68	68	68	68	68	68	68	68	20351	68	68
1335	117	778342	164957474	164957474_ 117	38847	18274	14176	25365	20757	68	22300	17760	25182	20761	27365	19197	11026	14145	15023	68	68	71108	28048	25058	27860	68	33027	26924	30826	24344	28097	26725	17850	21024
1336	134	865627	164957458	164957458_ 134	68	3752	68	68	9983	68	68	10296	11973	12469	68	68	6039	6931	68	68	25337	68	8782	8255	68	68	68	68	68	68	68	68	9504	68
1337	160	1018873	164957474	164957474_ 160	68	5006	68	68	8393	68	68	7757	9238	8633	10921	68	2780	3665	68	68	68	68	6700	6112	68	68	68	68	68	68	68	68	7021	68
1338	179	1143963	164957336	164957336_ 179	68	4260	68	68	8880	68	68	7534	8660	8940	10193	68	68	68	1181	68	68	68	3620	68	68	68	68	68	68	68	68	68	6960	68
1339	205	1320740	164957214	164957214_ 205	68	68	68	68	6981	68	68	5201	5172	6676	6446	68	1143	1506	68	68	68	68	2255	1736	68	68	68	68	68	68	68	68	68	68
1340	229	1482728	164957169	164957169_ 229	68	68	68	68	5412	68	68	4003	68	68	4540	68	68	1185	68	68	68	68	1444	1387	68	68	68	68	68	68	68	68	3032	68
1341	240	1556358	164957260	164957260_ 240	68	68	68	68	4502	68	68	2455	3603	68	3297	68	656	901	68	68	68	68	68	68	68	68	68	68	68	68	68	2585	1555	68
1342	264	1714696	164957230	164957230_ 264	68	68	68	68	68	68	68	1671	2036	2782	68	68	68	671	68	68	68	68	68	68	68	3553	68	68	68	68	68	68	68	68
1343	941	6247408	164957275	164957275_ 941	68	68	68	68	557	354	68	68	198	68	68	68	68	68	68	68	68	68	68	68	68	68	68	68	68	68	68	68	68	68
1344	975	6475742	164957367	164957367_ 975	68	68	68	68	435	68	197	313	68	68	68	68	68	68	68	68	68	68	68	68	68	68	68	68	68	68	68	68	68	68
1345	990	6575114	164957275	164957275_ 990	68	68	68	68	68	1579	116	356	253	158	68	68	68	68	68	68	68	68	68	68	68	68	68	68	68	68	68	68	68	68
1346	1018	6762918	164957321	164957321_1018	68	68	68	68	397	1692	208	197	126	68	224	68	68	68	68	68	68	68	68	68	68	68	68	68	68	68	68	68	68	68
1347	1057	6967176	164957657	164957657_1057	68	68	68	68	68	515	68	68	68	136	68	68	68	68	68	68	68	68	68	68	68	68	68	68	198	68	68	68	68	68
1348	1103	7246871	164957336	164957336_1103	68	68	68	68	253	818	390	116	68	68	68	68	68	68	68	68	68	68	68	68	68	68	68	68	68	68	68	68	68	68
1349	1131	7437376	164957321	164957321_1131	68	322	68	68	339	709	380	176	147	349	171	68	68	68	68	68	68	68	68	68	68	68	68	68	68	68	68	68	68	68
1350	1174	7706342	164957397	164957397_1174	68	68	68	68	328	983	418	205	68	68	68	68	68	68	68	68	68	68	68	68	68	68	68	68	333	68	68	68	115	68
1351	1198	7863062	164957230	164957230_1198	68	522	380	68	68	780	68	134	68	445	394	68	68	68	68	68	68	68	68	68	68	68	68	68	68	68	68	68	68	68
1352	1226	8020576	164957520	164957520_1226	68	68	68	68	196	680	68	68	133	246	68	68	68	68	68	68	68	68	68	68	68	68	68	68	68	68	68	68	68	68
1353	1239	8108427	164957382	164957382_1239	68	68	68	68	68	68	239	168	68	359	68	68	68	68	68	68	68	68	68	68	68	68	68	68	68	68	68	68	68	68
1354	1345	8719209	164957245	164957245_1345	68	68	68	68	187	208	215	137	186	68	310	68	68	68	68	68	68	68	68	68	68	68	68	68	251	68	68	68	68	68
1355	1375	8910605	164957397	164957397_1375	68	68	68	68	253	652	312	136	157	68	68	68	68	68	68	68	68	68	68	68	68	68	68	68	300	68	68	68	68	68
1356	1408	9122193	164957367	164957367_1408	68	68	68	68	369	453	68	125	278	68	68	68	68	68	68	68	68	68	68	68	68	68	68	68	68	68	68	68	68	68
1357	1429	9260755	164957352	164957352_1429	68	68	68	68	343	638	464	229	329	68	155	68	68	68	68	68	68	68	68	68	68	68	68	68	198	68	68	68	68	68
1358	1470	9518640	164957397	164957397_1470	68	68	68	68	351	68	406	68	350	68	68	68	68	68	68	68	68	68	68	68	68	68	68	68	68	68	68	68	68	68
1359	1493	9650325	164957397	164957397_1493	68	68	68	68	68	68	424	68	383	68	68	68	68	68	68	68	68	68	68	68	68	68	68	68	386	68	68	68	68	68
1360	1505	9724900	164957535	164957535_1505	68	68	68	68	427	68	68	68	387	424	68	68	68	68	68	68	68	68	68	68	68	68	68	68	68	68	68	68	68	68
1361	1520	9810059	164957367	164957367_1520	68	320	68	68	129	68	335	68	166	68	350	68	68	68	68	68	68	68	68	68	68	68	68	68	68	68	68	68	68	68
1362	1573	10045102	164957504	164957504_1573	68	68	68	68	400	68	68	68	419	373	386	68	68	68	68	68	68	68	68	68	68	68	68	68	461	68	68	68	68	68
1363	1651	10392885	164957291	164957291_1651	68	467	234	68	68	1049	437	200	276	68	68	68	68	68	68	68	68	68	68	68	68	68	68	68	249	68	68	68	68	68
1364	1699	10601350	164957520	164957520_1699	68	68	68	68	152	794	244	68	201	262	227	68	68	68	68	68	68	68	68	68	68	68	68	68	68	68	68	68	68	68
1365	1856	11265493	164957397	164957397_1856	68	68	68	68	106	1158	95	68	68	68	68	68	68	68	68	68	68	68	68	68	68	68	68	68	68	68	68	68	68	68
1366	1915	11602097	164957199	164957199_1915	68	68	68	68	199	879	198	68	184	68	68	68	68	68	68	68	68	68	68	68	68	68	68	68	68	68	68	68	68	68
1367	1932	11716270	164957199	164957199_1932	68	68	68	68	128	851	242	127	124	68	68	68	68	68	68	68	68	68	68	68	68	68	68	68	68	68	68	68	68	68
1368	1947	11815619	164957153	164957153_1947	68	68	68	68	68	543	183	68	84	68	68	68	68	68	68	68	68	68	68	68	68	68	68	68	68	68	68	68	68	68
1369	1971	11977635	164957047	164957047_1971	68	68	68	68	134	548	124	88	68	68	68	68	68	68	68	68	68	68	68	68	68	68	68	68	68	68	68	68	68	68
1370	1999	12169105	164957275	164957275_1999	68	68	68	68	85	463	166	75	68	68	68	68	68	68	68	68	68	68	68	68	68	68	68	68	68	68	68	68	68	68
1371	2046	12485806	164957001	164957001_2046	68	68	68	68	83	264	112	68	120	68	68	68	68	68	68	68	68	68	68	68	68	68	68	68	68	68	68	68	68	68
1372	2116	12957082	164956787	164956787_2116	68	68	68	68	68	340	68	84	121	68	68	68	68	68	68	68	68	68	68	68	68	68	68	68	68	68	68	68	68	68
1373	2161	13259057	164957214	164957214_2161	68	68	68	68	68	302	184	153	160	68	68	68	68	68	68	68	68	68	68	68	68	68	68	68	68	68	68	68	68	68
1374	615	4067673	165019470	165019470_ 615	8865	4864	9165	6475	13599	68	17537	3901	4907	8207	5376	15890	986	4506	3705	63540	31917	27562	4302	13077	10798	10144	9991	7391	11734	4918	22021	6852	5708	8555
1375	648	4288507	165019577	165019577_ 648	68	68	352	68	297	68	68	68	68	238	68	68	68	68	68	68	68	68	68	68	68	354	68	68	68	68	68	68	68	361
1376	196	1261785	165035172	165035172_ 196	68	68	68	89	68	68	68	68	68	68	68	68	68	68	68	68	68	68	68	68	68	68	68	68	68	68	106	121	68	68
1377	118	783843	165040878	165040878_ 118	68	68	422	68	68	68	68	68	68	1766	68	68	68	68	68	68	68	68	68	68	68	68	68	68	68	68	68	1827	68	1199
1378	129	841997	165041046	165041046_ 129	68	68	793	68	603	1172	893	68	68	2570	1450	1077	1395	2068	1182	68	68	68	68	68	68	68	68	68	953	855	1012	2194	1286	1573
1379	140	901627	165040985	165040985_ 140	68	68	444	632	542	1640	1180	68	68	68	942	68	68	68	68	68	68	68	68	68	68	68	68	68	645	576	383	68	68	1086
1380	168	1070325	165040833	165040833_ 168	68	68	383	68	68	68	306	68	68	68	68	246	68	68	68	68	68	68	68	68	68	68	68	68	231	173	70	634	68	475
1381	1451	9404173	165041183	165041183_1451	68	68	68	267	185	68	183	68	68	68	68	85	68	68	68	68	68	68	68	124	68	162	68	68	145	176	305	68	107	568
1382	1854	11256021	165041504	165041504_1854	68	68	610	68	68	68	68	68	68	68	68	68	68	68	68	68	68	991	68	68	68	68	68	68	137	68	68	68	68	68
1383	1881	11396493	165040802	165040802_1881	68	68	296	68	68	68	68	68	68	68	357	68	68	68	68	68	328	658	68	83	68	68	68	68	68	119	99	71	68	68
1384	1911	11572813	165041046	165041046_1911	68	68	584	747	229	2104	1786	863	68	2139	194	772	554	719	512	68	781	1443	340	935	68	379	68	766	241	298	1349	68	717	1165
1385	1936	11741982	165040985	165040985_1936	68	68	68	68	68	68	119	68	68	68	68	69	68	68	68	68	899	1334	68	111	68	175	68	182	154	96	170	68	68	105
1386	1956	11878178	165041214	165041214_1956	68	68	87	97	83	68	177	68	68	68	178	72	68	68	68	68	1871	4226	79	141	68	68	68	189	227	238	68	123	98	195
1387	1969	11962905	165040970	165040970_1969	68	68	68	68	68	68	71	68	68	68	116	68	68	68	68	68	68	2772	68	68	68	68	68	68	68	93	68	68	68	68
1388	1996	12147010	165040970	165040970_1996	3777	68	719	1131	757	5187	2746	1590	68	3983	395	1651	1867	1488	1692	68	1033	1051	939	1805	588	499	68	844	751	574	2313	299	1850	1865
1389	2012	12257480	165040771	165040771_2012	68	68	68	74	68	68	68	68	68	68	68	90	68	68	68	68	68	68	68	68	68	68	68	68	147	101	68	68	68	241
1390	2026	12353209	165040863	165040863_2026	68	68	68	68	68	68	142	68	68	68	68	68	68	68	68	68	68	239	68	97	68	68	68	68	123	68	68	68	68	68
1391	2050	12515230	165040909	165040909_2050	68	68	68	68	194	68	173	68	68	68	141	68	68	68	68	68	68	68	87	142	68	68	68	68	154	222	94	68	68	68
1392	2088	12769291	165040894	165040894_2088	1770	68	523	653	148	68	1184	612	68	1939	310	950	1089	1021	1124	68	997	756	596	1066	68	220	68	493	349	440	1094	282	761	992
1393	2115	12949717	165040848	165040848_2115	68	68	68	97	179	68	68	68	68	68	68	82	68	68	68	68	68	272	113	72	68	68	68	113	154	201	68	68	68	119
1394	2147	13170647	165040955	165040955_2147	68	68	68	76	218	68	109	68	68	68	398	68	68	68	68	68	339	648	75	81	68	149	68	208	284	104	116	196	68	175
1395	39	258605	165055786	165055786_ 39	68	68	68	68	68	68	68	1358	68	68	68	68	68	68	68	68	68	68	119	68	282	68	68	68	68	1923	68	68	68	68
1396	58	383757	165055756	165055756_ 58	490	68	68	68	68	68	68	1463	68	68	68	68	68	68	68	68	68	68	221	68	68	2125	68	68	68	2010	68	68	68	68
1397	85	567873	165055771	165055771_ 85	68	68	68	68	68	6714	68	1460	68	68	2243	68	68	68	68	68	68	68	222	1044	1596	2167	68	68	2576	1940	68	68	68	68
1398	102	678427	165055832	165055832_ 102	3251	2651	1961	2773	2176	6629	1965	1473	2063	1726	2312	1458	666	68	656	68	68	68	68	1105	68	2163	2831	2127	2578	68	2230	1834	1130	1505
1399	175	1121863	165055969	165055969_ 175	68	68	68	68	68	68	68	821	68	68	68	1188	68	68	68	68	68	68	68	68	68	1066	68	68	1487	1141	68	68	68	68
1400	199	1276513	165055893	165055893_ 199	68	68	68	68	68	68	68	1120	68	68	68	68	68	68	68	68	68	68	140	68	68	1732	68	68	68	1377	68	68	68	68
1401	212	1364887	165055847	165055847_ 212	68	68	68	68	68	68	68	1184	68	68	68	68	68	68	68	68	68	68	68	68	1505	68	68	68	68	1543	68	68	68	68
1402	236	1526995	165055969	165055969_ 236	68	68	68	68	68	68	68	1161	68	68	68	68	68	68	68	68	68	68	68	68	68	68	68	68	68	1522	68	68	68	212
1403	687	4546275	165056046	165056046_ 687	68	17931	10181	68	68	68	68	68	6140	68	68	68	4882	4378	5005	68	68	68	68	68	68	68	68	68	68	68	68	68	2685	68
1404	972	6453607	165055893	165055893_ 972	68	68	68	68	68	68	68	68	68	68	68	68	68	68	68	68	68	68	976	68	1280	840	68	68	68	68	68	68	68	68
1405	999	6637715	165055984	165055984_ 999	43729	36709	36293	68	68	68	68	68	68	68	68	68	68	68	402	68	3731	68	1749	1872	2274	946	68	68	68	1092	68	68	68	68
1406	1067	7020915	165055969	165055969_1067	68	68	68	1359	68	4643	68	542	1029	68	68	68	1331	68	687	4133	68	5342	665	68	68	948	68	68	1279	1030	68	68	1147	958
1407	1081	7102948	165055954	165055954_1081	68	68	68	68	68	68	68	68	68	68	68	68	364	68	68	68	68	68	68	726	671	68	68	68	68	68	68	68	68	68
1408	1093	7182693	165055908	165055908_1093	68	68	68	68	68	68	68	68	68	68	68	68	68	68	68	68	68	68	771	660	68	444	68	68	68	68	68	68	68	68
1409	1116	7335233	165056000	165056000_1116	3805	3459	3267	68	68	68	68	68	68	68	68	68	68	68	68	68	68	68	852	756	68	633	68	68	68	580	68	68	68	68
1410	1130	7430262	165055984	165055984_1130	68	68	1710	68	68	68	68	68	68	68	68	68	68	68	174	68	68	68	375	784	406	479	68	68	68	68	68	68	68	68
1411	1194	7837973	165055939	165055939_1194	68	1754	1445	68	68	68	68	68	68	68	68	68	68	68	68	68	68	68	316	271	68	68	68	68	68	68	68	68	68	68
1412	1238	8101136	165056091	165056091_1238	11701	13508	17202	68	68	68	68	68	68	68	68	68	68	68	159	68	68	68	217	68	245	68	68	68	68	68	68	68	68	68
1413	1397	9052686	165055984	165055984_1397	68	68	261	68	68	68	68	68	68	68	68	68	68	68	68	68	68	68	130	164	311	68	68	68	68	68	68	68	68	68
1414	1466	9494583	165056061	165056061_1466	68	68	68	68	68	68	68	245	68	68	68	68	356	68	68	68	68	68	225	242	68	68	68	68	68	68	68	68	68	68
1415	1477	9554281	165056091	165056091_1477	68	68	68	68	68	68	68	68	68	68	68	68	241	596	132	68	68	68	424	68	68	68	68	68	68	68	68	68	68	68
1416	1516	9789340	165056061	165056061_1516	68	68	68	68	68	68	68	776	68	68	68	290	159	68	164	68	68	68	235	68	68	68	68	68	68	68	68	68	68	68
1417	1528	9842903	165055832	165055832_1528	68	68	359	68	68	68	739	719	68	712	478	68	68	68	68	68	68	68	68	182	68	68	68	68	68	68	68	68	68	68
1418	1554	9950805	165055893	165055893_1554	68	68	324	68	68	68	800	945	513	68	499	68	68	68	68	68	68	68	68	128	386	326	68	68	68	68	68	68	68	68
1419	1560	9979422	165056015	165056015_1560	68	68	68	68	68	68	68	745	68	68	68	302	68	68	376	68	68	68	645	68	68	68	68	68	68	68	68	68	68	68
1420	1612	10207790	165055801	165055801_1612	68	68	68	68	68	68	691	68	68	830	505	222	68	68	68	68	68	68	706	686	296	1202	68	68	998	953	68	740	717	782
1421	1631	10293206	165055878	165055878_1631	68	68	68	760	68	68	68	628	68	68	68	68	68	68	242	68	961	68	669	449	159	943	68	68	959	966	68	1018	397	670
1422	1632	10295742	165055817	165055817_1632	68	68	68	68	68	68	746	68	68	68	997	807	68	68	382	68	68	68	489	594	760	1178	68	68	825	924	68	597	597	578
1423	1663	10444794	165055634	165055634_1663	68	68	68	68	68	68	68	68	68	68	68	68	68	68	68	68	68	68	68	68	68	68	68	68	439	394	68	68	68	433
1424	1688	10549873	165055710	165055710_1688	68	68	68	479	68	68	873	479	393	68	910	615	68	68	68	68	68	68	515	467	689	623	68	593	824	851	672	68	556	415
1425	1704	10624936	165055817	165055817_1704	68	68	68	988	68	68	796	578	832	68	907	664	68	68	349	68	68	68	530	621	650	858	68	809	68	993	68	814	433	527
1426	1715	10684470	165055817	165055817_1715	68	68	68	68	68	68	68	521	68	68	68	68	68	68	233	68	68	68	334	359	68	611	772	68	68	748	68	68	68	481
1427	1776	10934213	165055771	165055771_1776	68	608	68	68	68	68	501	280	743	68	913	68	68	68	68	68	1516	68	68	68	375	484	68	68	780	486	68	551	320	385
1428	1800	11034956	165056046	165056046_1800	68	68	698	68	68	68	68	68	68	68	68	68	68	68	197	68	68	68	68	269	68	709	68	68	68	462	68	68	68	68
1429	1865	11308748	165055618	165055618_1865	68	399	68	68	68	68	602	68	622	68	659	637	68	68	68	68	807	68	68	276	604	298	68	68	957	548	850	68	68	472
1430	1877	11373780	165055801	165055801_1877	68	68	68	68	68	68	68	435	68	68	68	472	68	68	170	68	68	68	389	253	68	68	68	68	68	617	68	68	68	68
1431	810	5371099	165092255	165092255_ 810	158	151	264	68	68	68	68	68	68	68	68	68	68	68	68	68	68	68	84	68	97	68	79	68	68	68	68	68	68	68
1432	840	5569893	165091949	165091949_ 840	261	141	214	78	68	68	68	68	68	68	68	68	68	68	68	68	246	68	84	68	68	68	68	68	68	68	68	68	68	68
1433	899	5967565	165092194	165092194_ 899	212	213	68	68	68	68	68	68	68	68	68	68	68	68	68	68	68	68	68	76	116	68	68	68	68	68	68	68	68	68
1434	924	6133263	165092117	165092117_ 924	224	193	206	68	68	68	68	68	68	68	68	68	68	68	68	68	68	68	110	68	68	68	68	68	68	68	68	68	68	68
1435	938	6225315	165091888	165091888_ 938	205	68	183	68	68	68	68	68	68	68	68	68	68	68	68	68	68	68	68	69	68	68	68	68	68	68	68	68	68	68
1436	959	6365277	165092041	165092041_ 959	154	159	145	68	71	68	68	68	68	68	68	68	68	68	68	68	68	68	68	68	68	68	68	68	68	68	68	68	68	68
1437	986	6549383	165092041	165092041_ 986	68	298	68	68	68	68	68	68	68	68	68	68	68	68	68	68	68	68	99	112	134	68	68	108	68	68	68	68	68	68
1438	1009	6703993	165092346	165092346_1009	4592	4161	10619	1911	1919	68	548	1191	903	687	68	1217	3795	2545	2258	7548	10455	13113	5517	5011	4458	1001	869	928	808	68	68	1437	1169	702
1439	1192	7824230	165092117	165092117_1192	68	68	241	68	68	68	68	68	68	68	68	68	68	68	68	68	313	68	131	68	68	68	68	68	68	68	68	68	68	68
1440	1024	6799730	165092407	165092407_1024	68	68	68	68	68	68	86	68	68	112	68	68	68	68	68	68	68	68	68	68	68	68	322	68	68	68	68	68	353	157
1441	1152	7562802	165092926	165092926_1152	256	68	310	68	68	68	68	68	68	68	68	68	68	68	68	312	68	68	68	68	68	68	68	68	68	68	68	68	68	95
1442	360	2359075	165103180	165103180_ 360	68	68	68	68	68	68	303	68	68	68	68	68	333	68	68	68	68	68	68	68	68	68	68	68	68	68	68	68	68	68
1443	374	2451114	165103226	165103226_ 374	68	68	68	68	68	68	695	140	68	68	68	68	420	68	68	68	68	68	68	68	68	68	68	68	410	68	68	68	88	144
1444	391	2565262	165103180	165103180_ 391	68	68	68	68	68	68	68	68	68	68	68	329	68	68	68	68	68	68	68	68	68	681	68	68	68	68	68	68	68	68
1445	415	2727277	165103271	165103271_ 415	68	68	68	68	68	68	718	690	68	68	68	616	436	526	180	68	68	68	68	68	68	1182	1214	596	2254	68	68	68	68	1654
1446	437	2874572	165103210	165103210_ 437	68	68	68	68	68	68	758	815	549	1391	68	811	68	677	236	68	68	68	68	68	68	1339	1900	849	2911	68	68	68	1777	68
1447	455	2992392	165103210	165103210_ 455	68	68	68	68	68	68	379	466	68	1603	68	985	68	68	281	68	68	68	68	68	68	68	2189	1260	68	68	68	68	2095	1722
1448	464	3051442	165103134	165103134_ 464	68	68	68	68	68	68	92	620	646	1769	68	713	68	68	68	68	68	68	68	68	68	1092	2133	1583	3172	1820	68	2370	2143	1842
1449	478	3147042	165103302	165103302_ 478	68	68	68	68	68	68	68	68	68	1020	68	142	68	68	88	68	68	68	68	68	68	598	267	2039	2205	68	68	68	68	68
1450	506	3334833	165103317	165103317_ 506	68	68	68	68	68	68	73	111	69	68	68	68	68	68	68	68	68	68	68	68	68	192	68	68	665	68	68	68	68	68
1451	526	3471075	165103287	165103287_ 526	68	68	68	68	68	68	68	68	133	221	68	73	68	68	68	68	68	68	68	68	68	68	68	211	380	68	68	68	271	262
1452	544	3588898	165103287	165103287_ 544	68	68	68	68	68	68	68	68	68	134	68	68	68	68	68	68	68	68	68	68	68	68	68	68	158	68	68	68	129	128
1453	564	3721455	165103348	165103348_ 564	68	68	68	68	68	68	68	68	68	68	68	68	68	74	68	68	68	68	68	68	68	111	68	68	68	68	68	68	133	68
1454	592	3912927	165103485	165103485_ 592	68	68	68	68	68	68	73	68	68	174	68	190	279	339	200	68	68	68	68	68	68	68	128	68	68	68	68	68	781	281
1455	638	4218545	165103256	165103256_ 638	68	68	68	68	68	68	68	68	68	68	68	68	68	148	114	68	68	68	68	68	68	68	68	68	359	68	68	68	68	68
1456	651	4303275	165103592	165103592_ 651	68	68	68	68	68	68	68	68	68	101	68	112	358	327	235	68	68	68	68	68	68	89	162	171	68	68	68	68	406	212
1457	683	4516815	165103561	165103561_ 683	68	68	68	172	117	68	7361	6082	3833	13398	11610	9839	4295	5632	2117	68	68	68	68	68	68	6063	8527	6226	16382	11526	13306	15294	11284	8691
1458	721	4774549	165103622	165103622_ 721	68	68	68	68	68	68	68	124	68	241	68	68	281	255	162	68	68	68	68	68	68	121	68	393	431	68	68	68	68	342
1459	739	4892418	165103653	165103653_ 739	68	68	68	68	68	68	153	138	99	361	68	360	683	505	524	68	68	68	68	68	68	68	75	149	368	68	68	68	843	355
1460	758	5024935	165103699	165103699_ 758	68	68	68	68	68	68	68	68	68	858	68	151	710	440	886	68	68	68	68	68	68	68	68	68	68	68	68	68	505	159
1461	768	5091218	165104401	165104401_ 768	68	68	68	68	68	68	68	68	68	68	68	76	82	75	68	68	68	68	68	68	68	68	68	68	68	68	68	68	319	68
1462	824	5466792	165103363	165103363_ 824	68	68	68	68	68	68	68	68	68	68	68	100	111	85	141	68	68	68	68	68	68	68	68	68	68	68	68	68	270	68
1463	923	6129580	165128799	165128799_ 923	343	169	68	68	68	68	68	68	68	68	68	68	68	68	68	68	68	68	68	102	68	68	68	68	68	68	68	68	68	68
1464	959	6365277	165128754	165128754_ 959	238	68	68	68	269	68	68	68	68	68	68	68	68	68	68	68	68	68	153	68	68	68	68	345	68	68	68	68	68	68
1465	971	6446242	165128738	165128738_ 971	303	302	68	617	998	68	1880	2481	2694	1900	2636	2156	5026	4133	3710	68	68	68	789	694	294	2522	2888	2852	2766	2149	2430	4941	5556	4488
1466	988	6564082	165128769	165128769_ 988	68	131	68	68	68	68	68	68	68	68	216	68	68	68	68	68	68	68	71	116	99	68	68	68	68	82	68	68	160	68
1467	1111	7302049	165128967	165128967_1111	217	308	68	68	68	68	68	68	68	68	68	68	68	68	68	68	68	68	68	80	73	68	68	68	68	68	68	68	68	68
1468	1177	7724753	165128693	165128693_1177	68	68	68	68	312	68	68	68	68	68	68	181	97	68	73	68	68	68	128	137	68	223	261	223	68	76	68	302	222	68
1469	1221	7989425	165129044	165129044_1221	68	68	68	68	68	68	68	68	68	68	68	68	68	68	69	68	68	68	552	336	202	68	68	68	68	68	68	68	68	68
1470	1236	8086418	165128479	165128479_1236	68	68	68	68	68	68	68	68	68	68	68	68	95	68	68	494	68	370	208	133	68	68	68	68	68	68	68	68	68	68
1471	1984	12066004	165128830	165128830_1984	228	284	68	68	68	68	68	68	68	68	68	68	68	68	68	68	68	68	68	68	75	68	68	68	68	68	68	68	68	68
1472	21	140747	165902756	165902756_ 21	350	193	235	310	68	68	68	128	192	87	168	68	68	68	68	68	68	68	68	135	243	68	188	68	137	68	254	233	68	68
1473	51	339667	165902695	165902695_ 51	168	260	114	140	68	68	68	104	139	68	135	68	68	68	68	68	68	68	68	68	172	68	225	68	198	68	109	167	68	68
1474	166	1055598	165960587	165960587_ 166	68	68	68	68	68	68	68	68	68	68	68	68	68	68	68	68	68	68	68	68	68	68	68	80	111	68	125	68	68	82
1475	129	841997	166018448	166018448_ 129	742	717	459	936	844	2052	854	625	68	68	1018	68	68	68	68	68	68	68	68	68	68	68	68	68	68	68	68	68	68	68
1476	149	950847	166018478	166018478_ 149	464	574	68	589	68	1626	596	423	68	667	68	514	68	213	111	68	68	68	68	68	68	68	68	68	68	68	68	68	68	68
1477	615	4067673	166022812	166022812_ 615	829	310	839	359	68	860	1475	281	68	756	68	1411	68	370	374	5075	2791	2167	421	1035	868	968	760	596	977	390	2048	68	502	767
1478	637	4214863	166022903	166022903_ 637	68	68	68	68	68	68	68	68	68	90	68	68	68	68	68	68	68	68	68	68	68	97	68	68	68	68	70	68	68	68
1479	1047	6923393	166042694	166042694_1047	68	68	1773	68	68	68	68	68	68	68	68	184	68	68	68	68	68	68	892	68	68	68	68	68	68	68	68	429	68	68
1480	1912	11580176	166040405	166040405_1912	68	68	68	68	68	68	194	68	68	189	68	68	68	68	68	68	68	68	68	68	68	68	68	68	68	68	68	68	68	68
1481	1995	12139647	166041214	166041214_1995	282	68	68	68	68	68	235	92	68	302	68	68	68	68	68	68	68	68	68	68	68	68	68	68	68	68	68	68	68	68
1482	23	148155	166050980	166050980_ 23	68	68	68	68	68	68	107	68	68	134	257	119	68	78	68	68	68	68	68	68	68	68	132	118	68	68	158	89	68	68
1483	49	324842	166051117	166051117_ 49	68	209	68	68	221	68	68	68	68	68	68	199	68	68	68	68	68	68	68	68	68	68	243	118	68	68	68	68	68	195
1484	82	545768	166051346	166051346_ 82	68	461	68	68	264	68	268	215	68	216	193	68	68	132	68	68	68	68	68	68	68	68	350	106	68	187	144	158	132	68
1485	191	1224963	166050781	166050781_ 191	68	68	68	68	68	68	161	68	68	68	68	68	68	137	68	68	68	68	68	68	68	68	85	68	68	68	68	130	68	68
1486	215	1386978	166051834	166051834_ 215	68	344	68	68	68	68	68	179	68	68	68	155	68	90	68	68	68	68	68	68	68	68	154	202	68	68	254	68	68	68
1487	262	1703643	166051163	166051163_ 262	296	181	68	68	253	68	194	68	68	68	68	100	68	68	68	68	68	68	68	68	68	68	68	116	68	92	144	96	68	68
1488	283	1843563	166051224	166051224_ 283	182	68	68	68	120	68	68	68	68	68	68	191	68	68	68	68	68	68	68	68	68	68	68	68	68	68	128	68	68	68
1489	306	1998212	166051270	166051270_ 306	68	68	68	68	294	68	68	68	68	98	135	68	68	68	68	68	68	68	68	68	68	68	297	218	68	68	68	68	68	68
1490	336	2197052	166051086	166051086_ 336	380	201	68	68	68	68	68	181	68	224	191	140	68	100	68	68	68	68	68	68	68	68	192	156	68	68	372	68	68	68
1491	343	2241275	166051025	166051025_ 343	68	68	68	68	68	68	68	68	68	68	68	68	68	68	68	68	68	68	68	68	68	68	68	68	68	68	321	68	89	68
1492	354	2314917	166051224	166051224_ 354	707	391	570	68	263	68	386	68	68	68	235	68	68	99	68	68	68	68	159	68	68	68	352	68	68	153	256	207	68	148
1493	380	2491627	166051147	166051147_ 380	670	532	68	68	285	68	207	188	240	216	240	68	68	109	68	68	68	68	68	68	68	68	269	171	68	201	274	170	141	226
1494	400	2624175	166051163	166051163_ 400	464	68	68	68	188	68	282	119	68	158	68	134	68	68	68	68	68	68	68	68	68	68	142	159	68	193	68	174	122	185
1495	421	2764100	166051773	166051773_ 421	373	68	68	68	236	68	345	149	68	68	274	94	68	68	68	68	68	68	68	68	68	68	206	68	68	228	271	68	74	68
1496	453	2977702	166051132	166051132_ 453	432	177	211	68	68	68	235	134	68	68	295	68	68	74	68	68	68	68	68	68	68	68	233	134	68	347	68	203	68	214
1497	469	3088167	166051117	166051117_ 469	334	68	159	68	272	68	68	109	68	75	68	155	68	68	68	68	68	68	68	68	68	68	269	113	68	68	249	129	119	87
1498	511	3367975	166051682	166051682_ 511	68	139	68	68	163	534	271	68	68	68	248	129	68	68	68	68	68	68	171	68	68	68	68	68	68	138	261	68	68	186
1499	547	3610993	166051041	166051041_ 547	68	68	68	68	68	576	110	164	68	144	68	112	68	68	68	68	68	68	147	68	68	68	287	156	68	165	233	68	89	68
1500	570	3765642	166051010	166051010_ 570	68	167	68	68	68	68	68	68	68	68	68	68	68	68	68	68	68	68	68	68	68	68	68	68	68	68	68	125	68	68
1501	582	3846648	166051575	166051575_ 582	68	201	155	68	215	907	89	100	255	130	174	106	68	68	68	68	68	68	68	68	68	68	68	134	68	156	164	174	80	68
1502	612	4045525	166051132	166051132_ 612	68	431	255	68	68	68	68	124	68	68	232	68	82	68	68	68	68	68	138	68	68	68	68	185	68	104	68	68	68	68
1503	632	4178041	166052826	166052826_ 632	327	153	68	68	68	68	68	68	68	68	68	70	68	68	68	68	68	68	68	68	68	68	172	68	68	89	68	68	68	68
1504	664	4391607	166052063	166052063_ 664	422	183	68	68	68	68	68	68	68	68	68	68	68	68	68	68	68	68	68	68	68	68	68	202	68	68	127	160	68	68
1505	789	5231135	166054535	166054535_ 789	68	68	193	68	68	68	68	68	68	68	357	68	68	77	68	68	68	68	68	68	68	68	68	68	68	162	68	68	68	68
1506	823	5459428	166051193	166051193_ 823	68	278	133	68	107	903	271	122	68	68	144	68	68	68	68	68	68	68	68	68	68	68	217	180	68	225	140	184	68	68
1507	902	5985976	166051804	166051804_ 902	378	334	68	68	220	425	139	172	68	226	237	118	68	68	68	68	68	68	68	68	68	68	68	68	68	241	201	125	68	190
1508	940	6240050	166051285	166051285_ 940	425	68	68	68	167	458	136	68	259	149	175	181	68	68	68	68	68	68	68	68	68	68	174	233	68	198	206	68	68	190
1509	967	6424149	166051315	166051315_ 967	219	68	68	68	185	68	92	235	68	139	131	68	68	68	68	68	68	68	68	68	68	68	68	68	68	182	134	68	68	68
1510	990	6575114	166052063	166052063_ 990	68	68	68	68	68	68	197	68	68	68	68	175	68	68	68	68	68	68	68	68	68	68	83	304	68	68	164	68	68	68
1511	1007	6689263	166051254	166051254_1007	68	68	68	68	304	1423	213	177	68	89	202	197	68	68	68	68	68	68	68	68	68	68	68	214	68	133	211	159	68	68
1512	1027	6821830	166051254	166051254_1027	1280	1332	1064	68	608	1409	394	224	68	192	334	270	109	217	68	68	68	68	657	488	575	68	422	627	68	462	548	268	202	210
1513	1071	7042230	166051285	166051285_1071	1168	1000	1061	68	267	907	269	178	441	269	416	487	68	227	68	68	68	68	526	516	68	68	311	478	68	400	531	423	222	68
1514	1078	7085351	166051300	166051300_1078	422	284	68	68	68	68	122	90	148	176	68	212	68	132	68	68	68	68	68	68	68	68	68	68	68	68	139	156	68	68
1515	1110	7298417	166051270	166051270_1110	408	68	68	68	177	68	85	68	279	68	68	68	68	125	68	68	68	68	68	68	68	68	180	68	68	222	163	105	68	68
1516	1183	7765260	166051056	166051056_1183	68	181	68	68	68	68	134	68	68	117	306	68	68	68	68	68	68	68	68	68	68	68	140	256	68	196	170	100	68	68
1517	1205	7896755	166051102	166051102_1205	68	68	68	68	68	68	68	68	68	68	155	68	68	68	68	68	68	68	68	68	68	68	130	68	68	109	68	68	68	68
1518	1217	7965090	166051544	166051544_1217	68	68	68	68	112	68	68	68	68	68	122	68	68	68	68	68	68	68	68	68	68	68	68	68	68	68	137	68	68	68
1519	1241	8123161	166051239	166051239_1241	68	68	68	68	68	68	174	68	68	68	68	88	68	68	68	68	68	68	68	68	68	68	68	68	68	68	170	159	68	68
1520	1296	8460319	166051559	166051559_1296	68	68	68	68	68	68	68	68	68	68	124	68	68	68	68	68	68	68	68	68	68	68	68	68	68	68	154	68	68	68
1521	1401	9077283	166050858	166050858_1401	68	68	68	68	126	68	96	68	68	68	155	68	68	68	68	68	68	68	68	68	68	68	68	68	68	68	161	68	68	68
1522	1433	9282398	166051407	166051407_1433	68	68	68	68	122	68	113	68	276	127	68	68	68	68	68	68	68	68	68	68	68	68	68	178	68	68	111	68	68	68
1523	1453	9411536	166051376	166051376_1453	68	68	68	68	142	68	68	91	68	68	68	109	68	68	68	68	68	68	68	68	68	68	297	68	68	105	68	68	68	68
1524	1519	9805032	166050949	166050949_1519	68	68	68	68	68	68	133	68	68	247	68	68	68	68	68	68	68	68	68	68	68	68	68	68	68	185	68	68	68	68
1525	5	30270	166058075	166058075_ 5	68	68	189	68	68	68	157	68	68	68	68	68	68	68	68	68	68	68	111	68	68	68	180	68	68	172	218	107	68	68
1526	28	184960	166059189	166059189_ 28	68	68	68	68	155	68	68	68	68	173	68	175	68	84	68	68	68	68	68	68	68	68	77	171	68	68	68	68	68	68
1527	41	273292	166059219	166059219_ 41	68	221	68	68	68	68	68	68	68	68	229	68	68	68	68	68	68	68	68	68	68	68	68	68	68	130	104	68	68	68
1528	56	369082	166059296	166059296_ 56	308	399	68	68	193	737	225	229	68	221	152	151	68	68	68	68	68	68	68	68	68	68	68	166	68	244	226	210	134	68
1529	96	641503	166058075	166058075_ 96	68	68	136	68	251	68	208	198	68	68	475	181	68	68	68	68	68	68	68	68	68	68	184	68	68	68	309	189	153	68
1530	186	1195507	166059479	166059479_ 186	68	68	68	68	68	68	68	68	68	68	68	93	68	114	68	68	68	68	68	68	68	68	174	68	68	201	147	68	68	68
1531	236	1526995	166059219	166059219_ 236	68	149	68	68	68	68	181	151	223	68	218	68	68	68	68	68	68	68	68	68	68	68	68	149	68	68	68	154	68	223
1532	275	1788331	166059402	166059402_ 275	68	334	68	68	68	68	68	68	68	68	133	68	68	68	68	68	68	68	68	68	68	68	68	68	68	68	192	68	68	68
1533	290	1887750	166059326	166059326_ 290	68	68	68	68	68	68	149	68	68	136	68	153	68	77	68	68	68	68	68	68	68	68	68	292	68	87	68	68	75	68
1534	383	2513725	166058289	166058289_ 383	68	68	68	68	280	586	279	68	68	68	68	68	68	93	68	68	68	68	113	68	68	68	68	190	68	68	207	178	68	68
1535	396	2598411	166059174	166059174_ 396	68	68	68	68	115	68	68	68	278	68	68	68	68	68	68	68	68	68	68	68	68	68	279	68	68	68	68	68	68	68
1536	415	2727277	166059265	166059265_ 415	478	68	68	68	232	922	68	68	186	68	189	68	68	68	68	68	68	68	81	68	68	68	251	68	68	179	226	165	158	95
1537	496	3264877	166059052	166059052_ 496	261	149	68	68	68	449	374	68	68	134	287	100	68	68	68	68	68	68	99	68	68	68	223	68	68	113	266	273	68	68
1538	535	3530025	166059433	166059433_ 535	224	68	68	68	160	68	95	68	68	68	196	160	68	68	68	68	68	68	151	68	68	68	68	68	68	68	68	68	68	68
1539	566	3736183	166059189	166059189_ 566	242	68	68	68	266	482	68	130	204	139	221	89	68	71	68	68	68	68	131	68	68	68	212	147	68	175	469	68	68	68
1540	588	3883475	166058441	166058441_ 588	177	68	68	68	225	718	68	117	68	68	68	68	68	68	68	68	68	68	141	68	68	68	198	68	68	238	261	68	68	68
1541	604	3993935	166059448	166059448_ 604	68	68	68	68	68	68	68	132	68	221	215	68	68	68	68	68	68	68	68	68	68	68	68	68	68	141	68	68	68	68
1542	688	4553638	166059265	166059265_ 688	1083	2052	1343	68	445	1777	271	315	784	484	569	408	578	457	68	68	68	68	68	68	68	344	68	257	68	68	283	68	333	270
1543	711	4708317	166058670	166058670_ 711	686	68	68	68	256	1030	68	68	68	305	68	186	143	119	68	68	68	68	193	68	68	68	126	68	68	68	68	68	68	68
1544	730	4833463	166057053	166057053_ 730	509	68	68	68	68	68	168	68	214	68	68	68	68	68	68	68	68	68	201	68	68	68	68	68	68	68	68	68	68	68
1545	756	5010208	166058792	166058792_ 756	68	322	445	68	136	572	194	143	68	178	193	68	68	68	68	68	68	68	129	68	68	68	190	68	68	68	166	68	137	68
1546	769	5098578	166055298	166055298_ 769	266	68	68	68	68	543	68	68	147	68	135	68	68	73	68	68	68	68	154	68	68	68	68	68	68	227	261	105	68	68
1547	789	5231135	166058350	166058350_ 789	68	68	68	68	68	68	68	103	68	68	160	68	68	68	68	68	68	68	68	68	68	68	85	68	68	68	68	68	68	68
1548	819	5429993	166058838	166058838_ 819	235	68	68	68	150	1007	143	139	231	68	175	185	68	68	68	68	68	68	142	68	68	68	152	275	68	213	257	82	68	68
1549	880	5838693	166059357	166059357_ 880	68	68	68	68	315	68	97	68	68	68	68	125	68	68	68	68	68	68	68	68	68	68	68	68	68	233	68	68	68	68
1550	925	6136945	166058472	166058472_ 925	68	231	68	68	147	68	68	68	68	207	68	68	68	68	68	68	68	68	68	68	68	68	299	68	68	125	68	96	68	164
1551	958	6357877	166059036	166059036_ 958	68	141	68	68	68	68	68	68	68	68	68	68	68	68	68	68	68	68	103	68	68	68	68	275	68	68	232	68	68	68
1552	983	6527252	166059341	166059341_ 983	68	211	68	68	68	68	68	68	68	68	68	128	68	68	68	68	68	68	68	68	68	68	68	68	68	68	68	68	68	68
1553	1007	6689263	166058884	166058884_1007	3973	3927	3660	68	353	657	244	68	68	101	263	179	68	68	68	68	68	68	139	68	68	68	311	237	68	195	170	68	68	68
1554	1016	6748192	166059418	166059418_1016	68	68	68	68	244	68	119	68	68	68	68	68	68	68	68	68	68	68	68	68	68	68	223	68	68	185	68	68	68	68
1555	1116	7335233	166059555	166059555_1116	68	491	68	68	120	543	89	68	68	157	68	68	68	68	68	68	68	68	68	68	68	68	68	68	68	68	257	88	68	68
1556	1169	7669525	166059128	166059128_1169	68	68	68	68	68	68	68	68	68	68	68	192	68	68	68	68	68	68	68	68	68	68	85	68	68	68	68	68	82	157
1557	1194	7837973	166059494	166059494_1194	68	68	68	68	68	68	137	68	68	68	182	68	68	68	68	68	68	68	68	68	68	68	68	68	68	68	97	68	68	68
1558	1238	8101136	166059372	166059372_1238	1242	1348	1643	68	115	68	68	122	68	185	68	68	68	68	68	68	68	68	68	68	68	68	186	68	68	68	68	68	68	68
1559	1248	8166090	166057617	166057617_1248	523	153	68	68	68	68	68	68	68	68	68	68	68	68	68	68	68	68	68	68	68	68	166	68	68	68	68	68	68	68
1560	1293	8438958	166059448	166059448_1293	68	68	68	68	158	68	68	68	68	68	68	68	68	68	68	68	68	68	68	68	68	68	68	199	68	68	68	115	68	68
1561	1375	8910605	166057953	166057953_1375	68	68	68	68	106	68	95	68	68	68	68	128	68	68	68	68	68	68	68	68	68	68	68	68	68	68	127	145	68	68
1562	1388	8991835	166058304	166058304_1388	68	68	68	68	68	68	97	68	68	68	222	89	68	68	68	68	68	68	68	68	68	68	132	137	68	79	68	68	68	68
1563	1413	9153403	166059402	166059402_1413	68	68	68	68	72	68	68	68	68	68	68	68	68	68	68	68	68	68	68	68	68	68	68	68	68	138	152	68	68	68
1564	1434	9289600	166059433	166059433_1434	68	68	68	68	68	68	68	118	68	68	153	68	68	68	68	68	68	68	68	68	68	68	170	68	68	68	68	68	68	68
1565	1447	9375215	166059570	166059570_1447	68	68	68	68	110	68	105	68	68	68	68	68	68	68	68	68	68	68	68	68	68	68	68	68	68	68	97	68	68	68
1566	1466	9494583	166059723	166059723_1466	68	68	68	68	180	68	116	68	68	122	68	68	68	68	68	68	68	68	68	68	68	68	68	68	68	68	68	68	68	68
1567	1495	9663801	166059128	166059128_1495	68	68	68	68	80	68	68	68	68	68	193	68	68	68	68	68	68	68	68	68	68	68	170	68	68	68	68	68	68	68
1568	473	3113910	166087143	166087143_ 473	68	68	239	68	68	68	68	68	68	68	68	68	68	68	68	68	68	68	70	68	127	68	68	68	68	68	68	68	68	68
1569	489	3220798	166087296	166087296_ 489	394	245	293	68	68	68	68	68	68	68	68	68	68	68	68	68	68	68	68	88	115	68	68	68	68	68	68	68	68	68
1570	509	3353242	166087387	166087387_ 509	520	425	218	68	68	68	68	68	68	68	68	68	68	68	68	68	68	68	197	177	68	68	68	68	68	68	68	68	68	68
1571	678	4487383	166087738	166087738_ 678	177	68	68	68	68	68	68	68	68	68	75	68	68	68	68	68	68	68	331	290	481	68	68	68	68	68	68	68	68	68
1572	1011	6718740	166095749	166095749_1011	128	68	1178	68	128	68	68	127	68	68	68	68	353	304	206	612	1089	1312	568	513	458	68	68	68	68	68	68	68	83	68
1573	412	2705183	166106644	166106644_ 412	68	68	68	68	68	68	68	68	68	68	68	68	68	68	68	68	68	68	68	68	68	68	68	68	137	136	127	214	95	125
1574	427	2808297	166106506	166106506_ 427	68	68	68	68	68	68	68	68	68	94	68	68	68	68	68	68	68	68	68	68	68	68	68	68	186	68	68	214	152	68
1575	462	3040268	166106262	166106262_ 462	68	68	68	68	68	68	68	68	68	128	68	68	68	68	68	68	68	68	68	68	68	68	68	68	262	239	68	189	181	160
1576	470	3095492	166106598	166106598_ 470	68	68	68	68	68	68	68	68	68	150	68	68	68	68	68	68	68	68	68	68	68	68	68	68	176	139	68	68	192	68
1577	482	3176498	166106674	166106674_ 482	68	68	68	68	68	68	68	68	68	104	68	68	68	68	68	68	68	68	68	68	68	68	68	68	68	68	68	68	82	143
1578	683	4516815	166106842	166106842_ 683	68	68	68	68	68	68	688	596	282	1320	992	934	373	551	184	68	205	68	68	68	68	610	68	68	1487	1076	1251	1491	1094	766
1579	972	6453607	166132172	166132172_ 972	68	68	68	68	68	68	217	327	344	248	296	173	604	437	465	68	68	68	68	68	68	250	68	68	313	68	127	579	715	495
1580	14	89192	166910614	166910614_ 14	68	68	149	68	68	68	68	68	68	275	68	68	68	68	68	68	68	68	68	68	68	68	68	68	68	68	68	82	94	68
1581	43	288020	166910599	166910599_ 43	68	68	68	68	68	68	68	68	68	101	68	68	68	68	68	68	616	68	189	68	284	68	68	68	68	68	68	77	68	159
1582	99	659918	166924332	166924332_ 99	68	68	68	68	68	68	68	68	68	68	68	68	68	68	68	68	570	68	68	68	68	68	68	68	68	68	288	324	68	68
1583	1175	7713748	166924484	166924484_1175	210	68	68	68	68	68	68	68	68	68	68	68	68	68	68	68	560	68	68	68	68	68	68	68	68	68	68	202	68	68
1584	16	103912	166959869	166959869_ 16	68	68	68	68	68	68	68	68	68	68	68	68	68	68	68	68	68	68	68	68	68	68	97	68	125	68	146	68	68	68
1585	27	177563	166959900	166959900_ 27	68	68	103	252	136	68	68	68	68	68	68	68	68	68	68	68	68	68	68	68	68	68	68	68	68	68	68	68	68	68
1586	33	218077	166959930	166959930_ 33	68	68	188	237	261	699	176	68	100	68	183	68	68	68	68	68	68	68	68	101	215	164	176	68	290	68	252	169	106	112
1587	52	346935	166959885	166959885_ 52	68	68	189	327	259	818	255	68	210	68	230	68	68	68	68	68	68	68	68	138	260	276	311	337	368	68	299	244	158	193
1588	75	501583	166959869	166959869_ 75	68	68	224	344	212	818	234	68	308	68	262	68	68	80	68	68	68	68	68	151	229	266	301	68	372	68	340	265	68	159
1589	99	659918	166959885	166959885_ 99	68	68	68	303	274	836	315	68	223	68	263	68	68	76	68	329	68	484	68	177	217	275	471	68	349	68	323	268	160	184
1590	262	1703643	166960190	166960190_ 262	68	68	68	153	68	68	68	68	68	68	68	68	68	68	68	68	68	430	68	91	68	68	103	68	190	68	68	68	68	68
1591	298	1939310	166959976	166959976_ 298	68	68	68	185	125	312	68	68	85	68	68	68	68	68	68	435	68	68	68	94	68	122	128	68	109	68	68	68	68	68
1592	271	1762597	166960037	166960037_ 271	68	68	68	211	68	411	71	68	68	68	68	68	68	77	68	68	68	68	68	68	68	68	68	68	68	68	68	68	68	68
1593	316	2064492	166959900	166959900_ 316	68	68	68	200	152	458	110	68	126	68	131	68	68	68	68	253	68	397	68	95	113	135	162	161	125	68	137	159	124	83
1594	324	2116042	166959839	166959839_ 324	68	68	68	68	68	68	68	68	108	68	68	68	68	68	68	68	68	68	68	90	68	170	68	68	164	68	68	68	68	82
1595	355	2322247	166959915	166959915_ 355	68	68	68	226	156	576	78	68	166	68	68	68	68	75	68	653	68	68	68	92	81	130	271	239	178	68	115	130	68	68
1596	339	2219142	166959915	166959915_ 339	68	68	68	68	68	68	68	68	68	68	68	68	68	68	68	68	68	68	68	68	68	68	245	68	235	68	68	68	68	68
1597	369	2417978	166959946	166959946_ 369	68	68	68	194	164	619	119	68	150	68	102	68	68	78	68	400	68	484	68	68	113	139	213	218	184	68	146	122	126	98
1598	411	2697837	166959900	166959900_ 411	68	68	68	172	160	496	122	68	163	68	122	68	68	68	68	68	68	68	68	68	68	203	198	175	207	68	225	100	68	97
1599	387	2535848	166959991	166959991_ 387	68	68	68	68	68	68	68	68	68	68	68	68	68	68	68	359	68	68	68	79	68	68	68	68	68	68	68	68	68	68
1600	434	2852475	166959976	166959976_ 434	68	68	68	252	115	439	130	68	157	68	122	68	68	68	68	353	68	68	68	68	117	174	243	153	182	68	142	125	68	68
1601	455	2992392	166959961	166959961_ 455	68	68	68	68	68	68	68	68	114	68	91	68	68	68	68	68	68	68	68	84	68	202	221	68	154	68	68	68	68	68
1602	477	3139677	166959808	166959808_ 477	68	68	68	153	112	458	180	68	123	68	117	68	68	68	68	547	68	68	68	68	68	203	68	104	180	68	197	90	68	68
1603	520	3426883	166959854	166959854_ 520	68	68	68	176	68	68	97	68	68	68	68	68	68	68	68	317	68	68	68	73	68	68	144	68	68	68	68	68	68	68
1604	164	1048238	166961700	166961700_ 164	68	68	68	68	68	68	68	68	68	68	68	68	68	68	68	68	68	68	68	68	68	68	68	68	223	68	101	82	68	84
1605	198	1272840	166960876	166960876_ 198	68	68	68	68	68	68	106	68	68	68	68	68	68	68	68	68	68	353	68	68	68	68	68	68	68	68	68	68	68	75
1606	209	1346470	166960556	166960556_ 209	68	68	68	106	68	236	102	68	68	68	68	68	68	68	68	312	68	403	68	73	68	109	68	163	143	68	97	68	68	68
1607	236	1526995	166959839	166959839_ 236	68	68	68	102	68	68	82	68	68	68	68	68	68	68	68	476	68	68	68	71	87	68	122	139	113	68	68	108	68	68
1608	383	2513725	166959930	166959930_ 383	68	68	68	237	68	68	68	68	68	68	100	68	68	68	68	68	68	68	68	68	68	68	68	68	68	68	89	99	70	68
1609	488	3213325	166959869	166959869_ 488	68	68	68	68	175	430	68	68	130	68	114	68	68	68	68	68	68	68	68	68	190	68	154	68	68	68	68	112	87	78
1610	503	3316425	166959793	166959793_ 503	68	68	68	146	131	297	137	68	160	68	166	68	68	68	68	376	68	68	68	80	178	152	192	144	166	68	166	116	68	81
1611	545	3596262	166959900	166959900_ 545	68	68	68	147	122	392	103	68	198	68	91	68	68	68	68	68	68	539	68	68	126	122	245	196	225	68	164	118	98	78
1612	561	3703040	166960419	166960419_ 561	68	68	68	91	68	68	68	68	79	68	68	68	68	68	68	68	68	68	68	68	119	68	68	68	207	68	120	68	68	68
1613	576	3802463	166959976	166959976_ 576	68	68	68	125	68	68	68	68	68	68	68	68	68	68	68	359	68	68	68	68	117	122	124	137	98	68	68	89	68	68
1614	599	3957113	166959976	166959976_ 599	68	68	68	134	68	68	85	68	112	68	92	68	68	68	68	288	68	68	68	68	68	82	68	68	115	68	146	77	68	74
1615	643	4251687	166959946	166959946_ 643	68	68	68	68	68	68	68	68	85	68	68	68	68	68	68	68	68	413	68	68	68	81	75	146	143	68	108	68	68	68
1616	115	766603	166975601	166975601_ 115	68	68	68	68	68	68	68	490	68	1466	68	68	68	68	68	68	68	68	68	68	68	68	68	68	68	68	1039	798	68	755
1617	141	907748	167020966	167020966_ 141	1429	1391	879	1838	1588	5712	68	1319	1702	1276	1745	1419	385	584	68	759	68	68	68	68	68	68	68	68	68	68	68	68	68	68
1618	163	1040868	167020615	167020615_ 163	2544	5550	3349	5872	5504	9376	4383	3582	4850	3959	5405	3451	719	1114	573	68	339	299	68	68	69	68	68	68	68	68	68	68	68	82
1619	208	1342792	167021210	167021210_ 208	68	177	102	68	68	217	68	68	68	68	68	68	68	68	68	68	68	68	68	68	68	68	68	68	68	68	68	68	68	68
1620	11	70772	167035080	167035080_ 11	268	68	68	68	139	463	200	68	68	68	68	108	68	68	68	68	68	528	68	68	68	68	68	68	68	147	68	68	68	68
1621	55	365355	167035034	167035034_ 55	68	288	68	68	136	619	221	174	228	183	292	68	68	68	94	68	68	68	68	68	68	139	196	68	68	176	68	68	68	129
1622	63	420583	167035004	167035004_ 63	387	235	68	68	68	609	257	68	265	68	287	232	75	68	102	68	68	702	68	68	68	68	237	239	68	178	68	200	68	104
1623	95	634142	167035095	167035095_ 95	338	68	68	68	242	751	316	165	68	233	339	158	87	68	68	68	68	648	68	71	68	68	174	247	68	162	68	68	68	143
1624	187	1199140	167035202	167035202_ 187	68	68	68	68	68	68	176	68	68	68	281	68	68	68	77	68	68	566	68	68	68	164	263	68	68	79	68	68	68	68
1625	196	1261785	167033844	167033844_ 196	144	68	68	68	68	524	68	68	68	68	68	68	68	68	68	441	68	68	68	68	68	68	68	68	68	68	68	68	68	68
1626	223	1438530	167035217	167035217_ 223	345	221	127	68	194	855	201	128	201	68	255	68	68	68	68	68	68	582	68	68	68	162	225	192	68	207	68	68	68	136
1627	205	1320740	167035110	167035110_ 205	68	68	68	68	68	732	68	68	68	218	292	168	68	68	68	68	68	620	68	68	68	68	188	146	68	204	68	68	68	131
1628	242	1567423	167035080	167035080_ 242	68	163	68	68	136	557	68	125	68	101	68	68	68	68	68	429	68	68	68	68	68	68	68	68	68	68	68	68	68	191
1629	258	1674185	167035263	167035263_ 258	68	68	68	68	68	609	156	68	68	68	202	89	68	68	68	68	68	457	68	68	68	169	68	225	68	68	68	68	68	68
1630	264	1714696	167035248	167035248_ 264	68	68	68	68	153	761	68	79	68	87	68	68	68	68	68	68	68	642	68	68	68	117	68	68	68	107	68	68	68	82
1631	287	1865753	167035187	167035187_ 287	303	127	68	68	68	822	238	68	68	68	164	133	68	68	68	68	68	386	68	68	68	164	174	158	68	158	68	68	68	105
1632	311	2027675	167035202	167035202_ 311	198	227	117	68	147	865	217	74	129	68	273	153	68	68	68	68	68	544	68	68	68	68	68	209	68	202	68	68	68	68
1633	333	2174965	167035156	167035156_ 333	68	68	68	68	68	704	68	68	114	96	238	68	68	68	68	68	68	68	68	68	68	68	68	68	68	68	68	68	68	114
1634	349	2285427	167035004	167035004_ 349	68	260	68	68	68	950	239	117	138	89	296	68	68	68	68	441	68	408	68	68	68	116	160	113	68	207	68	68	68	152
1635	362	2373900	167034988	167034988_ 362	68	143	68	68	68	832	227	68	126	68	68	162	68	68	68	68	68	381	68	68	68	68	208	68	68	204	68	68	68	125
1636	381	2499025	167035004	167035004_ 381	210	161	222	68	68	945	201	68	68	68	68	167	68	68	68	68	68	304	68	68	68	144	178	153	68	201	68	68	68	116
1637	400	2624175	167035049	167035049_ 400	68	165	68	68	68	874	161	68	165	106	68	68	68	68	68	68	68	315	68	68	68	68	122	147	68	184	68	68	68	85
1638	459	3021847	167034912	167034912_ 459	68	68	68	68	68	68	68	68	228	68	68	68	68	68	68	68	68	337	68	68	68	68	68	132	68	68	68	68	68	68
1639	477	3139677	167035049	167035049_ 477	68	68	68	68	134	68	333	79	177	118	68	68	68	68	68	68	68	299	68	68	68	68	231	146	68	132	68	68	68	70
1640	500	3294327	167034943	167034943_ 500	158	1098	68	68	68	68	310	68	264	238	68	68	68	68	68	435	68	239	68	88	68	179	241	161	68	195	68	68	68	99
1641	529	3485798	167034973	167034973_ 529	165	627	68	68	68	401	95	110	68	195	68	68	68	68	68	68	68	310	68	68	68	159	144	192	68	199	68	68	68	68
1642	540	3559537	167035126	167035126_ 540	68	213	68	68	68	68	68	68	68	68	68	68	68	68	68	68	68	68	68	68	68	97	68	68	68	68	68	68	68	77
1643	573	3780375	167035095	167035095_ 573	182	135	68	68	68	463	99	68	105	68	108	172	68	68	68	68	68	337	68	68	68	139	196	127	68	190	68	68	68	104
1644	599	3957113	167035156	167035156_ 599	68	169	68	68	68	68	68	78	97	68	80	68	68	68	68	68	68	441	68	68	68	124	206	68	68	68	68	68	68	111
1645	649	4292185	167035065	167035065_ 649	68	68	68	68	68	68	82	71	138	100	113	68	68	68	68	406	68	375	68	68	68	162	134	125	68	204	68	68	68	68
1646	675	4465257	167035156	167035156_ 675	68	68	68	68	68	68	68	68	78	68	68	68	68	68	68	68	68	571	68	68	68	84	68	68	68	68	68	68	68	68
1647	698	4619900	167035110	167035110_ 698	263	68	68	68	68	68	68	68	109	68	68	68	68	68	68	68	68	501	68	92	68	68	68	161	68	68	68	68	68	68
1648	712	4715635	167035080	167035080_ 712	68	68	68	68	68	68	130	85	132	107	144	68	68	68	68	365	68	599	68	75	68	68	68	144	68	221	68	68	68	68
1649	747	4951293	167035110	167035110_ 747	210	68	169	68	148	491	68	68	99	201	146	133	68	68	68	341	68	495	68	68	68	147	140	130	68	202	68	68	68	68
1650	785	5201678	167035080	167035080_ 785	186	68	139	68	148	1073	80	68	157	82	68	68	68	68	68	68	68	539	68	68	68	174	68	194	68	192	68	68	68	84
1651	811	5378425	167035141	167035141_ 811	299	264	123	68	139	1134	124	68	147	68	68	68	68	68	68	68	68	560	68	68	68	165	162	68	68	190	68	170	68	73
1652	834	5533085	167035065	167035065_ 834	221	68	68	68	128	912	171	107	165	68	142	151	68	68	68	394	68	865	68	68	68	159	182	156	68	262	68	68	68	117
1653	855	5672993	167035126	167035126_ 855	210	68	68	68	126	832	110	68	151	116	68	68	68	68	68	506	68	631	68	68	68	150	130	68	68	235	68	68	68	68
1654	881	5842391	167035217	167035217_ 881	644	68	277	68	129	922	161	68	68	68	277	68	68	68	99	68	68	386	68	68	68	184	68	68	68	216	68	68	68	104
1655	905	6004387	167035141	167035141_ 905	68	479	68	68	156	950	130	204	121	68	315	147	68	68	68	400	68	544	68	146	68	68	235	132	68	211	68	68	68	120
1656	1003	6659847	167035126	167035126_1003	68	68	68	68	68	959	68	148	274	68	226	178	68	68	68	68	68	446	68	68	68	208	235	68	68	195	68	68	68	68
1657	1027	6821830	167035339	167035339_1027	68	181	68	68	228	662	220	68	246	68	259	111	68	68	68	68	68	430	68	68	68	164	68	108	68	125	68	68	68	131
1658	1075	7068487	167035553	167035553_1075	68	68	68	68	68	595	68	68	105	94	68	68	68	68	68	68	68	68	68	68	68	68	68	68	68	68	68	68	68	68
1659	1096	7203840	167035370	167035370_1096	249	260	68	68	264	742	163	156	169	68	186	153	68	68	68	68	68	582	68	68	68	170	208	68	68	135	68	68	68	141
1660	1136	7466055	167035110	167035110_1136	68	68	68	68	68	619	105	112	68	68	139	68	68	68	68	68	68	68	68	68	68	68	68	68	68	161	68	68	68	73
1661	1159	7603380	167035324	167035324_1159	1326	625	855	68	250	690	68	166	145	68	166	210	92	172	103	512	68	713	68	68	306	200	166	168	68	173	68	68	68	145
1662	1162	7625335	167035355	167035355_1162	68	266	68	68	68	68	68	68	68	68	68	93	68	68	68	68	68	68	68	68	68	68	68	68	68	175	68	68	68	68
1663	1229	8042252	167035477	167035477_1229	68	68	68	68	136	416	105	116	169	124	152	68	68	68	68	68	68	566	68	68	68	137	68	158	68	150	68	68	68	91
1664	1247	8159248	167035339	167035339_1247	68	68	68	68	68	586	83	100	68	68	133	98	68	68	68	68	68	68	68	68	68	68	68	68	68	68	68	68	68	90
1665	1264	8261949	167035034	167035034_1264	68	68	68	68	123	586	102	68	68	123	215	68	68	68	98	68	68	68	68	68	68	112	68	197	68	68	68	68	68	68
1666	1282	8369708	167035294	167035294_1282	294	153	68	68	139	714	103	71	115	68	144	126	68	68	68	68	68	68	68	68	68	68	68	68	68	105	68	68	68	100
1667	1363	8837175	167035187	167035187_1363	68	163	68	68	68	633	113	75	132	147	158	68	68	68	76	68	68	68	68	68	68	187	148	68	68	136	68	68	68	68
1668	1386	8981186	167035095	167035095_1386	68	68	68	68	68	581	122	78	68	68	102	122	68	68	68	68	68	68	68	68	68	68	68	68	68	93	68	68	68	101
1669	1401	9077283	167035110	167035110_1401	68	205	68	68	68	68	127	68	68	68	116	89	68	68	68	68	68	68	68	68	68	142	68	68	68	68	68	68	68	68
1670	1422	9210500	167035294	167035294_1422	68	137	68	68	68	302	68	69	151	113	127	167	68	68	68	68	68	68	68	68	68	68	68	123	68	121	68	68	68	81
1671	1450	9396896	167035095	167035095_1450	68	153	68	68	68	444	99	68	68	117	135	96	68	68	68	68	68	68	68	68	68	68	144	68	68	68	68	68	68	68
1672	1487	9617180	167035080	167035080_1487	68	68	68	68	68	364	90	68	68	68	108	119	68	68	68	68	68	68	68	68	68	68	68	68	68	68	68	68	68	68
1673	1511	9765400	167035187	167035187_1511	68	163	68	68	68	68	149	68	133	68	125	68	68	68	68	68	68	68	68	68	68	68	68	68	68	68	68	68	68	68
1674	1595	10140143	167035965	167035965_1595	68	68	68	68	68	572	68	68	68	68	68	68	68	68	68	68	68	68	68	68	68	68	68	132	68	96	68	68	68	68
1675	1724	10727716	167035019	167035019_1724	68	68	68	68	68	321	68	68	68	68	135	68	68	68	68	68	68	68	68	68	68	68	68	68	68	68	68	68	68	130
1676	1991	12117594	167037613	167037613_1991	68	68	68	68	68	68	68	68	68	138	68	68	101	68	86	68	68	68	68	68	68	68	68	68	68	68	68	68	68	68
1677	927	6151685	167035202	167035202_ 927	273	364	68	68	177	978	195	167	154	139	326	68	68	68	71	68	68	953	68	68	68	261	221	68	68	199	68	68	68	121
1678	979	6501478	167035202	167035202_ 979	68	219	231	68	217	1002	247	167	228	68	230	68	68	68	68	68	68	718	68	68	68	228	285	178	68	164	68	68	68	148
1679	1654	10407985	167037170	167037170_1654	68	68	68	68	68	68	68	68	68	68	68	105	68	68	68	68	68	424	68	68	68	68	68	116	68	68	68	68	68	68
1680	758	5024935	167046417	167046417_ 758	68	68	68	68	68	68	68	68	68	68	68	68	324	382	68	68	68	68	68	68	68	68	68	68	68	68	68	313	622	184
1681	772	5113347	167043243	167043243_ 772	68	68	68	68	68	68	68	68	68	68	68	68	189	68	68	241	68	68	68	68	68	68	68	68	68	68	68	68	448	73
1682	1045	6916572	167050354	167050354_1045	54319	45802	41706	9634	11786	21103	4316	6227	6156	4091	7420	5756	10991	11027	11519	64729	58760	54944	25190	22788	32934	10438	13019	10837	5089	4334	5700	9222	8552	7498
1683	1064	7005728	167050491	167050491_1064	68	68	15870	68	68	68	68	68	1451	68	68	68	68	68	68	68	68	68	68	3846	68	68	68	68	68	68	68	68	1935	68
1684	1109	7291152	167049530	167049530_1109	939	635	593	68	148	68	68	68	68	68	68	68	185	68	68	1583	1218	1154	499	572	376	68	68	68	68	68	68	68	113	68
1685	1128	7416306	167049316	167049316_1128	773	437	491	68	68	68	68	68	76	68	68	68	68	129	68	677	472	68	430	313	68	68	68	68	68	68	68	68	68	68
1686	878	5827643	167050491	167050491_ 878	3740	2977	2322	698	773	283	282	424	398	68	433	398	499	542	436	4027	4369	4318	1515	1363	1904	68	790	68	68	330	68	549	423	553
1687	1088	7153798	167050705	167050705_1088	1679	1141	68	179	68	283	68	68	68	68	174	109	68	68	68	68	68	68	68	68	68	68	68	68	68	68	68	419	68	201
1688	1174	7706342	167050751	167050751_1174	240	171	156	68	68	68	68	68	68	68	68	68	68	90	68	68	68	68	68	68	68	68	68	68	68	68	68	68	68	68
1689	234	1512198	167072281	167072281_ 234	102	68	68	68	68	68	68	68	68	68	68	68	68	68	68	68	215	68	68	68	68	68	85	68	68	68	68	79	68	68
1690	531	3500525	167071152	167071152_ 531	193	143	156	68	68	68	68	68	68	68	68	68	68	68	68	68	68	68	82	68	68	68	68	68	68	68	68	68	68	68
1691	567	3743557	167069138	167069138_ 567	123	68	100	68	68	68	68	68	68	68	68	68	68	68	68	68	68	68	122	68	68	84	68	68	68	68	68	68	68	68
1692	584	3854012	167071579	167071579_ 584	184	125	149	68	68	68	68	68	68	68	68	68	68	68	68	68	68	68	68	68	68	68	68	68	68	68	68	68	68	68
1693	601	3971882	167071274	167071274_ 601	184	68	68	68	68	68	68	68	68	68	68	68	68	68	68	68	68	68	68	68	73	68	68	104	68	68	68	68	68	68
1694	636	4207500	167071457	167071457_ 636	68	195	68	68	68	68	68	68	68	68	68	68	68	68	68	68	68	68	140	68	75	68	68	68	68	68	68	68	68	68
1695	651	4303275	167071442	167071442_ 651	245	191	152	68	68	68	68	68	68	68	68	68	68	94	68	68	68	68	68	68	68	68	164	111	68	68	68	68	68	68
1696	676	4472613	167071289	167071289_ 676	68	68	262	68	68	68	68	68	68	68	68	68	68	68	70	68	262	68	81	68	134	86	68	68	68	68	68	68	68	68
1697	705	4664087	167071533	167071533_ 705	256	68	245	68	68	68	68	68	68	70	68	68	68	142	68	68	68	68	133	68	79	68	68	68	68	68	68	110	68	68
1698	721	4774549	167071899	167071899_ 721	299	258	247	68	68	68	68	68	68	68	68	88	68	68	76	68	68	68	68	68	68	68	68	68	68	68	68	68	92	68
1699	750	4966078	167071472	167071472_ 750	254	68	234	68	68	68	68	68	68	68	68	68	68	68	68	68	68	68	68	68	160	68	68	68	68	68	68	68	68	68
1700	763	5054395	167071396	167071396_ 763	68	300	68	68	68	68	68	68	68	68	68	68	68	68	68	68	68	68	153	68	105	68	118	110	68	68	68	68	68	68
1701	776	5142763	167071579	167071579_ 776	619	812	750	68	68	68	186	68	68	294	219	283	68	254	211	68	1470	68	447	68	505	469	473	419	580	210	266	334	139	68
1702	799	5297453	167071487	167071487_ 799	541	68	68	68	68	68	68	68	68	68	138	68	68	68	108	68	400	68	68	68	248	68	103	165	92	68	68	68	68	68
1703	820	5437345	167071640	167071640_ 820	719	1877	918	68	68	68	68	68	68	129	68	132	68	68	116	68	411	68	294	68	365	164	118	190	68	119	159	166	68	68
1704	845	5606713	167071701	167071701_ 845	492	768	600	68	68	68	68	68	68	68	68	68	68	76	68	68	68	68	200	68	180	68	68	68	68	68	68	68	68	68
1705	859	5695085	167071487	167071487_ 859	530	473	458	68	68	68	68	68	68	68	68	68	68	250	241	68	385	68	323	68	156	68	158	85	96	68	96	68	78	68
1706	877	5820280	167071518	167071518_ 877	233	254	252	68	68	68	83	68	68	151	164	68	68	68	68	68	68	68	161	68	68	159	172	249	68	68	122	200	291	68
1707	922	6122215	167071625	167071625_ 922	464	344	396	68	68	68	68	68	68	83	146	107	68	128	126	68	483	68	166	68	151	102	132	110	68	68	68	81	97	68
1708	924	6133263	167071777	167071777_ 924	68	68	438	68	68	68	68	68	68	68	68	68	68	76	68	68	68	68	193	68	68	68	68	68	68	68	68	68	68	68
1709	943	6262136	167071457	167071457_ 943	411	368	462	68	68	68	68	68	68	68	68	68	68	68	109	68	68	68	68	68	238	87	89	68	78	68	68	94	68	68
1710	948	6291646	167071701	167071701_ 948	831	707	679	68	68	68	68	68	68	115	87	155	68	213	102	68	591	68	619	68	516	68	120	68	68	68	68	129	126	68
1711	970	6439013	167071640	167071640_ 970	68	68	68	68	68	68	68	68	68	68	68	68	68	68	68	68	68	68	243	68	68	68	68	68	68	68	68	68	68	68
1712	981	6512577	167071945	167071945_ 981	324	262	354	68	68	68	68	68	68	68	68	68	68	68	68	68	68	68	68	68	197	68	68	68	68	68	68	74	68	68
1713	1023	6796049	167071579	167071579_1023	182	294	285	68	68	68	68	68	68	68	76	68	68	68	68	68	68	68	145	68	107	68	68	68	68	68	68	68	68	68
1714	1123	7379428	167071808	167071808_1123	186	169	173	68	68	68	68	68	68	68	68	68	68	68	68	68	68	68	68	68	73	68	68	68	68	68	68	68	68	68
1715	1180	7743163	167071701	167071701_1180	158	135	186	68	68	68	68	68	68	68	68	68	68	68	68	68	68	68	113	68	68	68	68	68	68	68	82	68	68	68
1716	1224	8006639	167071548	167071548_1224	123	199	68	68	68	68	68	68	68	68	68	68	68	68	68	68	68	68	68	68	97	68	68	68	68	68	68	68	68	68
1717	1396	9049212	167071899	167071899_1396	327	141	403	68	68	68	68	68	68	68	68	68	68	68	68	68	68	68	363	68	246	68	68	68	68	68	68	68	68	68
1718	1584	10094287	167071671	167071671_1584	68	68	68	68	68	68	68	68	68	99	317	68	68	157	68	68	68	68	68	68	68	68	68	68	253	68	68	648	68	68
1719	1584	10094287	167071472	167071472_1584	10886	8594	11603	1337	68	68	68	68	483	68	573	550	68	68	338	68	1033	68	7720	6632	6942	1530	1711	1760	896	264	778	1572	1516	1221
1720	1945	11800890	167071991	167071991_1945	268	68	97	68	68	68	68	68	68	68	68	68	68	68	68	68	68	68	77	68	68	68	68	68	68	68	68	68	68	68
1721	266	1725783	167082977	167082977_ 266	68	68	68	68	68	68	68	68	68	68	68	68	68	239	268	68	68	68	68	68	68	68	68	68	68	68	68	115	141	68
1722	525	3463705	167082764	167082764_ 525	68	68	68	68	68	68	73	68	68	68	68	68	68	182	159	68	68	68	68	68	68	68	68	68	68	68	68	68	68	68
1723	627	4144913	167082932	167082932_ 627	68	68	68	68	68	68	68	68	68	68	68	68	68	180	230	68	68	68	68	68	68	68	68	68	68	68	68	178	141	68
1724	732	4848192	167082809	167082809_ 732	68	68	68	68	68	68	68	68	68	68	68	68	68	92	157	68	68	68	68	68	68	68	68	68	68	68	68	68	95	68
1725	775	5135400	167083389	167083389_ 775	68	68	68	68	68	68	68	68	68	68	68	68	68	68	68	68	68	68	68	68	68	68	68	68	68	271	68	118	201	68
1726	816	5407928	167083054	167083054_ 816	68	68	68	68	68	68	68	68	68	68	68	68	68	204	68	68	68	68	68	68	68	68	68	68	68	68	68	293	221	68
1727	845	5606713	167080811	167080811_ 845	68	68	68	68	68	68	68	68	68	68	68	68	68	143	180	68	68	68	68	68	68	68	68	68	68	68	68	68	146	68
1728	892	5916013	167080231	167080231_ 892	68	68	68	68	68	68	68	68	68	68	68	68	68	68	216	68	68	68	68	68	68	68	68	68	68	68	68	94	245	68
1729	910	6041208	167081192	167081192_ 910	68	68	68	68	68	68	68	68	68	68	84	68	68	130	168	68	68	68	68	68	68	68	68	68	68	68	68	68	205	68
1730	933	6195858	167082977	167082977_ 933	68	68	68	68	68	68	68	68	68	68	147	68	68	68	68	68	68	68	68	68	68	68	68	68	68	68	68	163	174	68
1731	998	6630350	167080673	167080673_ 998	68	68	68	68	68	68	68	68	68	68	68	68	68	167	181	68	68	68	68	68	68	68	68	68	68	68	68	218	323	68
1732	1025	6807133	167082886	167082886_1025	68	68	68	68	68	68	68	68	68	89	68	68	68	297	277	68	68	68	68	68	68	68	68	68	68	68	68	390	753	68
1733	1080	7095810	167082672	167082672_1080	68	68	68	68	68	68	68	68	68	68	68	98	68	146	276	68	68	68	68	68	68	68	68	68	68	141	164	228	347	68
1734	1111	7302049	167082870	167082870_1111	68	68	68	68	68	68	69	68	68	129	78	129	68	483	453	68	68	68	68	68	68	68	110	72	68	231	226	551	847	68
1735	1129	7423326	167082870	167082870_1129	68	68	68	68	68	68	68	68	68	68	68	68	68	279	308	68	68	68	68	68	68	68	68	68	68	68	68	349	68	68
1736	1371	8886875	167094559	167094559_1371	68	68	68	68	437	68	68	924	1224	68	598	437	208	171	121	68	68	68	68	68	68	68	802	808	68	1013	1467	741	1205	955
1737	857	5687728	167107910	167107910_ 857	186	68	163	68	68	68	68	68	68	68	68	68	68	68	68	68	68	68	68	68	72	68	68	68	68	68	68	68	68	68
1738	911	6048578	167107925	167107925_ 911	476	68	386	68	106	68	68	68	114	68	68	68	68	68	68	370	272	68	68	68	221	68	68	94	105	68	68	68	68	68
1739	944	6269613	167108368	167108368_ 944	168	68	186	68	68	68	68	79	68	68	68	68	68	68	68	68	68	68	68	68	68	68	68	68	68	68	68	68	68	68
1740	972	6453607	167107971	167107971_ 972	245	68	172	219	180	68	414	469	605	68	68	407	1033	802	764	68	68	68	68	68	117	68	574	610	586	394	594	1092	1035	872
1741	980	6505158	167108109	167108109_ 980	68	68	68	68	68	68	68	179	68	68	68	80	68	98	118	68	68	68	68	68	68	68	89	68	162	68	68	68	68	68
1742	1115	7327868	167108673	167108673_1115	2289	1582	1945	74	68	68	68	68	68	68	68	68	68	68	68	68	68	68	68	68	68	68	68	122	68	68	68	68	68	68
1743	950	6306342	167144211	167144211_ 950	158	112	139	68	68	68	68	68	68	68	68	68	68	68	68	68	68	68	68	68	68	68	68	68	68	68	68	68	68	68
1744	1030	6843955	167144424	167144424_1030	68	526	606	68	1071	68	272	496	68	266	715	492	68	666	720	68	68	68	800	739	521	648	713	754	207	68	68	68	307	448
1745	1054	6956955	167144211	167144211_1054	68	68	68	1955	2328	68	568	610	955	267	938	653	833	715	724	68	68	68	3859	3384	2795	2341	2623	2894	304	68	68	282	338	625
1746	1066	7017820	167144379	167144379_1066	68	68	68	68	174	68	68	68	68	68	68	68	791	68	128	68	68	68	68	68	68	68	68	68	68	68	68	68	68	68
1747	1091	7168485	167144257	167144257_1091	68	68	68	68	68	68	68	68	68	68	68	68	68	68	68	68	68	68	68	205	205	68	68	135	68	68	68	68	68	68
1748	1103	7246871	167144196	167144196_1103	301	68	333	68	68	68	68	68	68	68	68	68	68	68	68	68	68	68	263	68	68	68	68	68	68	68	68	68	68	68
1749	1117	7342598	167144348	167144348_1117	1983	352	3170	117	68	68	68	68	68	68	70	68	68	68	428	68	2009	1982	2571	2316	603	68	68	77	68	68	68	68	68	68
1750	1131	7437376	167144485	167144485_1131	693	314	1228	68	68	68	68	68	68	68	68	68	270	68	68	68	68	68	693	512	187	68	68	68	68	68	68	68	68	68
1751	1189	7802173	167144455	167144455_1189	845	973	1493	668	773	1428	539	582	68	481	574	566	671	68	463	68	4251	4275	949	1069	756	582	685	672	670	68	68	617	515	478
1752	1193	7831252	167144089	167144089_1193	68	455	68	68	68	293	68	68	68	68	68	181	68	68	68	68	68	68	68	68	116	220	68	68	68	68	68	68	68	68
1753	935	6206913	167144257	167144257_ 935	992	1042	719	68	80	68	68	69	68	68	68	68	100	68	68	68	68	68	382	281	461	68	68	68	68	68	68	68	68	68
1754	1151	7556567	167144531	167144531_1151	668	542	1031	68	68	68	68	68	68	68	68	68	220	68	124	68	68	68	68	86	261	68	68	68	68	68	68	68	68	68
1755	1171	7684248	167144455	167144455_1171	432	584	732	68	74	68	68	177	68	68	169	68	154	68	168	68	822	68	279	359	68	68	85	68	68	68	68	184	71	182
1756	1219	7978825	167144440	167144440_1219	364	308	570	68	117	68	68	68	68	68	68	68	90	68	68	68	591	522	292	235	164	68	150	68	94	68	68	68	68	68
1757	1276	8331438	167144485	167144485_1276	163	157	375	68	68	68	68	68	68	68	68	68	68	68	68	68	68	68	128	128	68	68	68	68	68	68	68	68	68	68
1758	1366	8851510	167206009	167206009_1366	68	68	68	68	374	68	1124	763	936	68	460	277	205	139	68	68	68	68	68	68	68	653	647	684	1065	846	1106	593	908	68
1759	1384	8970217	167205917	167205917_1384	68	68	68	68	133	68	83	88	68	68	68	68	99	68	68	68	68	68	68	68	68	202	148	68	68	68	77	97	68	68
1760	1363	8837175	167317413	167317413_1363	68	68	68	68	68	68	491	68	369	68	120	68	68	68	68	68	68	68	68	68	68	177	68	68	351	347	441	68	220	165
1761	173	1107135	167904709	167904709_ 173	68	68	68	68	68	68	68	68	68	68	68	68	68	68	120	1089	976	68	68	68	68	68	68	68	68	68	68	68	68	68
1762	190	1217600	167904434	167904434_ 190	179	68	68	68	68	68	68	68	68	68	68	68	68	68	116	983	781	68	148	68	68	68	68	91	68	68	68	68	68	68
1763	218	1409077	167904816	167904816_ 218	292	68	68	68	68	68	78	68	68	104	68	68	68	68	68	647	313	68	182	68	68	68	68	130	68	68	68	71	68	68
1764	235	1519535	167904831	167904831_ 235	68	68	68	116	68	68	68	68	68	68	68	68	68	68	68	518	416	68	68	68	68	68	68	68	68	68	68	78	68	68
1765	280	1821477	167905106	167905106_ 280	200	68	68	119	91	68	68	68	68	68	68	68	68	68	68	394	308	68	97	68	68	94	68	96	68	68	68	70	68	68
1766	311	2027675	167904984	167904984_ 311	133	68	68	99	68	68	68	68	68	68	68	68	68	68	68	68	68	68	71	68	68	149	68	85	68	68	68	71	68	68
1767	356	2329605	167904190	167904190_ 356	119	68	68	68	80	68	68	68	68	68	68	68	68	68	68	68	68	68	68	68	68	68	68	82	68	68	68	104	68	68
1768	198	1272840	167973129	167973129_ 198	68	68	68	166	68	312	72	68	68	68	68	95	68	68	68	68	68	68	68	68	68	99	105	161	68	175	94	68	68	68
1769	1325	8612587	167979675	167979675_1325	68	68	68	73	68	68	168	68	252	68	68	68	68	68	68	68	68	68	68	68	68	68	68	68	68	68	175	68	179	287
1770	116	772790	167997833	167997833_ 116	1062	2957	2065	1340	1194	2860	788	597	964	391	887	507	68	68	68	68	68	68	68	68	68	68	68	68	68	68	68	68	68	68
1771	164	1048238	168024948	168024948_ 164	68	68	68	68	68	68	68	188	213	179	235	122	68	68	68	68	68	68	68	68	68	68	68	68	68	68	68	68	68	68
1772	851	5643535	168030533	168030533_ 851	186	858	68	68	68	68	68	68	174	146	196	167	68	68	68	68	68	947	89	68	68	68	190	68	68	196	68	158	68	68
1773	870	5768732	168032257	168032257_ 870	68	68	68	68	68	401	68	68	68	68	68	68	68	68	68	68	68	68	68	68	68	68	68	68	68	68	68	200	68	68
1774	895	5938107	168030319	168030319_ 895	147	68	68	68	68	68	68	128	144	133	189	151	68	68	68	68	68	550	79	68	68	68	261	68	68	167	68	160	68	68
1775	907	6019127	168030411	168030411_ 907	270	68	68	68	68	68	68	69	138	68	161	68	68	68	68	68	68	490	68	68	68	68	174	68	68	68	68	71	68	68
1776	924	6133263	168030319	168030319_ 924	68	68	68	68	68	68	68	68	69	72	105	68	68	68	68	68	68	386	68	68	68	68	95	68	68	68	68	68	68	68
1777	974	6468335	168030579	168030579_ 974	68	68	68	68	68	68	68	68	106	68	68	68	68	68	68	68	68	68	68	68	68	68	118	68	68	69	68	68	68	68
1778	1019	6770319	168030029	168030029_1019	68	68	68	68	68	68	68	68	68	68	68	68	68	68	68	68	68	397	68	68	77	68	68	68	68	68	68	68	68	68
1779	2066	12618332	168030106	168030106_2066	68	68	68	68	68	68	68	68	94	68	139	68	68	68	68	68	68	68	68	68	68	68	68	68	68	170	68	75	68	68
1780	2104	12876080	168029877	168029877_2104	68	68	68	68	68	68	68	68	68	68	68	115	68	68	68	68	68	68	68	68	68	68	68	68	68	132	68	181	68	68
1781	2138	13104368	168030106	168030106_2138	68	68	68	68	68	68	68	73	68	68	116	68	68	68	68	68	68	68	68	68	68	68	68	68	68	81	68	68	68	68
1782	171	1092407	168041916	168041916_ 171	901	68	68	68	68	68	68	353	202	195	285	250	68	68	68	68	68	68	68	68	68	68	68	68	68	68	68	68	68	68
1783	880	5838693	168053848	168053848_ 880	313	314	68	68	68	68	68	68	68	68	68	68	68	68	68	459	354	403	68	152	269	68	68	68	68	68	68	68	68	68
1784	1043	6909512	168053558	168053558_1043	8274	6193	68	68	68	68	68	68	68	68	68	68	68	68	68	68	68	68	2395	68	68	68	68	68	68	68	68	68	68	68
1785	1044	6914218	168053680	168053680_1044	4688	4114	4780	1419	1532	2605	68	935	68	498	951	871	68	1490	1598	8919	6651	8512	3202	2948	4068	1392	1650	1387	871	457	68	994	919	929
1786	1058	6972428	168053818	168053818_1058	2730	68	2128	68	68	68	68	68	68	68	68	68	1231	544	68	2590	68	3175	68	1705	68	68	68	68	306	233	68	621	456	68
1787	1069	7029888	168053741	168053741_1069	640	635	982	110	141	529	68	165	68	68	149	68	68	302	275	68	1336	68	502	68	916	68	68	68	68	68	68	173	108	68
1788	1080	7095810	168054031	168054031_1080	68	68	478	68	68	68	68	68	68	68	68	68	101	111	68	68	267	68	166	68	347	68	68	68	68	68	68	68	68	68
1789	190	1217600	168066742	168066742_ 190	68	161	152	68	68	68	68	68	68	68	68	68	68	68	68	68	68	413	68	68	68	72	68	68	68	68	68	68	68	68
1790	212	1364887	168066940	168066940_ 212	68	556	257	68	68	68	68	68	68	68	68	68	68	68	68	68	68	68	68	68	68	165	68	68	68	68	68	68	68	68
1791	277	1799418	168066223	168066223_ 277	68	68	68	68	68	68	68	68	68	68	68	68	68	68	68	68	231	228	68	68	68	81	68	68	68	68	68	68	68	68
1792	386	2528442	168066010	168066010_ 386	68	78	130	68	68	68	68	68	68	68	68	68	68	68	68	68	68	245	68	68	68	72	68	68	68	68	68	68	68	68
1793	742	4914583	168066605	168066605_ 742	68	68	192	68	68	68	68	68	68	68	68	68	68	68	68	68	293	419	68	68	68	68	68	68	68	68	68	68	68	68
1794	767	5083947	168066864	168066864_ 767	68	167	104	68	68	68	68	68	68	68	68	68	68	68	68	68	267	419	68	68	68	68	68	68	68	68	68	68	68	68
1795	827	5481565	168066833	168066833_ 827	68	143	68	68	68	68	68	771	68	873	68	68	1661	1786	1293	68	68	68	68	68	68	746	1551	1129	2364	2009	2407	5008	10472	3444
1796	1596	10142319	168075089	168075089_1596	920	669	1130	68	68	68	68	68	68	68	68	68	68	68	68	68	68	68	595	285	68	68	68	68	68	68	68	68	68	68
1797	768	5091218	168103531	168103531_ 768	68	68	68	68	68	68	68	84	68	68	68	68	68	68	68	68	68	68	68	68	68	68	68	94	68	68	68	68	98	68
1798	856	5680357	168102814	168102814_ 856	68	68	68	68	99	387	68	68	68	68	68	68	68	68	68	68	205	68	68	68	68	68	68	68	68	68	68	68	68	68
1799	915	6070707	168102997	168102997_ 915	68	68	68	68	134	241	68	68	68	68	68	68	68	68	68	68	68	68	258	68	198	68	68	68	68	68	68	68	68	68
1800	1120	7364690	168148102	168148102_1120	68	68	140	68	68	68	68	68	68	68	68	68	68	68	68	241	68	68	248	202	68	68	68	68	68	68	68	68	68	68
1801	1192	7824230	168147812	168147812_1192	68	68	68	68	68	68	68	68	68	68	68	68	93	68	68	388	68	272	68	68	68	68	68	68	68	68	68	68	78	68
1802	111	737280	168836227	168836227_ 111	68	68	68	68	68	68	68	68	68	68	68	68	68	68	912	7765	8070	8468	1586	68	68	2565	3051	2017	3160	68	68	68	1458	1807
1803	165	1051923	168836197	168836197_ 165	68	68	68	68	68	68	68	68	68	68	68	68	68	68	68	10862	10830	8909	68	68	68	68	68	68	68	68	68	68	68	68
1804	184	1180778	168836319	168836319_ 184	68	68	68	68	68	68	68	68	68	68	68	68	68	68	68	9761	68	68	1513	68	68	68	2161	68	68	68	68	68	68	68
1805	25	162845	168876068	168876068_ 25	68	68	68	131	68	68	68	68	68	68	68	68	68	68	68	68	68	68	68	68	101	68	68	68	68	147	68	68	68	68
1806	50	332245	168949860	168949860_ 50	68	68	68	189	68	68	68	68	68	68	68	68	68	68	68	68	68	68	68	68	68	68	68	68	243	68	187	68	68	68
1807	72	479530	168949524	168949524_ 72	68	68	68	269	68	68	68	68	68	68	68	68	68	68	68	68	68	68	68	68	68	68	68	68	260	68	151	68	68	68
1808	96	641503	168949463	168949463_ 96	68	68	68	243	68	68	68	68	68	68	68	68	68	68	68	68	68	68	68	68	68	68	68	68	207	68	240	68	68	68
1809	303	1976127	168948990	168948990_ 303	68	68	68	162	68	68	68	68	68	68	68	68	68	68	68	68	68	68	68	68	68	68	68	68	107	68	128	68	68	68
1810	364	2381168	168949570	168949570_ 364	68	68	68	192	68	68	68	68	68	68	68	68	68	68	68	68	68	68	68	68	68	68	68	68	105	68	115	68	68	68
1811	425	2793608	168949539	168949539_ 425	68	68	68	172	68	68	68	68	68	68	68	68	68	68	68	68	68	68	68	68	68	68	68	68	100	68	109	68	68	68
1812	512	3375335	168948624	168948624_ 512	68	68	68	68	68	68	68	68	68	68	68	68	68	68	68	312	68	68	68	68	68	68	68	68	174	68	104	68	68	68
1813	534	3522628	168949173	168949173_ 534	68	68	68	155	68	68	68	68	68	68	68	68	68	68	68	68	68	68	68	68	68	68	68	68	100	68	128	68	68	68
1814	115	766603	168981812	168981812_ 115	2118	14481	10714	3490	6577	18039	8205	4789	3937	6800	9164	3943	251	281	68	68	68	68	68	68	68	68	68	68	68	68	68	1546	493	703
1815	152	969573	168981689	168981689_ 152	68	68	68	153	68	68	232	68	68	68	249	106	68	68	68	68	68	68	68	68	68	68	68	68	68	86	68	68	68	68
1816	165	1051923	168999710	168999710_ 165	68	68	68	68	68	68	68	68	68	68	68	68	68	68	68	68	68	68	276	255	546	68	68	68	68	68	68	68	68	68
1817	176	1125542	169014679	169014679_ 176	68	175	68	198	226	68	137	206	68	68	237	68	68	68	68	68	68	68	68	68	68	68	309	68	68	344	68	68	68	99
1818	195	1254427	169014954	169014954_ 195	68	98	68	68	68	68	68	68	68	68	188	68	68	68	68	68	215	68	68	68	68	68	68	68	68	156	68	68	68	68
1819	218	1409077	169014725	169014725_ 218	68	112	68	68	68	68	88	68	68	68	100	68	68	68	68	68	68	68	68	68	68	68	68	68	68	116	68	68	68	68
1820	583	3850325	169014236	169014236_ 583	68	68	68	191	156	68	85	68	68	68	68	68	68	68	68	68	68	68	68	68	68	68	110	68	68	68	68	68	68	68
1821	948	6291646	169014709	169014709_ 948	68	68	68	68	68	68	82	68	68	68	68	68	68	68	68	335	298	68	68	68	68	68	68	68	68	68	68	68	68	68
1822	958	6357877	169013809	169013809_ 958	68	68	68	76	68	68	73	68	68	68	68	68	68	68	68	276	68	68	68	68	68	68	68	68	68	78	68	68	68	68
1823	1402	9084117	169014587	169014587_1402	68	68	68	110	68	68	68	68	68	68	114	68	68	68	68	677	68	68	68	68	68	68	68	68	68	68	68	68	68	68
1824	1518	9799940	169014481	169014481_1518	68	68	68	71	68	68	86	119	68	68	68	68	68	68	68	68	68	68	68	68	68	68	68	68	68	104	68	68	68	68
1825	1696	10585355	169014481	169014481_1696	68	165	68	121	68	68	68	71	68	68	68	68	68	68	68	68	68	68	68	68	68	68	68	68	68	68	68	68	68	68
1826	1824	11132118	169014343	169014343_1824	68	703	399	219	68	68	68	68	68	68	68	68	68	68	68	759	1593	68	68	68	68	68	68	68	68	68	68	68	68	68
1827	1843	11208052	169014755	169014755_1843	68	693	68	146	68	68	68	68	68	68	68	68	68	68	68	68	457	68	68	68	68	68	68	68	68	68	68	68	68	68
1828	1862	11291730	169014160	169014160_1862	68	685	68	68	251	68	68	68	68	68	105	68	68	68	68	68	68	68	68	68	68	68	68	68	68	96	68	68	68	68
1829	1916	11609420	169014633	169014633_1916	68	207	68	68	166	68	80	89	68	68	95	68	68	68	68	68	68	68	68	68	68	68	68	68	68	79	68	68	68	86
1830	1929	11697886	169014389	169014389_1929	68	68	68	198	68	68	68	68	68	68	174	68	68	68	68	68	68	68	68	68	68	68	124	68	68	158	68	68	68	111
1831	1964	11933487	169014404	169014404_1964	68	594	68	986	703	68	683	528	68	68	821	68	68	162	131	1654	1706	68	68	68	68	68	1109	68	68	695	68	68	68	589
1832	1968	11959219	169014282	169014282_1968	68	772	68	548	462	68	343	97	68	68	507	68	68	68	68	712	200	68	68	68	68	68	68	68	68	158	68	68	68	103
1833	1984	12066004	169014633	169014633_1984	68	68	68	123	201	68	68	68	68	68	75	68	68	68	68	68	68	68	68	68	68	68	68	68	68	68	68	68	68	68
1834	1998	12161747	169014282	169014282_1998	68	181	68	68	68	68	122	68	68	68	68	68	68	68	68	68	68	68	68	68	68	68	112	68	68	121	68	68	68	68
1835	2023	12331125	169014404	169014404_2023	68	147	68	144	134	68	68	74	68	68	68	68	68	68	68	68	68	68	68	68	68	68	160	68	68	68	68	68	68	68
1836	2035	12412177	169014481	169014481_2035	68	68	68	162	156	68	127	68	68	68	100	68	68	68	68	68	68	68	68	68	68	68	68	68	68	84	68	68	68	68
1837	2047	12493132	169014603	169014603_2047	68	68	68	88	147	68	99	96	68	68	68	68	68	68	68	68	246	68	68	68	68	68	124	68	68	68	68	68	68	68
1838	2065	12610962	169014389	169014389_2065	68	68	68	68	82	68	68	105	68	68	97	68	68	68	68	68	68	68	68	68	68	68	75	68	68	204	68	68	68	125
1839	2089	12772980	169014053	169014053_2089	68	68	68	181	68	68	69	102	68	68	111	68	68	68	68	68	68	68	68	68	68	68	68	68	68	84	68	68	68	81
1840	2121	12993903	169014175	169014175_2121	68	179	68	68	150	68	117	72	68	68	120	68	68	68	68	68	68	68	68	68	68	68	68	68	68	102	68	68	68	127
1841	2155	13222332	169014297	169014297_2155	68	68	68	68	68	68	110	68	68	68	68	68	68	68	68	68	68	68	68	68	68	68	122	68	68	81	68	68	68	68
1842	2170	13325295	169015091	169015091_2170	68	125	68	116	68	68	68	68	68	68	68	68	68	68	68	68	68	68	68	68	68	68	68	68	68	68	68	68	68	70
1843	2225	13686338	169013977	169013977_2225	68	90	68	68	68	68	68	68	68	68	68	68	68	68	68	68	68	68	68	68	68	68	118	68	68	107	68	68	68	68
1844	291	1895113	169069748	169069748_ 291	68	68	68	68	68	68	71	71	68	68	68	68	68	68	68	68	68	68	68	68	68	68	68	68	127	72	68	93	68	68
1845	827	5481565	169070038	169070038_ 827	68	68	68	68	68	68	68	68	68	68	68	68	148	68	103	68	68	68	68	68	68	68	68	68	68	107	149	427	945	258
1846	879	5835010	169066010	169066010_ 879	68	326	68	68	68	212	78	68	69	68	68	68	68	68	68	541	565	413	206	68	223	149	103	68	125	68	68	68	68	68
1847	23	148155	169087341	169087341_ 23	130	68	68	68	68	68	68	68	68	68	68	68	68	68	68	68	68	68	68	68	68	68	68	68	68	82	152	68	68	68
1848	39	258605	169087402	169087402_ 39	68	68	68	68	68	68	68	68	68	68	68	68	68	68	68	68	68	68	68	68	68	68	68	134	68	119	108	68	68	68
1849	59	391120	169087006	169087006_ 59	68	68	68	68	68	68	68	68	68	68	68	68	68	68	68	68	68	68	68	68	68	68	68	120	68	104	111	68	68	68
1850	96	641503	169086945	169086945_ 96	68	68	68	68	68	68	68	68	68	68	68	68	68	68	68	68	68	68	68	68	68	68	68	147	68	149	132	68	68	68
1851	209	1346470	169087219	169087219_ 209	68	68	68	68	68	68	68	68	68	68	68	68	68	68	68	68	68	68	68	68	68	68	68	68	68	122	182	68	68	68
1852	231	1493771	169087509	169087509_ 231	68	68	68	68	68	68	68	68	68	68	68	68	68	68	68	68	68	68	68	68	68	68	68	115	68	68	68	68	68	98
1853	290	1887750	169087006	169087006_ 290	68	68	68	68	68	68	68	68	68	68	68	68	68	68	68	68	68	68	68	68	68	68	68	142	68	110	134	68	68	68
1854	313	2042398	169087265	169087265_ 313	68	68	68	68	68	68	68	68	68	68	68	68	68	68	68	68	68	68	68	68	68	68	68	68	68	124	134	77	68	68
1855	348	2278098	169087372	169087372_ 348	68	68	68	68	68	68	68	68	68	68	68	68	68	68	68	68	68	68	68	68	68	68	68	130	68	124	137	89	68	88
1856	381	2499025	169087082	169087082_ 381	68	68	68	68	68	68	68	68	68	68	68	68	68	68	68	68	68	68	68	68	68	68	68	135	68	68	68	70	68	68
1857	443	2911383	169087326	169087326_ 443	68	256	68	68	68	68	68	68	68	68	68	68	68	68	68	68	68	68	68	68	68	68	68	68	68	93	111	68	68	68
1858	480	3161815	169087326	169087326_ 480	68	68	68	68	68	68	68	68	68	68	68	68	68	68	68	68	68	68	68	68	68	68	68	103	68	68	135	68	68	68
1859	502	3309108	169087082	169087082_ 502	68	68	68	68	68	68	68	68	68	68	68	68	68	68	68	68	68	68	68	68	68	68	68	68	68	104	68	68	68	139
1860	534	3522628	169087158	169087158_ 534	68	68	68	68	68	68	68	68	68	68	68	68	68	68	68	68	68	68	68	68	68	68	68	165	68	68	201	68	68	71
1861	560	3699363	169087326	169087326_ 560	68	68	68	68	68	68	68	68	68	68	68	68	68	68	68	68	68	68	68	68	68	68	68	135	68	170	101	68	68	68
1862	588	3883475	169087067	169087067_ 588	68	68	68	68	68	68	68	68	68	68	68	68	68	68	68	68	68	68	68	68	68	68	68	147	68	159	182	68	68	84
1863	602	3979205	169087036	169087036_ 602	168	68	68	68	68	68	68	68	68	68	68	68	68	68	68	68	68	68	68	68	68	68	68	144	68	81	159	68	68	68
1864	616	4071403	169087234	169087234_ 616	228	330	68	68	68	68	68	68	68	68	68	68	68	68	68	68	68	68	68	68	68	68	68	190	68	113	116	130	68	68
1865	733	4855598	169087357	169087357_ 733	68	68	68	68	68	68	68	68	68	68	68	68	68	68	68	68	68	68	68	68	68	68	68	292	68	68	178	68	68	98
1866	753	4988132	169087189	169087189_ 753	68	298	68	68	68	68	68	68	68	68	68	68	68	68	68	68	68	68	68	68	68	68	68	68	68	179	195	126	68	109
1867	769	5098578	169087311	169087311_ 769	871	1110	380	68	68	68	68	68	68	68	68	68	68	68	68	68	68	68	68	68	68	68	68	220	68	195	230	97	68	152
1868	799	5297453	169087219	169087219_ 799	68	68	68	68	68	68	68	68	68	68	68	68	68	68	68	68	68	68	68	68	68	68	68	228	68	176	219	68	68	68
1869	827	5481565	169087265	169087265_ 827	523	68	1015	68	68	68	68	68	68	68	68	68	850	603	1233	68	68	68	68	68	68	68	68	629	68	425	391	68	68	335
1870	843	5592122	169087372	169087372_ 843	68	68	659	68	68	68	68	68	68	68	68	68	68	152	68	68	68	68	68	68	68	68	68	68	68	227	226	159	68	187
1871	871	5776134	169087280	169087280_ 871	359	68	346	68	68	68	68	68	68	68	68	68	1083	746	1520	68	68	68	68	68	68	68	68	801	68	282	256	68	68	184
1872	898	5960240	169087250	169087250_ 898	68	68	757	68	68	68	68	68	68	68	68	68	68	68	68	68	68	68	68	68	68	68	68	428	68	268	317	126	68	172
1873	915	6070707	169087326	169087326_ 915	68	68	68	68	68	68	68	68	68	68	68	68	68	68	68	68	68	68	68	68	68	68	68	68	68	68	311	74	68	230
1874	928	6159037	169087326	169087326_ 928	68	68	68	68	68	68	68	68	68	68	68	68	68	68	68	68	68	68	68	68	68	68	68	316	68	241	68	205	68	68
1875	931	6181169	169087234	169087234_ 931	609	68	68	68	68	68	68	68	68	68	68	68	188	68	68	68	68	68	68	68	68	68	68	424	68	285	211	148	68	193
1876	950	6306342	169087234	169087234_ 950	595	68	68	68	68	68	68	68	68	68	68	68	68	68	68	68	68	68	68	68	68	68	68	68	68	188	278	68	68	68
1877	986	6549383	169087418	169087418_ 986	490	548	68	68	68	68	68	68	68	68	68	68	68	68	68	68	68	68	68	68	68	68	68	257	68	216	147	115	68	121
1878	1008	6696668	169087280	169087280_1008	1144	1752	784	8207	68	68	68	68	68	2132	3983	1457	6057	3586	8395	68	68	68	7040	6082	1265	2134	2147	2395	68	585	720	344	68	445
1879	1032	6857512	169087387	169087387_1032	327	68	68	68	68	68	68	68	68	68	68	68	68	68	68	68	68	68	68	68	68	68	68	366	68	195	242	137	68	169
1880	1077	7081868	169087280	169087280_1077	68	306	68	68	68	68	68	68	68	68	68	68	68	68	68	68	68	68	68	68	68	68	68	68	68	136	68	68	68	68
1881	1103	7246871	169087204	169087204_1103	68	274	68	68	68	68	68	68	68	68	68	68	68	68	68	68	68	68	68	68	68	68	68	68	68	68	170	68	68	70
1882	1132	7444332	169087296	169087296_1132	303	354	68	68	68	68	68	68	68	68	68	68	191	68	68	68	68	68	68	68	68	68	68	110	68	68	125	127	68	92
1883	1165	7647429	169087555	169087555_1165	68	300	68	68	68	68	68	68	68	68	68	68	68	68	68	68	68	68	68	68	68	68	68	110	68	68	68	68	68	68
1884	1182	7757892	169087494	169087494_1182	163	68	68	68	68	68	68	68	68	68	68	68	68	68	68	68	68	68	68	68	68	68	68	68	68	68	149	71	68	68
1885	1231	8056940	169087021	169087021_1231	68	219	68	68	68	68	68	68	68	68	68	68	68	68	68	68	68	68	68	68	68	68	68	110	68	68	68	68	68	68
1886	1287	8400814	169086899	169086899_1287	68	68	68	68	68	68	68	68	68	68	68	68	68	68	68	68	68	68	68	68	68	68	68	101	68	68	111	68	68	134
1887	1353	8769971	169087799	169087799_1353	68	191	68	68	68	68	68	68	68	68	68	68	68	68	68	68	68	68	68	68	68	68	68	110	68	68	68	68	68	68
1888	1364	8840722	169087463	169087463_1364	68	68	68	68	68	68	68	68	68	68	68	68	68	68	68	68	68	68	68	68	68	68	68	156	68	159	104	68	68	68
1889	1440	9328939	169086899	169086899_1440	68	68	68	68	68	68	68	68	68	68	68	68	68	68	68	68	68	68	68	68	68	68	68	68	68	79	101	68	68	68
1890	1477	9554281	169087311	169087311_1477	68	68	68	68	68	68	68	68	68	68	68	68	68	68	68	68	68	68	68	68	68	68	68	106	68	86	190	68	68	80
1891	1516	9789340	169087173	169087173_1516	68	68	68	68	68	68	68	68	68	68	68	68	68	68	68	68	68	68	68	68	68	68	68	116	68	133	68	68	68	77
1892	550	3629415	169098404	169098404_ 550	68	68	68	68	68	68	68	68	68	68	68	68	68	68	68	68	68	68	68	68	68	68	68	68	68	68	120	277	68	68
1893	850	5636177	169123688	169123688_ 850	189	354	320	68	85	68	68	68	68	68	68	68	68	68	68	68	68	68	68	93	68	68	68	68	68	68	68	68	68	68
1894	866	5746635	169123611	169123611_ 866	172	207	68	68	68	68	68	68	68	68	68	68	68	68	68	68	68	68	68	69	68	68	68	68	68	68	68	68	68	68
1895	894	5930838	169123810	169123810_ 894	621	459	708	68	83	68	68	68	68	68	68	68	94	73	83	68	334	68	219	148	68	68	68	68	68	68	68	68	68	68
1896	940	6240050	169123764	169123764_ 940	68	149	224	68	68	68	68	68	68	68	68	68	68	68	68	68	68	68	114	68	68	68	68	68	68	68	68	68	68	68
1897	958	6357877	169123550	169123550_ 958	233	133	219	84	68	68	68	68	68	68	68	68	68	68	91	68	68	68	145	90	68	68	68	68	68	68	68	68	68	68
1898	973	6460977	169123489	169123489_ 973	68	68	173	68	87	68	68	68	68	68	68	68	68	68	68	68	68	272	68	82	68	68	68	68	68	68	68	68	68	68
1899	1220	7985892	169123672	169123672_1220	68	68	800	68	68	68	68	68	68	68	68	68	86	68	68	68	68	68	68	179	68	68	68	68	68	68	68	68	68	68
1900	1126	7401480	169159912	169159912_1126	1067	572	1401	117	68	68	68	68	68	68	68	68	126	117	68	68	68	68	514	429	229	68	68	68	68	68	68	86	68	68
1901	1139	7486962	169159698	169159698_1139	68	76	485	68	68	68	68	68	68	68	68	68	68	68	68	68	68	68	326	140	68	68	68	68	68	68	68	68	68	68
1902	1220	7985892	169160080	169160080_1220	1623	1106	2296	68	68	68	68	68	68	68	68	68	187	190	68	68	406	571	444	536	378	68	68	68	68	68	68	68	68	68
1903	1235	8079083	169159607	169159607_1235	68	328	68	68	68	68	68	68	68	68	68	68	68	89	68	68	68	68	68	68	184	68	68	68	68	68	68	68	68	68
1904	1253	8199159	169160156	169160156_1253	165	68	492	68	68	68	68	68	68	68	68	68	91	68	68	68	68	68	68	68	68	68	68	68	68	68	68	68	68	68
1905	1287	8400814	169160049	169160049_1287	331	625	406	68	68	68	68	68	68	68	68	68	68	68	68	68	68	68	109	110	68	68	68	68	68	68	68	68	68	68
1906	62	413213	169945297	169945297_ 62	68	68	68	99	133	68	68	68	68	68	68	68	68	68	68	68	68	321	68	68	68	71	68	85	68	122	68	68	68	68
1907	176	1125542	169968933	169968933_ 176	68	68	68	68	68	543	68	68	68	68	141	68	68	68	68	68	68	68	110	68	68	366	68	259	68	294	125	68	110	68
1908	194	1247097	169969009	169969009_ 194	327	258	68	428	369	874	272	212	68	237	235	325	68	148	68	68	205	68	186	68	68	376	532	400	68	342	452	68	165	68
1909	203	1305977	169968948	169968948_ 203	352	68	68	425	68	68	68	68	68	68	68	248	68	93	68	68	68	68	68	68	68	68	68	68	68	68	68	68	68	68
1910	218	1409077	169968948	169968948_ 218	200	274	166	68	302	643	225	159	68	202	68	204	68	68	68	68	68	68	68	68	68	238	461	288	68	264	266	68	68	68
1911	243	1571087	169968948	169968948_ 243	203	316	274	382	261	624	143	134	68	95	68	103	68	68	68	68	68	68	68	68	68	255	271	240	68	105	194	68	83	68
1912	254	1644728	169969040	169969040_ 254	68	435	68	258	259	68	68	68	68	68	68	68	68	68	68	68	68	68	68	68	68	68	68	68	68	68	68	68	68	68
1913	272	1769927	169968414	169968414_ 272	68	399	68	131	68	520	76	68	68	77	68	68	68	68	68	68	68	68	68	68	68	167	128	101	68	68	68	68	68	68
1914	290	1887750	169969040	169969040_ 290	147	558	238	189	167	392	68	92	68	68	113	68	68	68	68	68	68	68	68	68	68	114	68	68	68	72	177	68	68	68
1915	302	1968760	169969498	169969498_ 302	68	68	219	68	68	264	88	68	68	68	68	68	68	68	68	68	68	68	68	68	68	68	68	68	68	68	68	68	68	68
1916	317	2071855	169968613	169968613_ 317	68	413	68	146	68	68	68	79	68	68	68	68	68	68	68	68	68	68	68	68	68	81	162	70	68	150	96	68	68	68
1917	339	2219142	169968826	169968826_ 339	68	336	182	117	87	260	68	68	68	68	114	68	68	68	68	68	68	68	68	68	68	68	68	110	68	68	147	68	68	68
1918	367	2403248	169968857	169968857_ 367	68	314	139	68	68	68	68	68	68	68	68	106	68	68	68	68	68	68	68	68	68	68	68	68	68	68	68	68	68	68
1919	545	3596262	169968414	169968414_ 545	68	114	68	68	68	241	68	68	68	68	68	68	68	68	68	68	210	68	68	68	68	68	68	68	68	68	85	68	68	68
1920	595	3927655	170004486	170004486_ 595	200	247	68	68	68	68	68	68	68	68	68	68	68	68	68	68	68	68	68	68	68	68	68	68	68	68	68	68	68	73
1921	1250	8179379	170004150	170004150_1250	245	387	68	68	117	68	68	68	68	68	68	68	68	68	68	68	68	364	68	68	682	121	68	68	68	153	68	104	68	68
1922	1268	8281103	170004227	170004227_1268	68	125	68	68	68	68	68	68	68	68	68	68	68	68	68	68	68	68	68	68	363	68	68	68	68	68	68	78	68	68
1923	1313	8553455	170004868	170004868_1313	282	165	68	68	68	68	68	68	68	68	68	68	68	68	68	68	68	68	194	211	1144	68	68	68	68	68	68	68	68	68
1924	1388	8991835	170004578	170004578_1388	142	137	68	68	68	68	68	68	68	68	68	68	68	68	68	541	68	68	68	68	68	68	68	68	68	68	68	68	68	68
1925	2170	13325295	170004410	170004410_2170	68	68	68	68	68	68	82	68	76	68	68	68	68	68	68	429	68	68	68	68	99	68	152	68	68	68	68	83	68	68
1926	164	1048238	170046326	170046326_ 164	68	68	68	68	68	68	68	890	68	1032	68	625	68	68	68	68	68	68	68	68	68	68	68	68	68	68	68	68	68	68
1927	1013	6726099	170090652	170090652_1013	68	68	68	676	68	68	68	68	68	68	68	68	519	327	829	68	68	68	654	538	68	68	68	68	68	68	68	68	68	68
1928	748	4954976	170118729	170118729_ 748	68	68	68	68	68	68	68	85	68	123	68	68	123	68	77	68	68	68	68	68	68	68	68	68	117	68	99	68	95	68
1929	904	5997077	170119080	170119080_ 904	68	68	68	68	68	68	68	68	68	68	68	68	134	68	236	68	68	68	68	93	68	68	68	68	68	68	68	68	68	68
1930	1716	10687225	170449768	170449768_1716	649	625	436	147	201	68	68	68	68	68	68	68	68	125	68	68	68	68	68	68	292	68	68	68	68	68	68	68	68	68
1931	107	715147	170833221	170833221_ 107	68	68	68	68	68	68	68	68	68	68	68	68	68	1685	68	12994	12403	68	2506	68	68	3996	4953	4244	68	68	68	3452	2215	2720
1932	45	295425	170870926	170870926_ 45	68	68	68	68	68	4586	68	68	68	68	68	68	68	68	68	68	68	68	68	68	459	560	68	68	68	858	68	165	486	660
1933	97	648868	170870895	170870895_ 97	68	997	68	68	767	2307	68	68	879	516	68	598	241	276	305	68	1907	68	561	514	723	845	850	68	1012	735	998	693	372	564
1934	185	1188240	170883499	170883499_ 185	68	68	68	68	68	68	90	68	68	68	68	68	68	68	68	68	68	299	95	74	68	102	68	103	68	68	68	68	68	68
1935	209	1346470	170883530	170883530_ 209	68	68	68	68	68	68	68	68	68	68	68	68	68	68	68	68	68	201	75	68	68	68	132	68	68	76	68	68	68	68
1936	239	1549003	170883942	170883942_ 239	68	68	68	68	90	392	68	68	68	68	68	68	68	68	68	68	68	68	100	68	68	68	156	115	109	92	68	82	68	68
1937	259	1681550	170883469	170883469_ 259	68	68	68	68	93	293	68	81	68	68	68	68	68	68	68	68	68	217	68	68	85	68	68	68	68	68	68	68	68	68
1938	292	1902483	170883820	170883820_ 292	68	68	68	68	134	68	68	68	68	68	68	68	68	68	68	68	68	68	68	68	68	68	68	68	111	99	68	68	68	68
1939	327	2138135	170883118	170883118_ 327	68	68	68	68	68	255	73	68	68	68	68	68	68	68	68	68	68	68	68	68	68	68	105	85	68	68	68	68	68	68
1940	122	800548	170902634	170902634_ 122	2730	788	418	3252	2615	7263	3374	2686	3592	68	4107	2366	720	1050	761	68	68	68	68	338	686	2855	2498	2113	4987	68	68	3496	2459	2957
1941	137	883463	170902664	170902664_ 137	2121	68	68	2243	68	5324	68	68	68	3021	68	68	68	68	474	68	68	68	68	68	68	2153	1791	68	68	3456	3966	68	68	68
1942	140	901627	170902573	170902573_ 140	1242	276	68	883	68	4047	2141	68	68	68	68	1955	527	784	68	68	68	68	68	68	258	68	1381	1680	68	2488	68	68	68	2124
1943	145	925765	170902710	170902710_ 145	371	68	171	68	68	3007	68	68	68	68	68	68	68	68	68	68	68	68	68	117	68	68	68	68	68	68	68	68	68	68
1944	163	1040868	170902496	170902496_ 163	68	68	68	68	68	496	68	68	68	68	68	68	68	68	68	68	68	68	68	68	68	523	467	68	68	68	68	68	68	68
1945	174	1114507	170902313	170902313_ 174	98	68	68	205	68	68	203	189	111	276	68	68	68	68	68	68	68	68	68	68	68	150	142	91	468	179	207	68	68	216
1946	191	1224963	170902298	170902298_ 191	68	68	68	68	68	274	122	68	68	68	68	68	68	68	68	68	68	68	68	68	68	68	68	68	131	68	68	68	68	68
1947	62	413213	170941391	170941391_ 62	68	68	68	68	68	3012	68	549	877	68	68	68	68	68	68	68	68	68	929	68	68	68	68	1293	68	1290	68	68	68	68
1948	77	512803	170941376	170941376_ 77	68	68	68	68	68	2988	68	598	837	68	68	68	68	68	68	68	68	68	68	68	68	68	68	1277	68	1121	68	68	68	68
1949	106	707792	170941345	170941345_ 106	1116	1026	68	1063	656	2629	68	480	674	456	640	500	68	263	68	68	68	68	787	486	890	1074	1038	902	1216	1078	68	704	390	426
1950	198	1272840	170941071	170941071_ 198	68	68	68	68	68	335	68	94	115	68	68	68	68	68	68	68	68	68	311	68	68	68	68	68	68	119	68	68	68	68
1951	224	1445892	170941284	170941284_ 224	68	68	68	68	68	430	68	124	163	68	68	68	68	68	68	68	68	68	68	68	68	68	68	68	68	196	68	68	68	68
1952	247	1600543	170941162	170941162_ 247	68	68	68	68	68	907	68	154	219	68	68	68	68	68	68	68	68	68	68	68	68	68	68	128	68	181	68	68	68	68
1953	267	1733098	170941132	170941132_ 267	68	68	68	68	68	978	68	157	273	68	68	68	68	68	68	68	68	68	68	68	68	68	68	68	68	164	68	68	68	68
1954	304	1983528	170941254	170941254_ 304	68	68	68	68	68	1409	68	202	330	68	68	68	68	68	68	68	68	68	68	68	68	68	68	68	68	384	68	68	68	68
1955	325	2123410	170942657	170942657_ 325	68	68	68	68	68	1541	68	352	68	68	68	68	68	68	68	68	68	228	68	68	68	68	68	204	68	68	68	68	68	68
1956	340	2226505	170941376	170941376_ 340	68	68	68	68	68	1645	68	288	401	68	68	68	68	68	68	68	68	68	68	68	68	68	68	68	68	540	68	68	68	68
1957	412	2705183	170941284	170941284_ 412	68	68	68	68	68	1711	68	68	395	68	68	68	68	68	68	68	68	68	68	68	68	68	68	68	68	396	68	68	68	68
1958	443	2911383	170941315	170941315_ 443	68	68	68	68	68	1541	68	282	438	68	68	68	68	68	68	68	68	68	68	68	68	68	68	68	68	422	68	68	68	68
1959	478	3147042	170941299	170941299_ 478	68	68	68	68	68	1319	68	298	380	68	68	68	68	68	68	68	68	68	417	68	68	68	68	68	68	376	68	68	68	68
1960	493	3250152	170941269	170941269_ 493	68	68	68	68	68	1248	68	299	377	68	68	68	68	68	68	68	68	68	68	68	68	68	68	182	68	387	68	68	68	68
1961	510	3360605	170941086	170941086_ 510	68	68	68	68	68	1158	68	236	287	68	68	68	68	68	68	68	68	68	384	68	68	68	68	68	68	428	68	68	68	68
1962	527	3478433	170941116	170941116_ 527	68	68	68	68	68	1106	68	153	225	68	68	68	68	68	68	68	68	68	261	68	68	68	68	68	68	321	68	68	68	68
1963	551	3633083	170941071	170941071_ 551	68	68	68	68	68	784	68	143	174	68	68	68	68	68	68	68	68	68	210	68	68	68	68	68	68	198	68	68	68	68
1964	569	3758278	170940918	170940918_ 569	68	68	68	68	68	576	68	105	68	68	68	68	68	68	68	68	68	68	111	68	68	68	68	68	68	176	68	68	68	68
1965	621	4104415	170940994	170940994_ 621	68	68	68	68	68	378	68	68	93	68	68	68	68	68	68	68	68	68	79	68	68	68	68	68	68	68	68	68	68	68
1966	2202	13536783	170944458	170944458_2202	68	68	68	68	68	392	68	118	76	68	68	68	68	68	68	68	68	68	68	68	68	68	68	68	68	68	68	68	68	68
1967	182	1166050	170988113	170988113_ 182	68	68	68	68	68	68	68	82	68	68	147	68	68	68	68	68	68	68	68	68	68	162	68	68	68	202	261	68	68	68
1968	184	1180778	170988220	170988220_ 184	68	68	68	187	179	68	68	88	166	105	142	68	68	68	68	68	68	68	68	68	68	180	332	180	353	308	283	181	118	168
1969	230	1490090	170988266	170988266_ 230	68	68	68	68	68	68	68	68	68	111	68	68	68	68	68	68	68	68	68	68	68	68	68	134	68	155	168	68	68	68
1970	245	1585815	170987839	170987839_ 245	68	68	68	116	68	68	68	68	111	68	68	68	68	68	68	68	68	68	68	68	68	68	144	68	68	124	72	68	68	68
1971	267	1733098	170988205	170988205_ 267	68	68	68	125	87	68	68	78	68	68	92	68	68	68	68	68	68	68	68	68	68	68	91	89	84	110	68	68	68	68
1972	340	2226505	170986862	170986862_ 340	68	68	68	84	68	68	68	68	68	68	68	68	68	68	68	68	68	68	68	68	68	68	68	68	84	68	94	68	68	68
1973	215	1386978	170988205	170988205_ 215	68	68	68	95	104	68	68	89	68	68	68	115	68	68	68	68	68	68	68	68	68	190	168	68	190	144	235	68	68	102
1974	270	1755195	170998367	170998367_ 270	68	68	68	68	68	68	68	78	68	68	78	68	68	68	68	68	68	68	68	68	68	68	68	68	68	68	147	68	68	68
1975	293	1909902	170997757	170997757_ 293	68	68	68	68	68	68	68	68	68	79	138	68	68	68	68	68	68	68	68	68	68	68	68	68	68	68	68	68	78	68
1976	115	766603	171006897	171006897_ 115	68	2219	1324	1011	1182	3579	1569	726	921	824	1323	796	229	68	68	7124	6877	4013	68	68	68	68	68	68	68	68	68	68	350	413
1977	136	877425	171006897	171006897_ 136	68	68	68	68	68	68	68	68	68	98	218	68	68	68	68	4986	68	68	68	68	68	68	68	68	68	68	68	68	68	68
1978	2209	13577005	171006760	171006760_2209	68	197	68	68	68	368	68	68	68	88	80	68	68	68	68	68	68	68	68	68	68	68	68	137	68	145	68	68	68	85
1979	18	118642	171020081	171020081_ 18	179	223	68	140	221	68	110	86	135	126	271	68	68	68	68	68	68	822	68	68	119	68	352	177	68	98	68	129	68	68
1980	45	295425	171020065	171020065_ 45	68	68	68	273	68	383	68	102	68	68	68	87	68	68	68	68	68	582	68	162	135	197	309	68	68	68	68	68	68	68
1981	68	450033	171019989	171019989_ 68	334	354	68	68	68	401	203	68	68	153	249	146	68	68	83	68	68	626	176	154	215	68	376	132	68	179	232	68	139	162
1982	167	1063003	171027451	171027451_ 167	294	68	68	226	68	68	68	68	147	68	68	68	123	68	68	68	1480	2058	68	207	68	68	68	68	68	68	68	68	68	68
1983	181	1158685	171021454	171021454_ 181	434	68	68	68	315	68	184	68	68	209	340	120	68	117	147	1654	68	68	223	68	68	68	231	68	68	201	68	68	68	68
1984	200	1283918	171020172	171020172_ 200	68	68	68	230	68	68	132	68	204	68	152	68	68	68	68	68	328	68	68	68	68	68	68	68	68	68	68	68	116	68
1985	212	1364887	171019913	171019913_ 212	68	68	68	68	144	68	68	85	68	163	68	68	68	68	68	68	68	68	173	68	68	68	68	68	68	190	68	68	68	68
1986	237	1534265	171020111	171020111_ 237	184	68	68	200	68	534	68	68	129	210	68	105	68	68	68	68	68	729	162	109	99	68	68	153	68	68	68	68	111	68
1987	261	1696375	171020157	171020157_ 261	68	68	209	68	68	680	68	68	68	133	68	68	68	68	68	68	68	68	68	68	140	68	188	68	68	68	68	68	68	68
1988	286	1861978	171020157	171020157_ 286	240	68	68	185	201	411	176	68	100	68	68	153	68	68	68	68	68	68	68	105	68	68	210	68	68	125	68	68	106	68
1989	307	2005577	171020035	171020035_ 307	68	68	68	68	237	68	68	68	91	72	68	68	68	68	68	68	483	435	68	68	68	68	68	171	68	68	68	154	131	89
1990	323	2108677	171020172	171020172_ 323	68	68	68	68	120	468	68	68	68	68	103	68	68	68	68	68	68	555	68	68	68	68	295	225	68	168	68	68	68	68
1991	338	2211777	171020126	171020126_ 338	210	231	178	142	120	619	133	68	123	146	68	101	68	68	68	68	68	68	68	68	68	68	172	184	68	159	68	108	126	157
1992	367	2403248	171020035	171020035_ 367	175	207	68	125	68	335	68	91	106	68	68	68	68	68	68	68	370	756	68	81	68	68	192	68	68	101	68	68	140	68
1993	393	2579990	171020081	171020081_ 393	68	68	68	215	68	487	68	68	68	104	68	68	68	68	68	68	68	68	68	68	111	68	68	68	68	68	68	68	68	154
1994	410	2690457	171020020	171020020_ 410	68	68	68	68	68	68	68	68	68	68	68	68	68	68	68	68	452	430	68	68	159	68	68	68	68	68	68	68	68	68
1995	453	2977702	171020096	171020096_ 453	68	205	68	177	212	425	89	177	112	68	68	68	68	68	68	68	68	68	68	68	68	68	68	68	68	68	68	68	68	68
1996	497	3272273	171020096	171020096_ 497	242	68	68	68	68	68	68	103	68	144	68	127	68	68	68	68	68	473	78	108	68	68	162	68	68	98	68	68	94	137
1997	524	3456387	171020065	171020065_ 524	68	221	68	123	126	349	68	68	154	138	117	122	68	68	68	482	370	517	68	155	85	68	164	68	68	129	68	68	68	125
1998	557	3677327	171020035	171020035_ 557	68	169	68	112	191	68	194	68	204	68	97	68	68	68	81	947	68	68	82	86	87	68	208	182	68	149	68	156	78	207
1999	584	3854012	171020203	171020203_ 584	196	201	168	146	145	349	195	68	68	87	117	68	68	68	68	500	406	550	68	68	81	68	68	68	68	202	68	68	101	68
[truncated: 132,767 more rows]

## Sheet: 2. Source data Fig. 2.c
				Measured mass (m/z)					mass error
S.No.	Peak Nr	Candidate metabolites	RT	[M-H]-	[M+H]+	Mol. Wt.	Mass Fragmentation (MSn)	Elemental comp.	∆m (ppm)	p-value	CF-0h_1	CF-0h_2	CF-0h_3	CF-12h_1	CF-12h_2	CF-12h_3	CF-24h_1	CF-24h_2	CF-24h_3	CF-36h_1	CF-36h_2	CF-36h_3	CF-48h_1	CF-48h_2	CF-48h_3	Con-0h_1	Con-0h_2	Con-0h_3	Con-12h_1	Con-12h_2	Con-12h_3	Con-24h_1	Con-24h_2	Con-24h_3	Con-36h_1	Con-36h_2	Con-36h_3	Con-48h_1	Con-48h_2	Con-48h_3	Average	CF-0h	CF-12h	CF-24h	CF-36h	CF-48h		Con-0h	Con-12h
2	22913	9,12,13-TriHOME	6.62303	329.233	ND	330	(-) 329>311, 293, 229, 211, 171	C18H34O5	0.069	0	54798	45467	43054	12406	8593	30962	3937	3877	6218	4572	7360	3369	4546	3402	6640	2438	2183	2223	1093	1004	1394	8373	8523	1017	7832	4924	5336	4554	1593	2670		33642.3	17320.3	4677.33	5100.33	4862.67		2281.33	1163.67
1	33752	Sphingofungin	6.79237	388.27	ND	389	(-)388>370, 346>352, 328>310, 293, 285, 267	C20H39O6N	0.744	0	52120	43026	43158	741	710	11982	485	68	68	99	196	68	68	68	68	68	68	68	68	68	68	68	68	94	525	423	467	1421	4123	68		28975	4477.67	207	121	68		68	68
3	20251	12, 13-DiHOME	8.05694	313.238	ND	314	(-)313>295, 283, 267, 183	C18H34O4	1.268	5e-06	1825	2308	2984	2806	632	2439	68	293	377	68	146	178	692	635	68	68	68	68	106	68	111	68	68	416	68	173	225	68	362	212		2699.33	1959	246	130.667	465		68	95
4	117635	Iturin A-C14	6.77032	1041.54	1043.55	1042	(-)1041>1023, 1011>994, 993>977, 922, 822	C48H74O14N12	-0.344	0	913	4612	2149	24224	27402	6435	286952	183431	309039	262454	371690	268652	134277	147723	87390	68	68	68	709	68	1195	273272	343214	282867	488850	385294	422548	825603	603335	446657		10328.3	19353.7	259807	300932	123130		68	657.333
5	118721	Iturin A-C15	7.01163	1055.55	1057.57	1057	(-)1056>1037, 1025, 1019>1008>1009, 990, 965	C49H76O14N12	-0.481	0	68	4274	3144	9303	10830	68	149150	96304	149438	122766	157768	125886	100807	103475	74047	68	68	68	1570	1458	1975	130555	171135	143291	317910	250370	278896	541406	405682	284236		5573.67	6733.67	131631	135473	92776.3		68	1667.67
6	119800	Iturin A-C16	7.35733	1069.57	1071.58	1070	(-)1069>1052, 1040>1022>1005	C50H78O14N12	-0.952	0	425	68	832	68	2111	68	46175	31942	48564	45959	79111	56416	53137	48632	43566	68	68	68	68	432	800	32492	39557	39358	124288	96489	117455	250506	189649	146764		322.667	749	42227	60495.3	48445		68	433.333
7	133701	Fengycin A-C14	7.78739	1433.75	1435.78	1435	(-)1434>1390>1373, 1346>1328, 1199, 1144, 1102	ND	NA	0	68	68	68	5565	9518	68	79900	34078	75381	26974	37983	25281	3603	4838	1760	68	68	68	446	358	195	49720	63583	65834	127242	101329	113311	56371	52342	69846		1900.33	5050.33	63119.7	30079.3	3400.33		68	333
8	70849	Dihydrobacillaene	7.9585	581.359	ND	582	(-)537, 519, 358>340, 330, 300> 322, 312, 254, 226	C34H50O6N2	-1.436	0	68	68	68	204283	193207	151371	15621	15747	37025	4821	14948	12206	8540	5937	7665	68	68	68	429186	385265	353472	159237	163243	171303	8697	6940	6780	5268	8016	4606		68139.7	182954	22797.7	10658.3	7380.67		68	389308
9	134397	Fengycin B-C15	8.24268	1475.8	1477.82	1477	(-)1476>1458, 1432>1414, 1388>1370, 1326, 1176	C73H112O20N12	-1.312	0	68	296	186	11372	32624	68	365154	222624	311864	79863	165006	119751	34051	32571	18319	68	68	68	68	68	770	143275	159162	195951	393125	331218	408164	293793	343439	465362		3951.33	14688	299881	121540	28313.7		68	302
10	134145	Fengycin A-C16	8.36971	1461.78	1463.81	1463	(-)1462>1433, 1417>1400, 1374>1356, 1144, 1102	C72H110O20N12	0.276	0	68	68	698	56439	173324	11901	740433	387725	879575	131710	282263	201502	37167	46451	21197	68	68	68	14523	13144	5481	477348	522471	587761	862525	684695	761122	387303	514416	499374		19068.3	80554.7	669244	205158	34938.3		68	11049.3
11	115362	Linear surfactin B-C13	9.29	1010.64	1012.66	1012	(-)1011>993>975>957, 818, 775	C50H89O14N7	-0.676	0	68	68	68	10065	12281	68	60076	64096	38377	79960	53218	61458	452643	312928	244582	68	68	68	68	931	836	2878	4063	3112	4681	3691	4704	6185	12441	7248		3400.33	7471.33	54183	64878.7	336718		68	611.667
12	116329	Linear surfactin B-C14	9.52459	1024.65	1026.67	1026	(-)1025>1008, 989, 971, 819>776, 664, 452	C51H91O14N7	-0.931	0	1490	68	3980	103325	112086	68	281299	416702	182485	406833	212543	254746	2965598	2480030	1806288	68	68	68	5586	5315	3571	13051	17416	14907	20357	16126	22611	32771	59773	43101		35791	71826.3	293495	291374	2.41731e+06		68	4824
13	117422	Linear surfactin B-C15	9.89655	1038.67	1040.69	1040	(-)1039>1021>1003>984, 818, 776, 696, 678, 452	C52H93O14N7	-3.785	0	35571	68	112780	1578328	1945712	68	4210763	4466361	4015326	5190703	4704115	5444832	7105440	8437701	7803986	7736	4996	3921	76898	70667	43428	97831	106275	104482	129477	96877	144485	248329	338335	277196		563725	1.1747e+06	4.23082e+06	5.11322e+06	7.78238e+06		5551	63664.3
14	118520	Linear surfactin A-C15	10.114	1052.68	1054.7	1054	(-)1053>1035>1017>999, 888, 818	C53H95O14N7	-5.703	0	68	68	289984	4802693	4891014	68	5180477	5930835	4596606	5454515	5539624	5982868	6632142	8539868	7871317	17168	13144	7009	142647	130601	65513	177130	198828	183489	232980	194087	264208	444988	542046	527935		1.69758e+06	3.23126e+06	5.23597e+06	5.659e+06	7681109		12440.3	112920
15	113917	Cyclic surfactin B-C13	10.2215	992.626	994.643	994	(+)995>977, 881, 685>667, 554, 441>413, 328	C50H87O13N7	-0.826	1e-06	22354	72858	57327	1603770	2281549	68	2735026	2903178	2664628	2494563	2914902	2691416	3670849	3941414	3347673	11598	230251	8136	2819555	68	1768916	3177245	2995488	2919550	2594218	2002593	2774384	3624257	3400390	3114815		577985	1295129	2.76761e+06	2.70029e+06	3653312		83328.3	1529513
16	119614	Linear surfactin B-C16	10.43	1066.7	1068.72	1068	(-)1067>1049>1031>1013, 819, 776	C54H97O14N7	-4.85	0	68	770	68	142650	147286	68	152651	199607	150897	198089	68	210696	437676	430821	375561	68	68	68	3969	4170	68	4385	5205	4565	6403	5391	8146	10196	10963	11971		47829.3	96668	167718	136284	414686		68	2735.67
17	115002	Cyclic surfactin B-C14	10.465	1006.64	1008.66	1008	(-)1007>989>971, 927, 776, 665>452, 339	C51H89O13N7	-2.502	1e-06	68	68	244428	4590917	4777449	68	4695732	4872230	4373447	4459201	4065165	4702551	5499721	5981948	5079821	49710	698803	32207	3665978	3513817	2677770	4386078	5379779	4892744	6385782	4157160	5852027	6296149	5510769	5693045		1.6118e+06	3.12281e+06	4.64714e+06	4.40897e+06	5.5205e+06		260240	3285855
18	116025	Cyclic surfactin B-C15	10.8186	1020.66	1022.67	1022	(-)1021>1003>985, 941, 776, 678>422	C52H91O13N7	-2.448	0	68	68	68	7454190	7460996	68	9117980	6968578	8725540	7103751	9990292	7053064	4558133	4945434	4601224	68	68	68	5977102	6394161	7206075	9374193	10312753	11940981	10111746	9862457	9085497	8812743	7475701	9093067		2.48478e+06	4.97175e+06	8.2707e+06	8.04904e+06	4701597		68	6.52578e+06
19	117110	Cyclic surfactin A-C15	11.117	1034.67	1036.69	1036	(-) 1035>1017>999>355, 790, 692, 466	C53H93O13N7	-5.856	1.2e-05	197074	306980	262658	7545240	7158908	137758	5666048	4962001	6369444	5080452	5885161	5725817	2257014	4104363	3258123	522779	455248	640053	9051351	9460232	9137420	6539677	7076863	8218915	8083715	5805738	4878327	6431511	4078320	5276952		2.70496e+06	4947302	5665831	5563810	3206500		539360	9.21633e+06
20	118209	Cyclic surfactin B-C16	11.4138	1048.69	1050.7	1050	(+)1051>1033, 938, 685>667, 554, 441>413, 328	C54H95O13N7	-1.658	0	28339	41760	36118	577036	663442	68	659728	672612	756049	611409	654715	743587	698195	797126	763306	7342	81815	11213	491687	531714	496822	852218	687968	751942	725362	649303	678421	957808	808886	680701		218305	413515	696130	669904	752876		33456.7	506741
21	40059	N.I. 1 (Aspergillus origin)	6.21799	420.15	ND	421	(-)420>269>223, 187, 144, 124	NA	NA	0.000318	5179	15254	6367	2005	1765	7055	575	351	632	414	529	501	68	68	68	68	68	68	68	68	68	68	68	68	68	68	68	68	68	68		7875.33	3608.33	519.333	481.333	68		68	68
22	17203	N. I. 2	3.06603	295.177	297.192	296	(-)295>251, 207>179, 151>164, 136	NA	NA	0.000117	607	5149	68	68	4851	1172	68	70542	82638	180159	132409	107802	68	68	68	68	68	68	68	68	68	134447	216994	158977	302367	240411	68	237801	186944	183238		1761.67	2030.33	51082.7	140123	68		68	68
23	31270	N. I. 3	5.69508	377.183	ND	278	(-)377>359, 320>303, 277, 206>192>178	NA	NA	0	68	401	547	4089	442	68	1685	4832	1465	10384	5029	4981	36352	44513	32380	677	663	800	7704	6494	1009	5219	7439	8438	14242	11964	20000	82072	101896	52594		1679	1533	2660.67	6798	37748.3		713.333	5069
24	20765	N. I. 4	6.33578	316.213	ND	317	(-)316>286, 272>242>226, 170	NA	NA	0	170	500	192	2292	2114	643	7831	5789	5462	9565	5591	4605	3275	3883	2390	68	68	288	238	258	423	20208	21503	16190	34815	26430	29323	20905	31217	14667		994.667	1683	6360.67	6587	3182.67		141.333	306.333
25	75481	N. I. 5	6.50516	609.291	ND	610	(-)609>563, 541>519, 495>427, 408, 385	NA	NA	0	1700	2731	2353	8793	10307	68	115212	160845	119247	302968	209732	215489	598912	511588	577858	68	68	68	2801	2555	2304	71408	127115	94425	285926	223549	290585	472478	380452	371195		4625.67	6389.33	131768	242730	562786		68	2553.33
26	71975	N.I. 6 (Bacillus origin)	7.38682	588.281	* 612.2772	589	(-)588>552, 433, 305, 186>167, 142>124	NA	NA	0	273	68	68	1102	1164	68	21009	25909	11258	45259	35953	36461	99555	79462	80192	68	68	68	122	68	80	7299	11747	8572	32771	25232	32461	47259	55720	36770		412.667	778	19392	39224.3	86403		68	90
27	93997	N.I. 7 (Bacillus origin)	7.23215	741.396	743.412	742	(-)741>679, 559, 518>500, 460, 434, 356>338, 242	NA	NA	0	761	2540	2552	21760	34253	68	247131	254926	320757	146653	299074	287530	184589	140276	226848	68	411	68	3335	2946	2168	96932	134008	102401	194839	151985	154677	104161	154507	113943		8950.67	18693.7	274271	244419	183904		182.333	2816.33
28	43830	N. I. 8	8.13052	438.262	ND	439	(-)438>297, 241>223>81	NA	NA	4e-06	2011	68	3519	13636	16268	2501	81394	42170	163377	34253	35489	29125	109290	107125	86253	777	904	511	68	1085	836	21485	46575	37224	47248	38073	47154	79140	98931	97413		5741	10801.7	95647	32955.7	100889		730.667	663
	Footnotes
	Abrreviations
	CF: Cross-fed (Bacillus cross-fed with Aspergillus extracts) in MCF-1 (Ad→Br)
	Con: Control
	RT: Retention time
	N.I: Non-identified metabolites
	Color indication for metabolites origin
	Metabolites of Aspergillus origin
	Metabolites of Bacillus origin
[truncated: 15 more columns]

## Sheet: 3.
Candidate metabolites	Candidate metabolites	9,12,13-TriHOME	Sphingofungin	12, 13-DiHOME	Iturin A-C14	Iturin A-C15	Iturin A-C16	Fengycin A-C14	Dihydrobacillaene	Fengycin B-C15	Fengycin A-C16	Linear surfactin B-C13	Linear surfactin B-C14	Linear surfactin B-C15	Linear surfactin A-C15	Cyclic surfactin B-C13	Linear surfactin B-C16	Cyclic surfactin B-C14	Cyclic surfactin B-C15	Cyclic surfactin A-C15	Cyclic surfactin B-C16	N.I. 1 (Aspergillus origin)	N. I. 2	N. I. 3	N. I. 4	N. I. 5	N.I. 6 (Bacillus origin)	N.I. 7 (Bacillus origin)	N. I. 8
CF-0h_1	CF0	54798	52120	1825	913	68	425	68	68	68	68	68	1490	35571	68	22354	68	68	68	197074	28339	5179	607	68	170	1700	273	761	2011
CF-0h_2	CF0	45467	43026	2308	4612	4274	68	68	68	296	68	68	68	68	68	72858	770	68	68	306980	41760	15254	5149	401	500	2731	68	2540	68
CF-0h_3	CF0	43054	43158	2984	2149	3144	832	68	68	186	698	68	3980	112780	289984	57327	68	244428	68	262658	36118	6367	68	547	192	2353	68	2552	3519
CF-12h_1	CF12	12406	741	2806	24224	9303	68	5565	204283	11372	56439	10065	103325	1578328	4802693	1603770	142650	4590917	7454190	7545240	577036	2005	68	4089	2292	8793	1102	21760	13636
CF-12h_2	CF12	8593	710	632	27402	10830	2111	9518	193207	32624	173324	12281	112086	1945712	4891014	2281549	147286	4777449	7460996	7158908	663442	1765	4851	442	2114	10307	1164	34253	16268
CF-12h_3	CF12	30962	11982	2439	6435	68	68	68	151371	68	11901	68	68	68	68	68	68	68	68	137758	68	7055	1172	68	643	68	68	68	2501
CF-24h_1	CF24	3937	485	68	286952	149150	46175	79900	15621	365154	740433	60076	281299	4210763	5180477	2735026	152651	4695732	9117980	5666048	659728	575	68	1685	7831	115212	21009	247131	81394
CF-24h_2	CF24	3877	68	293	183431	96304	31942	34078	15747	222624	387725	64096	416702	4466361	5930835	2903178	199607	4872230	6968578	4962001	672612	351	70542	4832	5789	160845	25909	254926	42170
CF-24h_3	CF24	6218	68	377	309039	149438	48564	75381	37025	311864	879575	38377	182485	4015326	4596606	2664628	150897	4373447	8725540	6369444	756049	632	82638	1465	5462	119247	11258	320757	163377
CF-36h_1	CF36	4572	99	68	262454	122766	45959	26974	4821	79863	131710	79960	406833	5190703	5454515	2494563	198089	4459201	7103751	5080452	611409	414	180159	10384	9565	302968	45259	146653	34253
CF-36h_2	CF36	7360	196	146	371690	157768	79111	37983	14948	165006	282263	53218	212543	4704115	5539624	2914902	68	4065165	9990292	5885161	654715	529	132409	5029	5591	209732	35953	299074	35489
CF-36h_3	CF36	3369	68	178	268652	125886	56416	25281	12206	119751	201502	61458	254746	5444832	5982868	2691416	210696	4702551	7053064	5725817	743587	501	107802	4981	4605	215489	36461	287530	29125
CF-48h_1	CF48	4546	68	692	134277	100807	53137	3603	8540	34051	37167	452643	2965598	7105440	6632142	3670849	437676	5499721	4558133	2257014	698195	68	68	36352	3275	598912	99555	184589	109290
CF-48h_2	CF48	3402	68	635	147723	103475	48632	4838	5937	32571	46451	312928	2480030	8437701	8539868	3941414	430821	5981948	4945434	4104363	797126	68	68	44513	3883	511588	79462	140276	107125
CF-48h_3	CF48	6640	68	68	87390	74047	43566	1760	7665	18319	21197	244582	1806288	7803986	7871317	3347673	375561	5079821	4601224	3258123	763306	68	68	32380	2390	577858	80192	226848	86253
Con-0h_1	Co0	2438	68	68	68	68	68	68	68	68	68	68	68	7736	17168	11598	68	49710	68	522779	7342	68	68	677	68	68	68	68	777
Con-0h_2	Co0	2183	68	68	68	68	68	68	68	68	68	68	68	4996	13144	230251	68	698803	68	455248	81815	68	68	663	68	68	68	411	904
Con-0h_3	Co0	2223	68	68	68	68	68	68	68	68	68	68	68	3921	7009	8136	68	32207	68	640053	11213	68	68	800	288	68	68	68	511
Con-12h_1	Co12	1093	68	106	709	1570	68	446	429186	68	14523	68	5586	76898	142647	2819555	3969	3665978	5977102	9051351	491687	68	68	7704	238	2801	122	3335	68
Con-12h_2	Co12	1004	68	68	68	1458	432	358	385265	68	13144	931	5315	70667	130601	68	4170	3513817	6394161	9460232	531714	68	68	6494	258	2555	68	2946	1085
Con-12h_3	Co12	1394	68	111	1195	1975	800	195	353472	770	5481	836	3571	43428	65513	1768916	68	2677770	7206075	9137420	496822	68	68	1009	423	2304	80	2168	836
Con-24h_1	Co24	8373	68	68	273272	130555	32492	49720	159237	143275	477348	2878	13051	97831	177130	3177245	4385	4386078	9374193	6539677	852218	68	134447	5219	20208	71408	7299	96932	21485
Con-24h_2	Co24	8523	68	68	343214	171135	39557	63583	163243	159162	522471	4063	17416	106275	198828	2995488	5205	5379779	10312753	7076863	687968	68	216994	7439	21503	127115	11747	134008	46575
Con-24h_3	Co24	1017	94	416	282867	143291	39358	65834	171303	195951	587761	3112	14907	104482	183489	2919550	4565	4892744	11940981	8218915	751942	68	158977	8438	16190	94425	8572	102401	37224
Con-36h_1	Co36	7832	525	68	488850	317910	124288	127242	8697	393125	862525	4681	20357	129477	232980	2594218	6403	6385782	10111746	8083715	725362	68	302367	14242	34815	285926	32771	194839	47248
Con-36h_2	Co36	4924	423	173	385294	250370	96489	101329	6940	331218	684695	3691	16126	96877	194087	2002593	5391	4157160	9862457	5805738	649303	68	240411	11964	26430	223549	25232	151985	38073
Con-36h_3	Co36	5336	467	225	422548	278896	117455	113311	6780	408164	761122	4704	22611	144485	264208	2774384	8146	5852027	9085497	4878327	678421	68	68	20000	29323	290585	32461	154677	47154
Con-48h_1	Co48	4554	1421	68	825603	541406	250506	56371	5268	293793	387303	6185	32771	248329	444988	3624257	10196	6296149	8812743	6431511	957808	68	237801	82072	20905	472478	47259	104161	79140
Con-48h_2	Co48	1593	4123	362	603335	405682	189649	52342	8016	343439	514416	12441	59773	338335	542046	3400390	10963	5510769	7475701	4078320	808886	68	186944	101896	31217	380452	55720	154507	98931
Con-48h_3	Co48	2670	68	212	446657	284236	146764	69846	4606	465362	499374	7248	43101	277196	527935	3114815	11971	5693045	9093067	5276952	680701	68	183238	52594	14667	371195	36770	113943	97413
