# Supplementary material for: Non-obligate pairwise metabolite cross-feeding suggests ammensalic interactions between Bacillus amyloliquefaciens and Aspergillus oryzae
Source: Commun Biol. 2022 Mar 15;5:232. doi: 10.1038/s42003-022-03181-7 (PMC8924192; doi:10.1038/s42003-022-03181-7)
Supplement: Supplementary file 6 — Supplementary data 3. [file 42003_2022_3181_MOESM6_ESM.xlsx]

## Sheet: 1. Source data for Fig. 3a & b
Peak Nr	Ret(umin)	RT	Mass(uD)	(-) m/z	CF - 0h_1	CF - 0h_2	CF - 0h_3	CF - 120h_1	CF - 120h_2	CF - 120h_3	CF - 168h_1	CF - 168h_2	CF - 168h_3	CF - 216h_1	CF - 216h_2	CF - 216h_3	Con - 0h_1	Con - 0h_2	Con - 0h_3	Con - 120h_1	Con - 120h_2	Con - 120h_3	Con - 168h_1	Con - 168h_2	Con - 168h_3	Con - 216h_1	Con - 216h_2	Con - 216h_3
1	2669230	2.66923	100005043	100.005	63	63	63	63	63	63	63	63	63	66	65	63	63	63	63	63	63	63	63	63	63	63	63	95
2	9561838	9.56184	100091026	100.091	63	63	63	63	63	63	5846	574	226	63	63	63	63	63	63	63	63	63	63	63	63	63	63	63
3	6942220	6.94222	100115379	100.115	63	63	63	1648	1412	939	63	63	63	63	63	63	63	63	63	63	63	63	63	63	63	63	63	63
4	6885833	6.88583	100683510	100.684	63	367	63	227	63	63	339	63	63	63	63	63	63	63	63	63	63	63	63	63	63	63	63	63
5	10931474	10.9315	100871948	100.872	1072	1103	1161	63	63	63	63	63	63	63	63	63	63	63	63	63	63	63	63	63	63	63	63	63
6	11161081	11.1611	100873291	100.873	1852	1727	2183	63	63	63	63	63	63	63	63	63	63	63	63	63	63	63	63	63	63	63	63	63
7	9902935	9.90293	100903870	100.904	63	63	63	1031	63	1072	63	563	63	63	63	63	63	63	63	63	63	63	63	63	63	63	63	63
8	10165628	10.1656	100904572	100.905	63	63	63	939	992	752	63	63	613	63	63	63	63	63	63	63	63	63	63	63	63	63	63	63
9	10527667	10.5277	100902580	100.903	686	390	489	63	63	63	63	63	63	63	63	63	63	63	63	63	63	63	63	63	63	63	63	63
10	10895700	10.8957	100903198	100.903	1931	2028	1971	63	63	63	63	63	63	63	63	63	63	63	63	63	63	63	63	63	63	63	63	63
11	11156670	11.1567	100903656	100.904	3458	3304	3626	63	63	63	63	63	63	63	63	63	63	63	63	63	63	63	63	63	63	63	63	63
12	6955612	6.95561	100915352	100.915	669	63	632	63	1237	800	63	826	840	714	63	63	1153	1418	1225	1277	1210	63	63	2035	63	743	63	63
13	6964647	6.96465	100915268	100.915	63	63	63	63	468	63	63	63	214	63	63	63	799	737	63	63	63	63	63	637	63	63	63	63
14	393578	0.393578	100927162	100.927	3821	3838	3849	6973	6433	5758	4434	4532	3877	5806	10927	9931	7442	8220	6993	6067	6485	13786	6697	7894	9014	5893	9706	63
15	607175	0.607175	100927124	100.927	63	63	1277	63	63	63	3057	63	63	63	63	63	63	63	63	63	4639	10287	63	63	63	63	63	63
16	6793376	6.79338	100926880	100.927	748	63	780	63	1098	1027	371	63	63	1060	63	1333	63	63	1400	782	960	2597	63	63	1734	942	63	63
17	11275949	11.2759	100926811	100.927	2275	2429	1506	63	63	63	63	63	63	63	63	4201	63	63	63	63	63	63	63	63	63	1677	63	63
18	13359868	13.3599	100926941	100.927	63	63	63	63	63	8036	5890	63	63	8589	63	63	63	63	63	7855	8061	16781	63	63	63	63	63	63
19	437753	0.437753	100934799	100.935	63	63	63	15315	63	63	7494	63	63	63	63	63	63	16344	10128	10441	63	63	11850	63	63	63	63	63
20	489305	0.489305	100934807	100.935	7999	8144	8806	11202	14217	12608	10506	10515	8621	13199	21342	17535	14517	13011	14225	13573	13992	27768	63	16627	18245	12046	21810	18301
21	695510	0.69551	100934761	100.935	5267	5552	63	63	8795	7943	63	6028	63	63	14889	63	10270	63	63	63	63	63	63	63	11654	9011	63	11272
22	934863	0.934863	100934776	100.935	3552	4082	3841	4771	4940	4001	3035	2579	2152	63	63	63	2230	5704	4106	4852	3946	63	2698	6052	6760	3290	3781	63
23	1093192	1.09319	100934753	100.935	63	2251	1817	63	3007	63	63	63	63	63	63	63	63	63	63	63	63	63	63	63	63	63	63	63
24	1247857	1.24786	100934715	100.935	63	1364	1365	63	2165	63	63	63	63	63	63	63	63	63	63	63	63	63	63	63	63	63	63	63
25	4502964	4.50296	100934631	100.935	63	63	63	63	63	63	63	63	63	63	4833	63	63	63	63	1843	63	63	63	63	63	63	4690	63
26	4716553	4.71655	100934624	100.935	63	63	63	4291	63	63	63	622	63	63	6890	63	63	3116	63	3266	63	63	63	63	63	63	6489	63
27	5047936	5.04794	100934631	100.935	63	525	63	63	63	63	63	63	63	63	1526	63	7594	63	63	5502	63	12660	63	63	63	63	9741	63
28	5327792	5.32779	100934647	100.935	63	63	63	63	63	63	4474	3733	3261	63	63	63	63	63	63	6344	63	2089	63	63	63	63	63	63
29	5607653	5.60765	100934631	100.935	4778	4597	4175	63	6169	63	5534	4463	4442	63	9511	2482	9612	10123	1766	7861	1353	2656	8851	63	63	6150	11304	63
30	5784393	5.78439	100934654	100.935	63	63	63	6957	63	6403	63	63	63	5357	63	63	63	63	63	63	63	1722	63	9230	9696	63	63	63
31	5924325	5.92432	100934639	100.935	4806	4689	4234	7255	63	63	4346	4249	3900	63	9522	63	9453	10719	1835	7005	63	63	8589	63	10010	63	11721	63
32	6189448	6.18945	100934624	100.935	63	63	63	63	6060	6389	63	1640	1746	1558	10076	63	63	63	63	63	7512	63	63	63	63	5593	63	63
33	6461987	6.46199	100934608	100.935	4539	4086	63	6408	5880	5663	1335	63	63	63	10173	63	9236	10181	63	63	3747	13392	7888	9121	9036	4313	11077	63
34	6778705	6.77871	100934547	100.935	3399	596	3443	3217	2602	2352	2170	1889	1948	3434	9116	9377	7021	7864	6672	1444	1891	63	5707	6794	7242	1645	9276	8142
35	7612540	7.61254	100934532	100.935	1440	1153	63	3504	2248	3574	63	63	1038	3942	8460	8396	3918	63	63	3058	3445	10817	63	63	2872	2670	4066	63
36	7409915	7.40991	100934448	100.934	1055	63	63	63	63	63	63	1858	63	63	63	63	1137	4871	63	63	63	63	2058	63	63	63	5791	5440
37	7948637	7.94864	100934555	100.935	1139	63	1129	1972	1593	63	63	63	63	63	7466	63	1487	2407	63	63	63	8317	63	63	63	1150	3321	63
38	7759222	7.75922	100934525	100.935	833	63	63	870	63	63	63	63	63	63	4902	4790	63	2999	63	63	63	7373	63	63	2928	1694	1505	63
39	8229863	8.22986	100934456	100.934	63	63	662	63	1096	1068	63	882	63	63	63	63	63	63	63	63	63	4655	63	63	63	63	63	63
40	8403836	8.40384	100934502	100.935	469	63	1200	1139	63	1518	63	63	63	63	6728	4688	63	63	63	1688	63	6709	63	63	63	63	63	63
41	8925615	8.92562	100934479	100.934	63	63	63	63	63	1025	63	63	63	63	6588	4481	1386	2032	63	63	63	5612	63	63	63	63	63	63
42	9573604	9.5736	100934433	100.934	63	2809	63	7333	5742	63	63	63	63	63	63	63	5587	5946	4041	4277	5502	63	4831	63	4774	4351	6876	7221
43	9882914	9.88291	100934418	100.934	63	63	3719	63	10327	63	63	63	10674	63	63	63	2387	63	63	63	63	63	63	63	2394	63	63	63
44	10192953	10.193	100934456	100.934	63	5038	4165	13448	12742	11060	63	9068	7908	63	19432	63	63	3609	63	3969	63	22413	63	63	3701	4223	7686	63
45	10640988	10.641	100934464	100.934	63	63	63	63	63	63	63	63	9152	63	63	63	63	5139	63	63	63	10961	63	63	8949	63	63	8040
46	10849462	10.8495	100934433	100.934	14486	8528	63	15616	15310	63	63	63	63	63	12827	38326	13065	63	63	63	63	63	63	5327	63	63	19112	63
47	11074837	11.0748	100934433	100.934	63	63	63	20246	63	63	63	63	9220	63	63	63	63	63	63	13556	63	63	63	63	63	12446	27728	63
48	11178275	11.1783	100934410	100.934	63	12594	63	63	21552	63	63	63	63	63	63	63	18804	11595	63	63	63	13220	63	17182	63	63	63	63
49	11290513	11.2905	100934441	100.934	63	63	18604	43799	39988	63	63	63	24070	63	63	46116	30155	38013	63	63	63	63	63	35043	37503	63	44170	63
50	11364065	11.3641	100934441	100.934	34505	63	63	63	63	63	63	26349	63	63	63	63	43829	50080	31829	31796	63	63	63	63	50399	33469	57628	63
51	11688091	11.6881	100934494	100.934	38613	63	63	59791	63	63	63	63	63	63	63	63	59865	63969	60022	53937	55976	63	63	63	82635	63	63	63
52	11820663	11.8207	100934494	100.934	51257	63	44093	74512	58332	63	63	57685	46289	63	63	63	63	102010	75047	65453	71394	63	76259	63	100837	61138	115877	63
53	12152066	12.1521	100934502	100.935	59148	63	63	63	85457	63	63	63	63	81294	118549	63	95620	63	63	63	63	63	63	123072	121302	63	63	143525
54	12439310	12.4393	100934525	100.935	59517	62672	60034	63	95198	84677	63	69382	67965	95634	136402	138809	102044	122982	96940	86855	97708	146684	106491	63	114908	63	140639	63
55	12652848	12.6528	100934517	100.935	63	63	58882	97686	63	63	63	63	52421	91371	63	63	63	63	63	63	88807	63	63	102280	63	76288	148331	63
56	12763313	12.7633	100934502	100.935	68782	65492	63	63	95070	84070	63	73707	59582	63	155532	155819	63	63	94951	88919	81512	152250	117048	126622	119274	63	116054	145816
57	12969519	12.9695	100934479	100.934	63	63	57359	63	63	77389	63	63	63	63	63	63	63	127901	63	63	63	63	63	63	63	63	63	63
58	13168355	13.1684	100934502	100.935	63	63	63	63	63	63	63	63	63	94153	148950	157622	63	63	96056	91863	99229	63	63	63	63	63	63	63
59	13286225	13.2862	100934555	100.935	66771	72075	78224	111024	104691	101275	83035	77646	83177	117855	186510	191432	123248	63	123116	119880	120700	216484	129631	148910	138412	91630	166909	153980
60	11923795	11.9238	100943001	100.943	63	63	63	63	63	63	282	63	63	63	63	1129	63	63	63	63	63	1933	63	63	63	63	63	63
61	9909535	9.90953	100964455	100.964	63	63	63	1225	1548	1313	63	360	63	63	63	63	63	63	63	63	63	63	63	63	63	63	63	63
62	10150905	10.1509	100963722	100.964	63	63	63	63	737	554	63	465	63	63	63	63	63	63	63	63	63	63	63	63	63	63	63	63
63	10527667	10.5277	100966034	100.966	519	509	593	63	63	63	63	63	63	63	63	63	63	63	63	63	63	63	63	63	63	63	63	63
64	10900205	10.9002	100965401	100.965	2004	2124	1984	63	63	63	63	63	63	63	63	63	63	63	63	63	63	63	63	63	63	63	63	63
65	11161081	11.1611	100964699	100.965	3404	3295	3571	63	63	63	63	63	63	63	63	63	63	63	63	63	63	63	63	63	63	63	63	63
66	857528	0.857528	100973114	100.973	63	63	63	63	277	63	63	63	254	63	5264	5899	1079	63	63	63	63	3646	362	406	63	63	881	913
67	8938302	8.9383	100991234	100.991	176	173	210	63	63	87	187	148	63	139	63	63	223	306	307	63	171	63	127	63	117	286	193	135
68	9185535	9.18553	100991310	100.991	374	323	397	416	436	393	476	545	63	505	63	63	518	694	704	539	518	63	573	595	644	545	698	654
69	11161081	11.1611	100995369	100.995	2038	1849	1894	63	63	63	63	63	63	63	63	63	63	63	63	63	63	63	63	63	63	63	63	63
70	9915677	9.91568	100994568	100.995	63	63	552	1286	1531	1265	63	277	63	63	63	63	63	63	63	63	63	63	63	63	63	63	63	63
71	10936027	10.936	100996574	100.997	1152	1239	1233	63	63	63	63	63	63	63	63	63	63	63	63	63	63	63	63	63	63	63	63	63
72	1667620	1.66762	101025452	101.025	63	1546	63	63	63	63	63	63	404	63	63	63	63	6882	63	63	63	63	63	63	63	63	63	63
73	1969603	1.9696	101025429	101.025	63	2134	63	63	922	1248	63	63	449	63	63	63	3712	2222	63	63	63	63	63	63	63	63	63	63
74	2323067	2.32307	101025375	101.025	63	3682	3298	63	63	63	63	63	772	910	63	63	1934	3451	63	63	63	63	63	63	63	63	63	63
75	9308515	9.30851	101025291	101.025	63	63	63	63	63	63	4441	1868	1796	63	63	63	63	63	63	63	63	63	63	63	63	63	63	63
76	9544441	9.54444	101025291	101.025	63	63	63	63	63	1769	4886	3749	3842	63	63	63	63	63	63	63	63	63	63	63	63	63	63	63
77	9658187	9.65819	101025146	101.025	63	1349	1155	63	63	63	1191	1357	1540	1707	63	63	2768	3227	3496	2611	63	63	63	63	63	2238	63	63
78	9909535	9.90953	101025200	101.025	63	63	63	6334	5549	5279	4038	3700	3484	63	63	63	63	63	63	63	63	63	63	63	63	63	63	63
79	10286922	10.2869	101025169	101.025	3885	4100	3544	6613	5613	63	3562	4033	3434	820	63	63	63	63	63	63	63	63	63	63	63	63	63	63
80	10557328	10.5573	101025078	101.025	3857	3868	3292	63	63	63	63	63	63	63	63	63	63	63	63	63	63	63	63	63	63	63	63	63
81	10922523	10.9225	101025047	101.025	3122	2813	2848	63	63	63	63	63	63	63	63	63	63	63	63	63	63	63	63	63	63	63	63	63
82	11169703	11.1697	101025146	101.025	2574	63	2121	63	63	63	63	63	63	63	63	63	63	63	63	63	63	63	63	63	63	63	63	63
83	6962312	6.96231	101148247	101.148	597	424	829	1126	780	777	63	63	183	820	1487	1368	1566	766	811	1213	1133	1950	646	869	63	63	1331	1108
84	6872283	6.87228	101214912	101.215	248	210	288	63	736	500	63	391	63	63	63	63	63	397	63	262	930	63	63	63	1089	495	63	63
85	6894572	6.89457	101386696	101.387	63	63	63	63	312	63	63	63	63	63	63	63	63	63	63	63	63	745	63	63	63	63	63	373
86	6933465	6.93346	101449104	101.449	63	63	740	620	516	63	423	63	440	929	439	63	63	63	1208	962	63	63	759	377	63	705	382	461
87	6881442	6.88144	101472839	101.473	969	725	871	1123	63	1223	63	1022	63	700	63	580	1439	1999	1027	1548	1758	1191	63	63	2692	1049	924	63
88	6960078	6.96008	101472656	101.473	539	63	216	63	63	63	63	238	63	63	63	63	63	63	63	63	63	63	63	63	63	63	63	63
89	9058980	9.05898	101483795	101.484	234	362	63	512	63	63	63	63	63	63	1202	1137	63	63	63	63	63	1054	63	373	481	63	419	63
90	9028446	9.02845	101557152	101.557	264	63	170	63	63	466	63	63	63	63	1059	63	769	545	63	63	63	63	63	63	562	304	459	316
91	6885833	6.88583	101602654	101.603	63	63	63	63	63	63	63	63	63	63	63	63	63	63	2066	63	63	63	63	611	63	63	63	63
92	6942220	6.94222	101602455	101.602	1027	696	719	1748	1221	1092	63	1047	672	937	63	63	1845	2428	1186	63	1978	63	2594	1613	2010	1450	1219	1096
93	9079152	9.07915	101602295	101.602	63	577	408	944	63	746	63	397	63	398	2165	2129	923	683	507	285	325	63	535	835	63	502	63	961
94	9079152	9.07915	101675911	101.676	63	506	63	789	63	475	63	63	248	63	1751	2523	1064	895	63	63	321	2662	829	63	744	733	1013	63
95	6920472	6.92047	101684044	101.684	2601	2460	2750	4320	4146	4041	3492	3683	3218	3229	3258	3778	5363	5387	5745	4571	4744	3304	5630	5298	5262	3720	2059	2324
96	6911832	6.91183	101707787	101.708	1313	1128	1362	2008	1280	1941	1756	1656	63	1746	1509	1604	3520	4085	2798	2740	2778	63	2608	3109	2824	1191	1222	63
97	9109618	9.10962	101721176	101.721	63	63	197	225	160	63	63	63	130	63	697	63	63	63	63	63	63	572	63	63	82	63	404	63
98	9094255	9.09426	101794701	101.795	63	63	63	69	63	63	63	63	63	63	584	63	63	63	63	63	63	706	63	257	227	63	63	63
99	6890220	6.89022	101837898	101.838	63	1815	1821	2585	2146	2412	2235	1859	63	2089	2500	2739	3281	4228	3431	2975	3854	2773	3795	3876	5382	2433	2099	1427
100	6951122	6.95112	101837860	101.838	63	63	1057	63	63	63	63	1323	63	63	63	63	63	63	63	63	63	63	63	1253	63	63	63	63
101	6903255	6.90325	101919540	101.92	2599	2483	3016	4017	63	4309	3374	3864	3476	3117	3082	3116	5249	4840	5547	4111	5130	3291	6214	5169	5707	4074	2134	2647
102	393578	0.393578	101925377	101.925	1406	63	1279	2447	63	1945	1539	63	1473	2125	2937	63	2466	2848	63	2099	2285	3698	2500	2753	63	1865	3567	2664
103	934863	0.934863	101925354	101.925	63	63	63	63	63	63	341	63	63	63	63	63	63	63	63	565	63	63	63	63	63	456	63	63
104	11305345	11.3053	101924919	101.925	63	577	853	63	63	63	295	63	63	63	63	63	63	63	63	63	63	63	63	63	63	63	63	63
105	408307	0.408307	101934967	101.935	63	951	63	63	63	63	1133	63	63	63	63	63	63	63	63	63	2084	63	63	63	63	63	63	63
106	496708	0.496708	101934952	101.935	1213	1205	1307	1329	2160	1841	1555	1578	1298	1962	2119	63	2060	1485	1997	63	1602	3890	63	1395	2733	1363	2235	63
107	5055310	5.05531	101934784	101.935	63	175	63	63	63	63	63	63	510	63	63	63	547	63	63	63	63	387	63	63	63	63	63	63
108	5563455	5.56346	101934792	101.935	63	129	145	63	757	902	501	586	574	646	63	63	1382	63	262	63	1079	807	1098	63	63	63	63	63
109	5961142	5.96114	101934792	101.935	63	63	63	63	63	495	63	447	335	470	63	63	1340	63	63	63	799	263	63	63	63	63	63	63
110	9409665	9.40967	101934570	101.935	63	63	63	63	63	63	63	411	499	63	63	63	176	63	63	63	63	511	63	63	63	63	63	63
111	9478745	9.47874	101934540	101.935	455	443	63	63	63	459	762	542	716	715	63	63	401	63	573	63	606	455	63	63	63	63	63	63
112	9959860	9.95986	101934509	101.935	63	63	63	63	1424	63	1114	1103	1344	1008	63	63	63	63	63	63	63	1660	63	63	63	63	63	63
113	10219308	10.2193	101934547	101.935	63	975	63	2324	1621	1691	1264	1581	1330	1556	63	63	63	63	63	63	254	63	63	63	63	63	63	63
114	10634956	10.635	101934517	101.935	63	1212	63	63	63	63	63	63	63	619	63	63	605	63	482	63	437	63	63	63	63	63	63	63
115	10922523	10.9225	101934525	101.935	63	2138	63	63	560	63	63	63	63	63	63	63	698	63	717	63	600	63	63	63	63	63	63	63
116	11056231	11.0562	101934578	101.935	63	63	63	63	1278	63	63	211	63	63	63	63	1212	63	63	63	63	63	63	63	63	63	63	63
117	11173964	11.174	101934586	101.935	63	63	4074	3509	2168	3006	63	959	1661	63	3093	3769	1469	63	63	63	824	4186	63	63	1962	910	63	63
118	11434486	11.4345	101934593	101.935	63	4305	63	63	3039	1694	755	1077	1212	2173	63	63	3093	3223	1758	63	1512	8932	3376	3558	3089	63	1749	63
119	11643905	11.6439	101934631	101.935	63	63	63	63	63	63	4008	3921	63	5670	63	63	8255	63	63	63	63	11703	7815	63	63	63	63	63
120	11820663	11.8207	101934631	101.935	5580	4930	4728	8968	8990	6122	5257	5725	4989	6822	4350	63	63	11081	6927	4459	7450	63	10380	10468	11430	4525	10479	63
121	12159420	12.1594	101934624	101.935	63	7704	7529	12248	11863	10185	8753	63	8292	11226	63	4414	14036	63	12179	9405	12146	19223	14156	15226	16113	7983	18531	14940
122	12372992	12.373	101934654	101.935	7580	63	63	63	63	8031	1912	8483	63	63	63	63	63	15953	63	63	63	63	63	63	63	63	63	63
123	12549885	12.5499	101934631	101.935	63	63	63	13544	63	63	63	63	63	11530	63	4516	13779	63	63	63	11757	63	12240	15978	16029	63	18128	63
124	12770712	12.7707	101934608	101.935	9230	8570	7758	63	12737	63	10180	9082	7687	63	63	63	63	14735	63	63	11816	17058	15359	63	63	63	15105	63
125	13175761	13.1758	101934601	101.935	63	63	63	63	9628	63	9243	63	63	12410	63	63	63	19257	12913	63	63	19864	63	63	63	63	18864	63
126	13234632	13.2346	101934631	101.935	8950	9351	9142	15576	13983	14091	11367	10443	10766	15467	24386	23005	16888	63	15519	15656	15238	26863	17361	19620	17735	12772	23072	63
127	393578	0.393578	101942650	101.943	63	63	63	63	63	63	63	63	346	63	63	749	565	63	509	63	63	63	344	63	63	63	63	63
128	562948	0.562948	101942482	101.942	63	63	63	63	63	63	63	63	63	63	63	63	63	63	425	63	63	63	406	63	63	63	63	744
129	6903255	6.90325	101943489	101.943	4725	63	4919	7293	7281	6904	6027	6337	6472	63	5860	6354	9513	9768	10037	7241	9015	63	10234	9857	10032	7236	4223	4678
130	1660257	1.66026	102020668	102.021	63	92	63	63	63	123	81	63	63	70	63	63	63	192	63	63	63	63	63	63	223	63	63	63
131	1829638	1.82964	102019783	102.02	63	63	63	265	63	63	63	63	63	63	68	63	138	63	63	63	63	63	63	63	63	63	63	63
132	1984292	1.98429	102020653	102.021	63	203	141	302	63	263	228	183	63	271	63	63	286	63	63	63	63	63	214	222	360	225	360	368
133	2337828	2.33783	102020676	102.021	63	208	63	63	63	322	228	215	63	63	76	63	63	63	63	63	63	63	63	317	63	63	444	63
134	2728105	2.7281	102020638	102.021	63	201	232	330	63	63	265	214	63	296	63	63	401	63	63	63	63	63	337	388	384	253	63	544
135	3206798	3.2068	102020638	102.021	63	195	63	337	63	329	302	248	63	296	71	64	407	460	63	63	63	63	398	342	447	256	464	490
136	3494023	3.49402	102020607	102.021	63	63	63	63	63	319	63	63	63	63	63	63	63	486	63	63	63	63	63	63	412	63	365	63
137	3714958	3.71496	102020615	102.021	63	184	208	218	63	183	165	200	63	200	63	63	94	158	63	63	63	63	212	63	191	63	218	325
138	9902935	9.90293	102020317	102.02	63	63	63	319	63	204	323	148	63	63	63	63	63	63	63	63	63	63	63	63	63	63	63	63
139	2934310	2.93431	102028671	102.029	63	63	63	63	63	63	63	63	63	73	63	63	102	113	63	63	63	63	63	63	63	63	63	66
140	6881442	6.88144	102074043	102.074	1551	1686	1781	2074	2457	2341	1588	1697	1486	63	2305	2077	3002	3933	2400	3076	3400	2301	2986	4369	5779	2248	1840	63
141	6946748	6.94675	102073761	102.074	1135	233	63	63	63	63	63	63	63	63	63	63	654	1355	63	63	63	63	63	508	63	63	63	63
142	9049064	9.04906	102077522	102.078	63	63	63	63	63	63	63	63	63	63	398	525	63	63	63	63	63	423	63	63	63	63	63	63
143	8715676	8.71568	102081841	102.082	123	185	208	198	159	161	223	278	257	247	63	63	383	63	329	63	160	63	291	428	277	254	173	63
144	8793105	8.79311	102081757	102.082	63	63	63	63	63	63	63	63	63	63	63	63	63	63	73	63	63	63	63	88	63	63	63	63
145	6924783	6.92478	102155815	102.156	63	63	635	63	583	813	63	63	63	734	63	63	63	1617	63	63	63	63	500	1535	1044	484	315	63
146	6907535	6.90754	102179771	102.18	4565	4392	5022	7075	7148	7087	6173	6273	6160	5200	5564	6240	9356	9073	9412	7184	8242	6090	10067	9399	10280	7011	3999	63
147	6890220	6.89022	102311058	102.311	63	1317	1281	1776	1806	63	1376	1667	1224	1534	2116	1896	2616	3265	2234	2306	2607	63	2848	2922	3912	2085	1709	956
148	6876942	6.87694	102393127	102.393	546	63	758	571	63	797	508	819	63	810	823	466	63	994	761	852	1371	63	63	63	1940	63	680	901
149	6890220	6.89022	102417236	102.417	63	63	63	63	63	63	63	561	1901	63	63	63	63	63	63	63	63	63	63	63	63	788	63	63
150	6876942	6.87694	102417053	102.417	588	979	1267	1400	1084	1803	63	888	1010	1029	949	907	2584	3060	1333	1945	1446	966	1382	2784	2459	1519	576	1020
151	6924783	6.92478	102548920	102.549	620	520	413	872	63	796	63	788	63	816	63	1175	1038	1284	1455	63	1592	63	2644	1217	63	956	526	497
152	6946748	6.94675	102549095	102.549	63	63	63	63	63	63	63	63	63	63	63	63	543	808	477	63	63	63	63	63	63	63	63	63
153	6885833	6.88583	102655312	102.655	1356	1350	1200	1492	1766	1321	1490	1534	1318	1567	1874	1817	2177	3066	2466	2040	2776	63	63	3673	3469	1946	1470	63
154	6960078	6.96008	102654991	102.655	63	63	63	63	63	63	63	63	63	63	63	63	516	63	63	63	63	63	63	1082	63	264	63	63
155	688143	0.688143	102935081	102.935	63	63	312	63	63	63	63	63	63	465	63	63	63	63	63	63	63	63	63	63	651	63	63	63
156	11842758	11.8428	102932884	102.933	63	63	63	1813	3305	1644	844	63	63	63	4411	63	63	4020	63	63	63	3916	1784	1809	63	63	63	1472
157	12365668	12.3657	102932899	102.933	1927	2226	63	3664	63	3550	2311	1892	63	63	5536	6375	4200	63	63	2608	2907	5531	4214	63	63	2056	4904	63
158	13271453	13.2715	102932846	102.933	63	63	2746	63	63	3565	63	63	63	3904	6544	63	63	63	4306	63	63	63	63	5471	5486	63	63	6051
159	805993	0.805993	102957985	102.958	3045	3401	3024	3227	2886	3578	2480	1792	1561	2814	1227	63	3550	5322	3792	4248	4458	63	5177	4153	4646	4511	4866	3770
160	6907535	6.90754	102959297	102.959	63	63	63	721	63	63	473	63	63	63	1954	1998	810	63	618	423	63	63	1061	773	1083	63	63	63
161	9663386	9.66339	102957573	102.958	63	63	63	713	63	63	529	63	63	63	63	63	771	63	1037	1062	63	63	821	63	1115	63	63	63
162	10252890	10.2529	102957611	102.958	63	63	63	624	63	63	283	63	63	63	63	63	63	63	63	63	63	63	63	63	887	63	63	63
163	11115512	11.1155	102957726	102.958	63	63	63	63	63	63	268	63	63	63	828	63	63	63	63	63	63	63	63	63	590	63	63	63
164	1078470	1.07847	103041199	103.041	63	63	63	63	63	63	63	63	63	63	3351	2380	63	63	63	63	63	63	63	63	63	63	63	63
165	10508061	10.5081	103060219	103.06	267	370	369	63	63	63	63	63	63	63	63	63	63	63	63	63	63	63	63	63	63	63	63	63
166	9007169	9.00717	103071716	103.072	63	63	63	84	63	63	63	63	63	63	63	63	63	63	198	63	63	63	141	63	63	63	63	63
167	10527667	10.5277	103092857	103.093	625	699	540	63	63	63	63	63	63	63	63	63	63	63	63	63	63	63	63	63	63	63	63	63
168	10522622	10.5226	103125702	103.126	985	953	805	63	63	63	63	63	63	63	63	63	63	63	63	63	63	63	63	63	63	63	63	63
169	6867635	6.86763	103156761	103.157	423	406	527	1033	665	979	63	609	63	561	1441	1741	587	406	284	644	776	1132	992	63	825	63	1155	63
170	10527667	10.5277	103158661	103.159	1073	870	887	63	63	63	63	63	63	63	63	63	63	63	63	63	63	63	63	63	63	63	63	63
171	6881442	6.88144	103199356	103.199	1349	1252	1404	2044	2260	1993	1800	1524	1291	2072	3211	3101	2013	2528	2487	1970	2699	3278	2740	2591	3762	1835	2300	2140
172	10512878	10.5129	103224525	103.225	1070	1302	1344	63	63	63	63	63	63	63	63	63	63	63	63	63	63	63	63	63	63	63	63	63
173	6911832	6.91183	103229851	103.23	611	963	727	700	1431	1166	764	697	63	645	1306	1345	1475	1923	1951	1097	1646	1191	1907	1438	2637	1003	725	425
174	10522622	10.5226	103257057	103.257	1704	1786	1736	63	63	63	63	63	63	63	63	63	63	63	63	63	63	63	63	63	63	63	63	63
175	10527667	10.5277	103290077	103.29	2038	1976	1949	63	63	63	63	63	63	63	63	63	63	63	63	63	63	63	63	63	63	63	63	63
176	8595616	8.59562	103314056	103.314	355	343	63	288	295	322	329	63	345	563	63	63	506	605	695	603	429	63	206	337	436	433	606	556
177	10527667	10.5277	103322449	103.322	2095	1974	1830	63	63	63	63	63	63	63	63	63	63	63	63	63	63	63	63	63	63	63	63	63
178	10527667	10.5277	103355858	103.356	1947	1790	1777	63	63	63	63	63	63	63	63	63	63	63	63	63	63	63	63	63	63	63	63	63
179	6890220	6.89022	103362816	103.363	1020	872	871	1017	63	1173	738	859	63	824	1331	1318	63	2271	63	1482	1876	63	1578	63	2896	1215	63	413
180	10532647	10.5326	103388763	103.389	1664	1602	1742	63	63	63	63	63	63	63	63	63	63	63	63	63	63	63	63	63	63	63	63	63
181	6911832	6.91183	103397522	103.398	63	63	63	222	240	63	63	63	177	63	922	250	63	63	63	63	63	63	63	377	63	63	375	587
182	6962312	6.96231	103440224	103.44	717	687	640	1351	1140	946	1192	1086	971	948	2143	2234	1534	1811	813	63	896	2396	1207	1698	1936	1060	1475	1703
183	6960078	6.96008	103440269	103.44	63	63	63	63	880	63	63	762	63	63	63	63	708	853	63	63	63	63	63	63	63	63	63	63
184	6903255	6.90325	103470528	103.471	63	203	314	63	63	449	63	259	536	63	63	195	672	63	63	63	63	397	63	63	63	63	63	63
185	8536320	8.53632	103467094	103.467	63	63	81	63	63	63	63	63	63	63	63	63	63	63	252	63	63	63	63	63	80	63	63	63
186	10537539	10.5375	103487213	103.487	924	899	1129	63	63	63	63	63	63	63	63	63	63	63	63	63	63	63	63	63	63	63	63	63
187	9094255	9.09426	103526642	103.527	63	178	320	63	178	63	63	63	63	63	63	63	407	160	460	63	63	63	63	63	63	63	63	63
188	10527667	10.5277	103586632	103.587	1385	928	974	63	63	63	63	63	63	63	63	63	63	63	63	63	63	63	63	63	63	63	63	63
189	6890220	6.89022	103604149	103.604	63	277	767	239	699	573	63	916	63	63	672	463	615	1539	63	63	593	810	63	63	2891	341	434	363
190	6978660	6.97866	103603882	103.604	63	63	63	63	63	201	63	63	63	63	63	63	365	63	63	63	347	63	63	63	63	63	63	63
191	10527667	10.5277	103619728	103.62	773	908	730	63	63	63	63	63	63	63	63	63	63	63	63	63	63	63	63	63	63	63	63	63
192	6885833	6.88583	103628769	103.629	63	63	247	377	366	358	193	63	63	63	63	388	500	63	63	310	1069	468	63	63	1380	63	63	63
193	10512878	10.5129	103652687	103.653	387	477	478	63	63	63	63	63	63	63	63	63	63	63	63	63	63	63	63	63	63	63	63	63
194	6929130	6.92913	103712585	103.713	63	63	465	798	742	530	934	63	63	451	266	866	753	1297	1776	63	642	387	1578	63	63	63	63	166
195	6978660	6.97866	103716431	103.716	63	63	63	63	63	63	63	689	633	63	63	63	63	63	63	63	1000	63	63	1251	1471	1910	63	63
196	10532647	10.5326	103719398	103.719	478	414	264	63	63	63	63	63	63	63	63	63	63	63	63	63	63	63	63	63	63	63	63	63
197	6872283	6.87228	103846657	103.847	403	244	586	245	539	336	63	63	566	547	63	215	63	962	800	589	63	231	1065	322	1951	63	295	63
198	6885833	6.88583	103871277	103.871	63	63	63	63	63	705	63	63	63	63	63	63	63	63	63	63	63	63	63	1089	63	63	63	63
199	6924783	6.92478	103898865	103.899	63	1151	1510	1978	63	1051	1921	1390	1435	63	63	63	2794	1186	1518	1742	2377	63	2400	1798	1943	1769	63	63
200	997453	0.997453	103921387	103.921	657	670	1075	816	804	570	637	710	653	823	1548	1003	63	63	921	63	959	1621	692	1011	63	845	1272	63
201	710248	0.710248	103921402	103.921	363	334	63	589	553	561	63	63	63	420	63	63	63	63	63	63	63	63	517	63	63	63	63	63
202	10165628	10.1656	103922089	103.922	63	63	63	63	1295	1369	63	1362	2361	63	63	63	63	63	63	63	63	63	63	63	63	63	63	63
203	6885833	6.88583	103955513	103.956	63	63	486	63	653	648	63	63	622	454	63	63	63	1038	591	1253	63	63	1221	63	63	240	63	63
204	10165628	10.1656	103953094	103.953	63	63	63	63	1654	1240	63	1448	2884	63	63	63	63	63	63	63	63	63	63	63	63	63	63	63
205	6983432	6.98343	103959900	103.96	63	63	63	63	63	241	63	63	325	422	63	63	63	63	63	63	63	63	63	1113	63	1482	63	63
206	10165628	10.1656	103984184	103.984	63	63	63	63	1543	1558	63	1696	2862	63	63	63	63	63	63	63	63	63	63	63	63	63	63	63
207	10172735	10.1727	104015434	104.015	63	63	63	63	1203	1278	63	1373	2268	63	63	63	63	63	63	63	63	63	63	63	63	63	63	63
208	6929130	6.92913	104019073	104.019	63	63	196	63	63	454	63	63	241	63	200	63	284	361	316	63	63	63	63	63	63	63	216	63
209	10165628	10.1656	104035828	104.036	63	63	63	63	63	553	63	725	1443	63	63	63	63	63	63	63	63	63	63	63	63	63	63	63
210	10172735	10.1727	104046425	104.046	63	63	63	63	63	830	63	870	1524	63	63	63	63	63	63	63	63	63	63	63	63	63	63	63
211	6881442	6.88144	104089859	104.09	643	636	848	1073	987	63	739	604	63	898	883	63	969	755	63	849	1394	63	1770	1609	1033	483	544	399
212	6929130	6.92913	104113922	104.114	63	63	63	63	63	380	63	63	63	63	63	63	63	63	63	63	471	63	63	63	63	63	63	63
213	6920472	6.92047	104142242	104.142	1717	1213	63	2074	2039	1827	2061	2006	2006	63	63	63	3441	2130	2841	2384	3024	63	2808	63	63	2305	63	523
214	6933465	6.93346	104186562	104.187	374	63	354	231	581	63	717	63	174	63	411	63	63	63	542	63	63	527	421	63	63	63	63	566
215	6911832	6.91183	104358055	104.358	63	63	63	63	63	63	63	63	63	63	63	63	63	63	63	63	63	599	713	63	63	63	63	63
216	6916155	6.91615	104386436	104.386	63	63	460	63	63	63	440	63	461	63	63	63	63	63	63	929	682	63	63	63	63	63	63	63
217	6862715	6.86271	104430618	104.431	132	63	297	436	63	63	508	711	63	63	584	665	63	63	477	63	63	63	63	766	63	63	688	63
218	9174588	9.17459	104841087	104.841	133	63	63	63	63	161	63	317	209	63	63	63	112	145	341	213	196	63	63	191	63	63	63	63
219	813352	0.813352	104955048	104.955	3139	3667	3089	3574	3312	3699	2676	1888	1576	3003	3401	3063	4297	5950	4081	4163	4414	63	5367	4109	4641	4701	5170	3779
220	6741785	6.74179	104954720	104.955	63	63	211	63	63	63	63	191	212	63	63	63	63	63	63	63	63	63	63	63	63	63	63	63
221	7409915	7.40991	104954781	104.955	63	63	63	63	63	63	63	140	194	63	661	63	63	63	63	63	63	63	63	63	63	63	63	63
222	9180277	9.18028	104954727	104.955	63	63	238	420	63	63	63	63	303	63	570	63	63	63	63	63	63	63	63	63	63	63	63	63
223	9721336	9.72134	104954674	104.955	63	63	63	437	63	63	63	300	328	63	483	63	63	63	63	63	63	63	63	63	63	63	63	63
224	10186270	10.1863	104954689	104.955	408	63	487	63	63	63	63	409	411	63	362	63	63	63	63	63	63	63	63	63	63	63	63	63
225	10419470	10.4195	104954689	104.955	390	63	63	730	63	63	63	450	63	63	63	63	63	63	63	63	63	63	63	63	63	63	63	63
226	10725832	10.7258	104954689	104.955	414	63	360	63	63	63	63	533	447	63	881	63	63	63	63	63	63	63	63	63	63	63	63	63
227	11080321	11.0803	104954704	104.955	63	63	63	63	63	63	63	370	302	63	675	63	828	63	63	63	63	63	63	63	63	63	63	63
228	13404015	13.404	104954811	104.955	63	63	1612	63	63	63	63	63	1756	63	4183	63	63	63	63	63	63	63	63	63	63	63	63	63
229	10172735	10.1727	104988457	104.988	63	63	63	403	296	349	63	63	180	63	63	63	63	63	63	63	63	63	63	63	63	63	63	63
230	12211070	12.2111	105020218	105.02	1924	3911	3680	63	63	63	4443	3247	63	4207	63	63	63	9281	7669	1801	63	63	63	63	63	5881	63	63
231	11805925	11.8059	105020233	105.02	1495	63	63	63	63	63	63	4145	63	5177	63	63	63	63	63	3290	63	63	63	63	63	63	63	63
232	8295355	8.29536	105035301	105.035	63	155	63	63	63	63	63	63	63	63	63	63	63	63	225	63	63	63	63	63	63	63	63	63
233	10532647	10.5326	105053825	105.054	298	236	175	63	63	63	63	63	63	63	63	63	63	63	63	63	63	63	63	63	63	63	63	63
234	9069134	9.06913	105181664	105.182	170	412	180	63	256	63	63	63	63	63	63	63	543	63	63	278	63	63	63	63	63	63	63	63
235	8996293	8.99629	105432358	105.432	110	205	63	63	63	177	69	63	63	63	63	63	100	63	63	63	63	63	63	63	210	63	63	63
236	9084258	9.08426	105432274	105.432	728	801	63	752	925	882	637	63	639	999	639	63	1473	1378	1243	1247	1140	797	63	989	1146	1428	1351	63
237	6907535	6.90754	105497215	105.497	63	63	63	63	406	63	63	63	63	63	63	63	63	63	63	959	63	63	63	63	63	63	63	63
238	10179713	10.1797	105759743	105.76	63	63	63	63	166	316	63	148	737	63	63	63	63	63	63	63	63	63	63	63	63	63	63	63
239	6894572	6.89457	105764633	105.765	668	703	958	1113	63	1535	581	63	63	63	1084	1406	856	1831	1200	1086	1391	1279	1868	564	2353	63	63	380
240	6911832	6.91183	105883812	105.884	63	260	63	63	63	415	63	63	63	63	63	63	63	63	63	63	63	468	63	63	63	63	63	63
241	6881442	6.88144	105909760	105.91	63	560	706	63	1198	63	63	626	502	545	1001	679	470	1092	1144	63	63	63	1278	63	1437	729	695	63
242	6876942	6.87694	106014549	106.015	734	63	1130	63	1566	1074	63	63	1005	1146	966	1441	1418	63	1405	1403	1602	63	1134	2115	2657	63	63	689
243	9668457	9.66846	106016937	106.017	540	63	521	729	662	63	939	850	808	803	771	761	670	63	63	681	848	63	1038	971	942	696	1354	1127
244	6924783	6.92478	106031403	106.031	63	63	63	63	63	63	63	63	63	63	63	63	63	63	63	63	63	63	698	63	675	63	63	63
245	8886929	8.88693	106043312	106.043	104	63	63	63	103	63	63	63	63	160	63	63	63	63	63	63	63	63	63	63	63	63	63	63
246	9261810	9.26181	106043350	106.043	63	63	63	63	63	63	63	63	220	63	63	63	63	63	63	63	63	63	63	206	63	115	63	63
247	9608947	9.60895	106043304	106.043	63	63	63	63	63	63	63	63	126	419	63	63	63	63	63	63	63	63	63	63	63	296	63	63
248	9727074	9.72707	106043396	106.043	197	63	63	63	230	63	63	63	63	63	63	63	63	63	63	63	63	63	63	320	63	63	63	63
249	9642729	9.64273	106102875	106.103	63	63	63	63	63	63	63	63	63	141	63	63	63	63	63	63	130	63	63	63	63	63	129	63
250	6894572	6.89457	106159904	106.16	676	753	624	1074	1428	1023	469	63	857	910	1076	1374	63	1824	1682	63	1118	1471	63	1460	2742	976	790	730
251	10172735	10.1727	106185326	106.185	63	63	63	63	457	537	63	670	1343	63	63	63	63	63	63	63	63	63	63	63	63	63	63	63
252	10165628	10.1656	106217346	106.217	63	63	63	63	1106	1051	63	1081	2019	63	63	63	63	63	63	63	63	63	63	63	63	63	63	63
253	6885833	6.88583	106247345	106.247	63	63	401	63	63	481	63	63	63	63	63	63	63	63	63	550	63	63	63	63	63	63	63	63
254	10165628	10.1656	106249359	106.249	63	63	63	63	707	63	63	1274	2421	63	63	63	63	63	63	63	63	63	63	63	63	63	63	63
255	6881442	6.88144	106265587	106.266	451	549	634	1079	748	685	407	374	63	63	63	63	63	63	63	1378	63	63	1378	602	63	607	362	363
256	10165628	10.1656	106265907	106.266	63	63	63	63	63	224	63	381	842	63	63	63	63	63	63	63	63	63	63	63	63	63	63	63
257	6903255	6.90325	106282242	106.282	63	63	325	63	378	63	63	63	63	63	664	1295	63	63	63	63	541	63	63	453	63	63	576	316
258	10165628	10.1656	106281342	106.281	63	63	63	63	1433	1295	63	1291	2439	63	63	63	63	63	63	63	63	63	63	63	63	63	63	63
259	6937849	6.93785	106290802	106.291	63	63	63	63	63	63	509	63	63	432	903	63	379	63	63	63	63	63	63	568	673	63	63	63
260	10172735	10.1727	106298134	106.298	63	63	63	63	609	63	63	648	1057	63	63	63	63	63	63	63	63	63	63	63	63	63	63	63
261	10172735	10.1727	106313599	106.314	63	63	63	63	1099	1067	63	1107	2042	63	63	63	63	63	63	63	63	63	63	63	63	63	63	63
262	10165628	10.1656	106330055	106.33	63	63	63	63	63	96	63	570	1211	63	63	63	63	63	63	63	63	63	63	63	63	63	63	63
263	10172735	10.1727	106345795	106.346	63	63	63	63	63	717	63	678	1195	63	63	63	63	63	63	63	63	63	63	63	63	63	63	63
264	10179713	10.1797	106362404	106.362	63	63	63	63	63	339	63	504	742	63	63	63	63	63	63	63	63	63	63	63	63	63	63	63
265	10186270	10.1863	106378052	106.378	63	63	63	63	63	402	63	301	465	63	63	63	63	63	63	63	63	63	63	63	63	63	63	63
266	6920472	6.92047	106411385	106.411	63	63	63	1137	63	63	63	63	63	63	63	808	781	520	63	493	1287	1028	1459	177	63	63	63	340
267	6903255	6.90325	106517075	106.517	377	63	390	63	766	63	63	63	63	63	63	723	63	63	1494	63	63	63	63	63	1061	772	370	63
268	6894572	6.89457	106542679	106.543	63	63	63	63	346	412	63	63	63	63	63	63	63	448	63	63	1140	63	63	63	468	63	63	63
269	857528	0.857528	106913170	106.913	63	144	227	506	63	255	188	178	63	63	63	63	63	63	63	180	63	63	243	251	256	292	63	63
270	5438258	5.43826	106981972	106.982	63	63	63	63	63	63	226	63	283	934	63	63	63	63	63	63	63	63	63	63	63	63	63	63
271	2993245	2.99324	107038605	107.039	63	63	63	63	63	63	146	63	75	73	1325	63	63	63	63	63	88	63	63	63	63	63	63	63
272	4193655	4.19365	107051270	107.051	63	63	63	13941	13595	12472	68381	47008	44576	63	135746	141736	63	63	63	4534	13612	5436	6401	6518	6337	8132	3572	3508
273	7140265	7.14027	107051163	107.051	63	63	63	63	731	63	3672	3793	3742	4778	1328	1108	63	63	63	1175	1622	63	63	63	63	1233	63	63
274	9084258	9.08426	107114685	107.115	63	63	63	63	63	63	63	63	63	63	189	224	63	63	63	63	63	439	63	63	63	63	63	63
275	6872283	6.87228	107272598	107.273	746	953	997	956	1218	1257	63	63	1253	922	1065	1190	1431	2001	956	1406	63	794	1926	63	2516	925	732	335
276	9473675	9.47368	107371956	107.372	817	659	812	844	872	805	2223	63	1061	1200	502	563	1153	1467	1561	1066	1173	63	63	1329	63	1306	1763	1465
277	9561838	9.56184	107415833	107.416	63	63	63	63	63	63	4724	579	196	63	63	63	63	63	63	63	63	63	63	63	63	63	63	63
278	9561838	9.56184	107455376	107.455	63	63	63	63	181	63	7841	961	585	199	63	63	63	276	63	63	108	63	118	63	271	63	63	406
279	9561838	9.56184	107488167	107.488	63	63	63	63	63	63	7886	867	548	63	63	63	63	63	63	63	63	63	77	63	63	63	63	63
280	6907535	6.90754	107527557	107.528	3597	3994	3677	6150	5712	5793	5127	5501	5405	3760	4081	4350	8745	8584	7559	6191	6917	4075	7463	63	7915	5875	3351	3939
281	9104397	9.1044	107523354	107.523	114	63	63	63	63	63	63	63	63	63	63	63	164	63	171	63	63	63	63	63	214	63	63	63
282	9561838	9.56184	107527115	107.527	63	63	63	63	63	63	6660	571	272	63	63	63	63	63	63	63	63	63	63	63	63	63	63	63
283	6903255	6.90325	107783836	107.784	9583	8812	9958	14442	14733	13599	11858	12308	11731	63	11831	13132	17988	18953	19295	14502	17584	13138	20839	63	19954	13863	8663	63
284	9023190	9.02319	107894501	107.895	63	63	273	63	63	63	239	63	280	63	63	63	63	63	161	63	63	63	63	133	162	63	63	63
285	9099359	9.09936	108007164	108.007	63	275	143	63	63	63	63	63	63	63	63	63	63	63	63	63	63	63	63	63	63	63	63	63
286	6907535	6.90754	108040855	108.041	8782	7934	8903	12866	13037	12044	11076	11210	10843	63	10765	11845	16838	17351	17910	12946	16135	11937	18575	63	17763	12676	8230	63
287	4193655	4.19365	108054619	108.055	63	63	63	63	978	871	5098	3520	3156	63	10431	10503	63	63	63	349	861	63	492	63	63	63	63	63
288	6911832	6.91183	108298759	108.299	1911	2020	1754	3072	2028	3260	2583	3119	2998	2010	2393	1978	63	5832	3932	3264	63	2207	3776	4994	63	3086	1999	1860
289	6885833	6.88583	108557724	108.558	1853	1714	1823	2269	2625	63	2051	1862	63	63	2157	2716	3498	4480	2735	2995	4050	2786	3569	4467	5002	2128	1917	63
290	9069134	9.06913	108622917	108.623	63	63	63	63	63	63	63	63	63	63	63	886	124	63	63	63	63	63	81	63	63	63	63	63
291	6920472	6.92047	108817596	108.818	63	614	63	63	63	63	399	63	63	63	63	63	63	63	63	63	63	63	63	63	694	63	63	63
292	783883	0.783883	108903137	108.903	63	63	63	63	63	63	63	63	63	63	63	1943	63	63	63	63	63	1188	63	63	63	63	63	63
293	1697193	1.69719	108989769	108.99	63	63	63	63	63	63	63	63	63	63	63	63	63	118	77	63	63	63	148	63	63	63	63	63
294	2212592	2.21259	108989708	108.99	63	63	63	63	63	63	63	63	63	63	63	63	63	107	114	63	63	63	63	63	63	63	63	178
295	2404068	2.40407	108989670	108.99	63	63	63	63	63	63	63	63	63	63	63	151	63	187	63	99	63	63	127	63	63	63	63	63
296	2661825	2.66182	108989677	108.99	63	63	63	63	112	63	63	63	63	63	63	63	63	64	94	63	63	63	102	63	63	63	63	164
297	3361453	3.36145	108989700	108.99	63	63	63	63	122	63	63	63	87	114	63	160	63	136	97	88	63	63	102	63	63	63	63	159
298	3781233	3.78123	108989479	108.989	63	63	63	63	63	63	63	63	63	63	63	63	63	138	97	126	63	63	63	63	63	63	63	63
299	4657655	4.65766	108989769	108.99	63	63	63	63	63	63	63	63	71	63	63	63	63	125	63	87	63	63	63	63	63	63	63	63
300	5187863	5.18786	108989830	108.99	63	63	63	63	63	63	63	63	63	63	63	201	63	136	63	63	63	63	63	63	63	63	63	137
301	5504587	5.50459	108989899	108.99	63	63	63	63	63	63	63	63	70	63	63	142	63	98	63	64	63	63	91	63	63	63	63	116
302	6506118	6.50612	109066895	109.067	89	65	63	63	63	63	63	63	63	63	63	63	140	63	63	63	63	63	63	63	63	86	63	63
303	7416485	7.41648	109066727	109.067	101	119	63	63	63	63	63	63	63	63	63	63	63	63	63	63	63	63	63	63	63	63	63	63
304	7831807	7.83181	109066833	109.067	123	82	63	63	63	63	63	63	63	63	63	63	140	63	63	63	63	63	63	63	63	77	63	63
305	9109618	9.10962	109370514	109.371	63	63	63	147	63	63	63	63	63	63	507	323	63	63	63	63	63	559	63	63	63	63	63	63
306	9079152	9.07915	109420959	109.421	63	63	63	63	63	63	63	63	63	63	749	1021	385	63	63	63	63	1061	179	204	63	63	63	63
307	9074205	9.0742	109503380	109.503	63	63	63	63	263	63	153	63	63	63	801	63	63	147	63	63	63	299	63	88	232	63	63	275
308	6894572	6.89457	109812393	109.812	1234	1126	1081	1777	63	63	1586	1444	63	1412	1679	1899	2080	2915	1837	2193	2384	1855	3092	63	3343	2101	1289	820
309	6951122	6.95112	109812386	109.812	63	63	63	63	63	63	63	911	63	63	63	63	63	63	63	63	63	63	63	63	63	63	63	63
310	12078410	12.0784	109934753	109.935	63	63	63	63	63	63	63	63	63	63	76	119	63	63	63	64	63	63	63	63	63	63	63	63
311	12531331	12.5313	109934746	109.935	63	63	63	63	63	63	63	63	63	63	96	140	63	63	63	63	75	63	63	63	63	63	63	63
312	12965807	12.9658	109934914	109.935	63	63	63	63	63	63	63	63	63	63	63	157	63	63	63	63	63	123	63	63	63	63	63	107
313	13197808	13.1978	109935020	109.935	63	63	63	63	75	63	63	63	63	63	120	63	63	63	63	63	63	63	83	108	63	63	63	199
314	13389285	13.3893	109934792	109.935	63	92	63	99	63	116	77	63	63	63	63	218	63	63	102	110	110	188	63	63	63	63	63	63
315	6929130	6.92913	110029381	110.029	63	677	63	63	63	63	475	63	741	63	63	63	63	63	63	63	1024	63	940	63	63	63	63	63
316	6876942	6.87694	110076775	110.077	1002	63	1731	1403	1525	1917	1204	1614	2236	2010	63	63	2515	3299	2812	2546	1812	1582	1868	3869	4220	2482	1272	970
317	6955612	6.95561	110076668	110.077	63	63	63	63	63	400	63	858	1209	63	63	63	63	1058	63	63	63	63	63	840	63	63	63	63
318	6911832	6.91183	110342339	110.342	3539	3783	4188	6113	6193	6249	5263	5531	5966	4190	4721	5453	8646	8421	63	6351	7534	5182	9135	9025	9161	6481	3341	3770
319	6907535	6.90754	110608315	110.608	3800	3590	4312	5792	5633	5918	5086	5078	5540	4082	4507	5383	8983	8539	8317	6021	7293	5016	8870	7741	8732	6087	3264	3618
320	9561838	9.56184	110639336	110.639	63	63	63	63	63	63	7510	801	454	63	63	63	63	63	63	63	63	63	63	63	63	63	63	63
321	6876942	6.87694	110875732	110.876	1123	476	1701	841	1537	1843	63	387	1790	1626	1380	63	1985	2316	63	2532	1664	1178	1922	63	3973	1858	971	523
322	13352467	13.3525	110976746	110.977	63	769	63	63	63	1179	63	63	63	63	63	1951	63	63	63	988	63	63	63	63	63	63	63	63
323	769157	0.769157	110986244	110.986	63	63	63	132	63	110	63	63	63	5151	54867	60724	63	225	63	63	63	7695	63	63	63	63	63	63
324	909080	0.90908	110986420	110.986	63	63	63	63	63	63	63	63	63	63	18740	20035	63	63	63	63	63	4538	63	63	63	63	63	63
325	1247857	1.24786	110986153	110.986	63	63	63	63	63	63	63	63	63	63	4403	4443	63	63	63	63	63	63	63	63	63	63	63	63
326	6830198	6.8302	111009804	111.01	63	63	261	63	63	63	230	63	63	63	63	638	63	63	63	63	63	63	63	63	63	63	63	63
327	997453	0.997453	111021179	111.021	63	63	63	63	63	63	12489	16035	16508	9692	63	11005	63	63	63	13460	63	63	63	14375	63	15123	63	13706
328	6741785	6.74179	111020973	111.021	63	63	854	63	63	63	63	63	63	63	63	63	63	63	3698	63	63	63	63	1344	63	63	63	63
329	2050573	2.05057	111046173	111.046	63	63	63	63	63	136	63	63	63	63	63	63	63	169	63	63	63	195	166	63	63	63	63	63
330	2529270	2.52927	111046051	111.046	63	63	63	63	63	87	63	63	63	63	63	63	63	142	63	63	63	63	63	63	63	63	63	63
331	2787027	2.78703	111046158	111.046	63	63	63	138	63	109	63	63	63	63	192	63	63	216	63	63	63	234	63	63	63	63	63	63
332	3759140	3.75914	111046219	111.046	114	63	63	128	63	86	63	75	63	63	181	63	63	165	63	63	63	63	63	255	63	115	63	199
333	4002172	4.00217	111046074	111.046	63	63	63	175	63	63	63	63	63	63	63	63	63	84	63	63	63	63	63	63	63	63	63	187
334	4731313	4.73131	111046227	111.046	63	63	63	63	63	63	63	78	63	63	63	63	63	192	63	63	63	63	248	63	63	63	203	211
335	6285190	6.28519	111046181	111.046	63	63	63	300	277	279	213	202	63	63	63	63	63	104	63	63	63	348	371	63	414	325	392	406
336	6646085	6.64609	111046120	111.046	63	273	63	305	346	272	254	260	63	204	332	498	565	540	553	63	63	410	414	63	434	289	499	451
337	7003507	7.00351	111045837	111.046	63	63	63	63	63	63	63	63	63	63	63	63	63	520	63	63	63	345	63	400	63	63	283	218
338	7345762	7.34576	111046104	111.046	63	63	63	251	63	265	131	63	63	63	63	63	63	63	63	63	286	231	63	63	173	63	63	63
339	7593175	7.59317	111046127	111.046	63	63	63	136	63	63	63	94	63	63	211	63	63	431	63	63	63	63	63	63	63	63	63	63
340	7915757	7.91576	111046120	111.046	63	63	63	63	149	154	140	176	63	63	63	63	63	63	63	63	63	63	168	63	219	233	370	214
341	8578341	8.57834	111045929	111.046	63	63	63	184	63	246	63	105	63	63	63	63	63	63	63	63	63	244	170	63	173	146	255	237
342	9504737	9.50474	111045975	111.046	63	63	63	142	136	117	63	77	63	63	63	63	63	223	63	63	63	63	256	344	63	63	352	63
343	9959860	9.95986	111046127	111.046	63	63	63	63	63	63	63	63	63	63	63	63	63	156	63	63	63	63	187	63	63	63	300	261
344	10508061	10.5081	111045959	111.046	63	63	63	63	63	63	63	63	63	63	63	63	63	142	63	63	63	192	63	63	63	63	265	63
345	10863098	10.8631	111046021	111.046	63	63	63	144	63	167	63	63	63	63	63	63	63	165	63	63	63	63	204	63	275	63	63	63
346	11266267	11.2663	111046089	111.046	63	63	63	63	63	80	63	63	63	63	301	63	63	63	63	63	63	63	200	63	63	176	63	63
347	2330423	2.33042	111082497	111.082	63	63	63	63	63	63	63	63	63	63	63	63	63	63	63	100	63	63	63	63	63	63	144	63
348	3044783	3.04478	111082436	111.082	63	63	63	63	63	63	63	63	63	63	63	63	63	63	63	63	63	63	63	63	84	63	151	63
349	3714958	3.71496	111082581	111.083	63	63	63	63	63	63	63	63	63	63	63	63	63	63	63	209	209	63	63	63	223	118	231	63
350	4642893	4.64289	111082642	111.083	63	63	63	63	63	63	63	63	63	63	63	63	63	63	63	63	392	63	196	63	191	289	248	63
351	5047936	5.04794	111082619	111.083	63	63	63	63	63	63	63	63	63	63	63	63	63	63	63	91	63	63	63	63	204	63	124	63
352	5585562	5.58556	111082664	111.083	63	63	63	63	63	63	63	63	63	63	63	63	63	63	63	87	107	63	181	63	63	63	208	63
353	6461987	6.46199	111082535	111.083	63	63	63	63	63	63	63	63	63	63	63	63	63	63	63	129	63	63	63	63	273	214	63	63
354	6756558	6.75656	111082497	111.082	63	63	63	63	63	63	63	63	63	63	63	63	63	63	63	201	233	63	63	63	63	63	385	63
355	7272119	7.27212	111082436	111.082	63	63	63	63	63	63	63	63	63	63	63	63	63	63	63	203	147	63	63	63	245	211	63	63
356	7687875	7.68788	111082481	111.082	63	91	63	63	63	63	63	63	63	63	63	63	282	63	63	330	365	63	204	63	63	123	345	63
357	8329088	8.32909	111082527	111.083	63	63	63	63	63	63	63	63	63	63	63	63	63	63	63	117	63	63	246	63	186	63	63	63
358	8781036	8.78104	111082512	111.083	63	63	63	63	63	63	63	63	63	63	63	63	63	63	63	103	63	63	191	63	210	158	141	63
359	9915677	9.91568	111082359	111.082	63	63	63	63	63	63	63	63	63	63	63	63	63	63	63	63	155	63	63	63	162	63	233	63
360	10836086	10.8361	111082268	111.082	63	63	63	63	63	63	63	63	63	63	63	63	63	63	63	81	125	63	63	63	63	63	146	63
361	10512878	10.5129	111089760	111.09	1440	1597	1340	63	63	63	63	63	63	63	63	63	63	63	63	63	63	63	63	63	63	63	63	63
362	10517812	10.5178	111126923	111.127	2355	2499	2301	63	63	63	63	63	63	63	63	63	63	63	63	63	63	63	63	63	63	63	63	63
363	6933465	6.93346	111143906	111.144	1438	1231	1716	2146	2359	2236	1642	63	1373	1673	2067	2395	2624	3321	2859	2237	3455	2422	63	3009	3938	1998	1634	1053
364	10517812	10.5178	111162903	111.163	2619	2921	2402	63	63	63	63	63	63	63	63	63	63	63	63	63	63	63	63	63	63	63	63	63
365	10512878	10.5129	111200203	111.2	1818	2188	1814	63	63	63	63	63	63	63	63	63	63	63	63	63	63	63	63	63	63	63	63	63
366	10286922	10.2869	111210686	111.211	210	169	156	63	63	63	63	63	63	63	63	63	63	63	63	63	63	63	63	63	63	63	63	63
367	10547325	10.5473	111290627	111.291	1947	2407	2166	63	63	63	63	63	63	63	63	63	63	63	63	63	63	63	63	63	63	63	63	63
368	10542440	10.5424	111327385	111.327	2912	3559	3129	63	63	63	63	63	63	63	63	63	63	63	63	63	63	63	63	63	63	63	63	63
369	10542440	10.5424	111401306	111.401	3632	4089	3491	63	63	63	63	63	63	63	63	63	63	63	63	63	63	63	63	63	63	63	63	63
370	6903255	6.90325	111414612	111.415	63	63	348	302	63	63	63	63	63	63	63	63	615	63	63	63	63	63	63	63	63	63	63	63
371	10542440	10.5424	111436790	111.437	2856	3353	2991	63	63	63	63	63	63	63	63	70	63	63	63	63	63	63	63	63	63	63	63	63
372	9039028	9.03903	111467194	111.467	154	63	63	63	63	63	63	63	63	63	63	63	63	63	489	63	570	63	63	63	63	63	63	63
373	6876942	6.87694	111650299	111.65	63	63	165	63	334	63	63	63	63	63	63	63	63	63	353	63	63	468	63	1264	63	63	63	63
374	6988399	6.9884	111677795	111.678	147	63	63	63	63	63	63	63	63	63	63	63	63	491	1191	351	1031	63	665	63	63	562	387	63
375	10527667	10.5277	111702110	111.702	4150	3484	3622	63	63	63	63	63	63	63	63	63	63	63	63	63	63	63	63	63	63	63	63	63
376	10517812	10.5178	111775940	111.776	8360	10806	8620	63	63	63	63	63	63	63	63	63	63	63	63	63	63	63	63	63	63	63	63	63
377	10522622	10.5226	111812866	111.813	22349	24481	21757	63	63	63	63	63	63	63	63	63	63	63	63	63	63	63	63	63	63	63	63	63
378	7003507	7.00351	111852615	111.853	224	207	63	311	295	63	63	63	177	63	743	63	476	310	63	63	63	856	423	620	321	329	63	430
379	10527667	10.5277	111886665	111.887	52792	50861	48782	63	63	63	63	63	63	63	63	64	63	63	63	63	63	63	63	63	63	63	63	63
380	6929130	6.92913	111921577	111.922	63	650	63	63	624	634	629	259	1400	765	301	425	680	377	63	1033	63	63	623	63	63	63	63	501
381	10527667	10.5277	111924217	111.924	57290	54358	52673	63	63	63	63	63	63	63	63	63	63	63	63	63	63	63	63	63	63	63	63	63
382	6885833	6.88583	111948990	111.949	368	330	617	63	63	902	63	63	735	794	581	63	411	63	63	1182	752	644	63	282	2316	63	63	63
383	10522622	10.5226	111998558	111.999	38553	39569	36536	63	63	63	63	63	63	63	63	63	63	63	63	63	63	63	63	63	63	63	63	63
384	2691283	2.69128	112024467	112.024	63	63	63	63	63	63	63	63	63	63	203	63	63	140	63	63	63	63	63	63	138	63	63	63
385	3243633	3.24363	112022285	112.022	63	63	63	118	104	63	63	63	63	63	63	63	63	145	63	63	63	63	63	63	63	63	63	63
386	4009547	4.00955	112024529	112.025	63	63	63	93	93	63	63	63	63	63	63	63	63	63	63	63	63	63	63	63	145	63	63	63
387	4775448	4.77545	112024399	112.024	63	63	63	63	87	63	63	63	63	63	178	63	63	165	63	63	63	306	63	63	110	63	63	63
388	6218902	6.2189	112024437	112.024	63	63	63	63	96	63	63	63	63	63	203	63	63	63	63	63	63	63	183	63	63	63	63	63
389	7169458	7.16946	112024422	112.024	63	63	63	63	63	63	116	63	63	63	175	63	63	63	63	63	63	63	63	63	110	63	63	63
390	9416130	9.41613	112024193	112.024	63	63	63	125	81	63	63	63	63	63	63	63	63	107	63	63	63	63	63	63	63	63	63	63
391	10522622	10.5226	112035530	112.036	22848	25359	22470	63	63	63	63	63	63	63	63	63	63	63	63	63	63	63	63	63	63	63	63	63
392	6800700	6.8007	112041374	112.041	143	63	63	63	63	63	63	63	63	63	63	63	324	337	63	302	285	63	63	63	63	63	63	63
393	7338437	7.33844	112041298	112.041	63	63	63	63	63	63	63	63	63	173	63	63	63	404	63	63	63	63	63	63	336	63	63	63
394	8022718	8.02272	112041496	112.041	63	144	63	63	63	63	63	63	63	179	63	63	63	63	63	63	63	63	63	63	63	63	63	63
395	8486130	8.48613	112041229	112.041	132	63	63	63	63	63	63	63	63	63	63	63	205	63	63	63	63	63	63	63	63	63	63	63
396	8962308	8.96231	112041222	112.041	94	63	63	224	63	63	63	63	63	63	63	63	63	63	63	63	63	63	63	371	63	63	63	63
397	9136370	9.13637	112041229	112.041	63	63	63	63	63	63	63	63	63	63	285	63	63	254	63	63	63	63	63	63	312	63	63	63
398	9561838	9.56184	112040977	112.041	96	116	63	63	63	63	63	63	63	63	63	63	63	263	277	154	234	63	63	333	63	63	63	63
399	6885833	6.88583	112062675	112.063	128	63	145	63	63	63	63	63	63	63	63	63	63	63	595	63	63	63	63	63	63	625	63	63
400	10517812	10.5178	112110023	112.11	3349	4216	4105	63	63	63	63	63	63	63	63	63	63	63	63	63	63	63	63	63	63	63	63	63
401	7024827	7.02483	112124313	112.124	177	268	63	63	365	204	63	63	63	63	601	63	63	556	63	63	63	511	469	63	63	63	437	63
402	6946748	6.94675	112193428	112.193	325	63	63	63	884	1075	768	461	904	63	63	531	1890	408	1790	63	63	63	1136	63	683	970	541	63
403	7014025	7.01403	112221252	112.221	281	869	1365	1873	2004	2440	1906	1770	2099	63	1410	1315	3099	2751	3162	2807	2464	63	2961	3420	3241	2277	1165	1248
404	6983432	6.98343	112221222	112.221	63	63	489	63	63	63	63	806	63	63	63	63	63	63	63	63	63	63	63	63	1098	63	63	63
405	10979337	10.9793	112365936	112.366	5249	5568	5974	63	63	63	63	63	63	63	63	63	63	63	63	63	63	63	63	63	63	63	63	63
406	10979337	10.9793	112402718	112.403	6117	6546	6941	63	63	63	63	63	63	63	63	63	63	63	63	63	63	63	63	63	63	63	63	63
407	10984277	10.9843	112440346	112.44	6174	6566	6850	63	63	63	63	63	63	63	63	63	63	63	63	63	63	63	63	63	63	63	63	63
408	6920472	6.92047	112451645	112.452	63	63	132	63	63	63	63	63	63	360	491	63	63	63	63	63	63	63	711	63	63	63	63	63
409	6899115	6.89912	112466530	112.467	63	63	376	63	399	373	63	63	502	63	63	63	63	953	63	548	580	63	63	63	63	63	63	63
410	10984277	10.9843	112476563	112.477	5222	5360	5581	63	63	63	63	63	63	63	63	63	63	63	63	63	63	63	63	63	63	63	63	63
411	6907535	6.90754	112494240	112.494	1675	63	1387	2470	1834	2128	1638	2100	2231	1427	63	1622	3065	3453	2930	2798	2385	63	3209	63	2920	2270	1306	965
412	6973927	6.97393	112494255	112.494	474	63	63	63	63	560	63	63	63	63	63	63	1060	63	63	63	63	63	63	63	63	63	63	63
413	10522622	10.5226	112617958	112.618	4419	4604	3859	63	63	63	63	63	63	63	63	63	63	63	63	63	63	63	63	63	63	63	63	63
414	10522622	10.5226	112655281	112.655	7057	7053	6144	63	63	63	63	63	63	63	63	63	63	63	63	63	63	63	63	63	63	63	63	63
415	10522622	10.5226	112692871	112.693	8479	8249	7226	63	63	63	63	63	63	63	63	63	63	63	63	63	63	63	63	63	63	63	63	63
416	6962312	6.96231	112711365	112.711	324	254	394	231	199	540	63	63	138	63	1309	63	484	598	717	63	497	1005	648	648	397	193	879	432
417	6983432	6.98343	112725487	112.725	162	63	115	63	404	63	63	309	63	63	63	63	63	63	63	550	615	410	752	63	63	63	63	63
418	10522622	10.5226	112730431	112.73	7804	7590	6776	63	63	63	63	63	63	63	63	63	63	63	63	63	63	63	63	63	63	63	63	63
419	6903255	6.90325	112740837	112.741	63	63	63	63	489	63	63	63	63	63	63	63	63	63	63	63	1106	63	63	63	63	63	63	63
420	6872283	6.87228	112768356	112.768	379	487	934	753	63	1007	63	63	63	63	63	63	63	830	1156	1111	63	182	1086	63	2075	63	472	387
421	10522622	10.5226	112768044	112.768	5342	5722	4952	63	63	63	63	63	63	63	63	63	63	63	63	63	63	63	63	63	63	63	63	63
422	10517812	10.5178	112805275	112.805	2900	3140	2721	63	63	63	63	63	63	63	63	63	63	63	63	63	63	63	63	63	63	63	63	63
423	6937849	6.93785	112815590	112.816	262	63	63	63	63	654	63	63	273	63	694	63	516	254	63	331	63	312	333	63	63	733	63	304
424	7024827	7.02483	112815437	112.815	63	63	243	63	63	666	63	63	146	63	63	63	559	433	332	63	63	63	63	63	247	370	63	63
425	9033684	9.03368	112847244	112.847	179	171	63	374	237	63	63	63	63	63	63	919	261	332	63	63	63	63	63	63	63	63	63	63
426	10895700	10.8957	112847725	112.848	10094	11548	10748	63	63	63	63	63	63	63	63	63	63	63	63	63	63	63	63	63	63	63	63	63
427	10890980	10.891	112884666	112.885	16311	18552	17603	63	63	63	63	63	63	63	63	63	63	63	63	63	63	63	63	63	63	63	63	63
428	10890980	10.891	112921532	112.922	20236	22902	22117	63	63	63	63	63	63	63	63	63	63	63	63	63	63	63	63	63	63	63	63	63
429	11225647	11.2256	112932861	112.933	7189	7931	8110	63	63	63	63	63	63	63	63	63	63	63	63	63	63	63	63	63	63	63	63	63
430	1623433	1.62343	112957527	112.958	63	63	63	63	63	63	63	63	63	74	63	63	63	158	63	63	134	63	63	63	63	63	63	63
431	2448308	2.44831	112957497	112.957	63	63	63	148	115	63	63	63	63	63	63	63	63	63	63	63	117	63	63	63	63	63	63	63
432	2617638	2.61764	112957474	112.957	63	63	63	79	63	63	76	63	63	141	269	63	63	247	63	63	63	63	63	63	63	63	63	63
433	2801750	2.80175	112957458	112.957	63	63	63	63	125	63	63	63	63	63	63	63	63	63	63	63	110	63	63	63	151	63	63	63
434	3184745	3.18474	112957512	112.958	63	63	63	76	63	63	63	63	63	63	211	63	63	203	63	63	63	63	63	63	63	63	63	63
435	10890980	10.891	112958580	112.959	19965	22692	21669	63	63	63	63	63	63	63	63	63	63	63	63	63	63	63	63	63	63	63	63	63
436	11225647	11.2256	112970169	112.97	8060	8819	9187	63	63	63	63	63	63	63	134	63	63	63	63	63	63	63	63	63	63	63	63	63
437	10246623	10.2466	112979622	112.98	63	63	63	63	63	63	63	63	63	63	65	63	63	63	63	63	63	63	145	63	63	63	63	71
438	791287	0.791287	112986824	112.987	122924	128218	120653	156933	139975	141149	117283	82267	71806	107420	25295	13479	144936	241064	168325	161421	174111	44257	215184	223599	229999	146260	191778	158335
439	1571883	1.57188	112986816	112.987	63	63	63	63	63	63	63	63	63	63	11641	28642	63	63	63	63	63	32092	63	63	63	63	63	63
440	10672528	10.6725	112986511	112.987	10415	7264	7586	63	63	63	63	63	63	63	63	63	63	63	63	63	63	63	63	63	63	63	63	63
441	11310746	11.3107	112986488	112.986	6512	63	63	63	63	63	63	63	63	63	63	63	18306	19534	63	63	63	63	63	63	18334	63	23967	19810
442	10895700	10.8957	112995483	112.995	15897	17881	17153	63	63	63	63	63	63	63	63	63	63	63	63	63	63	63	63	63	63	63	63	63
443	11230066	11.2301	113005836	113.006	6600	7577	7836	63	63	63	63	63	63	63	63	63	63	63	63	63	63	63	63	63	63	63	63	63
444	10895700	10.8957	113032600	113.033	11295	12092	11811	63	63	63	63	63	63	63	63	63	63	63	63	63	63	63	63	63	63	63	63	63
445	6911832	6.91183	113040924	113.041	1449	63	1099	63	1996	1803	1050	1355	1477	1149	1265	1239	868	2644	2341	1127	2692	1451	63	2380	2370	1661	63	385
446	6973927	6.97393	113040268	113.04	334	63	63	63	193	126	231	63	63	63	274	63	63	63	63	63	63	63	63	63	1382	629	63	63
447	3847567	3.84757	113061852	113.062	63	63	63	63	63	63	63	63	63	63	6563	7375	63	63	63	63	63	4876	63	63	63	63	63	63
448	8648744	8.64874	113061699	113.062	63	63	242	63	63	63	63	63	63	63	63	63	63	63	63	739	63	63	63	63	63	63	63	63
449	6862715	6.86271	113090851	113.091	63	463	266	63	63	1035	63	63	63	63	614	192	953	466	349	458	243	530	560	63	63	928	63	444
450	7019338	7.01934	113090790	113.091	63	63	105	63	63	771	63	63	63	63	63	63	603	348	415	63	63	63	63	63	271	406	63	63
451	9028446	9.02845	113125397	113.125	200	176	63	379	253	398	63	103	63	63	1098	63	63	63	63	63	63	1077	402	328	464	63	419	432
452	6924783	6.92478	113262474	113.262	244	298	246	208	265	194	63	63	122	63	996	779	290	350	63	63	462	63	296	611	336	63	573	63
453	6969215	6.96922	113262329	113.262	63	130	63	63	63	63	63	63	63	63	417	63	63	232	63	63	63	63	63	63	63	63	63	63
454	9074205	9.0742	113263237	113.263	63	63	63	70	63	63	63	63	63	63	164	420	63	63	63	63	63	63	63	63	63	63	63	63
455	10904674	10.9047	113258881	113.259	20887	22630	22751	63	63	63	63	63	63	63	63	63	63	63	63	63	63	63	63	63	63	63	63	63
456	10877145	10.8771	113333641	113.334	16458	20247	14628	63	63	63	63	63	63	63	63	63	63	63	63	63	63	63	63	63	63	63	63	63
457	7041811	7.04181	113346565	113.347	63	216	238	63	63	478	63	63	204	63	63	63	63	379	274	76	63	63	63	63	488	63	63	63
458	7024827	7.02483	113366966	113.367	63	247	98	63	63	498	63	63	139	63	183	63	193	63	63	206	63	231	273	63	63	63	63	63
459	10913540	10.9135	113369972	113.37	60422	65348	60124	63	63	63	63	63	63	63	63	63	63	63	63	63	63	63	63	63	63	63	63	63
460	11216891	11.2169	113371239	113.371	8661	9227	9694	63	63	63	63	63	63	63	63	63	63	63	63	63	63	63	63	63	63	63	63	63
461	10904674	10.9047	113444206	113.444	184206	203939	198617	63	63	63	63	63	63	63	63	63	63	63	63	63	63	63	63	63	63	63	63	63
462	10904674	10.9047	113481293	113.481	205673	227417	221649	63	63	63	63	63	63	63	63	63	63	63	63	63	63	63	63	63	63	63	63	63
463	10904674	10.9047	113555763	113.556	123866	137633	129810	63	63	63	63	63	63	63	63	63	63	63	63	63	63	63	63	63	63	63	63	63
464	11225647	11.2256	113555229	113.555	11705	13020	12975	63	63	63	63	63	63	63	63	63	63	63	63	63	63	63	63	63	63	63	63	63
465	10913540	10.9135	113592651	113.593	62329	66752	60693	63	63	63	63	63	63	63	63	63	63	63	63	63	63	63	63	63	63	63	63	63
466	7041811	7.04181	113623772	113.624	63	113	135	63	156	261	63	63	63	63	63	63	63	63	63	63	63	63	235	63	330	63	63	63
467	10900205	10.9002	113667534	113.668	17095	18428	20136	63	63	63	63	63	63	63	63	63	63	63	63	63	63	63	63	63	63	63	63	63
468	6969215	6.96922	113672333	113.672	203	82	232	156	374	549	220	63	144	63	1114	63	391	448	458	160	625	63	1201	63	442	384	814	133
469	6885833	6.88583	113707840	113.708	63	87	305	63	63	63	63	63	295	449	807	63	63	319	384	63	917	452	502	697	1652	655	96	63
470	10909137	10.9091	113704468	113.704	16559	18336	17514	63	63	63	63	63	63	63	63	63	63	63	63	63	63	63	63	63	63	63	63	63
471	11208165	11.2082	113886841	113.887	18779	19515	21718	63	63	63	63	63	63	63	63	63	63	63	63	63	63	63	63	63	63	63	63	63
472	11203816	11.2038	113924377	113.924	63	30164	34554	63	63	63	63	63	63	63	63	63	63	63	63	63	412	63	63	63	63	63	63	63
473	11621812	11.6218	113927101	113.927	415	63	63	63	63	63	63	63	63	63	63	63	63	63	63	63	583	63	819	63	63	63	63	63
474	11997440	11.9974	113927208	113.927	574	63	63	63	63	63	63	63	63	63	63	63	63	63	63	63	952	63	1053	63	63	63	63	63
475	12822224	12.8222	113927185	113.927	63	63	63	63	63	63	63	63	63	63	63	63	63	63	63	63	1010	63	1274	63	63	63	63	1296
476	13286225	13.2862	113927231	113.927	724	63	63	63	63	63	63	63	63	63	63	63	63	63	63	63	1361	63	1313	63	63	63	63	1862
477	1439322	1.43932	113956596	113.957	63	63	63	63	122	63	63	63	151	63	63	63	63	63	63	63	119	63	63	63	63	63	63	63
478	1638202	1.6382	113956421	113.956	63	63	63	63	63	63	63	63	109	63	63	63	63	63	63	94	105	63	63	63	63	63	63	63
479	1918012	1.91801	113956390	113.956	63	63	63	63	124	63	63	93	63	63	63	63	63	63	63	88	100	63	63	63	167	63	63	247
480	2632420	2.63242	113956429	113.956	63	63	63	63	86	63	63	108	120	63	172	63	63	63	63	63	112	63	63	63	236	63	63	256
481	2831207	2.83121	113956337	113.956	63	63	63	63	96	63	63	112	134	63	183	63	63	63	63	63	63	63	63	63	247	63	63	63
482	3228892	3.22889	113956421	113.956	63	63	63	63	140	63	63	63	96	63	63	63	63	63	63	119	63	63	63	63	214	63	63	195
483	3530838	3.53084	113956360	113.956	63	63	63	63	63	63	63	63	63	63	120	128	63	63	63	63	63	63	63	63	115	63	63	63
484	6920472	6.92047	113986359	113.986	63	63	536	63	63	63	63	715	669	63	683	971	1162	63	1119	735	63	63	781	63	1230	821	63	63
485	10900205	10.9002	114007851	114.008	7185	8270	7868	63	63	63	63	63	63	63	63	63	63	63	63	63	63	63	63	63	63	63	63	63
486	7466385	7.46638	114020592	114.021	63	63	63	63	63	63	1182	1278	1044	63	63	63	63	63	63	63	63	63	63	63	63	63	63	63
487	10895700	10.8957	114045311	114.045	6802	8138	7705	63	63	63	63	63	63	63	63	63	63	63	63	63	63	63	63	63	63	63	63	63
488	11216891	11.2169	114070770	114.071	20782	21052	22150	63	63	63	63	63	63	63	63	63	63	63	63	63	63	63	63	63	63	63	63	63
489	11216891	11.2169	114107910	114.108	9800	10899	11190	63	63	63	63	63	63	63	63	63	63	63	63	63	63	63	63	63	63	63	63	63
490	10836086	10.8361	114175232	114.175	8781	8370	6873	63	63	63	63	63	63	63	63	63	63	63	63	63	63	63	63	63	63	63	63	63
491	10836086	10.8361	114212776	114.213	13502	12989	11063	63	63	63	63	63	63	63	63	63	63	63	63	63	63	63	63	63	63	63	63	63
492	10836086	10.8361	114250191	114.25	16106	15639	13314	63	63	63	63	63	63	63	71	63	63	63	63	63	63	63	63	63	63	63	63	63
493	6920472	6.92047	114265724	114.266	1379	1410	1715	1460	2474	2163	1670	2130	1990	2000	1795	63	3548	3551	3585	2083	2940	1979	3943	2833	3708	2620	1204	1619
494	10836086	10.8361	114287743	114.288	15032	14593	12189	63	63	63	63	63	63	63	63	63	63	63	63	63	63	63	63	63	63	63	63	63
495	10836086	10.8361	114325172	114.325	11269	10829	9166	63	63	63	63	63	63	63	63	63	63	63	63	63	63	63	63	63	63	63	63	63
496	6903255	6.90325	114348190	114.348	63	63	63	63	63	200	405	323	63	63	774	63	63	63	63	591	1381	63	537	63	63	162	63	63
497	11191135	11.1911	114368202	114.368	15842	18780	18596	63	63	63	63	63	63	63	63	63	63	63	63	63	63	63	63	63	63	63	63	63
498	11186749	11.1867	114405190	114.405	35760	38829	41710	63	63	63	63	63	63	63	63	63	63	63	63	63	63	63	63	63	63	63	63	63
499	9084258	9.08426	114425583	114.426	63	63	63	63	63	63	63	63	63	63	430	501	181	63	63	63	63	540	63	63	84	63	63	63
500	11101236	11.1012	114441948	114.442	9173	9708	9394	63	63	63	63	63	63	63	63	63	63	63	63	63	63	63	63	63	63	63	63	63
501	11186749	11.1867	114442009	114.442	59549	59851	66706	63	63	63	63	63	63	63	63	63	63	63	63	63	63	63	63	63	63	63	63	63
502	11101236	11.1012	114478943	114.479	11795	12963	12440	63	63	63	63	63	63	63	63	63	63	63	63	63	63	63	63	63	63	63	63	63
503	11186749	11.1867	114478874	114.479	74807	74135	82147	63	63	63	63	63	63	63	63	63	63	63	63	63	63	63	63	63	63	63	63	63
504	11101236	11.1012	114515877	114.516	11668	13038	12221	63	63	63	63	63	63	63	63	63	63	63	63	63	63	63	63	63	63	63	63	63
505	11186749	11.1867	114515747	114.516	74742	74235	82596	63	63	63	63	63	63	63	63	63	63	63	63	63	63	63	63	63	63	63	63	63
506	6933465	6.93346	114532173	114.532	651	604	965	63	1081	764	1139	729	1047	468	63	1038	63	942	1329	976	63	201	1470	1438	63	63	63	1098
507	6978660	6.97866	114545906	114.546	63	63	63	63	184	63	63	63	63	63	63	72	63	63	63	63	63	63	221	63	63	63	63	63
508	11186749	11.1867	114552757	114.553	59571	60831	67041	63	63	63	63	63	63	63	63	63	63	63	63	63	63	63	63	63	63	63	63	63
509	9590977	9.59098	114582245	114.582	323	356	231	63	63	63	63	63	63	63	947	63	547	498	63	421	254	63	479	63	63	601	63	63
510	11191135	11.1911	114590210	114.59	37246	40238	42797	63	63	63	63	63	63	63	63	63	63	63	63	63	63	63	63	63	63	63	63	63
511	9909535	9.90953	114647743	114.648	63	63	63	63	3407	2737	63	2589	2337	63	63	63	63	63	63	63	63	63	63	63	63	63	63	63
512	6937849	6.93785	114657738	114.658	839	898	674	1024	63	989	63	790	63	63	1130	1808	1441	1775	973	1259	1897	63	2408	63	2939	1354	1093	451
513	9608947	9.60895	114655983	114.656	63	63	63	63	63	63	63	63	63	63	181	63	63	63	63	63	63	533	63	63	63	82	63	63
514	9909535	9.90953	114684433	114.684	63	63	63	4817	4937	4039	63	3454	3162	63	63	63	63	63	63	63	63	63	63	63	63	63	63	63
515	9909535	9.90953	114721161	114.721	63	63	63	5021	5149	4346	148	3675	3355	63	63	63	63	63	63	63	63	63	63	63	63	63	63	63
516	9909535	9.90953	114757935	114.758	63	63	63	4263	4389	3475	63	3245	2991	63	63	63	63	63	63	63	63	63	63	63	63	63	63	63
517	9922187	9.92219	114795074	114.795	63	63	63	2387	63	2030	63	2349	2060	63	63	63	63	63	63	63	63	63	63	63	63	63	63	63
518	6890220	6.89022	114813721	114.814	63	1547	1993	2338	2739	63	2255	63	1509	1827	2382	2798	3146	3917	3718	2848	3758	2750	4005	3107	4735	2808	1905	1641
519	11165423	11.1654	114815735	114.816	30059	31163	31405	63	63	63	63	63	63	63	63	63	63	63	63	63	63	63	63	63	63	63	63	63
520	6885833	6.88583	114828979	114.829	63	63	191	63	63	638	63	63	386	63	447	63	63	63	63	232	63	63	63	63	725	63	63	63
521	11173964	11.174	114927368	114.927	92710	100020	94757	63	63	63	63	63	63	63	63	63	63	63	63	63	63	63	63	63	63	63	63	63
522	393578	0.393578	114935417	114.935	7384	7190	7342	12863	11910	11082	8620	8611	7631	11431	21139	19784	13773	15649	12804	11869	12544	26463	13395	16211	16873	11051	18896	15935
523	680917	0.680917	114935356	114.935	63	63	63	63	63	6620	63	63	63	8287	12967	63	63	63	63	63	63	63	63	63	63	63	63	12438
524	6881442	6.88144	114934822	114.935	63	63	63	63	1493	63	63	63	1210	896	63	63	63	63	63	2153	2571	63	63	2887	63	860	63	63
525	11191135	11.1911	114934937	114.935	63	63	63	3105	2649	2747	63	1794	2065	2691	63	5575	3579	63	63	63	63	63	63	63	3679	1988	3726	3380
526	938578	0.938578	115004890	115.005	63	63	63	63	63	63	63	63	63	63	10079	9059	63	63	63	63	63	121392	63	63	63	63	16014	18470
527	1034282	1.03428	115004868	115.005	63	63	63	63	63	63	63	63	63	63	63	2109	63	63	63	63	63	63	63	63	63	63	63	13948
528	10623616	10.6236	115004547	115.005	63	63	63	63	63	63	114	63	63	63	63	63	185	63	63	63	63	63	63	63	63	185	63	63
529	11165423	11.1654	115001945	115.002	285432	295866	289861	63	345	63	63	63	63	63	63	63	63	63	63	63	63	63	63	63	63	63	63	63
530	11295405	11.2954	115004593	115.005	63	63	63	63	63	63	372	63	63	63	63	63	63	63	568	320	63	63	63	63	63	342	63	542
531	879627	0.879627	115021980	115.022	63	63	63	63	63	63	63	63	63	63	63	63	63	5990	63	63	4302	63	63	63	63	3762	63	63
532	11165423	11.1654	115038597	115.039	317283	327689	322700	63	63	63	63	63	63	63	63	63	63	63	63	63	63	63	63	63	63	63	63	63
533	1277315	1.27731	115041191	115.041	63	63	63	63	63	63	63	63	63	63	21098	20140	63	63	63	63	63	1714612	63	63	16552	63	119035	108896
534	6793376	6.79338	115041039	115.041	757	63	63	63	63	63	63	661	63	63	63	63	63	63	63	63	63	63	63	63	63	63	63	63
535	5268873	5.26887	115056381	115.056	63	63	63	63	63	63	80	63	63	152	63	63	63	341	63	129	209	63	63	63	63	154	63	63
536	6520848	6.52085	115056458	115.056	63	63	63	96	63	63	63	63	63	63	63	63	63	63	63	63	155	63	64	63	63	63	63	63
537	5526633	5.52663	115077576	115.078	63	63	63	63	63	63	63	134	63	63	63	63	63	63	63	63	97	63	79	63	63	63	63	130
538	7396217	7.39622	115077339	115.077	63	63	63	63	63	63	63	63	63	63	63	63	63	75	139	63	110	63	63	63	63	63	63	92
539	8886929	8.88693	115076950	115.077	77	63	63	63	63	63	63	80	63	63	63	63	63	102	63	63	63	63	63	63	63	63	63	63
540	6933465	6.93346	115096283	115.096	1514	1819	1938	2236	2790	2491	1808	1790	63	1955	2497	2535	3395	3920	2978	3134	3950	3056	63	4173	5423	2092	1580	1267
541	11169703	11.1697	115112854	115.113	195744	207664	199104	63	63	63	63	63	63	63	63	63	63	63	63	63	63	63	63	63	63	63	63	63
542	11173964	11.174	115150108	115.15	100038	107973	102155	63	63	63	63	63	63	63	63	63	63	63	63	63	63	63	63	63	63	63	63	63
543	6885833	6.88583	115194542	115.195	63	63	63	63	769	63	63	63	63	63	63	63	450	339	63	63	264	403	63	63	1233	63	63	63
544	6862715	6.86271	115222946	115.223	63	63	383	63	63	385	63	63	63	63	63	63	229	63	63	63	63	63	63	63	63	63	63	102
545	9909535	9.90953	115223694	115.224	63	63	63	4171	3927	5027	63	63	2927	63	63	63	63	63	63	63	63	63	63	63	63	63	63	63
546	11165423	11.1654	115224388	115.224	27510	63	26557	63	63	63	63	63	63	63	63	63	63	63	63	63	63	63	63	63	63	63	63	63
547	11169703	11.1697	115261902	115.262	24563	26165	26069	63	63	63	63	63	63	63	63	63	63	63	63	63	63	63	63	63	63	63	63	63
548	9909535	9.90953	115334167	115.334	63	63	63	21211	21578	17597	63	15312	16452	63	63	63	63	63	63	63	63	63	63	63	63	63	63	63
549	9909535	9.90953	115371475	115.371	63	63	63	38089	38285	36092	63	24451	28673	63	63	63	63	63	63	63	63	63	63	63	63	63	63	63
550	6890220	6.89022	115380112	115.38	63	1338	1245	1911	2310	1880	1935	1575	1287	1759	2012	2284	2316	3200	2787	2234	2986	2018	3296	3191	3803	1921	1649	1396
551	6951122	6.95112	115380074	115.38	63	63	63	63	63	1299	63	63	63	63	63	63	63	63	63	617	63	63	63	63	63	63	63	63
552	10522622	10.5226	115416626	115.417	1746	1897	1493	63	63	63	63	63	63	63	63	63	63	63	63	63	63	63	63	63	63	63	63	63
553	9909535	9.90953	115445534	115.446	63	63	63	67125	67606	70453	63	39928	50138	63	63	63	63	63	63	63	63	63	63	63	63	63	63	63
554	10522622	10.5226	115455330	115.455	1765	1915	1619	63	63	63	63	63	63	63	63	63	63	63	63	63	63	63	63	63	63	63	63	63
555	9909535	9.90953	115482155	115.482	63	63	63	72273	72813	76850	731	42796	54173	63	63	63	63	78	63	63	63	63	63	63	63	63	63	63
556	10522622	10.5226	115490623	115.491	1462	1630	1260	63	63	63	63	63	63	63	63	63	63	63	63	63	63	63	63	63	63	63	63	63
557	11195273	11.1953	115489906	115.49	14102	15821	15901	63	63	63	63	63	63	63	63	63	63	63	63	63	63	63	63	63	63	63	63	63
558	6885833	6.88583	115507393	115.507	63	866	584	753	1253	1088	63	828	63	63	933	711	969	779	1161	1318	1302	540	63	63	2194	868	63	482
559	11195273	11.1953	115527336	115.527	20179	24250	25260	63	63	63	63	63	63	63	63	63	63	63	63	63	63	63	63	63	63	63	63	63
560	9909535	9.90953	115556992	115.557	63	63	63	58196	58726	58348	63	35915	43565	63	63	63	63	63	63	63	63	63	63	63	63	63	63	63
561	11191135	11.1911	115564735	115.565	26726	29992	32106	63	63	63	63	63	63	63	63	63	63	63	63	63	63	63	63	63	63	63	63	63
562	9909535	9.90953	115594200	115.594	63	63	63	42279	42390	39712	615	27117	31548	63	63	63	63	63	63	63	63	63	63	63	63	63	63	63
563	11191135	11.1911	115602119	115.602	25378	28361	29663	63	63	63	63	63	63	63	63	63	63	63	63	63	63	63	63	63	63	63	63	63
564	11191135	11.1911	115640602	115.641	17554	21013	20843	63	63	63	63	63	63	63	63	63	63	63	63	63	63	63	63	63	63	63	63	63
565	6924783	6.92478	115665222	115.665	63	729	780	809	828	63	873	63	63	63	477	63	905	63	1635	499	1907	966	2087	1357	63	63	63	737
566	9915677	9.91568	115668526	115.669	63	63	63	11872	11466	8417	101	10024	9274	63	63	63	63	63	63	63	63	63	63	63	63	63	63	63
567	11191135	11.1911	115678253	115.678	10281	11763	11237	63	63	63	63	63	63	63	63	63	63	63	63	63	63	63	63	63	63	63	63	63
568	9915677	9.91568	115706093	115.706	63	63	63	4246	3919	4628	80	4032	3779	63	63	63	63	63	63	63	63	63	63	63	63	63	63	63
569	9909535	9.90953	115780983	115.781	63	63	63	4323	4371	3939	63	63	63	63	63	63	63	63	63	63	63	63	63	63	63	63	63	63
570	6929130	6.92913	115792442	115.792	63	63	63	325	63	63	63	63	63	63	63	63	63	63	63	63	539	63	63	742	63	348	63	63
571	5232050	5.23205	115921791	115.922	63	63	63	63	63	63	579	63	63	63	63	63	2958	63	63	63	63	1149	63	63	63	63	63	63
572	5821217	5.82122	115921791	115.922	1096	329	240	63	63	63	886	799	63	865	63	63	1321	732	990	1248	2239	63	63	63	2776	1605	63	63
573	6123163	6.12316	115921791	115.922	1042	1240	198	63	1913	63	63	607	63	63	63	63	2715	63	63	63	2134	63	63	63	2633	1446	63	63
574	6778705	6.77871	115921761	115.922	635	63	63	63	1630	1254	63	63	63	63	63	63	63	63	63	63	769	63	63	63	2351	801	63	63
575	6598174	6.59817	115921753	115.922	857	63	775	1242	942	63	670	1244	63	63	63	2307	2128	2678	2192	1470	1378	63	1622	1935	1806	1303	63	1646
576	10192953	10.193	115921608	115.922	1332	983	63	63	63	63	63	63	63	63	63	63	63	63	63	63	63	63	63	1575	63	1642	63	63
577	11364065	11.3641	115921600	115.922	63	63	63	63	63	63	63	11166	63	63	63	63	63	63	63	13272	63	63	63	63	63	63	63	17621
578	11717550	11.7175	115921631	115.922	63	63	14532	63	63	63	63	17282	63	63	63	63	63	63	63	19940	63	63	63	63	63	63	63	28592
579	12336172	12.3362	115921654	115.922	3898	19550	18745	29785	29246	28889	8685	21363	4885	28721	44743	9374	33308	63	11843	27074	29598	46256	34293	9481	40794	25641	43718	44615
580	12512955	12.513	115921631	115.922	63	63	63	31597	63	28299	63	63	63	28771	63	5111	63	40265	63	63	28844	63	63	63	63	63	63	63
581	12682299	12.6823	115921654	115.922	63	63	19671	63	63	63	63	22677	63	63	63	9651	63	63	63	63	63	63	37878	63	63	24385	63	63
582	12859047	12.859	115921600	115.922	63	20838	63	63	31900	63	63	63	63	63	48545	63	34997	63	63	27882	26652	45924	31866	38168	38514	63	45447	44237
583	13175761	13.1758	115921661	115.922	22029	63	20250	63	63	63	63	63	63	31150	63	63	63	63	63	29591	63	53757	63	63	63	63	63	63
584	13330375	13.3304	115921669	115.922	63	22752	25119	36796	34032	35062	27954	25612	26669	38168	55345	60383	40602	49376	39970	37659	37852	67244	42063	50472	43894	28983	57243	49701
585	1999022	1.99902	115952515	115.953	63	63	64	79	190	63	63	99	63	63	63	63	63	63	63	63	110	63	223	63	284	91	63	63
586	2396703	2.3967	115952484	115.952	63	63	68	79	63	63	63	63	63	63	200	63	164	63	63	63	63	63	63	63	301	87	63	63
587	2941680	2.94168	115952316	115.952	63	63	75	63	196	63	63	63	63	63	230	63	158	63	63	63	63	63	63	63	63	87	63	63
588	3641308	3.64131	115952477	115.952	63	63	63	142	133	63	63	63	63	63	153	63	63	63	63	63	63	240	100	63	186	63	63	63
589	3177340	3.17734	115952477	115.952	63	63	63	170	63	63	63	63	63	63	156	63	63	63	63	63	114	63	250	222	247	63	63	63
590	6793376	6.79338	116036362	116.036	1224	63	1123	63	63	63	1197	63	63	63	63	63	63	63	63	63	63	63	63	1175	63	63	63	63
591	6969215	6.96922	116036110	116.036	63	63	63	1418	63	63	938	63	63	63	63	63	63	63	63	63	1788	63	63	63	63	63	63	63
592	1277315	1.27731	116044464	116.044	63	63	63	63	63	63	63	63	63	63	63	63	63	63	63	63	63	102585	63	63	63	63	63	63
593	4289438	4.28944	116051674	116.052	63	63	63	63	193	63	720	604	63	1330	1819	1838	63	63	63	452	521	63	63	63	560	63	63	63
594	4849100	4.8491	116051666	116.052	63	63	63	63	592	63	379	699	63	63	340	353	63	63	63	1383	1550	63	1420	63	1741	2329	2464	63
595	5202593	5.20259	116051689	116.052	63	63	63	63	975	63	1098	1367	1300	1585	441	971	63	63	63	2246	2248	63	63	63	63	63	63	63
596	5342518	5.34252	116051598	116.052	63	63	63	63	66	63	63	63	63	63	63	382	63	63	63	302	63	63	63	63	63	63	63	63
597	5828592	5.82859	116051758	116.052	63	63	63	63	63	63	65	63	63	63	63	507	63	63	63	177	63	63	63	63	63	63	63	63
598	6108440	6.10844	116051620	116.052	63	63	63	63	103	63	63	63	63	63	491	63	63	63	63	484	343	63	63	63	63	63	63	63
599	6329370	6.32937	116051559	116.052	63	63	63	63	63	63	63	63	63	63	63	536	63	63	63	301	352	63	63	63	63	63	63	63
600	6660775	6.66078	116051598	116.052	63	63	63	63	63	63	63	63	63	63	63	627	63	63	63	256	63	63	63	63	63	63	63	63
601	7169458	7.16946	116051720	116.052	63	63	63	63	63	63	63	63	63	63	205	469	63	63	63	63	63	63	63	63	63	63	63	63
602	7860805	7.86081	116072655	116.073	63	63	63	365	63	63	63	63	63	63	63	63	63	63	63	148	63	63	63	63	63	63	63	63
603	9909535	9.90953	116139404	116.139	63	63	63	4010	3980	3232	63	2981	2767	63	63	63	63	63	63	63	63	63	63	63	63	63	63	63
604	9185535	9.18553	116175201	116.175	63	343	63	346	63	63	290	324	63	63	63	63	632	623	63	63	477	63	423	448	442	522	526	485
605	9909535	9.90953	116176743	116.177	63	63	63	7439	7057	6402	63	5072	4761	63	63	63	63	63	63	63	63	63	63	63	63	63	63	63
606	10179713	10.1797	116204865	116.205	63	63	63	63	2798	3076	63	2269	63	63	63	63	63	63	63	63	63	63	63	63	63	63	63	63
607	9909535	9.90953	116214058	116.214	63	63	63	10473	10896	9848	296	6818	6820	63	63	63	63	63	63	63	63	63	63	63	63	63	63	63
608	10172735	10.1727	116241615	116.242	63	63	63	4145	4446	4563	63	3316	63	63	63	63	63	63	63	63	63	63	63	63	63	63	63	63
609	9909535	9.90953	116251343	116.251	63	63	63	11933	12157	11607	296	7621	7831	63	63	63	63	63	63	63	63	63	63	63	63	63	63	63
610	10165628	10.1656	116278587	116.279	63	63	63	4487	4792	4547	63	3608	3539	63	63	63	63	63	63	63	63	63	63	63	63	63	63	63
611	9909535	9.90953	116289017	116.289	63	63	63	11583	12028	11255	63	7344	7709	63	63	63	63	63	63	63	63	63	63	63	63	63	63	63
612	10179713	10.1797	116315155	116.315	63	63	63	63	3875	4141	63	3246	63	63	63	63	63	63	63	63	63	63	63	63	63	63	63	63
613	9909535	9.90953	116326622	116.327	63	63	63	9443	9778	8596	63	6332	6265	63	63	63	63	63	63	63	63	63	63	63	63	63	63	63
614	6960078	6.96008	116351845	116.352	63	335	63	63	63	63	63	63	63	63	63	63	63	63	63	63	63	63	63	63	63	63	283	63
615	10172735	10.1727	116352173	116.352	63	63	63	2500	2548	63	63	2180	1741	63	63	63	63	63	63	63	63	63	63	63	63	63	63	63
616	9909535	9.90953	116363960	116.364	63	63	63	6309	6543	5488	231	4708	4245	63	63	63	63	63	63	63	63	63	63	63	63	63	63	63
617	9909535	9.90953	116401566	116.402	63	63	63	3363	3422	2646	63	2586	2365	63	63	63	63	63	63	63	63	63	63	63	63	63	63	63
618	6911832	6.91183	116438866	116.439	63	63	63	63	63	376	63	63	63	63	63	63	63	63	63	63	63	992	63	63	63	63	621	63
619	10150905	10.1509	116443436	116.443	63	63	63	3856	3895	3483	63	2680	2764	63	63	63	63	63	63	63	63	63	63	63	63	63	63	63
620	6885833	6.88583	116481094	116.481	63	858	734	704	1216	1217	63	63	878	63	1056	1511	1570	1655	1159	1609	1547	927	1297	63	2670	63	1016	459
621	10150905	10.1509	116480324	116.48	63	63	63	4799	4921	4563	63	3124	3529	63	63	63	63	63	63	63	63	63	63	63	63	63	63	63
622	10150905	10.1509	116554092	116.554	63	63	63	4211	4454	3754	63	2842	3001	63	63	63	63	63	63	63	63	63	63	63	63	63	63	63
623	6907535	6.90754	116640541	116.641	3656	3477	3546	5373	5263	4720	4741	5104	4245	4224	4238	4560	6841	6754	7213	5210	6433	5013	63	7047	6079	5593	3890	4108
624	6911832	6.91183	116695129	116.695	63	63	63	63	512	63	63	63	63	63	686	647	63	63	63	63	63	765	63	63	63	63	63	63
625	6903255	6.90325	116728371	116.728	827	888	1022	1209	63	1420	746	884	63	63	1570	1633	63	1800	1153	1451	1088	1585	731	2347	2583	746	1426	927
626	6969215	6.96922	116729202	116.729	63	63	63	63	63	63	63	63	63	63	63	63	63	63	63	63	737	63	63	995	63	63	63	63
627	6929130	6.92913	116769920	116.77	63	63	607	63	63	726	632	63	1314	63	483	63	1388	1856	2175	1158	63	63	1476	63	63	63	63	411
628	9099359	9.09936	116782890	116.783	63	271	63	667	539	627	63	109	63	63	1246	63	785	352	63	63	63	63	63	284	63	63	63	63
629	10158263	10.1583	116781052	116.781	63	63	63	6666	7271	5793	63	3101	63	63	63	63	63	63	63	63	63	63	63	63	63	63	63	63
630	9909535	9.90953	116789322	116.789	63	63	63	2203	2260	2060	63	1335	63	63	63	63	63	63	63	63	63	63	63	63	63	63	63	63
631	9909535	9.90953	116827133	116.827	63	63	63	2296	2460	2249	63	1407	63	63	63	63	63	63	63	63	63	63	63	63	63	63	63	63
632	9909535	9.90953	116853592	116.854	63	63	63	2226	2133	2368	63	1248	1425	63	63	63	63	63	63	63	63	63	63	63	63	63	63	63
633	9909535	9.90953	116864929	116.865	63	63	63	2362	2265	2192	63	63	63	63	63	63	63	63	63	63	63	63	63	63	63	63	63	63
634	9049064	9.04906	116873329	116.873	63	285	63	63	443	63	63	63	63	63	63	63	63	63	63	63	63	63	63	63	63	63	404	63
635	9909535	9.90953	116891212	116.891	63	63	63	2735	2939	3379	63	1846	1719	63	63	63	63	63	63	63	63	63	63	63	63	63	63	63
636	10165628	10.1656	116891464	116.891	63	63	63	17131	18095	18806	63	14357	15223	63	63	63	63	63	63	63	63	63	63	63	63	63	63	63
637	10527667	10.5277	116889687	116.89	1193	1034	1056	63	63	63	63	63	63	63	63	63	63	63	63	63	63	63	63	63	63	63	63	63
638	393578	0.393578	116929779	116.93	150911	151570	151201	261561	242555	224497	181489	174760	150311	236447	446409	416210	283790	327132	265333	244869	262025	541270	280900	330003	344918	221767	387639	349550
639	688143	0.688143	116929710	116.93	93494	63	63	63	63	134556	63	63	63	168346	63	63	63	250104	63	63	63	426642	63	63	63	63	63	63
640	931178	0.931178	116929741	116.93	37534	40590	63	59573	63	50848	38328	63	63	63	63	63	63	70056	57033	63	63	63	63	79436	63	44204	63	63
641	1093192	1.09319	116929710	116.93	25734	29600	63	43054	63	36924	63	63	63	63	63	63	63	63	63	63	63	63	63	56995	63	34591	63	63
642	1373042	1.37304	116929619	116.93	63	14343	63	21789	63	17932	20440	63	63	63	63	63	63	63	63	63	63	63	63	35623	63	20212	63	63
643	1608707	1.60871	116929573	116.93	11118	10274	63	15688	63	63	14324	63	63	63	63	63	63	63	21361	63	63	63	63	27113	63	12868	63	63
644	10165628	10.1656	116929253	116.929	63	63	63	48299	54459	47495	63	63	35694	63	63	63	63	63	63	63	63	63	63	63	63	63	63	63
645	11225647	11.2256	116929344	116.929	62209	59701	55011	63	63	63	63	63	63	63	63	110117	74590	63	63	63	63	103204	64087	71131	63	63	74621	63
646	13359868	13.3599	116929459	116.929	63	100490	63	152077	63	150600	63	63	63	143817	63	63	181947	63	152834	63	63	310722	63	63	63	63	63	63
647	6899115	6.89912	116959579	116.96	1211	63	1496	2531	2390	2050	1914	2303	63	63	63	63	3134	63	2452	63	63	63	63	63	2729	2144	63	1593
648	9909535	9.90953	116966568	116.967	63	63	63	3081	3027	3228	63	2099	1970	63	63	63	63	63	63	63	63	63	63	63	63	63	63	63
649	9909535	9.90953	117003952	117.004	63	63	63	2778	3345	3221	63	1995	1938	63	63	63	63	63	63	63	63	63	63	63	63	63	63	63
650	10158263	10.1583	117002686	117.003	63	63	63	79013	85764	69334	63	45961	57610	63	63	63	63	63	63	63	63	63	63	63	63	63	63	63
651	10522622	10.5226	117008507	117.009	742	772	666	63	63	63	63	63	63	63	63	63	63	63	63	63	63	63	63	63	63	63	63	63
652	1041645	1.04164	117020485	117.02	19684	63	63	60846	56221	59093	21785	63	63	28474	42479	42795	42759	63	63	77966	110754	1188382	96486	93783	87633	62475	534189	514415
653	10797445	10.7974	117020126	117.02	13768	12110	11566	63	16511	18576	12467	11365	17255	20249	63	63	24750	33519	24430	19396	34164	63	31028	30655	29782	14781	63	63
654	11022240	11.0222	117020180	117.02	63	8076	63	63	63	63	63	63	7751	10571	63	63	63	11827	63	63	16683	63	10909	63	63	63	63	63
655	11491965	11.492	117020210	117.02	63	63	63	63	63	63	6912	63	10655	14130	63	63	63	63	63	7543	18722	63	63	37892	63	63	63	63
656	12211070	12.2111	117020172	117.02	13164	15092	12178	20742	18605	18172	7592	13339	13530	17232	63	63	14321	63	24916	11902	20042	63	33826	63	34900	19089	41377	33863
657	11805925	11.8059	117020180	117.02	12235	63	11007	63	63	63	9430	13317	10236	17668	63	63	11843	19464	31064	10100	26669	63	63	63	63	22827	63	63
658	1866558	1.86656	117036865	117.037	63	63	63	63	180	97	63	63	63	63	63	63	63	174	63	105	63	63	63	63	63	63	63	63
659	2801750	2.80175	117037575	117.038	63	63	63	63	90	63	63	63	63	63	63	63	63	169	63	114	63	63	63	63	63	63	63	63
660	4340941	4.34094	117037270	117.037	63	63	63	142	75	63	63	63	63	63	63	63	63	160	63	63	63	63	63	63	63	63	63	63
661	4554520	4.55452	117035698	117.036	63	63	63	403	343	397	63	63	63	63	63	63	63	63	63	628	63	63	63	63	63	63	968	982
662	4701802	4.7018	117036896	117.037	63	63	68	63	63	63	63	63	63	63	63	63	63	122	63	63	63	63	63	63	63	63	63	378
663	5033208	5.03321	117036896	117.037	63	63	63	136	63	143	63	63	63	63	63	63	63	178	63	63	63	63	63	63	63	63	63	63
664	5246819	5.24682	117036850	117.037	63	63	63	63	124	63	63	63	63	63	63	63	63	111	63	160	63	63	63	63	63	63	63	280
665	5754935	5.75493	117035767	117.036	63	63	95	284	181	97	63	63	63	63	63	63	63	245	63	63	63	63	63	63	63	63	63	63
666	6697597	6.6976	117035637	117.036	63	63	63	313	353	418	2144	2047	1897	1269	63	63	63	147	63	397	1156	63	537	63	63	63	63	390
667	6890220	6.89022	117035477	117.035	952	1006	715	1086	1893	559	1409	1278	1235	1496	63	63	2353	2466	63	1014	1959	63	2573	2589	2561	1722	1175	1429
668	7451657	7.45166	117035576	117.036	63	63	63	205	189	313	63	962	1141	63	63	63	63	63	63	337	63	63	63	63	63	63	322	63
669	7687875	7.68788	117035721	117.036	63	63	63	968	654	918	8809	7210	6957	7205	63	63	63	63	63	871	1503	63	63	63	63	63	464	333
670	7928778	7.92878	117035500	117.035	63	63	63	327	380	456	4001	3311	3160	4264	63	63	63	63	63	576	1182	63	63	63	63	63	63	63
671	8572494	8.57249	117035477	117.035	63	63	390	314	63	273	63	63	63	63	63	63	63	63	63	409	63	63	63	63	63	63	63	518
672	10158263	10.1583	117039841	117.04	63	63	63	87133	94802	76074	63	50112	63030	63	63	63	63	63	63	63	63	63	63	63	63	63	63	63
673	9909535	9.90953	117041504	117.042	63	63	63	3263	3895	3585	63	2052	2044	63	63	63	63	63	63	63	63	63	63	63	63	63	63	63
674	1255222	1.25522	117056793	117.057	63	63	63	63	63	63	63	63	63	1396	46503	46868	2446	63	1625	63	63	63	63	63	63	63	63	63
675	1859142	1.85914	117056709	117.057	63	63	63	63	63	63	63	63	63	2047	102024	117458	63	63	63	63	2997	101641	63	3953	3610	63	12538	12673
676	6920472	6.92047	117059883	117.06	63	1004	1291	905	1768	1875	1176	1136	2037	63	63	878	3502	3091	3123	2208	1684	63	2973	1964	2481	2096	459	742
677	10527667	10.5277	117059639	117.06	1132	1076	983	63	63	63	63	63	63	63	63	63	63	63	63	63	63	63	63	63	63	63	63	63
678	9028446	9.02845	117074715	117.075	173	392	63	549	598	63	63	199	63	146	63	63	63	63	326	270	209	1256	63	273	453	316	63	608
679	9196239	9.19624	117071960	117.072	63	80	63	63	63	63	63	63	63	63	63	63	63	63	63	63	152	63	63	63	63	63	63	63
680	9909535	9.90953	117079445	117.079	63	63	63	3084	3727	3205	63	1828	2380	63	63	63	63	63	63	63	63	63	63	63	63	63	63	63
681	10522622	10.5226	117099281	117.099	915	743	674	63	63	63	63	63	63	63	63	63	63	63	63	63	63	63	63	63	63	63	63	63
682	9909535	9.90953	117117371	117.117	63	63	63	2757	2918	2681	63	1746	1524	63	63	63	63	63	63	63	63	63	63	63	63	63	63	63
683	10158263	10.1583	117114159	117.114	63	63	63	68641	73692	62182	63	41983	51180	63	63	63	63	63	63	63	63	63	63	63	63	63	63	63
684	10158263	10.1583	117151283	117.151	63	63	63	47425	50179	44871	63	31270	36611	63	63	63	63	63	63	63	63	63	63	63	63	63	63	63
685	9909535	9.90953	117155067	117.155	63	63	63	1965	2087	63	63	1077	63	63	63	63	63	63	63	63	63	63	63	63	63	63	63	63
686	9058980	9.05898	117166870	117.167	179	145	63	412	256	197	63	63	63	63	63	63	71	63	63	63	63	1477	394	508	63	63	124	63
687	6903255	6.90325	117220726	117.221	6758	5860	6587	9934	10143	8903	8810	8855	63	7840	8342	9059	11492	13013	13209	63	12460	9300	13570	14271	12201	9268	7132	63
688	10172735	10.1727	117225861	117.226	63	63	63	10732	11410	12200	63	10271	63	63	63	63	63	63	63	63	63	63	63	63	63	63	63	63
689	6920472	6.92047	117250137	117.25	63	3488	3930	6059	5931	5492	5258	5292	4803	63	4737	4758	7149	7563	7885	6023	7504	5563	8293	8074	7583	5810	3406	3644
690	10158263	10.1583	117263588	117.264	63	63	63	5809	6771	5011	63	4408	4108	63	63	63	63	63	63	63	63	63	63	63	63	63	63	63
691	6924783	6.92478	117310898	117.311	63	499	510	512	701	417	63	63	63	63	1169	1318	624	730	63	63	677	63	63	786	790	504	1167	63
692	9084258	9.08426	117334328	117.334	63	63	63	63	63	63	63	63	63	63	63	63	288	176	63	63	63	699	63	63	63	63	63	63
693	10158263	10.1583	117337624	117.338	63	63	63	5077	5386	4447	63	3203	4310	63	63	63	63	63	63	63	63	63	63	63	63	63	63	63
694	6890220	6.89022	117351089	117.351	63	386	595	63	736	910	63	63	63	63	63	63	63	63	63	939	63	537	817	63	2079	63	63	63
695	9079152	9.07915	117481567	117.482	63	63	63	63	99	63	63	63	63	63	601	598	247	63	63	63	63	1028	72	63	63	63	63	313
696	6920472	6.92047	117512062	117.512	63	1220	1423	2399	2196	2294	2135	2086	2000	1259	63	1665	3287	3136	2632	1924	2749	1904	2099	3229	1313	2477	1199	1617
697	6907535	6.90754	117541901	117.542	3765	3124	3531	5479	4930	4888	4727	4556	4109	4241	4155	4300	6382	7078	6877	5289	6491	5081	7373	6981	7168	5243	3075	63
698	6885833	6.88583	117642998	117.643	63	63	63	1547	1145	63	63	63	644	63	1161	1735	1437	2110	1640	1442	1133	1035	1726	63	2598	1072	715	661
699	10179713	10.1797	117696655	117.697	63	63	63	3316	3543	3649	63	2656	2511	63	63	63	63	63	63	63	63	63	63	63	63	63	63	63
700	10165628	10.1656	117733925	117.734	63	63	63	6770	6871	6842	63	4890	5006	63	63	63	63	63	63	63	63	63	63	63	63	63	63	63
701	9079152	9.07915	117742279	117.742	63	63	63	63	63	177	63	63	63	63	63	886	63	63	63	63	63	784	152	63	63	63	300	316
702	10158263	10.1583	117771118	117.771	63	63	63	10103	10677	9868	63	6829	7307	63	63	63	63	63	63	63	63	63	63	63	63	63	63	63
703	6951122	6.95112	117804886	117.805	766	63	63	63	849	351	63	63	823	63	63	676	723	1563	63	1487	953	664	63	1037	1519	742	63	63
704	10158263	10.1583	117808945	117.809	63	63	63	11879	12752	11609	63	7899	8656	63	63	63	63	63	63	63	63	63	63	63	63	63	63	63
705	10158263	10.1583	117846413	117.846	63	63	63	11717	12423	11445	63	7821	8369	63	63	63	63	63	63	63	63	63	63	63	63	63	63	63
706	9074205	9.0742	117859756	117.86	63	63	63	63	63	63	63	63	63	63	354	63	63	63	63	63	63	839	63	63	63	63	63	63
707	10165628	10.1656	117883652	117.884	63	63	63	9276	9846	9390	63	6732	6969	63	63	63	63	63	63	63	63	63	63	63	63	63	63	63
708	10172735	10.1727	117921486	117.921	63	63	63	63	7455	6940	63	5524	4015	63	63	63	63	63	63	63	63	63	63	63	63	63	63	63
709	393578	0.393578	117929863	117.93	18256	18671	18519	31279	29381	27405	21809	21308	18393	28093	54241	49833	34672	39416	32027	29486	32125	66733	33868	40126	41261	26983	46614	42569
710	695510	0.69551	117929802	117.93	11331	63	63	63	63	16391	63	63	63	63	32509	63	63	63	63	63	63	63	63	63	63	63	63	24729
711	923808	0.923808	117929871	117.93	4360	4805	4230	63	6893	5989	4478	63	3739	63	63	63	63	63	63	63	6292	63	63	63	63	63	63	63
712	1130013	1.13001	117929802	117.93	2806	63	3077	63	4862	4459	2858	63	2765	63	63	63	63	63	63	63	63	63	63	63	63	63	63	63
713	1461422	1.46142	117929756	117.93	1557	2459	1775	63	3559	63	2124	63	1495	63	63	63	63	63	63	63	3680	63	63	63	63	63	63	63
714	1616068	1.61607	117929710	117.93	1237	1924	63	63	2392	63	63	63	63	63	63	63	63	63	63	63	2769	63	63	63	63	63	63	63
715	10802947	10.8029	117929436	117.929	3846	3248	3376	63	63	63	63	63	63	63	63	63	63	63	63	63	63	63	63	63	63	63	63	63
716	11230066	11.2301	117929466	117.929	7079	6507	6460	63	6490	7035	3628	63	63	63	63	12469	6117	8164	63	63	4377	11540	7740	63	63	63	63	63
717	10179713	10.1797	117958786	117.959	63	63	63	63	3293	3484	63	2605	2390	63	63	63	63	63	63	63	63	63	63	63	63	63	63	63
718	8203782	8.20378	118015419	118.015	63	63	63	63	63	63	63	63	63	461	63	63	63	63	542	63	63	63	63	63	63	724	63	63
719	1041645	1.04164	118023834	118.024	63	63	63	2855	2633	63	63	63	63	1294	63	63	2695	63	2171	3672	5210	54574	4481	3771	3486	3086	25219	24655
720	6837523	6.83752	118023628	118.024	63	63	63	63	833	868	63	630	611	63	63	1581	1572	63	63	63	1180	63	63	63	63	63	63	63
721	10849462	10.8495	118023407	118.023	63	977	63	63	63	63	63	63	63	63	63	63	63	63	63	63	1257	63	63	63	63	1037	63	63
722	11805925	11.8059	118023537	118.024	791	63	63	63	904	825	63	793	608	1081	63	63	1562	63	1450	63	1368	63	63	63	1728	911	63	63
723	1299397	1.2994	118060211	118.06	63	63	63	63	63	63	63	63	63	63	2659	2468	63	63	63	63	63	63	63	63	63	63	63	63
724	1859142	1.85914	118060089	118.06	63	63	63	63	63	63	63	63	63	63	5635	6806	63	63	63	63	63	5374	63	63	195	63	63	732
725	9064075	9.06408	118078270	118.078	63	63	63	63	63	63	63	63	63	63	63	63	63	63	63	63	63	205	63	63	63	63	63	63
726	10557328	10.5573	118446434	118.446	63	63	63	63	63	63	63	63	63	63	63	63	63	63	63	174	63	63	63	63	104	324	63	63
727	10158263	10.1583	118523285	118.523	63	63	63	2632	3052	2908	63	1926	63	63	63	63	63	63	63	63	63	63	63	63	63	63	63	63
728	10158263	10.1583	118561264	118.561	63	63	63	4243	4990	4256	63	2834	2744	63	63	63	63	63	63	63	63	63	63	63	63	63	63	63
729	9023190	9.02319	118595352	118.595	631	63	755	710	575	630	647	719	696	674	620	388	1008	1250	1141	724	63	63	702	1033	944	63	760	63
730	10158263	10.1583	118599037	118.599	63	63	63	5480	6374	5062	63	3605	3584	63	63	63	63	63	63	63	63	63	63	63	63	63	63	63
731	10158263	10.1583	118637222	118.637	63	63	63	5726	6246	5470	63	3687	3770	63	63	63	63	63	63	63	63	63	63	63	63	63	63	63
732	10158263	10.1583	118675003	118.675	63	63	63	5049	5054	4642	63	3016	3068	63	63	63	63	63	63	63	63	63	63	63	63	63	63	63
733	10165628	10.1656	118712257	118.712	63	63	63	3194	3034	3218	63	2253	1975	63	63	63	63	63	63	63	63	63	63	63	63	63	63	63
734	9028446	9.02845	118745117	118.745	795	895	964	864	822	857	819	818	849	889	653	653	1424	1534	1563	964	784	752	1069	1289	63	1221	1239	1198
735	400943	0.400943	118928085	118.928	6150	6017	5960	10260	9619	8892	7299	6952	6008	9309	17194	16414	12204	13297	10479	9512	10294	21215	11666	13146	13712	8670	15500	12645
736	695510	0.69551	118928101	118.928	3526	63	63	63	63	63	63	63	942	63	12871	63	63	63	63	63	63	63	63	63	63	63	63	63
737	6785975	6.78597	118927879	118.928	63	460	779	1218	63	63	63	63	839	63	63	63	63	63	63	1195	63	63	63	63	63	63	63	63
738	10392722	10.3927	118925781	118.926	1454	781	886	63	63	63	63	63	63	63	63	63	63	63	63	63	1133	63	63	63	63	63	63	63
739	11191135	11.1911	118926048	118.926	63	63	63	3675	4180	4019	63	2645	3145	63	63	7495	3971	5253	1659	3697	3653	63	4739	63	4715	3394	5729	5604
740	11370385	11.3704	118927277	118.927	63	63	63	63	63	63	63	63	1122	63	63	63	63	63	63	63	1326	63	2056	63	63	63	63	63
741	13404015	13.404	118925636	118.926	63	63	63	11132	63	63	63	7598	7423	63	22522	63	63	63	63	63	63	63	63	16231	63	63	63	16330
742	842810	0.84281	118943222	118.943	63	1301	2118	63	63	63	1680	63	63	63	63	63	63	63	63	63	63	63	63	63	63	2066	63	63
743	9909535	9.90953	118980164	118.98	63	63	63	2134	2116	1902	63	63	63	63	63	63	63	63	63	63	63	63	63	63	63	63	63	63
744	6778705	6.77871	118993500	118.993	63	63	63	63	63	601	63	1376	63	1676	63	63	63	2553	2563	63	2186	63	63	3598	3469	2199	63	63
745	2337828	2.33783	119024246	119.024	63	63	66	63	63	63	63	63	63	70	63	63	63	63	63	63	226	63	63	63	63	84	265	63
746	2779697	2.7797	119024414	119.024	63	63	63	63	63	63	63	63	63	108	63	151	63	63	63	136	63	63	63	63	63	97	332	63
747	3243633	3.24363	119024246	119.024	63	63	63	63	63	63	63	63	63	63	186	63	63	63	63	63	149	289	63	63	63	94	63	63
748	3339360	3.33936	119024223	119.024	63	63	63	63	63	63	63	63	63	134	63	63	63	63	137	63	63	63	63	63	63	63	240	63
749	3589795	3.5898	119024368	119.024	63	63	63	128	63	63	63	63	63	63	63	297	63	63	104	63	63	63	63	63	63	104	293	63
750	4289438	4.28944	119024422	119.024	63	63	63	63	63	63	63	63	63	88	183	63	63	63	114	63	63	63	63	63	63	63	63	63
751	4598698	4.5987	119024460	119.024	63	63	68	63	63	63	63	63	63	63	139	63	63	63	97	63	63	266	63	63	63	63	196	63
752	4966927	4.96693	119024376	119.024	63	63	63	63	63	63	63	63	63	79	63	63	63	63	63	194	63	63	63	63	63	63	136	63
753	5335155	5.33516	119024490	119.024	80	63	63	63	63	174	63	63	63	63	197	63	63	63	131	63	63	63	63	63	63	63	166	63
754	5666560	5.66656	119024391	119.024	63	63	63	63	63	63	63	63	63	63	63	256	63	63	63	100	63	224	63	63	63	90	188	63
755	6336733	6.33673	119024292	119.024	63	63	69	63	63	63	63	63	63	63	348	63	63	63	184	63	63	63	63	63	63	90	63	63
756	7338437	7.33844	119024269	119.024	63	63	63	63	63	63	63	63	63	63	238	245	63	63	63	63	63	201	63	63	63	63	63	63
757	7599411	7.59941	119024452	119.024	76	63	93	63	63	63	63	63	63	63	326	148	63	63	63	63	63	63	63	63	63	75	63	63
758	9261810	9.26181	119024170	119.024	122	63	63	63	63	63	63	63	63	63	200	63	63	63	137	63	63	426	63	63	63	63	63	63
759	9738618	9.73862	119024155	119.024	63	63	63	63	63	63	63	63	63	63	63	297	63	63	63	63	63	312	63	63	63	101	141	63
760	10028427	10.0284	119024467	119.024	63	63	63	63	63	63	63	63	63	63	192	63	63	63	124	63	63	276	63	63	63	63	223	63
761	10867929	10.8679	119024300	119.024	63	63	63	63	63	63	63	63	63	63	63	355	63	63	63	63	63	644	63	63	63	63	536	63
762	11422062	11.4221	119024117	119.024	63	63	63	63	63	63	63	63	63	63	63	63	63	63	253	63	63	63	63	63	63	130	63	63
763	11791195	11.7912	119024239	119.024	63	63	63	63	63	63	63	63	63	63	219	323	63	411	63	63	63	63	63	63	63	63	63	63
764	6697597	6.6976	119035896	119.036	63	1298	63	2014	63	628	63	63	63	63	63	63	1495	63	63	1112	63	63	63	1611	63	63	63	63
765	4989063	4.98906	119051224	119.051	787	63	507	63	1189	1108	11313	7671	6769	1924	63	63	63	63	63	1424	2087	2526	63	63	63	63	63	63
766	6167392	6.16739	119051270	119.051	63	63	63	63	981	935	1847	884	1076	63	63	1899	63	63	63	2235	2290	63	63	755	63	63	63	63
767	6535617	6.53562	119051208	119.051	63	63	63	4180	4404	63	8234	5208	4903	5151	3217	3565	63	63	63	5184	63	63	4009	4751	3988	1655	63	63
768	6697597	6.6976	119051178	119.051	63	63	63	5321	5622	4336	25031	22120	22332	23932	23969	23749	63	63	63	7378	10267	3571	7237	8096	6854	2472	4750	4291
769	6983432	6.98343	119050972	119.051	63	63	63	5490	5533	4844	35834	29352	28173	58841	6917	7702	63	63	63	4733	6567	63	1501	1818	63	1141	2114	1855
770	7162092	7.16209	119051102	119.051	63	63	63	1194	1242	63	4065	63	3160	63	1139	63	63	63	63	1927	2451	63	63	63	63	63	63	63
771	7272119	7.27212	119051163	119.051	63	63	63	2854	2983	2236	20873	17034	17647	7668	3510	3827	63	63	63	3350	4890	63	1578	63	63	2071	2076	63
772	7360490	7.36049	119051079	119.051	63	63	63	1209	1299	63	7197	5063	6591	1541	63	63	63	63	63	63	63	63	63	63	63	63	63	63
773	8133482	8.13348	119051140	119.051	63	63	2581	63	4631	2798	63	63	63	63	63	63	63	63	5682	63	63	63	6814	7090	6862	5419	7632	63
774	8178033	8.17803	119051094	119.051	2790	2722	3269	63	3422	4096	63	4593	63	63	63	7547	5723	6127	4382	4114	4739	8529	4343	4951	4711	3710	5681	6796
775	8262083	8.26208	119051102	119.051	63	63	767	63	963	63	63	63	63	63	63	5908	1659	63	63	63	1054	63	1711	1584	63	63	63	1693
776	8545218	8.54522	119051117	119.051	63	63	2886	63	3375	63	63	63	63	63	63	63	63	63	63	63	63	2633	63	63	63	63	63	63
777	8566751	8.56675	119051033	119.051	4681	4603	4826	6188	5645	5322	7338	6651	6546	6234	8803	9709	6868	8548	8171	6663	7392	12943	9250	9361	8514	7358	10986	9422
778	8684415	8.68441	119051109	119.051	3068	63	789	63	63	3409	63	63	3798	63	63	63	63	63	63	63	63	63	63	63	63	63	63	63
779	8979538	8.97954	119051064	119.051	2380	63	2289	63	2713	2559	2965	3018	2961	63	63	63	63	63	63	63	63	63	63	63	63	63	63	63
780	9158317	9.15832	119051071	119.051	1301	63	63	63	1448	1511	63	63	1542	63	63	63	63	63	63	63	63	63	63	63	63	63	63	63
781	9342613	9.34261	119051086	119.051	412	63	63	63	63	63	63	713	937	63	63	63	63	63	63	63	63	63	63	63	63	63	63	63
782	9099359	9.09936	119076767	119.077	63	63	63	63	63	144	63	63	63	63	63	63	63	63	63	91	63	74	231	63	63	111	63	63
783	9494253	9.49425	119077431	119.077	63	91	63	63	63	63	63	63	63	63	63	63	63	63	63	200	63	63	129	63	63	63	63	63
784	6292552	6.29255	119087547	119.088	63	63	63	63	63	63	181	89	76	63	63	63	63	63	63	63	63	63	63	63	63	63	63	63
785	8880207	8.88021	119087410	119.087	165	201	235	63	63	63	63	63	63	63	63	63	63	292	516	302	241	63	141	237	63	63	216	63
786	9109618	9.10962	119087334	119.087	63	63	63	148	151	63	63	138	63	63	63	63	63	63	63	63	63	63	63	63	290	115	63	63
787	9185535	9.18553	119087349	119.087	450	439	63	454	490	411	419	485	570	810	63	63	63	1132	1149	1166	913	63	575	737	842	790	631	823
788	9484128	9.48413	119087379	119.087	63	296	162	237	168	164	288	159	160	405	63	63	63	272	341	63	410	63	289	544	178	225	159	116
789	9794831	9.79483	119087555	119.088	63	63	63	63	65	63	63	63	63	63	63	63	63	63	63	63	63	63	63	63	63	94	63	63
790	9099359	9.09936	119156082	119.156	293	427	424	63	365	63	63	63	63	211	63	63	575	63	534	215	63	63	63	84	184	306	63	63
791	9099359	9.09936	119306763	119.307	63	63	756	63	568	445	977	403	63	451	63	63	1113	63	1264	542	63	63	63	63	727	751	380	271
792	9099359	9.09936	119458069	119.458	437	408	382	63	286	269	63	153	63	166	79	63	735	63	534	466	63	63	63	284	63	505	63	63
793	10399195	10.3992	119925194	119.925	67	63	63	63	63	63	63	63	63	63	63	63	63	63	131	100	63	325	63	63	63	63	63	221
794	11186749	11.1867	119925072	119.925	63	63	63	63	63	378	63	63	63	63	63	63	63	770	63	392	63	63	63	63	644	63	63	435
795	13418743	13.4187	119925270	119.925	785	63	63	63	63	63	63	63	63	63	2407	63	63	1802	63	998	63	63	1578	63	1780	63	63	1912
796	842810	0.84281	119948174	119.948	9561	13238	7490	29496	29223	32289	19014	23016	21858	38726	250606	257464	63077	30984	32382	28740	33396	146000	41796	35234	35970	28530	55593	50022
797	5718112	5.71811	119948021	119.948	551	63	625	1203	63	1711	63	63	1196	63	63	63	2369	63	63	63	63	63	1787	2264	2689	63	978	63
798	6476665	6.47666	119947929	119.948	63	63	63	63	63	1850	63	63	899	63	63	63	63	63	63	63	63	63	63	63	63	63	63	63
799	6793376	6.79338	119947975	119.948	1278	1310	902	1636	63	2030	63	63	1109	63	5108	6366	2460	3279	63	63	1690	7067	2681	2691	2904	1624	1319	3342
800	7316329	7.31633	119947899	119.948	63	63	63	1226	63	1225	63	63	63	63	63	63	63	2868	63	63	63	63	63	63	63	63	1202	63
801	7882518	7.88252	119947853	119.948	63	63	63	63	63	1685	63	63	63	63	63	63	63	63	63	63	63	63	63	63	63	63	996	63
802	8893527	8.89353	119947861	119.948	63	63	581	1447	63	2220	63	63	677	63	63	63	63	63	63	63	63	63	63	63	63	63	63	63
803	9585187	9.58519	119947708	119.948	63	63	63	1085	63	882	63	63	465	63	63	63	1566	1804	63	63	63	63	63	63	63	63	1386	63
804	9986607	9.98661	119947815	119.948	63	63	63	2223	2212	1707	63	63	540	63	63	63	2082	2191	63	63	63	4124	63	63	63	63	2327	63
805	10070652	10.0707	119947784	119.948	1181	63	968	2126	63	2014	1438	63	805	63	2662	8825	2948	2915	1758	1279	1507	5693	3795	2800	3111	1112	3341	63
806	10725832	10.7258	119947815	119.948	63	63	63	1337	63	962	63	63	63	63	4263	8960	2513	924	63	63	63	63	63	63	63	63	63	63
807	11068678	11.0687	119947815	119.948	63	63	63	1674	63	1383	1161	63	427	63	4452	9033	2187	1532	63	63	63	4808	2917	2149	2305	1225	2350	2630
808	11370385	11.3704	119947784	119.948	63	63	63	63	63	1180	63	63	414	63	3082	63	63	1076	63	63	63	3069	63	63	63	63	1614	63
809	11798563	11.7986	119947914	119.948	63	63	63	63	63	63	63	63	63	63	2698	4020	640	696	63	63	63	63	63	63	63	63	63	63
810	13389285	13.3893	119947899	119.948	6203	6379	5798	9295	9761	8959	6759	6554	6507	8494	18649	19072	12169	15104	11352	9276	10178	22104	13702	14246	14127	8780	15408	14926
811	7773937	7.77394	120013359	120.013	63	63	63	63	63	63	63	307	303	63	1010	63	63	63	63	63	177	63	63	144	63	63	63	63
812	8009368	8.00937	120013336	120.013	63	63	63	267	184	187	2694	2047	1798	63	3313	3623	63	63	63	63	1793	859	1176	1544	1324	827	1058	749
813	2418797	2.4188	120039436	120.039	63	63	63	63	63	63	63	63	63	63	63	63	98	63	63	63	75	250	63	97	63	63	63	63
814	3361453	3.36145	120039284	120.039	67	63	63	63	81	63	63	63	63	63	63	63	178	63	63	63	88	63	63	102	63	63	63	63
815	4871187	4.87119	120039330	120.039	63	63	63	63	83	63	63	63	63	63	63	63	174	63	63	63	75	253	63	173	63	63	63	63
816	6042160	6.04216	120039444	120.039	63	63	63	63	99	63	63	63	63	63	63	63	63	63	63	63	73	309	63	113	63	63	63	63
817	7908982	7.90898	120039116	120.039	63	63	63	63	63	63	63	63	63	63	63	63	63	63	63	63	98	283	63	93	63	63	63	63
818	9966237	9.96624	120038994	120.039	63	63	63	63	63	63	63	63	63	63	63	63	63	63	63	63	115	283	63	95	63	63	63	63
819	4679708	4.67971	120055054	120.055	63	63	63	73	65	63	997	568	510	177	63	63	63	104	63	63	63	63	63	63	63	63	63	63
820	6690235	6.69024	120054604	120.055	63	63	63	412	413	63	2039	1782	1773	2088	1803	1902	63	63	63	63	813	63	63	63	63	63	63	63
821	6988399	6.9884	120054367	120.054	63	63	63	63	63	63	2833	2006	2135	4768	63	63	63	63	63	63	63	63	63	63	63	63	63	63
822	7272119	7.27212	120054573	120.055	63	63	63	168	262	63	1650	1411	1312	63	63	63	63	63	63	63	63	63	63	262	63	63	63	63
823	8242818	8.24282	120054550	120.055	63	63	63	366	327	63	63	63	63	357	63	63	427	63	398	63	63	63	63	388	63	63	63	63
824	8572494	8.57249	120054398	120.054	63	63	63	425	443	63	63	63	63	480	63	63	488	63	650	63	63	63	63	415	63	63	63	63
825	8962308	8.96231	120054283	120.054	63	63	63	142	63	63	63	63	63	63	63	63	162	63	89	63	63	63	63	63	63	63	63	63
826	9104397	9.1044	120934868	120.935	510	63	516	63	63	63	499	63	63	749	63	63	63	63	63	1022	63	63	63	63	63	842	63	63
827	651322	0.651322	121030670	121.031	63	63	63	63	63	63	63	63	63	63	6958	8006	63	63	63	63	63	9271	63	63	63	63	63	63
828	3991124	3.99112	121030518	121.031	63	63	63	14340	15145	17911	10290	7847	63	63	63	63	63	63	63	45145	41524	34299	36429	36805	37553	74912	65821	65748
829	6793376	6.79338	121030525	121.031	63	1710	1547	63	63	63	1549	63	63	63	63	63	63	63	63	63	63	63	63	63	4081	63	63	63
830	6616588	6.61659	121066826	121.067	63	63	63	770	63	63	2613	2032	1795	63	63	1969	63	63	63	63	1143	63	63	63	63	63	63	63
831	11257010	11.257	121066650	121.067	63	63	63	170	63	63	63	63	63	63	63	63	63	63	63	63	380	63	63	63	63	63	63	63
832	9084258	9.08426	121156799	121.157	63	63	63	63	63	63	63	63	63	63	381	478	199	63	63	63	63	621	63	63	63	63	63	63
833	6885833	6.88583	121334831	121.335	63	9343	9889	15143	14202	13098	12633	12208	11401	11718	11929	13336	16698	19609	18108	14996	18616	14870	63	21047	20445	14328	9845	9524
834	6924783	6.92478	121458237	121.458	63	63	63	1810	63	1926	63	63	63	63	63	1873	2644	63	63	63	63	63	63	63	63	2131	63	1201
835	9084258	9.08426	121512100	121.512	63	686	538	63	745	763	353	414	521	319	1320	1330	1247	918	689	273	63	63	652	662	798	1130	961	956
836	6881442	6.88144	121642097	121.642	63	24242	25138	63	37623	33004	33366	31235	29183	31376	34227	34941	45081	55559	48266	40436	51759	40702	52051	60449	59934	63	27696	23949
837	9049064	9.04906	121667473	121.667	439	494	410	537	501	530	63	233	63	63	809	913	761	574	260	184	162	1044	268	362	234	633	474	240
838	842810	0.84281	121945274	121.945	3059	4366	2578	9517	9745	10345	6052	7302	7274	12345	80215	84830	20936	10100	10333	9643	10933	47015	13566	11475	11636	9338	17587	16453
839	8886929	8.88693	121944870	121.945	63	63	63	649	63	63	63	63	63	63	63	63	215	63	63	559	63	63	63	63	63	466	63	63
840	10206268	10.2063	121944885	121.945	63	63	63	63	63	63	63	63	63	63	2437	63	1289	63	63	406	63	901	63	63	820	437	63	63
841	10552326	10.5523	121944824	121.945	63	63	63	63	63	63	63	63	63	63	2599	63	959	63	63	63	63	63	63	63	63	63	63	63
842	10732813	10.7328	121944923	121.945	63	63	63	63	63	63	63	63	63	63	1806	2978	454	63	63	63	63	830	63	63	63	63	63	63
843	11115512	11.1155	121944878	121.945	63	63	63	520	63	63	63	63	63	63	2626	63	804	63	63	63	63	1445	63	63	855	409	63	63
844	11339508	11.3395	121944923	121.945	63	63	63	63	63	63	63	63	63	63	2053	63	63	63	63	63	63	1005	63	63	63	63	63	63
845	13389285	13.3893	121944992	121.945	63	63	63	63	63	63	63	63	63	63	6412	63	4208	63	63	63	63	63	63	63	63	2908	63	63
846	6894572	6.89457	121950523	121.951	44555	63	46065	64345	65251	63	56142	49029	49012	54544	58559	61544	77005	97205	84011	73240	88293	67811	90559	107023	112776	62312	46808	38916
847	7730252	7.73025	122001625	122.002	63	63	63	63	63	63	63	63	63	63	63	63	63	63	63	63	63	156	63	63	63	63	67	64
848	621873	0.621873	122025917	122.026	63	63	63	63	63	63	63	63	63	63	63	63	63	63	63	63	63	6732	63	63	63	63	63	63
849	5666560	5.66656	122025803	122.026	63	63	63	63	962	63	1185	817	63	63	63	63	63	63	63	63	63	63	63	63	1891	63	63	63
850	6763878	6.76388	122025726	122.026	63	63	1839	63	1256	2183	742	579	63	63	63	63	3587	63	3333	63	63	63	1526	2080	807	843	63	63
851	9934550	9.93455	122025650	122.026	63	63	63	63	63	63	63	63	63	63	63	63	63	63	63	63	63	63	800	633	646	63	63	63
852	6366282	6.36628	122038353	122.038	63	467	270	63	63	63	63	219	63	63	916	63	842	63	578	63	846	63	690	63	63	543	670	570
853	6890220	6.89022	122259979	122.26	43549	63	44793	61927	62857	63	53999	46885	47761	53463	58408	60021	75763	93106	80171	71257	86559	65499	88733	102111	108647	60308	45489	37888
854	9861838	9.86184	122294807	122.295	63	63	63	63	63	221	63	1333	536	63	63	63	63	63	63	63	63	63	63	63	63	63	63	63
855	9861838	9.86184	122375771	122.376	63	63	63	63	63	285	63	794	479	63	63	63	63	63	63	63	63	63	63	63	63	63	63	63
856	6885833	6.88583	122570778	122.571	63	18909	19463	30632	30026	26584	26356	24442	63	25131	26648	28210	35096	42943	39392	30765	39745	30187	41137	45336	44873	29061	21293	19070
857	6911832	6.91183	122881889	122.882	3187	3686	2853	5585	4087	4709	4270	4976	4288	4097	4452	3731	7098	6625	5587	5058	5242	4079	63	8219	6695	4976	3316	4055
858	857528	0.857528	122908150	122.908	2879	1416	2137	5364	5654	2352	2165	2144	63	63	63	63	63	4715	1771	1858	1882	63	2910	3496	3399	2593	63	63
859	11186749	11.1867	122970329	122.97	63	63	63	792	672	764	739	664	544	63	345	63	1164	63	1134	1111	1032	63	1194	1233	63	882	63	63
860	872257	0.872257	122986511	122.987	4897	4471	4003	2282	1528	5088	4209	1407	1194	3011	63	63	4196	7489	4049	5743	5889	63	6109	2580	4372	6545	63	2723
861	1041645	1.04164	122986458	122.986	2822	1845	1722	1441	866	2412	2972	607	63	3812	63	63	63	4992	3071	3597	4335	63	3109	1582	2012	4323	63	63
862	1358410	1.35841	122986382	122.986	1292	1198	936	63	63	5431	601	1889	2335	63	3123	63	63	2845	690	2607	63	123	3223	63	1823	2465	63	3346
863	2050573	2.05057	123029053	123.029	63	63	63	63	63	63	63	63	63	73	63	63	63	63	63	63	63	63	63	204	117	63	63	63
864	4768123	4.76812	123029205	123.029	63	63	63	63	63	63	63	63	63	112	63	63	63	63	129	63	63	63	63	63	82	63	260	63
865	4959562	4.95956	123029228	123.029	63	63	63	63	63	63	63	63	63	63	63	63	63	63	63	63	63	63	63	228	117	63	198	63
866	5718112	5.71811	123029236	123.029	63	63	63	63	63	63	63	63	63	135	63	63	63	236	102	63	63	63	63	217	332	63	260	63
867	6012718	6.01272	123029144	123.029	63	63	63	63	63	63	63	63	63	63	63	63	63	63	87	63	63	63	63	63	293	63	236	63
868	6550313	6.55031	123029121	123.029	63	63	63	63	63	63	63	63	63	112	63	63	63	308	89	63	63	63	63	280	238	63	63	63
869	6894572	6.89457	123194374	123.194	63	63	63	1823	1836	1350	63	1472	63	63	1647	1899	63	63	63	63	63	2142	63	3013	3365	63	1435	1082
870	6924783	6.92478	123635262	123.635	63	63	63	63	63	980	63	63	63	63	63	63	63	63	63	63	63	63	63	63	63	1576	63	63
871	9033684	9.03368	123756409	123.756	63	176	63	63	63	63	63	63	63	63	82	63	219	63	63	63	63	63	63	63	63	63	63	63
872	11110996	11.111	123902985	123.903	63	63	63	569	63	63	63	63	63	399	63	63	63	63	63	63	756	1263	63	63	63	63	63	63
873	11828029	11.828	123902954	123.903	63	63	1410	63	63	63	1660	63	2207	63	63	63	3077	63	63	2167	2484	63	63	63	63	1889	63	63
874	12328843	12.3288	123903008	123.903	63	3083	3742	6302	63	63	4640	4600	3059	6143	63	63	9040	63	63	5654	6962	12826	63	63	63	5477	12198	63
875	769157	0.769157	124008606	124.009	63	63	63	63	63	63	63	698	750	63	63	3690	63	63	63	63	63	63	63	63	63	63	63	63
876	9089282	9.08928	124101952	124.102	63	270	274	63	63	63	63	108	63	63	63	63	63	63	63	183	63	63	63	63	63	63	63	63
877	9084258	9.08426	124262321	124.262	439	529	614	429	422	276	67	354	366	232	139	63	743	623	877	191	362	63	63	506	449	587	63	63
878	6924783	6.92478	124336510	124.337	1102	1055	1089	1806	1521	63	1564	1216	1708	63	63	63	2717	63	2331	63	2598	63	63	63	63	63	63	63
879	9094255	9.09426	124423080	124.423	184	63	287	63	63	63	63	63	118	63	63	63	63	232	191	63	63	63	63	63	102	207	63	63
880	6924783	6.92478	124654915	124.655	2627	1947	63	2867	2949	2014	63	2995	2772	63	63	63	3508	63	2566	3226	4339	63	4549	3227	4355	3913	63	63
881	9094255	9.09426	124863548	124.864	63	233	277	63	63	63	63	63	63	63	63	63	185	63	63	63	63	63	63	63	63	63	63	63
882	10640988	10.641	124955826	124.956	63	63	63	63	63	63	63	63	63	63	63	63	83	63	63	63	68	63	63	63	63	63	63	63
883	11110996	11.111	124955673	124.956	63	63	63	63	63	63	63	63	74	63	63	63	63	63	63	63	152	63	75	63	63	63	63	63
884	11316522	11.3165	124955811	124.956	63	63	63	63	63	63	63	63	146	63	63	63	63	63	63	63	197	63	63	300	63	103	63	63
885	11820663	11.8207	124955833	124.956	63	63	63	63	63	63	63	63	187	63	63	63	377	63	63	63	336	63	63	455	63	271	186	63
886	12203607	12.2036	124955971	124.956	63	63	63	63	63	63	63	63	197	63	63	63	425	63	63	63	63	63	63	480	63	286	63	63
887	12674936	12.6749	124955894	124.956	63	63	63	63	63	63	63	63	197	63	63	63	63	63	63	63	63	63	63	63	63	277	63	63
888	13021070	13.0211	124956009	124.956	63	63	63	63	63	63	63	63	234	63	63	63	411	63	63	63	365	63	531	63	63	63	63	63
889	13197808	13.1978	124955910	124.956	63	63	63	63	63	63	63	63	63	63	63	63	63	63	63	63	63	63	63	522	63	317	63	63
890	6916155	6.91615	124974876	124.975	1892	1563	1880	2244	2010	2017	2220	2240	2320	1094	63	1368	2555	2798	2985	1973	3152	63	3048	2464	2535	2105	63	842
891	923808	0.923808	124992691	124.993	63	63	63	63	63	63	248	63	63	498	3497	4318	63	63	63	1542	2161	63	3104	3569	3534	1475	3145	2971
892	894357	0.894357	125002197	125.002	63	63	63	399	440	482	63	1440	1287	559	63	3086	63	63	63	63	672	2881	63	1326	1350	730	4153	4158
893	6862715	6.86271	125025421	125.025	63	63	1145	63	63	1532	1092	1024	63	1338	63	63	2490	2906	2094	1869	1995	4398	63	2731	2822	63	63	63
894	7133029	7.13303	125025253	125.025	63	63	63	63	63	63	63	63	63	1208	63	63	63	2334	63	63	63	63	63	2247	63	63	63	63
895	1056368	1.05637	125036865	125.037	63	63	63	2028	2151	1759	6213	7246	7064	6714	63	63	63	63	63	3565	4655	63	5894	6423	6300	5707	5145	5040
896	6907535	6.90754	125040352	125.04	63	63	63	63	63	63	63	63	63	1215	63	63	63	63	63	63	63	63	63	2080	63	63	63	63
897	710248	0.710248	125098473	125.098	63	63	63	63	63	63	63	63	63	63	2539	63	63	63	63	63	63	63	63	63	63	63	63	63
898	5276238	5.27624	125098221	125.098	63	63	63	63	63	63	63	63	63	63	5827	63	63	63	63	63	4857	63	63	63	63	5161	63	63
899	6697597	6.6976	125098190	125.098	63	512	702	63	63	1421	63	1059	1106	1166	63	63	63	63	2261	63	63	63	2439	63	63	63	63	63
900	11270958	11.271	125097939	125.098	670	401	63	63	63	63	63	63	63	63	63	63	63	63	63	63	63	63	63	63	63	63	63	63
901	9039028	9.03903	125594971	125.595	63	63	68	63	148	63	63	162	63	63	63	215	63	63	63	63	63	63	63	63	63	63	63	63
902	9074205	9.0742	125619843	125.62	63	63	87	63	63	63	63	63	63	63	63	542	168	63	63	63	63	237	63	63	63	63	63	63
903	9054087	9.05409	125672501	125.673	63	63	63	63	63	178	63	63	63	63	271	358	63	63	63	63	63	296	63	63	63	63	63	63
904	9074205	9.0742	125758209	125.758	63	63	63	63	63	76	63	63	63	63	282	134	63	63	63	63	63	63	63	63	63	63	63	63
905	9074205	9.0742	125783302	125.783	63	63	63	63	63	63	63	63	63	63	776	793	231	63	63	63	63	784	63	63	63	181	63	63
906	9043966	9.04397	125835693	125.836	63	63	94	63	63	63	144	63	63	63	63	341	63	63	63	63	63	211	63	63	63	63	63	63
907	710248	0.710248	125874359	125.874	1800	1779	1626	2606	2978	2707	1622	63	1851	2747	4968	5540	3354	63	3111	63	2635	6507	3751	3925	63	2509	3391	4543
908	931178	0.931178	125874420	125.874	63	63	63	564	63	63	826	63	63	63	63	63	63	63	63	63	739	63	63	63	63	63	63	63
909	5710747	5.71075	125874138	125.874	63	611	730	63	63	63	63	63	63	63	63	63	771	63	63	63	63	63	63	63	63	63	63	63
910	12336172	12.3362	125900818	125.901	63	63	63	63	63	3203	63	63	63	63	63	63	63	63	63	63	63	63	63	63	63	63	63	5930
911	13359868	13.3599	125929810	125.93	63	63	63	1254	63	63	63	63	1045	63	63	63	63	63	63	63	63	63	63	63	63	63	2263	63
912	3442517	3.44252	126003212	126.003	63	63	63	63	63	63	63	63	63	63	90	99	63	63	63	63	63	63	63	63	63	63	91	63
913	9054087	9.05409	125999161	125.999	63	63	63	63	63	63	63	63	63	63	354	332	63	63	63	63	63	338	63	63	63	63	63	63
914	1115285	1.11529	126032028	126.032	63	63	63	63	63	63	63	63	63	1099	2289	2024	63	63	63	63	63	63	63	63	63	63	63	63
915	9028446	9.02845	126068619	126.069	413	432	63	63	63	649	63	63	63	63	1528	63	63	63	401	63	63	1829	63	864	63	359	799	63
916	2698647	2.69865	126101654	126.102	63	63	63	63	63	63	73	63	63	63	63	63	63	63	63	143	63	63	63	63	63	63	193	63
917	3604483	3.60448	126101486	126.101	63	63	63	63	63	63	63	63	63	63	63	63	63	63	63	63	140	208	63	63	63	63	201	63
918	4532418	4.53242	126101593	126.102	63	63	63	63	63	63	177	129	94	63	63	63	63	63	63	63	63	354	63	63	63	63	63	63
919	5276238	5.27624	126101624	126.102	63	63	63	63	63	63	190	186	126	63	63	63	63	63	63	270	531	657	63	63	63	63	457	63
920	9683621	9.68362	126101273	126.101	63	63	63	63	63	63	63	140	63	63	63	63	63	63	63	63	119	218	63	63	63	63	183	63
921	6946748	6.94675	126192413	126.192	63	63	63	63	63	475	63	63	63	63	63	63	63	63	63	63	63	1367	63	63	63	63	63	63
922	9120410	9.12041	126232491	126.232	63	63	63	63	63	63	63	63	63	63	63	253	63	63	63	63	63	211	63	157	63	63	63	63
923	9054087	9.05409	126310455	126.31	63	63	63	63	63	63	63	63	63	63	414	446	63	63	63	63	63	146	63	63	63	63	63	63
924	6920472	6.92047	126524483	126.524	63	63	63	63	63	63	63	63	63	63	63	1254	63	63	63	63	63	1129	63	63	63	63	1180	554
925	6890220	6.89022	126582214	126.582	1000	864	992	1099	1624	63	1278	1222	63	63	63	63	63	1965	1770	1496	2068	1106	63	2760	2255	1480	713	658
926	6907535	6.90754	126611778	126.612	3819	3217	3444	5513	5448	4791	4431	4799	4485	4104	4153	4358	6206	7132	7115	5495	7026	4798	7346	7130	6899	5200	3177	3289
927	9064075	9.06408	126622437	126.622	63	63	63	63	63	63	63	63	63	63	466	673	63	63	63	63	63	527	63	63	63	63	63	63
928	6885833	6.88583	126647842	126.648	63	63	63	63	940	63	63	63	63	1011	63	63	63	1434	63	63	63	1266	63	63	63	63	63	63
929	9054087	9.05409	126724510	126.725	63	63	63	63	63	63	63	63	63	63	414	253	63	63	63	63	63	63	63	63	73	63	63	63
930	327285	0.327285	126882324	126.882	331	426	376	432	359	63	542	373	63	63	63	1630	63	1098	63	663	675	1403	63	63	1037	63	1262	792
931	850263	0.850263	126906219	126.906	63	551	63	718	63	63	63	63	63	63	4510	4396	1592	2993	1884	63	63	15160	63	63	63	63	63	63
932	6653415	6.65341	126906166	126.906	63	63	63	63	63	63	63	63	63	63	63	63	1746	824	793	63	63	63	63	63	63	63	63	63
933	6881442	6.88144	126909485	126.909	1074	1050	1076	1291	1218	1129	63	63	63	1156	1432	1575	1789	2048	63	1743	2387	1266	1868	2098	2553	1537	971	903
934	7737332	7.73733	126906067	126.906	63	63	63	63	63	63	63	63	63	63	63	63	5452	2961	3020	63	63	63	63	63	63	63	63	63
935	11208165	11.2082	126905983	126.906	63	63	63	63	63	63	63	63	63	63	63	63	698	605	63	63	63	63	63	63	63	63	63	63
936	11864840	11.8648	126905945	126.906	63	63	63	63	63	63	63	63	63	63	63	63	1087	826	669	63	63	63	133	63	63	63	63	63
937	13389285	13.3893	126930054	126.93	63	63	63	63	63	63	126	63	63	63	63	63	63	63	260	63	63	63	63	63	63	63	63	63
938	1063735	1.06374	126937149	126.937	460	649	749	63	63	614	63	63	63	63	63	63	947	63	63	63	855	63	63	63	63	774	63	63
939	11776506	11.7765	126936035	126.936	63	63	63	63	63	63	63	63	63	63	63	63	94	63	63	63	63	81	63	63	63	63	81	63
940	6907535	6.90754	126939407	126.939	9165	8005	63	13266	13130	11571	11700	10726	10152	10914	11279	11883	15598	18680	18039	63	17121	12953	18740	19651	20312	12818	8697	7676
941	6907535	6.90754	126972404	126.972	5918	5448	5780	8889	8549	7903	7211	7442	6881	6904	6612	7568	10401	11845	10926	8702	10795	8460	11283	11779	11849	8508	5550	5535
942	4502964	4.50296	126980347	126.98	106	63	63	63	63	63	63	63	63	63	63	63	63	63	63	63	63	63	396	63	63	307	63	63
943	5534000	5.534	126980286	126.98	106	63	63	63	63	63	63	63	63	63	63	63	63	63	63	63	63	63	310	63	63	200	63	63
944	7543571	7.54357	127002464	127.002	1932	2318	2191	63	225	63	63	63	63	63	63	63	63	63	63	63	63	63	63	63	63	63	63	63
945	658687	0.658687	127016205	127.016	63	63	63	63	63	63	63	63	63	63	6879	7687	63	63	63	63	63	9089	63	63	63	63	63	63
946	6778705	6.77871	127015892	127.016	63	63	2016	2089	63	63	63	1602	63	63	63	63	63	3281	63	3301	63	63	63	63	63	63	63	63
947	11283178	11.2832	127015633	127.016	465	63	63	63	63	63	63	63	63	63	63	63	1637	63	63	63	63	63	63	1711	63	63	63	63
948	10313728	10.3137	127026848	127.027	63	63	63	63	63	63	63	63	63	63	104	122	63	63	63	63	63	63	70	63	63	63	111	63
949	10791291	10.7913	127027023	127.027	63	63	63	98	63	126	63	110	63	63	63	320	63	63	63	63	63	63	63	63	63	63	208	63
950	11044639	11.0446	127026909	127.027	63	63	63	241	63	63	63	63	87	63	63	63	114	63	63	63	63	63	63	63	63	63	63	63
951	11203816	11.2038	127027016	127.027	63	63	63	360	63	241	63	227	63	63	842	851	454	63	292	63	63	63	389	575	63	63	531	528
952	11565165	11.5652	127027077	127.027	63	63	63	241	63	123	63	146	100	63	63	250	233	63	137	63	63	63	63	240	63	63	432	63
953	11901665	11.9017	127027069	127.027	63	63	93	63	63	150	63	66	63	63	241	367	110	63	63	63	63	63	123	68	63	63	201	171
954	4753355	4.75335	127077538	127.078	3897	2553	2796	4154	2902	3443	3648	894	854	8297	8687	3909	13490	7907	6335	6046	9274	6709	5384	3193	2242	7653	5778	5254
955	4908013	4.90801	127077576	127.078	63	63	63	63	63	63	148	63	63	63	1218	1210	63	63	63	63	63	455	63	63	63	63	63	63
956	5047936	5.04794	127077530	127.078	63	63	63	63	63	63	63	63	113	63	680	566	63	63	63	63	147	63	63	63	63	63	63	63
957	6027435	6.02743	127077576	127.078	63	63	63	63	63	63	63	63	63	63	367	63	63	63	63	63	348	63	63	63	63	63	63	63
958	7228105	7.22811	127077469	127.077	63	63	63	63	63	63	63	63	63	337	63	63	63	63	63	63	508	63	63	63	501	367	63	63
959	7543571	7.54357	127077492	127.077	63	63	63	63	63	63	63	63	315	63	63	63	63	63	63	311	63	63	63	63	63	63	63	63
960	6844890	6.84489	127113853	127.114	63	63	63	63	63	63	63	63	63	73	63	63	63	63	63	63	63	765	102	63	63	63	63	63
961	6907535	6.90754	127268059	127.268	9717	63	63	13940	13945	12310	12470	11376	11134	12064	12179	12799	16550	19940	18822	15338	18870	13923	19993	21141	22438	13709	9400	8173
962	6890220	6.89022	127301270	127.301	63	12709	13820	21100	21208	19101	18367	16826	16741	17252	18471	19694	25222	30838	28526	22509	27997	21157	29445	31487	33751	20165	14161	13080
963	6903255	6.90325	127597939	127.598	3986	3623	3902	5924	5533	5400	5039	5228	4230	63	4353	4624	6965	7630	7240	5796	6895	5312	63	7496	7438	5412	3435	3356
964	6890220	6.89022	127631348	127.631	63	13247	14724	21926	22361	20204	19181	17579	17970	18368	19717	21222	26367	31812	29859	24247	29799	22605	31316	34087	36606	21549	14928	13682
965	710248	0.710248	127871460	127.871	63	1214	1151	2295	63	63	851	1131	1377	63	63	63	2369	63	2148	2052	63	63	2723	2495	2759	874	3050	3023
966	11820663	11.8207	127898300	127.898	239	63	63	414	398	390	263	63	63	63	63	732	63	63	63	374	63	63	577	63	63	63	63	566
967	12328843	12.3288	127898224	127.898	672	63	598	924	318	937	63	63	63	63	63	63	63	63	63	835	63	63	63	63	63	63	63	1577
968	504045	0.504045	127943344	127.943	163	63	63	63	63	215	63	63	63	63	63	63	63	63	63	239	63	504	63	63	321	200	521	63
969	6907535	6.90754	127962700	127.963	6691	5791	6132	9669	9596	8621	8205	8175	7540	7565	7790	8429	10929	12486	13006	9512	11952	9225	13099	13295	13154	9138	6136	6068
970	10165628	10.1656	127993546	127.994	63	63	63	681	663	374	63	63	208	63	63	63	63	63	63	63	63	63	63	63	63	63	63	63
971	7673385	7.67338	128011078	128.011	750	866	753	63	63	63	894	994	913	63	63	63	1876	2166	1649	2047	1601	63	2058	63	1984	1918	63	1924
972	511495	0.511495	128019501	128.02	63	84	63	63	63	63	63	63	63	63	63	63	178	63	63	63	63	270	63	63	63	107	63	63
973	1535060	1.53506	128019318	128.019	63	63	63	63	63	63	63	63	63	63	63	63	63	63	63	63	63	393	63	63	63	126	63	63
974	1895962	1.89596	128019180	128.019	63	63	63	63	63	63	63	63	63	63	63	63	63	63	63	63	63	276	63	168	63	87	63	192
975	3722317	3.72232	128019379	128.019	70	63	63	63	63	63	63	63	63	63	63	63	63	63	63	63	90	63	63	244	63	63	63	63
976	4525054	4.52505	128019363	128.019	63	86	63	63	63	63	63	63	63	63	63	63	63	63	63	177	63	188	63	151	63	63	63	63
977	5239423	5.23942	128019424	128.019	89	90	63	63	63	63	63	63	63	63	63	63	181	225	63	63	63	117	63	63	63	116	63	63
978	5519273	5.51927	128019196	128.019	88	63	63	63	63	63	63	63	63	63	63	63	63	63	63	63	63	63	63	63	245	86	63	140
979	5990600	5.9906	128019241	128.019	63	91	63	63	63	63	63	63	63	63	63	63	63	63	63	63	187	172	63	63	63	63	63	63
980	6248365	6.24836	128019196	128.019	63	107	91	193	63	63	63	63	63	63	63	63	168	63	149	63	120	455	63	235	243	100	63	154
981	7286955	7.28695	128019089	128.019	63	63	90	63	63	63	63	63	63	63	63	63	63	63	63	151	105	384	63	63	63	80	63	63
982	8042978	8.04298	128019043	128.019	63	63	63	63	63	63	63	63	63	63	63	63	350	63	63	63	63	63	454	63	63	63	63	166
983	8444351	8.44435	128019226	128.019	80	63	63	63	63	63	63	63	63	63	63	63	63	63	63	63	63	335	63	197	63	63	63	171
984	8847293	8.84729	128019073	128.019	63	63	63	63	63	63	63	63	63	63	63	63	185	63	63	131	63	244	63	63	63	63	63	173
985	9335985	9.33599	128019211	128.019	67	63	63	63	63	63	63	63	63	63	63	63	63	63	63	146	107	309	63	63	63	63	63	187
986	10179713	10.1797	128018997	128.019	63	63	63	63	63	63	63	63	63	63	63	63	146	63	63	63	63	302	63	63	63	63	63	133
987	1041645	1.04164	128036591	128.037	63	63	63	5979	63	63	63	63	63	63	8770	7650	63	63	63	63	63	24692	63	63	63	63	63	63
988	1130013	1.13001	128072906	128.073	63	63	63	63	63	63	63	63	63	63	11246	10815	63	63	63	63	63	63	63	63	63	63	63	63
989	4753355	4.75335	128080856	128.081	281	150	63	287	63	222	236	63	63	554	463	134	1002	547	63	412	63	296	348	63	63	462	362	411
990	9915677	9.91568	128079163	128.079	63	63	63	63	63	378	63	228	63	63	63	63	63	63	63	63	63	63	63	63	63	63	96	63
991	6876942	6.87694	128294479	128.294	635	63	792	63	699	902	63	63	63	63	908	63	63	63	894	1340	63	63	63	63	2338	63	63	63
992	6920472	6.92047	128660919	128.661	63	63	63	63	771	601	63	63	63	63	1081	1044	63	63	63	63	63	918	63	1113	63	63	1125	442
993	6916155	6.91615	128720200	128.72	1252	1224	1073	1553	1683	1606	960	1755	1154	1534	3115	3136	1653	2269	1457	1751	1948	3134	2028	2922	2835	1603	2312	2021
994	6960078	6.96008	128720444	128.72	63	63	63	63	63	63	63	63	939	63	63	63	63	63	63	63	1290	63	63	1989	63	63	63	63
995	6890220	6.89022	128762924	128.763	1310	968	1192	1731	1969	63	63	1315	978	1239	1583	2027	2149	2792	2550	1850	2558	63	2669	2200	3250	1436	1428	1196
996	327285	0.327285	128879425	128.879	306	227	213	497	63	63	63	405	63	63	63	347	63	63	527	449	2721	752	63	644	688	63	63	804
997	11310746	11.3107	128929428	128.929	101	63	63	63	63	146	140	63	109	63	63	373	63	104	63	63	105	63	216	63	63	63	320	63
998	11702965	11.703	128929596	128.93	159	63	63	287	63	63	63	63	63	63	63	63	63	352	63	282	224	63	63	63	63	63	63	63
999	12078410	12.0784	128929535	128.93	231	63	63	356	63	343	63	63	241	63	63	764	63	507	63	365	347	63	494	63	63	63	541	63
1000	12424541	12.4245	128929535	128.93	63	63	63	431	63	63	63	63	257	63	63	615	63	63	63	63	383	63	496	63	63	63	578	63
1001	12726485	12.7265	128929520	128.93	298	63	63	452	63	395	323	63	263	63	63	878	63	614	63	375	399	63	537	63	63	63	678	63
1002	13057986	13.058	128929489	128.929	273	63	63	574	63	551	402	63	386	63	63	898	63	752	63	541	504	63	517	63	63	63	814	63
1003	6830198	6.8302	128960602	128.961	63	63	397	63	63	63	63	63	376	63	683	63	63	63	63	63	63	63	63	63	63	63	63	368
1004	9131059	9.13106	128960297	128.96	63	63	152	63	63	63	63	63	221	63	63	63	854	63	63	589	159	63	63	63	63	63	63	63
1005	9452342	9.45234	128960388	128.96	63	63	63	63	63	63	570	643	360	63	63	63	63	63	63	63	63	63	63	63	63	63	63	63
1006	9683621	9.68362	128960327	128.96	63	63	592	63	63	63	63	63	497	282	63	63	63	63	63	63	370	63	63	766	63	63	63	63
1007	10165628	10.1656	128960449	128.96	63	63	463	63	63	607	63	63	301	63	63	63	63	63	63	63	63	63	63	531	63	63	63	63
1008	10666443	10.6664	128960388	128.96	63	491	449	63	63	63	63	63	63	63	63	63	63	63	63	63	279	63	63	63	63	63	63	63
1009	11230066	11.2301	128960327	128.96	63	63	63	63	63	63	63	63	335	63	63	63	63	63	63	63	558	63	63	63	63	63	63	63
1010	658687	0.658687	128976273	128.976	63	63	63	63	63	63	63	551	63	63	63	63	63	63	63	63	63	1604	982	63	63	63	63	63
1011	6962312	6.96231	128996231	128.996	986	1125	912	1499	1789	1594	1462	1256	63	1804	2198	2891	1679	2218	1512	1921	1978	2474	2243	2809	3180	1297	2347	2121
1012	6951122	6.95112	128996307	128.996	63	63	63	63	63	63	63	63	63	63	63	63	63	1387	63	898	63	63	63	63	2251	63	63	63
1013	9028446	9.02845	129002380	129.002	63	63	63	63	63	63	63	63	63	63	63	63	63	63	694	63	63	63	75	63	63	80	63	63
1014	1093192	1.09319	129020508	129.021	63	63	63	63	63	63	63	63	63	63	56640	56768	63	63	63	63	63	31340	63	63	63	63	63	63
1015	1306802	1.3068	129020523	129.021	63	63	63	63	63	63	63	63	63	63	8880	9380	63	63	63	63	63	63	63	63	63	63	63	63
1016	2264182	2.26418	129056778	129.057	63	63	63	63	63	63	63	63	63	63	7477	63	5512	63	63	63	63	285913	63	63	63	63	63	63
1017	3066872	3.06687	129056702	129.057	63	63	63	63	63	63	63	63	63	63	63	63	63	63	63	63	63	637403	63	63	63	63	63	26332
1018	6881442	6.88144	129055557	129.056	1477	1497	1622	63	2274	2517	63	1856	1578	2417	63	63	2697	2488	1402	63	63	63	63	3364	3784	1869	63	63
1019	6506118	6.50612	129071991	129.072	63	63	63	63	63	63	63	63	63	63	63	63	63	63	63	550	157	63	63	63	63	63	63	63
1020	5011125	5.01112	129093170	129.093	116	63	63	63	63	109	89	63	63	275	812	942	320	63	63	162	63	159	63	63	63	229	171	178
1021	4834367	4.83437	129093475	129.093	63	63	63	63	63	63	63	63	63	63	139	291	63	63	63	65	63	63	63	63	63	63	63	63
1022	6351503	6.3515	129092773	129.093	63	63	63	63	63	63	81	63	63	63	63	90	63	63	63	63	63	63	63	63	63	63	81	63
1023	6911832	6.91183	129098663	129.099	1101	63	63	1048	1496	1972	1310	1445	2345	1637	63	1047	2424	3480	3081	1927	1867	63	2740	3078	3176	1662	1187	1213
1024	9033684	9.03368	129172638	129.173	407	244	63	449	395	239	227	141	63	63	63	63	63	63	843	406	1153	63	648	168	225	783	382	63
1025	6894572	6.89457	129284653	129.285	952	63	63	1133	1698	1264	1170	994	790	824	1037	1846	1973	1967	1792	1360	2275	1513	2692	63	2759	1466	727	63
1026	10926955	10.927	129302460	129.302	821	929	1030	63	63	63	63	63	63	63	63	63	63	63	63	63	63	63	63	63	63	63	63	63
1027	6876942	6.87694	129332947	129.333	656	705	695	1258	1168	916	956	1045	63	725	2116	2115	63	1793	63	1022	63	1777	63	2171	2060	1038	1721	1298
1028	10931474	10.9315	129347946	129.348	433	891	1028	63	63	63	63	63	63	63	63	63	63	63	63	63	63	63	63	63	63	63	63	63
1029	6876942	6.87694	129392349	129.392	63	63	63	63	63	63	63	63	63	63	63	63	63	63	63	2073	63	63	63	4618	63	63	63	63
1030	6916155	6.91615	129392731	129.393	63	1848	1985	2895	3195	2951	2504	2099	1719	2814	3681	4049	63	3596	2950	2772	3433	4655	3674	3129	4565	2241	3125	2975
1031	6903255	6.90325	129435562	129.436	7225	6682	8152	10657	11837	10789	9411	9487	9496	63	8995	10433	14926	15571	16624	11384	14586	10166	16880	14733	15992	11378	7184	7369
1032	6885833	6.88583	129622360	129.622	1038	618	982	63	63	1292	63	63	63	995	1191	1610	1526	2110	1642	1722	2261	1354	2162	2111	63	63	869	63
1033	10913540	10.9135	129709976	129.71	338	581	793	63	63	63	63	63	63	63	63	63	63	63	63	63	63	63	63	63	63	63	63	63
1034	6911832	6.91183	129731155	129.731	63	63	63	554	63	63	63	63	63	63	63	63	63	63	63	63	63	953	63	63	63	63	807	63
1035	10931474	10.9315	129755234	129.755	766	785	882	63	63	63	63	63	63	63	63	63	63	63	63	63	63	63	63	63	63	63	63	63
1036	6903255	6.90325	129773880	129.774	11002	9889	11464	15983	17566	15726	13834	13285	14254	13217	14361	16184	20772	23478	23684	63	21592	16332	26246	22283	28019	63	10754	10433
1037	430392	0.430392	129937622	129.938	63	63	63	63	63	63	63	63	63	63	63	63	63	63	4290	63	63	63	4426	63	63	3735	63	8178
1038	445118	0.445118	129937637	129.938	3367	3678	3524	6130	5718	4787	4248	4124	3736	5393	9162	9199	6425	7304	5925	5602	5930	11192	6293	7292	7186	4997	8784	6232
1039	688143	0.688143	129937531	129.938	63	63	63	63	63	716	63	63	63	63	63	63	63	63	63	3851	63	63	63	63	4889	63	63	63
1040	6903255	6.90325	129961929	129.962	712	63	63	63	63	63	63	63	63	63	63	63	1443	1630	1788	1704	63	63	1530	63	2568	934	909	63
1041	828127	0.828127	129977051	129.977	23705	32759	22100	44069	42196	40824	34597	26366	22582	42085	46923	54486	65844	72357	61626	50376	53171	56348	72430	70637	63284	41277	64751	53188
1042	879627	0.879627	129976974	129.977	63	63	63	63	63	63	63	63	63	63	35210	38547	63	63	63	63	63	63	63	63	63	63	63	63
1043	1159512	1.15951	129977036	129.977	63	63	63	63	63	63	63	63	63	63	35904	63	63	63	63	63	63	63	63	63	63	63	63	63
1044	1675038	1.67504	129976883	129.977	63	63	63	63	63	63	63	63	63	63	16950	17462	63	63	63	63	63	7204	63	63	63	63	63	63
1045	1940107	1.94011	129976883	129.977	63	63	63	63	63	63	63	63	63	63	10356	12350	63	63	63	63	63	4590	63	63	63	63	63	63
1046	5681297	5.6813	129976852	129.977	63	407	658	853	63	63	63	63	63	63	63	63	63	63	63	63	63	63	1261	63	1417	544	63	63
1047	6800700	6.8007	129976776	129.977	63	560	701	898	896	1370	63	63	63	63	63	63	1518	1831	1057	857	1002	3929	1563	63	2492	692	2270	2661
1048	7451657	7.45166	129976761	129.977	63	178	63	63	63	63	63	63	288	63	63	63	63	63	63	63	63	63	1305	63	445	271	63	63
1049	8029695	8.0297	129976730	129.977	63	348	63	63	63	63	63	63	63	63	63	63	63	63	63	63	63	63	761	63	63	568	63	63
1050	8893527	8.89353	129976700	129.977	63	445	63	1510	809	63	746	63	806	63	63	63	63	63	1344	63	63	63	63	63	63	898	63	63
1051	9861838	9.86184	129976639	129.977	63	334	63	1176	63	63	63	63	605	63	63	63	63	63	63	63	63	63	63	63	63	63	63	63
1052	10219308	10.2193	129976639	129.977	765	1233	1050	1375	1499	1393	1067	853	766	63	63	63	2893	2930	2262	854	63	2467	2646	63	3195	1402	3172	1850
1053	10542440	10.5424	129976593	129.977	63	715	768	1562	63	63	783	63	63	63	63	63	2094	63	63	63	63	63	1601	63	63	1034	2397	63
1054	10705740	10.7057	129976639	129.977	63	936	63	63	1621	63	1057	864	932	63	5015	6305	63	63	63	666	1031	3535	63	63	2138	63	63	2212
1055	11101236	11.1012	129976639	129.977	63	220	63	1467	1421	1096	953	63	566	63	5369	5593	2250	1556	1158	1095	1143	3854	1501	63	1934	733	2402	2038
1056	11364065	11.3641	129976654	129.977	63	63	63	63	1312	63	63	63	63	63	5778	63	1499	63	63	63	63	63	63	63	1723	63	1716	63
1057	11695457	11.6955	129976730	129.977	63	673	63	1145	63	1052	546	63	362	63	63	6509	1694	1132	63	63	63	4310	1038	63	1489	374	1413	1441
1058	13367205	13.3672	129976746	129.977	7839	7960	7216	11756	11716	11421	8670	8010	8057	11154	22500	25733	15472	17577	12996	11491	11419	26886	15924	16255	16917	10622	18635	18632
1059	6894572	6.89457	129996063	129.996	63	526	633	63	63	63	63	63	63	63	63	63	63	63	63	1158	63	63	63	63	63	63	63	63
1060	1049043	1.04904	130052185	130.052	63	63	63	63	63	63	63	63	63	63	13324	12058	63	63	63	63	63	68370	63	63	63	63	10638	10563
1061	6785975	6.78597	130051834	130.052	944	890	63	63	1163	2135	63	1063	619	63	63	63	1740	1927	1716	63	2808	63	63	63	2859	63	63	63
1062	4981660	4.98166	130059875	130.06	63	63	63	63	63	63	63	63	63	63	63	201	63	63	63	63	63	63	63	264	63	215	63	63
1063	5379342	5.37934	130067505	130.068	63	63	63	63	63	63	63	63	63	63	63	63	63	63	63	63	63	63	63	63	82	285	643	63
1064	6903255	6.90325	130113556	130.114	5168	5153	6089	8080	8449	8009	6731	7295	7375	6318	6371	7477	11690	11220	11604	8598	10029	7907	12455	10748	63	8395	4886	5138
1065	6920472	6.92047	130302063	130.302	63	561	63	1014	1112	63	63	63	740	903	450	63	63	808	1055	915	1183	1067	1993	1460	63	63	63	811
1066	6899115	6.89912	130318054	130.318	1438	1283	1674	1952	2446	2268	1928	1287	1958	1365	1704	1607	2948	3290	3072	1723	2714	2116	3626	3018	3682	2353	1368	63
1067	9868985	9.86899	130319641	130.32	63	63	63	698	1012	726	63	1303	63	63	63	63	63	63	63	63	63	63	63	63	63	63	63	63
1068	11182551	11.1826	130353714	130.354	63	63	63	63	63	63	63	63	63	63	63	63	63	63	63	63	63	63	63	63	63	63	63	63
1069	9868985	9.86899	130363663	130.364	63	63	63	63	1145	835	63	1345	1249	63	63	63	63	63	63	63	63	63	63	63	63	63	63	63
1070	9909535	9.90953	130408417	130.408	63	63	63	1642	1746	1217	63	1277	1356	63	63	63	63	63	63	63	63	63	63	63	63	63	63	63
1071	6881442	6.88144	130454712	130.455	1850	1288	2578	63	2989	3301	1132	2124	2234	1937	2797	2033	1030	4833	3242	3914	4748	2389	63	63	7201	63	1478	63
1072	6951122	6.95112	130454926	130.455	1049	308	444	63	63	63	63	63	63	63	63	63	63	63	63	525	63	63	63	63	63	63	63	63
1073	9909535	9.90953	130453110	130.453	63	63	63	1621	1574	1562	63	63	63	63	63	63	63	63	63	63	63	63	63	63	63	63	63	63
1074	6942220	6.94222	130458984	130.459	63	63	63	63	63	63	63	1045	63	63	63	63	63	63	63	63	63	63	63	63	63	63	63	991
1075	9909535	9.90953	130497574	130.498	63	63	63	1125	1301	1478	63	829	63	63	63	63	63	63	63	63	63	63	63	63	63	63	63	63
1076	9909535	9.90953	130542130	130.542	63	63	63	1489	1634	1301	63	63	63	63	63	63	63	63	63	63	63	63	63	63	63	63	63	63
1077	9909535	9.90953	130586990	130.587	63	63	63	63	1552	1333	63	63	1340	63	63	63	63	63	63	63	63	63	63	63	63	63	63	63
1078	9875772	9.87577	130631439	130.631	63	63	63	1438	1453	1261	63	1443	1528	63	63	63	63	63	63	63	63	63	63	63	63	63	63	63
1079	9868985	9.86899	130675980	130.676	63	63	63	1266	1287	1208	63	1518	1466	63	63	63	63	63	63	63	63	63	63	63	63	63	63	63
1080	9868985	9.86899	130720657	130.721	63	63	63	996	1290	574	63	1455	63	63	63	63	63	63	63	63	63	63	63	63	63	63	63	63
1081	9868985	9.86899	130765182	130.765	63	63	63	331	63	583	63	1103	63	63	63	63	63	63	63	63	63	63	63	63	63	63	63	63
1082	6881442	6.88144	130779068	130.779	63	63	63	63	63	63	63	63	63	63	63	650	63	63	741	63	682	63	892	63	950	63	474	63
1083	6937849	6.93785	130797119	130.797	984	904	63	1653	1915	63	1076	1108	63	1073	63	1409	1558	1853	1267	991	2010	63	1524	1744	63	1246	857	551
1084	430392	0.430392	130937836	130.938	63	377	63	715	669	513	63	399	388	63	845	63	63	63	650	63	63	1497	63	582	63	63	914	63
1085	916447	0.916447	130945465	130.945	2068	1917	1825	2350	2440	2234	1784	1387	1113	63	63	63	63	3044	2499	2689	2367	63	2024	2911	3119	2011	63	63
1086	9909535	9.90953	130944244	130.944	63	63	63	437	63	288	63	379	280	63	63	63	63	63	63	63	63	63	63	63	63	63	63	63
1087	11967943	11.9679	130945175	130.945	63	63	63	168	63	63	63	73	71	63	249	63	63	63	63	63	139	63	63	63	63	63	63	63
1088	6924783	6.92478	130956497	130.956	63	63	492	63	63	63	63	63	63	63	63	63	63	1130	63	63	63	719	1288	63	63	63	63	63
1089	11754374	11.7544	130993530	130.994	63	63	63	63	63	63	63	63	63	72	63	297	63	63	63	63	63	63	63	120	63	63	69	63
1090	12424541	12.4245	130993744	130.994	63	63	63	70	63	63	63	63	63	63	139	148	63	63	63	63	63	63	63	63	63	63	106	63
1091	13035793	13.0358	130993500	130.994	63	63	63	79	63	63	63	63	63	63	123	160	63	63	63	63	63	63	63	63	63	63	63	63
1092	1431957	1.43196	131036133	131.036	63	63	63	63	63	63	63	63	63	63	24488	22191	63	63	63	63	63	63	63	63	63	63	63	63
1093	11798563	11.7986	131035873	131.036	63	63	63	63	63	1397	63	1169	63	63	63	63	2703	2780	63	63	2035	63	63	63	2802	63	63	63
1094	1439322	1.43932	131055283	131.055	63	63	63	148	63	63	63	63	63	63	63	63	63	63	109	63	63	63	63	63	63	63	253	63
1095	1682370	1.68237	131055450	131.055	63	101	63	63	63	63	63	63	63	63	63	63	63	63	154	63	159	63	112	63	63	63	63	63
1096	2138958	2.13896	131055313	131.055	63	63	63	124	63	63	63	63	63	63	63	63	63	63	203	63	119	63	112	63	63	63	63	63
1097	2470348	2.47035	131055405	131.055	63	63	63	63	63	170	63	63	63	63	63	63	63	63	63	63	63	63	63	63	63	63	109	63
1098	2706052	2.70605	131055328	131.055	63	63	63	63	81	63	63	63	63	63	205	63	185	63	63	63	93	63	63	63	63	63	63	63
1099	3162613	3.16261	131055206	131.055	63	63	63	63	113	63	63	63	63	63	63	63	63	63	63	63	75	63	63	63	63	63	119	63
1100	3795962	3.79596	131055191	131.055	63	66	63	63	63	114	63	63	63	63	211	268	63	63	63	63	63	63	63	63	162	63	63	63
1101	4282047	4.28205	131055405	131.055	63	63	63	98	63	63	63	63	92	63	63	63	63	63	63	63	63	63	212	63	227	63	63	63
1102	4502964	4.50296	131055405	131.055	63	69	63	63	63	63	63	63	63	63	63	63	63	63	63	63	132	63	63	63	63	63	156	63
1103	5062706	5.06271	131055222	131.055	63	63	63	63	63	63	63	63	89	63	214	63	63	63	63	63	63	63	141	63	63	63	116	63
1104	5452987	5.45299	131055328	131.055	63	63	63	63	130	63	63	63	63	63	183	63	63	63	63	63	147	63	112	63	63	63	63	63
1105	5902225	5.90222	131055008	131.055	63	97	63	63	84	63	63	63	63	63	208	63	63	63	80	63	63	63	63	63	63	63	293	63
1106	6410380	6.41038	131055206	131.055	63	63	63	63	183	166	63	63	63	63	321	63	310	63	107	63	137	63	306	63	63	63	288	63
1107	7409915	7.40991	131055099	131.055	63	63	63	63	63	63	63	63	63	63	252	63	63	63	63	63	167	63	63	63	63	63	63	63
1108	7737332	7.73733	131055145	131.055	63	63	63	63	63	63	63	63	63	63	164	63	63	63	63	63	63	63	143	63	63	63	226	63
1109	8925615	8.92562	131055710	131.056	63	63	63	63	63	63	63	63	73	63	63	63	63	63	63	63	152	63	63	63	63	63	63	63
1110	9473675	9.47368	131054977	131.055	63	63	63	63	103	63	63	63	63	63	63	63	63	63	63	63	78	63	63	63	63	171	201	63
1111	10085337	10.0853	131055038	131.055	63	63	63	63	63	63	63	63	63	63	63	63	63	63	63	63	135	63	225	63	63	63	168	63
1112	10678970	10.679	131055038	131.055	63	63	63	63	63	63	63	63	63	63	194	63	63	63	63	63	63	63	129	63	63	63	149	63
1113	3913795	3.91379	131072388	131.072	4642	3583	3192	63	63	63	5395	2591	63	8727	39413	37768	10138	10237	63	8152	10354	39797	8021	63	63	9694	14603	14146
1114	6506118	6.50612	131072403	131.072	427	367	63	63	521	63	438	356	63	63	1334	63	961	63	63	63	63	63	971	63	896	632	63	1032
1115	6962312	6.96231	131157547	131.158	592	63	569	63	63	63	63	63	63	63	63	63	63	63	63	1621	63	63	63	63	63	807	63	63
1116	9069134	9.06913	131242737	131.243	63	146	63	63	207	102	63	63	63	63	63	884	314	283	142	63	63	63	63	63	63	187	63	63
1117	6946748	6.94675	131501877	131.502	421	63	63	63	63	63	63	63	63	63	63	63	63	63	63	998	63	63	63	63	63	857	63	63
1118	6911832	6.91183	131781067	131.781	63	63	63	63	63	866	63	63	63	63	2692	63	63	63	63	63	63	63	63	63	63	63	63	1310
1119	577677	0.577677	131898575	131.899	63	63	184	63	63	63	63	63	63	63	63	277	63	63	63	223	63	504	63	63	262	192	63	63
1120	1247857	1.24786	131898148	131.898	63	63	103	63	63	63	63	63	63	63	63	63	63	241	63	63	63	63	63	63	134	63	63	63
1121	1623433	1.62343	131898331	131.898	63	63	63	63	124	63	63	63	63	63	63	63	63	107	63	63	63	63	63	63	162	63	63	63
1122	4480866	4.48087	131898331	131.898	63	63	63	63	86	63	63	63	63	63	63	63	63	63	65	105	63	63	63	63	63	75	63	63
1123	4856458	4.85646	131898041	131.898	63	63	63	63	63	63	63	63	63	63	63	63	63	111	63	63	63	87	63	63	102	63	63	63
1124	5600290	5.60029	131898178	131.898	63	63	63	63	63	63	63	63	63	63	63	63	63	116	63	79	63	81	63	63	136	63	63	63
1125	5784393	5.78439	132022385	132.022	63	254	296	63	415	407	63	63	63	63	63	63	425	63	610	63	63	74	483	63	584	63	63	63
1126	6916155	6.91615	132021133	132.021	63	8215	9512	63	14564	9187	10649	11196	9812	63	9437	10917	15608	14709	17335	11919	15505	11954	17171	63	17511	12971	6978	7333
1127	761790	0.76179	132031586	132.032	63	63	63	63	63	63	63	63	63	63	18657	21949	63	63	63	63	63	4792	63	63	63	63	63	63
1128	11252383	11.2524	132031158	132.031	63	63	63	63	63	231	63	1698	2032	3011	1616	63	63	63	63	63	63	63	63	63	63	373	63	1717
1129	3913795	3.91379	132075745	132.076	343	219	203	63	136	171	323	208	63	63	2758	63	674	63	432	524	63	2480	527	133	63	673	958	918
1130	4208378	4.20838	132076004	132.076	63	63	119	63	63	63	63	63	63	63	63	63	199	63	163	63	63	63	66	95	63	296	63	63
1131	9109618	9.10962	132477386	132.477	205	63	238	63	63	63	63	63	63	63	63	63	63	63	255	63	63	63	63	63	149	182	63	63
1132	6907535	6.90754	132625656	132.626	1693	1594	1778	2812	2721	2271	1947	2480	2420	1940	2132	2097	2956	3386	3605	2368	3252	2483	3893	3433	3549	2658	1478	63
1133	6885833	6.88583	132651520	132.652	63	364	559	63	687	354	63	476	507	63	63	63	63	1168	63	1195	943	63	63	63	1710	442	63	271
1134	10172735	10.1727	132673141	132.673	63	63	63	63	63	212	63	324	608	63	63	63	63	63	63	63	63	63	63	63	63	63	63	63
1135	10172735	10.1727	132763321	132.763	63	63	63	63	63	560	63	402	1145	63	63	63	63	63	63	63	63	63	63	63	63	63	63	63
1136	10179713	10.1797	132807693	132.808	63	63	63	63	63	570	63	324	973	63	63	63	63	63	63	63	63	63	63	63	63	63	63	63
1137	10886383	10.8864	132821533	132.822	1113	855	1115	63	63	63	63	63	63	63	63	63	63	63	63	63	63	63	63	63	63	63	63	63
1138	11152205	11.1522	132822342	132.822	1097	1013	1229	63	63	63	63	63	63	63	63	63	63	63	63	63	63	63	63	63	63	63	63	63
1139	224183	0.224183	132869171	132.869	20251	1982	2137	31945	4483	2504	24640	63	63	63	65210	63	3421	3879	4770	4872	5279	63	63	4658	3538	2556	7316	55500
1140	850263	0.850263	132869156	132.869	4674	4709	4654	63	63	63	63	1870	1433	63	63	63	8902	12665	63	63	63	9167	6362	6852	7461	63	63	63
1141	12225700	12.2257	132868744	132.869	63	63	63	63	63	4893	63	8281	63	63	63	63	15120	16717	63	63	63	63	6770	63	17537	63	63	63
1142	761790	0.76179	132901566	132.902	63	63	311	63	442	461	63	548	492	943	2220	1242	63	511	63	440	63	1692	63	63	63	63	63	63
1143	5305700	5.3057	132901199	132.901	63	63	63	63	172	63	63	63	63	63	63	63	63	63	63	63	63	823	63	63	63	63	63	63
1144	5740205	5.7402	132901245	132.901	63	63	63	63	63	63	63	63	63	63	63	63	63	167	63	386	63	979	63	63	63	63	63	63
1145	6808072	6.80807	132901184	132.901	63	63	274	63	63	63	63	63	63	63	63	63	63	63	63	380	63	846	63	63	63	63	63	63
1146	9233636	9.23364	132900864	132.901	63	63	152	63	140	63	63	63	63	63	63	63	63	187	63	63	63	166	63	63	63	63	63	63
1147	9602993	9.60299	132900925	132.901	63	63	63	517	304	63	63	63	63	63	63	63	63	63	63	151	63	253	63	63	63	63	63	63
1148	9896399	9.8964	132900909	132.901	63	63	145	554	634	414	63	314	567	63	63	63	63	348	63	250	63	63	63	63	63	63	63	63
1149	10239795	10.2398	132900986	132.901	238	265	229	521	607	489	63	375	407	63	63	601	63	457	63	63	63	537	63	63	63	63	63	63
1150	10732813	10.7328	132901031	132.901	63	63	63	63	63	63	63	63	63	63	63	703	63	63	63	63	63	63	63	63	63	63	63	63
1151	10732813	10.7328	132900940	132.901	210	244	211	63	63	271	63	63	63	63	63	63	63	444	63	186	63	647	63	63	63	63	63	63
1152	11886982	11.887	132900925	132.901	188	63	63	63	306	63	63	63	63	63	63	63	63	352	63	151	63	563	63	63	63	63	63	63
1153	10900205	10.9002	132915482	132.915	1033	1107	1209	63	63	63	63	63	63	63	63	63	63	63	63	63	63	63	63	63	63	63	63	63
1154	769157	0.769157	132947571	132.948	63	63	63	63	63	63	63	1228	1366	1869	14663	16187	2432	63	63	63	63	12087	63	63	63	63	63	63
1155	11147681	11.1477	132962753	132.963	477	502	450	63	63	63	63	63	63	63	63	63	63	63	63	63	63	63	63	63	63	63	63	63
1156	6899115	6.89912	132976578	132.977	2554	2054	2273	3494	3510	2820	3002	2408	2963	3082	2756	3218	4010	4923	4221	3704	4365	3480	4606	5085	5494	63	2158	2212
1157	1247857	1.24786	133007141	133.007	1136	63	398	936	63	1057	1789	63	63	2377	63	63	3289	2146	1459	63	2268	63	63	63	63	2101	63	63
1158	6911832	6.91183	133002228	133.002	999	63	1053	1587	63	1641	1395	2078	63	2462	63	63	2654	3935	2442	63	63	1315	63	63	4772	1861	867	1125
1159	886992	0.886992	133015457	133.015	747	63	63	22391	25266	21448	63	63	63	989	9530	9558	4572	1369	63	14789	23430	1605623	21542	26619	25653	12263	249074	260438
1160	1490913	1.49091	133014511	133.015	70	63	63	282	63	63	63	63	63	330	63	63	265	176	63	96	63	8496	63	63	63	63	782	970
1161	2521940	2.52194	133015350	133.015	63	63	63	139	63	63	63	64	63	63	214	63	63	63	63	113	63	63	63	63	63	63	63	63
1162	3030048	3.03005	133015305	133.015	107	63	63	63	63	63	63	70	63	63	63	63	63	187	63	63	63	63	63	63	63	63	63	63
1163	3619213	3.61921	133015244	133.015	63	63	63	63	63	63	63	63	63	63	63	63	63	163	63	99	63	63	63	63	63	63	173	63
1164	5180501	5.1805	133015320	133.015	63	63	63	63	127	63	121	63	63	63	63	63	63	63	63	151	63	63	63	63	63	63	178	63
1165	6894572	6.89457	133012100	133.012	1169	1495	1107	63	1856	1829	1158	1080	1643	1133	1336	1216	1667	2957	3044	1697	2600	63	2823	1958	2967	1906	63	958
1166	10380239	10.3802	133015121	133.015	130	63	63	257	63	63	63	63	63	63	63	63	63	160	63	184	63	63	63	63	63	63	213	63
1167	10863098	10.8631	133015167	133.015	247	252	298	63	63	63	63	63	63	63	63	63	63	63	63	63	63	63	63	63	63	63	1465	63
1168	10785033	10.785	133015121	133.015	456	405	484	508	412	63	63	63	63	624	63	63	575	63	623	63	63	4420	63	63	1020	563	1063	63
1169	11280768	11.2808	133015106	133.015	931	704	807	970	1004	1101	517	652	769	875	1899	1613	1287	1523	63	63	1054	10762	2156	1746	1569	1125	2601	2312
1170	11295405	11.2954	133015076	133.015	63	63	63	63	63	63	63	63	63	63	63	63	312	63	63	63	63	63	63	63	497	853	63	63
1171	11531709	11.5317	133015121	133.015	63	63	63	63	639	432	382	63	63	63	732	63	1006	1212	852	1260	63	4691	63	63	1285	861	2101	63
1172	11945850	11.9459	133015182	133.015	63	63	63	707	63	351	258	63	63	63	1578	1350	913	958	652	63	63	10069	1236	688	1068	63	1679	63
1173	12247798	12.2478	133015228	133.015	63	63	63	478	551	63	63	63	63	63	63	63	63	63	63	63	63	63	63	63	63	671	1607	63
1174	12667570	12.6676	133015137	133.015	63	63	63	63	63	63	63	63	63	63	63	63	63	833	63	63	63	2923	63	63	63	657	1753	1688
1175	5777035	5.77703	133031631	133.032	63	63	63	455	63	63	63	63	63	63	63	63	63	63	63	63	63	63	63	63	63	63	63	80
1176	1041645	1.04164	133051865	133.052	63	63	63	63	63	63	63	63	1454	3239	120621	115375	2899	63	63	63	63	63	63	63	63	2759	63	63
1177	6857480	6.85748	133051559	133.052	63	63	991	1024	931	63	63	997	241	1284	63	63	767	63	561	63	1309	63	2058	63	63	63	63	63
1178	11747008	11.747	133051590	133.052	391	63	63	63	63	63	63	933	787	1145	63	63	1857	63	1645	63	1629	63	63	63	1904	654	63	63
1179	12211070	12.2111	133051636	133.052	372	63	63	63	63	63	63	63	63	528	63	63	63	63	63	63	63	63	63	63	63	434	63	63
1180	5217322	5.21732	133067139	133.067	63	63	63	63	63	63	63	63	63	63	63	63	108	69	63	63	63	63	310	63	63	63	63	63
1181	5416177	5.41618	133066971	133.067	63	298	63	1303	1299	1225	1378	1080	1068	2763	63	1671	1151	719	1292	1797	63	63	1017	63	63	902	2573	2414
1182	5637107	5.63711	133066971	133.067	63	103	63	63	63	63	63	63	63	63	63	63	63	187	354	63	63	63	268	63	63	63	63	63
1183	5894863	5.89486	133066925	133.067	1201	1407	1269	5035	4415	4185	3242	2584	2511	5446	4161	4609	2294	2378	3377	7325	4766	63	3211	3249	3019	2489	7850	7590
1184	6358827	6.35883	133066956	133.067	63	63	63	63	63	63	63	63	63	63	63	63	63	730	816	63	63	63	627	63	63	63	591	63
1185	6682909	6.68291	133066925	133.067	63	1064	63	63	63	63	63	63	63	63	63	63	1346	1139	2170	63	63	63	1221	63	63	63	63	63
1186	6800700	6.8007	133066818	133.067	1233	1608	1168	63	63	63	63	63	63	63	63	63	2100	1590	3057	2504	63	63	1691	63	63	63	63	63
1187	7250098	7.2501	133066803	133.067	63	6362	5807	6035	5430	63	63	63	63	8530	63	63	8197	8443	12913	11820	63	63	6105	63	63	63	63	63
1188	7403025	7.40303	133066818	133.067	8633	8988	9216	9280	8545	8151	4949	6446	6427	12826	3678	3562	11010	12379	19085	16833	7496	63	7886	7687	7158	10927	10864	7538
1189	7730252	7.73025	133066864	133.067	63	5535	5237	4743	5024	63	2699	63	63	6910	1984	2774	6593	7532	11937	10412	63	1318	5238	63	5267	5924	7197	4160
1190	8165512	8.16551	133066772	133.067	8128	11372	10953	10904	10060	9623	9657	9602	8920	15333	63	5648	15478	17157	23558	20980	12638	4235	10741	9748	10306	14034	14831	12426
1191	8268561	8.26856	133066757	133.067	63	63	63	63	63	63	7902	63	63	63	63	63	63	63	63	63	10378	63	12949	63	63	63	63	63
1192	8403836	8.40384	133066757	133.067	11947	14701	14845	13066	14676	14199	12791	15467	15503	19248	5805	7495	19342	22708	33399	26287	17181	5192	17551	17240	17468	20675	19902	17179
1193	8613075	8.61308	133066711	133.067	8517	11629	11742	63	11370	10463	9685	10203	11204	63	4674	4919	63	63	25777	63	13727	63	13862	12784	12590	16301	63	63
1194	8873553	8.87355	133066757	133.067	2286	3282	3006	2660	2707	2334	63	3237	3276	3617	63	63	4766	5561	6865	5544	3079	63	4389	2618	63	3207	63	63
1195	9249131	9.24913	133066696	133.067	770	1671	922	919	951	63	63	1118	1428	1452	63	63	2369	3279	3424	1798	1554	63	2485	1062	63	63	63	1531
1196	9233636	9.23364	133066757	133.067	63	63	63	63	63	63	63	63	1022	63	63	63	1032	2450	1181	63	63	63	1782	63	63	63	63	63
1197	9473675	9.47368	133066742	133.067	63	807	63	63	63	63	63	63	63	63	63	63	1305	1570	1679	63	63	63	63	63	63	63	63	63
1198	9721336	9.72134	133066635	133.067	805	954	795	944	63	63	823	964	1010	1375	63	63	1691	2128	2165	1531	63	63	1347	63	1313	1395	1423	63
1199	9902935	9.90293	133066711	133.067	63	443	63	63	63	63	63	440	63	63	63	63	605	1054	951	972	63	63	673	63	63	598	63	63
1200	10165628	10.1656	133066620	133.067	63	219	63	63	63	63	63	63	63	63	63	63	425	63	542	379	63	63	379	63	63	63	63	63
1201	10567440	10.5674	133066650	133.067	63	63	63	63	63	63	63	63	63	63	63	63	312	63	390	63	63	63	314	63	63	63	63	63
1202	6924783	6.92478	133354782	133.355	63	968	754	1117	1007	1430	1568	1489	1179	1016	1205	994	2456	2544	2706	1930	63	63	1722	2467	63	1527	554	63
1203	6978660	6.97866	133354507	133.355	63	63	486	63	63	378	63	767	63	63	425	63	846	924	63	63	63	63	63	984	63	779	63	63
1204	6885833	6.88583	133364609	133.365	1587	1550	63	2563	63	2305	2208	1714	63	2171	63	2520	3215	3663	3960	2622	63	2500	3663	3925	4285	2444	1590	1550
1205	6903255	6.90325	133391190	133.391	63	63	63	63	63	63	63	63	63	63	63	63	1200	976	63	63	63	63	63	63	670	63	63	425
1206	6973927	6.97393	133479736	133.48	63	284	63	393	63	63	63	63	63	63	458	63	492	500	63	63	63	846	63	562	63	63	63	670
1207	6881442	6.88144	133708893	133.709	571	63	547	63	659	881	63	63	63	488	856	402	664	63	870	1213	63	465	1105	63	1302	63	566	335
1208	6998438	6.99844	133834122	133.834	63	249	63	63	63	253	63	63	63	63	565	449	601	422	63	63	63	63	63	63	63	63	462	444
1209	11997440	11.9974	133924591	133.925	110	63	63	118	190	156	63	117	63	162	150	63	164	201	63	63	162	63	123	84	162	63	63	95
1210	12233067	12.2331	133924576	133.925	63	114	122	63	134	63	89	63	63	153	63	218	63	63	63	63	119	63	63	63	63	63	211	228
1211	12859047	12.859	133924561	133.925	89	118	63	139	157	164	132	115	63	148	164	142	146	230	137	137	160	63	63	135	238	63	245	104
1212	13219903	13.2199	133924591	133.925	63	63	63	185	213	63	166	142	63	206	63	63	63	209	240	63	191	63	83	191	332	63	248	63
1213	10890980	10.891	133992874	133.993	63	63	63	63	71	63	63	63	63	63	63	99	63	63	63	63	63	63	63	63	63	63	116	63
1214	11203816	11.2038	133992477	133.992	63	63	63	63	78	63	63	63	86	63	96	207	63	63	63	63	63	63	196	63	143	63	63	88
1215	11584995	11.585	133992599	133.993	63	63	68	89	63	92	63	64	63	63	63	63	96	63	63	91	82	63	102	86	63	63	63	187
1216	11931120	11.9311	133993042	133.993	63	63	63	63	63	63	63	63	63	63	63	63	63	63	63	63	83	63	63	63	63	63	89	71
1217	938578	0.938578	134018875	134.019	63	63	63	996	1180	906	63	63	63	63	63	63	63	63	63	63	994	74458	63	1153	63	63	11219	12126
1218	850263	0.850263	134048553	134.049	815	803	938	63	63	63	63	63	63	63	63	63	63	63	63	63	63	63	63	63	63	63	63	63
1219	2227362	2.22736	134062134	134.062	63	63	63	63	107	69	63	63	63	63	63	63	63	63	63	63	115	63	63	63	63	63	186	63
1220	2882857	2.88286	134062256	134.062	63	63	109	63	63	68	63	63	63	63	63	63	63	63	63	63	63	63	63	63	63	63	178	63
1221	4002172	4.00217	134062149	134.062	63	63	71	63	584	571	63	229	254	63	63	1315	63	63	63	525	695	279	63	63	63	63	730	63
1222	4709178	4.70918	134062210	134.062	63	63	63	63	63	80	63	63	103	63	63	63	63	63	63	63	152	63	63	63	63	63	183	63
1223	5077404	5.0774	134062210	134.062	63	63	63	63	63	117	63	302	239	63	63	63	63	63	63	351	244	273	63	63	63	63	618	299
1224	5357288	5.35729	134062210	134.062	63	63	107	63	63	122	63	63	138	63	63	63	63	63	63	63	63	247	63	63	63	63	551	359
1225	6937849	6.93785	134063431	134.063	304	63	63	63	345	63	63	263	289	63	63	703	63	63	697	447	712	436	63	733	63	63	63	63
1226	5894863	5.89486	134070297	134.07	63	63	82	63	477	322	63	63	63	63	63	63	63	63	63	618	487	179	63	63	63	63	797	806
1227	7250098	7.2501	134070084	134.07	668	63	635	63	628	445	63	63	63	63	63	63	63	859	63	1164	63	63	63	63	63	63	63	271
1228	7403025	7.40303	134070190	134.07	977	63	972	63	1042	797	63	63	502	63	63	306	63	1161	1181	1563	472	63	694	406	63	63	983	1065
1229	7831807	7.83181	134070114	134.07	521	63	592	63	587	398	63	63	374	63	63	63	63	839	63	1074	387	63	581	63	63	63	827	880
1230	8165512	8.16551	134070129	134.07	962	63	1060	63	1125	781	63	63	734	63	63	878	63	1579	1432	2037	903	358	1324	1069	63	63	1572	1548
1231	8403836	8.40384	134070114	134.07	1473	63	1485	63	1609	1326	63	63	1418	63	63	63	63	2452	2874	2616	1643	540	1749	1746	63	2117	2432	2240
1232	8618763	8.61876	134070068	134.07	1003	63	1167	63	1086	920	63	63	959	63	63	583	63	1945	2082	63	994	63	1338	1231	63	63	1843	1681
1233	8798905	8.7989	134069855	134.07	366	63	63	63	63	63	63	63	63	63	63	63	63	596	63	63	63	63	63	63	63	63	63	487
1234	9468438	9.46844	134382751	134.383	63	91	130	63	63	63	63	63	63	63	63	63	73	63	63	218	63	63	63	63	63	63	63	63
1235	6890220	6.89022	134771393	134.771	1436	1195	1137	63	1898	1645	63	1443	63	1601	2045	1826	2440	2932	2160	1965	2816	1767	2252	1086	3957	63	1267	961
1236	6907535	6.90754	134805099	134.805	63	63	63	63	63	63	461	63	396	63	2212	63	1495	63	63	392	63	63	63	1029	63	63	63	1817
1237	6924783	6.92478	134805008	134.805	749	719	848	63	63	1023	257	792	630	722	1369	2048	1149	2101	981	964	63	2340	1217	1544	1710	1104	2099	1322
1238	10940681	10.9407	134817719	134.818	651	846	966	63	63	63	63	63	63	63	63	63	63	63	63	63	63	63	63	63	63	63	63	63
1239	11147681	11.1477	134818420	134.818	738	731	704	63	63	63	63	63	63	63	63	63	63	63	63	63	63	63	63	63	63	63	63	63
1240	216818	0.216818	134866638	134.867	20528	2572	1831	5287	6711	4088	24999	2692	2422	63	59443	63	5879	6321	4698	4040	34829	9652	4485	7678	5230	3934	6186	50198
1241	850263	0.850263	134866608	134.867	4449	63	4291	63	63	63	63	63	63	63	63	63	63	11677	6388	63	63	63	8551	63	6124	63	63	63
1242	11813347	11.8133	134866180	134.866	3774	63	3871	63	63	63	63	63	63	4346	16991	63	63	63	7731	7313	63	63	63	63	63	63	63	63
1243	12225700	12.2257	134866165	134.866	63	63	63	63	63	63	63	63	63	63	63	63	63	20916	15292	63	63	63	63	63	63	63	63	63
1244	437753	0.437753	134895935	134.896	6288	6593	6162	10607	10589	9272	7458	7320	6406	9488	18062	11577	12046	9772	11073	10363	11223	21912	8979	14491	14211	9124	17368	13297
1245	695510	0.69551	134895935	134.896	4645	63	4348	11951	15331	13325	63	11851	11613	18741	46009	25972	19837	63	63	7750	8621	36679	6141	10354	11263	63	20123	16144
1246	975400	0.9754	134895874	134.896	2429	2508	2161	63	63	63	4312	2071	63	63	63	6701	63	5776	11542	5650	63	63	4539	63	63	4676	63	63
1247	4812280	4.81228	134895706	134.896	63	63	63	63	63	63	63	63	577	63	63	13634	63	63	63	63	63	63	6464	63	63	63	63	63
1248	6778705	6.77871	134895645	134.896	3654	4268	4452	5388	6718	4218	3608	4190	1325	5577	63	63	6427	4152	7285	6001	6407	63	7089	8725	9357	5467	63	63
1249	7147550	7.14755	134895538	134.896	1934	63	63	63	63	2365	2428	63	642	63	63	63	2323	1293	3096	63	63	63	63	63	63	3379	63	63
1250	7466385	7.46638	134895554	134.896	63	63	63	63	63	63	63	2898	537	63	63	63	2610	1270	63	63	63	63	63	63	63	63	63	63
1251	7723135	7.72314	134895584	134.896	63	63	63	63	63	63	2949	63	758	63	63	63	1855	63	63	63	63	63	63	63	63	63	63	63
1252	9608947	9.60895	134895493	134.895	63	63	63	63	63	63	5684	5493	5587	63	63	63	63	63	63	63	63	63	63	63	63	63	63	63
1253	9820630	9.82063	134895340	134.895	63	63	63	63	7884	63	63	8068	5822	63	63	63	63	63	63	63	63	63	63	63	63	63	63	63
1254	9950085	9.95008	134895447	134.895	2877	3048	2858	10255	12383	11070	8659	10577	8070	63	63	63	63	63	4747	63	63	63	4331	5605	5332	3666	63	63
1255	10319304	10.3193	134895447	134.895	5773	6393	6073	9426	9845	9062	63	7850	5485	6993	63	63	63	7983	63	63	63	63	63	63	63	63	63	63
1256	10623616	10.6236	134895477	134.895	4682	4630	3565	63	63	63	63	63	63	63	63	63	63	4480	63	63	63	63	63	63	63	63	63	63
1257	10732813	10.7328	134895462	134.895	3722	1680	5201	63	63	2006	63	3283	63	63	63	63	63	6002	63	63	63	63	8128	63	7366	63	63	63
1258	11129655	11.1297	134895386	134.895	3462	3707	4224	63	63	63	63	5753	63	63	63	63	63	10007	63	63	63	63	63	63	63	6826	63	63
1259	11396822	11.3968	134895477	134.895	2315	746	63	63	63	2898	63	63	1459	63	63	63	63	63	2946	63	63	7181	3922	63	63	63	63	63
1260	11820663	11.8207	134895477	134.895	2209	2528	63	63	63	63	63	3342	2307	63	63	63	63	7107	63	63	63	63	63	63	63	4108	63	63
1261	13396787	13.3968	134895599	134.896	12760	13748	13549	21686	20569	19360	15197	14927	16306	21836	38910	39674	22291	32695	26411	22743	23267	43964	27156	31040	30323	18611	32814	31851
1262	10895700	10.8957	134914078	134.914	871	708	750	63	63	63	63	63	63	63	63	63	63	63	63	63	63	63	63	63	63	63	63	63
1263	6885833	6.88583	134932144	134.932	63	747	454	961	1324	1096	63	857	63	882	894	1581	1746	63	1665	1160	2184	63	2185	63	2221	969	491	63
1264	769157	0.769157	134944687	134.945	63	63	63	63	63	63	63	63	63	63	5723	5540	63	63	63	63	63	4612	63	63	63	63	63	63
1265	1387772	1.38777	134989151	134.989	63	63	63	63	63	100	63	63	63	63	63	63	63	63	63	63	139	63	63	63	63	63	63	63
1266	1034282	1.03428	135005630	135.006	747	693	63	938	63	63	696	63	63	63	63	63	965	63	1003	63	1140	63	63	862	63	63	63	63
1267	5784393	5.78439	135009979	135.01	195	144	63	63	63	63	164	228	63	63	63	63	261	63	405	63	293	100	63	304	63	63	63	63
1268	6307275	6.30727	135009949	135.01	75	109	63	63	63	63	63	63	63	63	63	63	63	63	63	63	90	63	63	186	63	63	63	63
1269	6916155	6.91615	135006882	135.007	4676	63	5056	6930	7857	5627	5052	5145	6062	63	5594	5727	9869	8794	9691	63	8265	7321	11973	9592	10953	6417	4484	4700
1270	643998	0.643998	135046417	135.046	63	63	63	63	63	63	63	63	63	63	63	8671	63	63	63	63	63	9899	63	63	63	63	63	63
1271	9699826	9.69983	135057266	135.057	296	63	63	511	312	313	63	63	377	505	63	63	63	663	751	63	63	63	569	63	655	63	725	559
1272	5673932	5.67393	135082520	135.083	63	63	63	63	63	63	63	177	130	621	63	320	114	63	63	288	63	63	63	63	63	65	63	63
1273	6159983	6.15998	135082596	135.083	63	63	63	84	78	63	63	94	114	247	126	63	63	63	63	172	80	63	63	63	84	63	63	111
1274	6506118	6.50612	135082581	135.083	63	123	63	678	792	682	63	63	63	864	318	63	352	63	63	5145	1837	498	63	817	846	362	63	944
1275	6638680	6.63868	135082428	135.082	63	63	63	63	251	221	63	204	63	601	63	212	63	63	63	440	63	63	63	63	63	63	63	63
1276	7220782	7.22078	135082504	135.083	63	244	63	280	249	63	63	236	252	393	63	63	415	63	63	527	394	63	63	424	410	426	63	470
1277	7574280	7.57428	135082489	135.082	63	475	63	624	571	559	63	614	668	1299	340	63	802	63	63	1236	1005	63	63	846	827	884	63	1389
1278	7759222	7.75922	135082520	135.083	63	63	63	63	63	63	63	63	519	734	63	224	63	63	63	63	63	63	63	63	63	63	63	815
1279	8002570	8.00257	135082413	135.082	63	63	63	63	63	774	63	748	824	922	63	63	1285	63	63	63	1289	63	63	1089	63	1131	63	1320
1280	8216888	8.21689	135082413	135.082	63	775	63	802	822	700	63	447	764	63	263	63	1012	63	63	1604	999	315	63	1080	955	1219	63	958
1281	8444351	8.44435	135082504	135.083	63	63	63	63	63	63	63	63	429	63	63	250	63	63	63	63	670	63	63	63	63	673	63	459
1282	8595616	8.59562	135082306	135.082	63	514	63	606	566	412	63	484	445	684	63	63	852	63	63	1095	752	139	63	63	633	892	63	811
1283	8847293	8.84729	135082458	135.082	63	664	63	657	63	63	63	678	913	1368	247	63	63	63	63	1734	63	63	63	63	63	63	63	63
1284	8944348	8.94435	135082367	135.082	63	1210	63	1372	1275	1076	63	1099	1138	1743	790	63	1894	63	63	2220	1349	296	63	1364	1233	1488	63	1653
1285	9207376	9.20738	135082382	135.082	63	1716	1746	1790	1763	1769	1219	1913	1964	2605	763	577	3020	2186	3805	3247	2399	706	1910	2453	2234	2600	2052	2554
1286	9369185	9.36918	135082397	135.082	63	63	982	1062	1210	1057	63	1274	1305	1714	392	63	63	835	2183	1934	1317	63	63	1571	1469	1603	63	1612
1287	9510161	9.51016	135082367	135.082	63	759	580	724	663	683	63	759	787	1071	63	63	1234	63	1190	63	63	63	63	63	63	1215	63	1063
1288	9715742	9.71574	135082336	135.082	2372	2725	2534	2841	2730	2606	2725	3149	3119	4138	875	1511	4679	5360	6319	4701	4191	1344	3651	3358	3686	3968	2884	3425
1289	9834008	9.83401	135082382	135.082	63	63	63	63	63	63	1967	2448	63	830	63	1032	63	63	63	63	63	852	2398	4562	63	63	3937	4250
1290	10092707	10.0927	135082413	135.082	689	819	63	921	999	824	782	1077	950	1332	216	189	1613	63	1793	1571	1428	400	63	1451	1415	1276	63	1248
1291	10226138	10.2261	135082382	135.082	63	63	63	63	63	63	63	63	288	430	63	63	63	63	590	712	513	63	63	173	165	153	63	63
1292	10348765	10.3488	135082535	135.083	63	63	63	63	63	63	63	63	63	63	63	63	63	63	63	298	68	63	63	63	63	63	63	63
1293	10791291	10.7913	135082443	135.082	63	63	63	63	121	76	63	63	148	242	63	63	63	63	63	178	63	63	63	175	63	143	63	63
1294	6292552	6.29255	135118988	135.119	63	63	63	63	154	134	496	63	282	63	63	63	63	63	63	63	63	63	63	63	63	63	63	63
1295	6881442	6.88144	135131073	135.131	1036	938	63	1461	1616	2131	1445	1569	2501	2108	1383	1286	3057	3788	3336	2503	2367	1272	2773	3862	63	2567	1157	1213
1296	6946748	6.94675	135130814	135.131	63	63	63	63	63	63	1100	1055	1307	63	63	63	1293	63	63	63	63	63	63	989	63	63	63	63
1297	6872283	6.87228	135164612	135.165	1412	1384	1572	2018	2243	2300	1092	1242	1223	1848	3357	3798	2709	3495	2060	1937	2729	3952	2629	2815	4018	1673	3321	2821
1298	6951122	6.95112	135164673	135.165	63	63	1146	63	63	1569	63	63	821	63	63	63	2062	2258	63	63	63	63	63	63	2815	63	63	63
1299	6911832	6.91183	135256561	135.257	63	63	63	63	63	63	844	63	367	304	63	63	63	63	63	63	63	63	63	771	501	63	63	63
1300	6907535	6.90754	135492416	135.492	4466	4278	4791	7341	7192	7316	5885	6109	6393	4738	5218	6080	10353	10226	10020	7661	8248	5866	10755	9150	10026	7226	3977	4700
1301	6876942	6.87694	135525711	135.526	653	522	63	63	818	852	379	63	341	550	1797	2091	787	982	838	747	63	2168	1082	955	1222	63	1639	1351
1302	6920472	6.92047	135653702	135.654	63	672	666	658	599	63	63	905	63	749	63	63	2031	2285	1450	1412	799	63	63	1564	1710	63	486	735
1303	9079152	9.07915	135821625	135.822	63	129	63	299	63	63	63	63	63	63	680	63	338	63	63	63	63	693	63	63	63	63	63	63
1304	9054087	9.05409	135848434	135.848	63	63	63	63	63	93	63	63	63	63	63	245	63	63	63	63	63	63	63	63	63	63	63	63
1305	6907535	6.90754	135854385	135.854	4235	4082	4885	7022	6984	7116	5643	5985	6301	4836	5259	5998	10288	9779	10041	7143	8565	6169	10478	9325	10501	7075	4049	4612
1306	437753	0.437753	135896133	135.896	1113	1169	63	1883	63	1664	1159	1276	633	1534	2959	63	63	63	63	63	1976	63	63	63	63	63	2993	63
1307	761790	0.76179	135896103	135.896	63	63	63	1331	1053	1532	63	1152	957	2119	4910	2789	63	1816	63	1523	982	4316	63	63	1997	63	63	63
1308	6808072	6.80807	135895813	135.896	570	637	63	842	63	752	604	63	63	405	837	63	63	63	63	63	982	63	63	63	63	63	63	63
1309	9268140	9.26814	135895691	135.896	63	63	63	423	63	63	506	63	63	433	63	63	63	63	63	63	63	63	63	63	63	63	63	63
1310	9585187	9.58519	135895676	135.896	63	329	63	881	63	710	643	483	63	636	63	63	63	63	63	63	548	63	63	63	63	63	63	63
1311	9946950	9.94695	135895599	135.896	63	63	63	1329	1366	1735	999	895	1278	368	63	63	63	63	63	63	63	1663	63	63	63	63	63	63
1312	10468122	10.4681	135895660	135.896	713	911	63	1157	928	1379	459	626	63	920	63	63	63	63	63	63	63	63	63	63	63	63	839	63
1313	11050382	11.0504	135895660	135.896	775	590	63	498	63	63	63	63	63	471	1869	2509	63	63	63	63	63	63	63	63	63	63	63	63
1314	828127	0.828127	135922180	135.922	63	63	63	63	63	63	63	63	63	63	16851	18287	63	63	63	63	63	63	63	63	63	63	63	63
1315	9074205	9.0742	135935333	135.935	63	63	63	205	63	63	63	63	63	63	675	884	476	63	63	63	63	63	63	188	63	63	63	63
1316	1365680	1.36568	135947617	135.948	63	63	63	63	63	63	63	63	63	63	63	63	63	100	80	63	63	63	63	63	117	63	63	66
1317	1785492	1.78549	135947433	135.947	63	63	63	63	63	63	63	63	63	63	63	63	63	73	63	63	114	63	63	63	106	63	63	63
1318	11257010	11.257	135971664	135.972	2438	2748	1811	2672	63	63	63	63	63	63	63	63	63	63	63	63	63	63	63	63	63	63	63	63
1319	13286225	13.2862	135971954	135.972	3586	4490	4586	6236	5408	5701	4487	4749	5158	6759	8976	8750	6973	8881	8524	6934	7060	12071	7492	9650	9431	6111	9654	8951
1320	7524374	7.52437	136008438	136.008	63	63	63	63	63	63	476	63	63	63	63	528	63	63	63	63	63	63	63	63	63	63	63	283
1321	9028446	9.02845	136005234	136.005	473	63	352	887	659	671	388	63	63	63	63	2124	63	63	63	63	63	63	63	506	63	536	63	939
1322	6741785	6.74179	136043015	136.043	63	63	63	63	63	63	238	63	63	63	63	63	63	63	811	63	63	63	996	63	63	63	63	63
1323	6513494	6.51349	136085800	136.086	63	63	63	63	63	63	63	63	63	63	63	63	63	63	63	521	73	63	63	63	63	63	63	63
1324	7982033	7.98203	136090240	136.09	573	496	618	63	486	476	821	784	658	1345	376	253	1327	1554	1306	1237	1289	63	1163	1131	946	1612	1060	956
1325	9335985	9.33599	136085754	136.086	89	92	103	63	63	63	63	63	122	63	63	63	193	154	314	63	108	63	93	117	154	83	63	223
1326	9620750	9.62075	136085770	136.086	140	63	63	63	109	63	63	63	63	223	63	63	63	457	63	158	63	63	63	63	136	135	106	63
1327	9820630	9.82063	136085724	136.086	63	254	221	63	63	207	176	241	63	413	63	63	405	473	433	461	290	63	323	342	319	350	419	259
1328	9033684	9.03368	136119125	136.119	430	395	63	664	642	472	63	63	63	63	1743	2459	939	63	63	63	63	2278	742	755	764	258	924	913
1329	9084258	9.08426	136189224	136.189	63	63	234	514	395	306	63	63	233	63	1177	1146	63	478	63	63	63	63	63	251	462	302	404	440
1330	6872283	6.87228	136218231	136.218	63	667	63	63	1224	63	63	886	1218	63	63	63	63	63	63	63	63	63	63	63	63	63	63	63
1331	6876942	6.87694	136218384	136.218	1237	873	1948	558	1709	2119	556	1511	2528	1510	1789	939	1036	2854	2351	2417	2139	1311	1937	63	63	1920	1249	1008
1332	9043966	9.04397	136215958	136.216	63	63	63	63	63	63	212	63	63	615	63	63	63	63	168	63	63	63	63	63	63	63	63	63
1333	9094255	9.09426	136303406	136.303	63	249	63	63	349	63	191	63	63	362	872	1234	350	540	63	63	63	1425	329	380	63	63	63	632
1334	6894572	6.89457	136381470	136.381	850	635	848	63	872	63	590	687	694	492	1089	770	63	1445	63	1019	1396	63	1451	1144	63	914	63	63
1335	6862715	6.86271	136444626	136.445	608	571	63	63	63	1495	63	63	63	63	1144	63	1307	63	63	777	63	885	844	63	63	1482	63	754
1336	7030519	7.03052	136444748	136.445	415	63	63	63	63	930	63	63	63	63	63	63	822	63	63	63	63	63	63	63	63	63	63	63
1337	9668457	9.66846	136444717	136.445	1027	1104	1073	1234	1177	1037	1130	1108	1037	1673	367	507	1847	1988	2131	1745	1616	260	1447	1735	63	1514	1704	1726
1338	9084258	9.08426	136513275	136.513	63	63	138	288	210	63	63	63	63	63	738	63	773	63	63	171	63	1520	63	63	63	104	63	63
1339	6890220	6.89022	136583725	136.584	1967	1723	1874	3018	2819	63	63	1970	1867	2139	2816	2833	3235	4358	3570	2972	4684	2441	63	3880	5271	63	2044	1736
1340	9567627	9.56763	136677917	136.678	63	63	63	472	459	63	170	445	63	63	63	63	63	63	63	63	63	63	63	63	63	63	63	63
1341	9028446	9.02845	136698212	136.698	391	455	63	753	593	63	111	63	63	63	1408	1671	1000	839	435	213	409	2698	773	977	953	551	951	1087
1342	6857480	6.85748	136810959	136.811	63	435	63	63	63	831	63	63	63	63	719	63	63	63	63	63	63	63	63	63	63	918	63	380
1343	224183	0.224183	136864304	136.864	6978	757	580	10892	2515	1593	8271	646	733	1330	19758	3492	14269	1382	1588	10339	1716	5898	1524	1429	1443	850	2680	16684
1344	850263	0.850263	136864243	136.864	1643	1612	1636	63	63	63	63	1755	63	63	4147	63	2996	4022	63	63	63	63	3056	2344	2299	63	63	63
1345	11820663	11.8207	136863754	136.864	3141	1555	63	63	63	63	63	63	63	63	63	63	2935	2935	63	63	63	63	63	63	63	1534	63	63
1346	12211070	12.2111	136863785	136.864	2303	63	63	63	63	63	63	63	63	63	63	63	5662	6209	63	63	63	63	63	63	6198	63	63	63
1347	504045	0.504045	136892776	136.893	1623	1797	1719	2781	2886	2442	1985	1965	1640	2608	4644	63	3391	3415	2980	2867	3188	7181	2717	63	3873	2418	4524	3756
1348	761790	0.76179	136892853	136.893	63	63	1196	3127	4468	3987	63	3692	3501	5670	14246	8411	5911	2501	3039	63	2224	11755	63	2066	2865	63	5895	4348
1349	953268	0.953268	136892853	136.893	374	521	381	2153	63	63	940	368	63	63	63	63	63	1078	63	1338	63	63	1057	63	694	1030	63	63
1350	5232050	5.23205	136892715	136.893	63	63	63	428	63	63	488	63	63	63	2067	63	63	63	63	63	63	63	63	63	63	63	63	63
1351	6432620	6.43262	136892761	136.893	63	270	63	1143	63	1095	63	63	63	63	63	63	63	63	63	63	63	63	63	63	63	1791	63	63
1352	6771243	6.77124	136892639	136.893	1299	1229	1188	806	63	855	1214	63	1163	1940	63	63	2316	2713	2593	1817	2664	63	63	63	63	1754	63	63
1353	7169458	7.16946	136892670	136.893	684	63	63	63	63	445	813	1101	63	63	63	63	1236	63	63	63	1943	63	63	63	63	953	63	63
1354	9579422	9.57942	136892593	136.893	63	887	63	2468	63	63	2070	1384	1967	63	63	63	63	63	63	63	63	63	63	63	63	63	63	63
1355	9744536	9.74454	136892502	136.893	63	63	63	1334	63	63	63	774	773	63	63	63	63	63	63	63	63	63	63	63	63	63	63	63
1356	9834008	9.83401	136892487	136.892	63	63	63	3372	2368	2257	63	1849	2038	63	63	63	63	63	63	63	63	63	63	63	63	63	63	63
1357	9882914	9.88291	136892532	136.893	477	910	788	4462	3898	3577	1122	2972	2751	63	63	63	63	63	63	63	1416	63	1486	63	63	63	63	63
1358	10319304	10.3193	136892487	136.892	1433	1936	1647	3933	3040	3070	1621	2174	1768	2399	63	63	63	2593	1472	63	63	63	63	63	63	63	2367	63
1359	10468122	10.4681	136892487	136.892	791	1151	922	63	63	63	63	63	63	63	63	63	63	63	63	63	63	63	63	63	63	63	63	63
1360	10623616	10.6236	136892548	136.893	1255	1550	1444	63	63	774	1250	63	63	1097	63	63	63	63	63	63	1153	63	2915	63	2403	63	63	63
1361	11221233	11.2212	136892426	136.892	509	1438	1153	2333	63	63	1099	1667	63	63	63	63	63	63	63	63	63	4769	63	63	63	63	63	63
1362	11300337	11.3003	136892548	136.893	760	937	63	63	63	915	1813	780	584	63	2072	63	63	1199	63	1060	63	2627	63	63	63	814	63	63
1363	11886982	11.887	136892563	136.893	942	628	981	63	63	63	856	1032	1039	63	63	63	63	2104	1677	1028	1673	63	63	63	63	1289	1614	2045
1364	13396787	13.3968	136892624	136.893	3996	4419	4376	6732	6295	6053	4669	4845	5231	63	12207	13111	63	10357	8474	7533	7180	63	8399	63	10036	63	63	9881
1365	776525	0.776525	136918976	136.919	63	270	63	1400	1446	1567	63	1272	1331	2050	9624	9718	2800	63	63	63	1373	9066	1680	63	1697	721	4156	3958
1366	945902	0.945902	136941345	136.941	63	63	63	63	63	63	640	63	63	63	63	63	63	1431	63	63	63	63	571	63	63	474	63	63
1367	1741265	1.74127	136950363	136.95	63	63	63	63	63	63	63	63	63	63	63	63	63	63	144	63	63	63	208	63	63	63	63	63
1368	2102127	2.10213	136950150	136.95	63	63	63	63	63	210	63	63	103	63	63	63	63	63	158	63	63	63	63	63	63	63	63	63
1369	3685493	3.68549	136950348	136.95	63	63	63	201	63	63	63	63	63	63	63	63	63	63	176	63	63	63	143	63	63	63	63	63
1370	11152205	11.1522	136973801	136.974	226	63	63	63	63	63	63	63	63	63	63	63	63	63	63	63	63	63	63	63	73	63	63	63
1371	2411472	2.41147	136984451	136.984	63	63	63	63	63	63	63	79	77	63	63	63	63	63	63	63	63	63	63	353	63	63	63	63
1372	3656038	3.65604	136984482	136.984	63	63	63	63	63	63	63	113	104	63	63	63	63	63	63	63	63	63	63	462	63	63	63	63
1373	7466385	7.46638	136984451	136.984	63	63	63	63	63	63	63	97	63	196	63	63	63	63	63	63	63	63	63	182	63	63	63	63
1374	5983282	5.98328	137007614	137.008	63	88	63	63	63	63	63	142	226	234	63	63	63	63	63	63	63	63	644	633	618	318	63	518
1375	6417743	6.41774	137007660	137.008	63	63	63	63	63	63	63	63	63	63	63	63	63	178	63	63	63	63	296	451	408	192	63	635
1376	7695058	7.69506	137007523	137.008	63	63	63	63	63	63	63	63	63	63	63	63	63	63	63	63	63	63	279	304	63	63	63	349
1377	7294223	7.29422	137025253	137.025	63	63	63	63	4366	4032	63	63	63	63	63	63	63	63	2230	63	63	63	63	3820	5725	63	63	63
1378	8216888	8.21689	137025269	137.025	63	63	63	1337	63	63	63	894	63	63	63	63	63	63	973	63	63	63	63	1095	63	63	63	63
1379	872257	0.872257	137036880	137.037	63	63	529	63	63	63	63	63	63	63	63	63	63	63	63	63	63	63	1188	626	63	63	63	63
1380	6911832	6.91183	137040192	137.04	1831	1229	1393	1997	2187	2288	2103	2186	1879	2503	1545	63	4082	2845	3832	3181	2969	63	3544	3473	2613	2564	2064	63
1381	10532647	10.5326	137075333	137.075	222	190	233	63	63	63	63	63	63	63	63	63	63	63	63	63	63	63	63	63	63	63	63	63
1382	5850673	5.85067	137098282	137.098	63	63	63	63	63	63	299	63	325	142	63	63	63	140	188	226	400	63	63	428	63	11269	283	63
1383	6226265	6.22626	137098236	137.098	63	63	63	72	63	63	227	63	154	977	63	63	63	176	233	238	145	63	63	135	63	353	63	63
1384	6638680	6.63868	137098145	137.098	63	63	113	509	63	63	1694	845	784	8105	63	63	148	178	257	168	571	63	63	220	63	245	390	63
1385	7437330	7.43733	137098145	137.098	63	63	63	153	63	63	121	63	63	152	63	63	170	63	275	63	124	63	63	63	63	181	265	63
1386	7755634	7.75563	137098038	137.098	63	63	63	63	63	63	89	63	63	63	63	63	63	63	63	63	63	63	63	63	63	136	63	63
1387	7982033	7.98203	137096283	137.096	63	63	63	63	63	63	63	63	63	63	63	63	63	63	63	63	63	63	63	131	63	193	63	63
1388	9074205	9.0742	137144226	137.144	63	63	63	63	63	63	63	63	63	63	63	355	63	63	63	63	63	924	63	63	63	168	63	63
1389	9079152	9.07915	137172821	137.173	63	188	231	465	340	256	63	63	63	63	705	738	361	218	63	63	449	1800	63	63	63	821	63	63
1390	9109618	9.10962	137211060	137.211	63	63	63	63	63	63	63	63	63	63	293	75	63	63	63	63	63	335	63	63	63	63	63	63
1391	10508061	10.5081	137342804	137.343	465	599	491	63	63	63	63	63	63	63	63	63	63	63	63	63	63	63	63	63	63	63	63	63
1392	9033684	9.03368	137359131	137.359	181	63	63	302	310	63	63	63	63	63	579	493	63	63	63	63	268	1126	63	63	63	694	63	63
1393	10512878	10.5129	137393448	137.393	517	604	511	63	63	63	63	63	63	63	63	63	63	63	63	63	63	63	63	63	63	63	63	63
1394	9069134	9.06913	137419052	137.419	63	63	63	63	63	63	63	63	63	63	354	63	63	63	63	63	233	891	63	63	63	179	63	63
1395	9039028	9.03903	137447510	137.448	200	63	63	63	63	63	63	63	63	63	63	428	63	63	63	63	63	63	179	63	63	63	63	63
1396	10508061	10.5081	137443848	137.444	312	185	270	63	63	63	63	63	63	63	63	63	63	63	63	63	63	63	63	63	63	63	63	63
1397	9028446	9.02845	137497955	137.498	132	63	63	218	63	63	63	63	63	63	549	262	63	167	63	63	420	999	63	302	63	63	114	63
1398	9028446	9.02845	137545776	137.546	142	63	63	63	63	185	63	63	63	63	63	431	63	63	63	63	63	960	63	63	63	516	63	63
1399	9069134	9.06913	137908615	137.909	63	325	271	63	63	63	63	63	365	63	63	63	435	431	63	458	63	63	63	344	63	317	63	63
1400	828127	0.828127	137919525	137.92	63	63	63	63	63	63	63	63	63	63	5973	6801	980	63	63	63	63	63	63	63	63	63	63	63
1401	11886982	11.887	137967743	137.968	118	63	63	63	63	63	63	63	63	63	63	63	63	63	63	63	63	63	63	63	193	63	63	63
1402	12336172	12.3362	137967880	137.968	87	63	63	63	63	63	63	63	63	63	63	63	63	63	63	63	63	63	63	63	275	63	63	63
1403	9007169	9.00717	138007874	138.008	194	167	285	63	283	124	134	118	265	63	63	63	253	63	353	63	63	63	63	63	271	231	63	185
1404	5408805	5.40881	138020752	138.021	8524	8544	8497	7710	6539	8258	7871	6757	7185	13504	12218	8560	19890	16337	14516	17701	19190	13526	19630	16342	16124	26481	21840	19955
1405	5651872	5.65187	138020767	138.021	63	63	728	63	63	63	63	551	63	63	63	63	63	63	711	63	63	63	63	63	63	63	63	63
1406	6830198	6.8302	138020660	138.021	63	1066	1007	63	1390	1431	1111	928	63	63	850	2707	63	63	326	1606	63	1061	63	63	2514	1524	63	63
1407	10532647	10.5326	138020432	138.02	947	744	887	63	63	63	63	63	63	63	63	63	63	63	63	63	63	63	63	63	63	63	63	63
1408	11039026	11.039	138020340	138.02	788	63	806	63	63	63	63	63	63	63	63	63	63	63	63	63	63	63	63	63	63	63	63	63
1409	11333225	11.3332	138020538	138.021	916	811	831	63	63	63	63	619	63	63	63	63	63	63	63	63	63	63	63	63	63	63	63	63
1410	11813347	11.8133	138020599	138.021	549	63	538	63	63	63	63	63	63	63	63	63	63	63	853	63	63	63	1188	63	63	63	63	63
1411	6800700	6.8007	138028824	138.029	63	63	63	1469	63	63	63	1080	1065	63	63	63	63	63	63	63	63	63	63	63	63	63	63	63
1412	6920472	6.92047	138048157	138.048	3232	3023	3477	63	5015	4394	3894	63	4484	63	3884	3909	5903	7034	6072	5755	5812	4098	6785	7492	7596	5084	63	63
1413	8197369	8.19737	138056885	138.057	63	63	63	63	63	63	63	164	63	63	63	63	63	399	63	63	63	63	63	63	63	63	63	63
1414	7824604	7.8246	138069550	138.07	112	63	63	63	63	63	109	63	63	571	156	63	357	261	63	63	63	126	63	63	63	63	233	223
1415	9039028	9.03903	138096802	138.097	1273	1540	63	63	1496	1514	1050	1175	1212	1145	1295	1178	2446	2474	2261	1419	1435	1162	1470	1891	1804	2037	1684	1841
1416	9033684	9.03368	138285187	138.285	2096	2163	2038	2235	1984	2165	1363	1664	1755	1529	1935	1718	3884	3274	3091	1861	2097	1904	2149	2629	2627	3054	2588	2959
1417	6881442	6.88144	138357605	138.358	953	1174	1246	63	1559	1518	649	1264	1177	1756	1342	819	2515	2459	63	1925	63	1171	1244	2815	2642	63	1334	63
1418	9069134	9.06913	138374237	138.374	63	63	170	151	63	63	129	63	263	142	63	63	211	63	257	168	63	63	63	63	63	157	63	63
1419	9064075	9.06408	138473831	138.474	1015	1097	997	63	1056	1122	796	880	917	879	916	816	1728	1742	1642	1066	63	914	1194	1342	1293	1403	1276	1353
1420	9028446	9.02845	138563324	138.563	63	163	445	63	281	63	63	371	63	63	63	63	446	355	63	63	119	63	198	63	63	63	313	283
1421	9909535	9.90953	138605667	138.606	63	63	63	63	559	397	63	63	397	63	63	63	63	63	63	63	63	63	63	63	63	63	63	63
1422	6876942	6.87694	138614624	138.615	1083	1114	1157	1837	1684	1719	63	1361	63	1488	63	1569	2308	3049	2493	2047	3230	1412	3029	3280	3521	63	1349	63
1423	6907535	6.90754	138729858	138.73	6707	6169	6919	10210	10204	9668	8370	8536	8504	7370	7458	9126	13081	13045	13384	10446	11870	9082	13937	13522	14209	9919	5766	6320
1424	9089282	9.08928	138801651	138.802	63	431	477	296	319	75	63	152	63	63	63	63	63	216	309	220	63	63	63	63	63	439	63	63
1425	9915677	9.91568	138849792	138.85	63	63	63	63	516	63	63	190	441	63	63	63	63	63	63	63	63	63	63	63	63	63	63	63
1426	776525	0.776525	138916046	138.916	63	63	63	63	63	63	63	63	63	63	2684	2973	63	63	63	63	63	2565	63	63	63	63	63	63
1427	1770723	1.77072	138945908	138.946	63	63	63	105	63	63	63	63	63	63	63	63	63	63	63	79	63	63	210	63	63	63	211	63
1428	2006438	2.00644	138945892	138.946	63	63	63	179	63	107	63	63	63	63	63	63	63	63	63	105	63	302	63	63	63	63	221	63
1429	2433527	2.43353	138945969	138.946	63	63	63	112	63	99	63	63	63	63	63	63	63	63	63	63	63	63	158	63	63	63	156	63
1430	3147927	3.14793	138945892	138.946	63	63	63	63	63	63	63	63	63	63	63	63	63	63	63	136	63	201	164	63	63	63	183	63
1431	4340941	4.34094	138946060	138.946	63	63	63	63	63	63	111	63	63	63	63	63	63	205	63	63	63	179	63	63	63	63	63	63
1432	5062706	5.06271	138946182	138.946	63	63	63	168	63	63	76	63	63	63	63	63	63	252	63	81	63	63	63	63	63	63	63	63
1433	6167392	6.16739	138945923	138.946	63	63	63	63	63	117	63	63	63	63	63	63	63	163	63	63	63	511	229	63	63	63	173	63
1434	6638680	6.63868	138945847	138.946	63	63	63	164	63	239	81	63	63	63	63	63	63	63	63	63	63	413	360	63	63	63	63	63
1435	6890220	6.89022	138989731	138.99	63	1295	1370	2393	2534	63	1878	1942	1598	1892	2201	2010	2755	3053	2835	2772	2825	2103	3140	3800	3962	2439	1691	1284
1436	9099359	9.09936	138991241	138.991	647	946	979	698	731	689	319	63	459	509	63	63	1437	978	1354	796	63	63	344	63	779	924	355	63
1437	5401437	5.40144	139024124	139.024	63	567	63	506	63	493	524	445	63	63	63	63	63	63	63	63	1218	63	63	63	63	1647	63	1308
1438	7831807	7.83181	139041000	139.041	491	63	63	63	63	63	680	370	391	525	1177	63	886	63	670	710	63	63	548	63	63	686	63	63
1439	10107055	10.1071	139040924	139.041	223	239	63	325	393	63	399	439	344	63	63	63	63	605	526	617	563	63	506	63	668	582	601	63
1440	5784393	5.78439	139055725	139.056	144	107	63	63	66	201	238	63	63	160	63	63	63	63	63	63	63	63	63	63	362	63	69	63
1441	6907535	6.90754	139056015	139.056	20002	19011	20347	29384	31981	29854	25567	26118	27604	25481	23629	27729	40714	41797	42593	34294	36214	27954	42067	45055	46808	32011	20729	18332
1442	7367787	7.36779	139055771	139.056	112	96	63	63	171	63	143	63	63	63	63	63	63	63	63	63	63	63	63	63	234	63	96	63
1443	6417743	6.41774	139077454	139.077	63	63	63	63	195	63	63	63	63	63	63	122	63	63	63	63	63	63	63	63	258	63	63	63
1444	6704968	6.70497	139077286	139.077	63	63	63	63	281	63	63	63	63	63	63	96	63	63	63	63	63	63	63	63	286	63	63	63
1445	6903255	6.90325	139105774	139.106	16320	14547	16639	23748	24685	22764	20471	19693	19998	63	20859	23428	29421	34131	33814	63	32199	23523	36487	33280	38213	23720	15321	14424
1446	5858038	5.85804	139113953	139.114	549	734	701	1174	977	1057	1152	63	63	63	1677	63	63	1076	63	1367	63	2861	63	63	63	1705	63	2105
1447	9094255	9.09426	139181320	139.181	563	687	597	403	451	390	63	63	63	158	63	63	893	585	975	63	63	63	63	63	529	708	63	218
1448	6903255	6.90325	139482788	139.483	17133	15029	17021	24768	25772	23084	21771	20560	20803	20482	22539	25152	30339	36164	35788	63	33733	24900	37755	35734	41061	25072	16439	15506
1449	6911832	6.91183	139861221	139.861	7021	6510	6882	10241	9878	9304	8400	8974	8711	7599	7933	9015	13162	13214	13583	10145	11969	8867	63	13297	14081	9807	5935	6443
1450	11434486	11.4345	139930313	139.93	63	63	63	63	63	63	63	63	63	63	131	172	81	63	63	63	63	146	63	63	63	63	63	63
1451	11791195	11.7912	139930298	139.93	63	63	63	63	63	63	63	63	63	63	63	154	63	63	63	63	63	63	63	63	63	63	63	66
1452	12100503	12.1005	139930389	139.93	73	63	63	63	63	63	65	63	63	63	63	63	63	63	63	67	63	146	63	63	63	63	63	63
1453	5725522	5.72552	140011337	140.011	63	63	63	63	63	63	1620	63	490	63	63	172	63	63	63	63	63	63	63	63	63	63	63	63
1454	842810	0.84281	140037476	140.037	63	63	63	63	63	63	63	217	63	63	63	341	913	63	63	63	63	63	63	63	63	63	63	63
1455	1071100	1.0711	140036606	140.037	63	63	68	63	63	63	63	428	63	63	1018	1076	63	63	63	63	63	979	63	63	63	63	63	63
1456	1461422	1.46142	140036346	140.036	63	63	63	225	63	63	115	63	63	63	63	63	63	63	63	63	63	1536	63	63	63	63	63	168
1457	2897487	2.89749	140036270	140.036	63	63	63	63	63	92	94	70	63	63	170	63	63	63	63	63	63	63	63	63	63	63	298	63
1458	3391022	3.39102	140036316	140.036	63	63	71	63	157	63	88	63	63	63	63	63	63	63	144	63	63	63	63	63	63	63	159	161
1459	3825420	3.82542	140036392	140.036	63	63	63	118	63	106	63	63	63	63	345	245	63	243	163	63	63	63	63	63	63	63	63	142
1460	4664979	4.66498	140036392	140.036	63	63	63	164	151	63	63	93	63	63	63	195	63	63	158	63	63	63	63	63	63	63	63	63
1461	5975873	5.97587	140036377	140.036	63	63	63	136	63	63	63	63	63	63	150	63	63	63	63	63	63	63	63	63	63	63	188	63
1462	6623955	6.62395	140036423	140.036	63	63	88	63	63	63	63	63	63	63	222	63	63	63	63	63	63	63	63	63	63	63	63	382
1463	7338437	7.33844	140036301	140.036	63	63	63	198	63	143	63	95	63	63	296	63	63	63	200	63	63	63	63	63	63	63	63	63
1464	8069603	8.0696	140036301	140.036	63	63	63	63	63	63	82	107	63	63	312	63	63	63	208	63	63	231	63	63	63	63	63	63
1465	8499663	8.49966	140036377	140.036	63	63	63	133	63	63	63	63	63	63	63	303	63	63	63	63	63	273	63	63	63	63	265	63
1466	8919458	8.91946	140036072	140.036	63	63	63	63	63	63	63	104	63	63	63	63	63	63	63	63	63	231	63	63	63	63	63	245
1467	9376012	9.37601	140036285	140.036	63	63	63	119	63	63	63	94	63	63	271	63	63	63	63	63	63	296	63	63	63	63	298	63
1468	9794831	9.79483	140036224	140.036	63	63	63	63	63	168	63	63	63	63	200	63	63	63	63	63	63	436	63	63	63	63	63	63
1469	6911832	6.91183	140059387	140.059	2070	2239	2422	63	3969	3262	2605	2997	2631	2624	2679	3369	5371	4552	4967	3311	3923	2942	3799	5667	5290	3302	2444	63
1470	4223107	4.22311	140072876	140.073	63	63	63	63	63	63	63	63	63	122	488	63	63	63	63	63	63	63	63	64	63	63	63	63
1471	5055310	5.05531	140072830	140.073	63	63	63	63	63	63	1803	1154	1043	63	13362	13707	63	63	63	63	63	63	63	63	63	63	63	63
1472	5835985	5.83598	140117432	140.117	63	63	63	63	63	63	63	63	63	63	68	63	63	63	63	63	197	302	63	63	63	63	63	63
1473	6876942	6.87694	140241241	140.241	1388	1318	1803	1243	1963	2345	63	1795	1579	1577	1784	1452	2308	3111	2040	3015	2851	1950	2529	3825	4765	1236	1604	523
1474	9473675	9.47368	140443542	140.444	244	302	299	156	256	103	63	63	173	238	63	63	443	712	63	470	63	63	63	63	234	63	407	254
1475	6894572	6.89457	140623093	140.623	583	642	63	63	63	63	63	839	63	714	63	1053	63	63	1143	63	63	63	1538	63	1613	863	581	732
1476	842810	0.84281	140918961	140.919	63	63	1269	2895	2940	63	63	1141	63	63	63	63	9390	63	63	63	63	63	63	2013	1962	63	63	63
1477	202132	0.202132	140942047	140.942	63	63	63	63	63	63	63	63	63	63	63	63	63	63	109	63	63	224	63	211	165	63	63	63
1478	2205327	2.20533	140941513	140.942	63	63	63	63	63	63	63	63	63	63	63	63	63	78	63	63	63	63	63	102	63	63	63	121
1479	3184745	3.18474	140941574	140.942	63	63	63	63	63	63	63	63	63	63	63	63	63	71	92	63	63	211	63	91	75	63	63	63
1480	3427747	3.42775	140941925	140.942	63	63	63	63	63	63	63	63	63	63	63	63	63	82	63	63	63	63	63	82	102	63	63	111
1481	3714958	3.71496	140941513	140.942	63	63	63	63	63	63	63	63	63	63	63	63	63	71	63	63	63	63	63	63	125	63	144	63
1482	4348303	4.3483	140941467	140.941	63	63	63	63	63	63	63	63	63	63	672	834	63	109	63	119	63	63	63	63	102	63	159	63
1483	4819635	4.81963	140941696	140.942	63	63	63	92	63	63	63	63	63	63	63	63	63	87	63	63	63	159	63	153	147	63	139	114
1484	5939048	5.93905	140941666	140.942	77	63	90	63	63	63	63	63	63	63	63	63	63	63	63	63	63	198	63	63	256	63	154	192
1485	6285190	6.28519	140941803	140.942	63	83	63	63	63	63	63	63	63	63	219	63	63	236	126	63	63	63	63	63	63	63	63	63
1486	6594493	6.59449	140941650	140.942	63	63	63	179	63	63	63	63	63	63	63	63	63	63	201	63	63	63	63	168	282	63	270	63
1487	7403025	7.40303	140941544	140.942	63	118	63	96	63	63	63	63	63	63	63	288	63	63	63	63	63	63	63	217	63	63	173	63
1488	7599411	7.59941	140941544	140.942	63	63	78	99	63	63	63	63	63	63	63	63	63	198	63	63	63	218	63	63	63	63	63	204
1489	7922373	7.92237	140941452	140.941	63	78	63	63	63	63	63	63	63	63	63	63	63	104	63	63	63	63	63	63	106	63	141	63
1490	8165512	8.16551	140941406	140.941	63	63	63	107	63	63	63	63	63	63	63	63	63	113	63	63	63	63	63	108	71	63	63	126
1491	246277	0.246277	140961960	140.962	63	63	63	63	63	63	63	63	63	63	63	63	63	63	63	194	63	546	162	63	63	63	63	63
1492	2301012	2.30101	140961624	140.962	84	63	63	63	63	63	63	63	63	63	63	63	63	63	63	82	63	63	63	63	63	93	63	63
1493	4775448	4.77545	140961578	140.962	63	63	63	63	63	63	63	63	63	63	63	63	63	63	63	110	63	63	123	63	63	137	63	216
1494	6123163	6.12316	140961624	140.962	63	63	63	63	63	63	63	63	63	155	63	63	63	63	136	111	63	475	63	63	63	63	63	63
1495	6579765	6.57977	140961746	140.962	172	63	63	63	63	63	63	63	63	63	63	63	63	63	179	63	63	63	63	191	63	63	63	63
1496	850263	0.850263	140997131	140.997	38419	19536	17314	20369	14301	29657	44043	7192	5540	26643	2289	63	31706	71624	31862	40430	54082	2037	39627	21009	27952	47572	16538	18623
1497	1476143	1.47614	140997055	140.997	170	63	199	196	63	63	314	63	63	309	63	63	63	737	63	63	459	63	369	63	247	630	228	121
1498	1711858	1.71186	140997070	140.997	63	63	63	63	63	63	118	63	63	100	63	63	63	236	63	142	63	63	63	63	63	63	63	63
1499	710248	0.710248	141020676	141.021	63	63	63	63	63	63	63	63	63	63	2193	63	63	63	63	63	63	2825	63	63	63	63	63	63
1500	6793376	6.79338	141020432	141.02	63	476	867	63	1175	1095	63	63	63	881	63	2007	1981	63	63	63	63	63	63	1651	63	63	63	63
1501	8016011	8.01601	141019623	141.02	63	846	738	63	63	63	1122	1059	1002	1273	63	63	63	1023	1798	1902	1549	63	63	63	63	1282	63	63
1502	6911832	6.91183	141035385	141.035	4702	4195	4571	6620	7483	6063	4772	6299	6301	6026	5451	6342	9279	63	9281	7676	8366	6663	9656	10697	9806	63	4834	4543
1503	6233630	6.23363	141046890	141.047	63	63	63	63	63	63	949	1449	1394	2254	63	656	63	63	63	5399	5008	63	3659	3816	3619	5744	6124	5882
1504	680917	0.680917	141056839	141.057	63	63	63	63	63	63	63	63	63	63	63	63	223	63	63	63	63	63	125	63	63	63	63	63
1505	1439322	1.43932	141056793	141.057	63	63	79	63	63	63	63	63	69	94	63	355	164	63	63	63	63	1783	250	100	63	63	63	63
1506	2153715	2.15372	141056808	141.057	63	63	63	63	98	63	63	63	89	111	258	63	156	209	63	63	63	63	63	63	63	63	63	63
1507	2860665	2.86067	141056747	141.057	63	63	63	63	63	63	63	63	77	63	343	262	154	63	63	63	63	63	112	63	63	63	248	63
1508	3449828	3.44983	141056595	141.057	63	63	63	63	63	63	63	63	63	70	222	402	63	160	63	63	63	63	63	86	63	63	63	63
1509	4355669	4.35567	141056763	141.057	63	63	63	63	103	63	63	63	63	177	63	224	63	63	63	63	63	63	63	63	63	63	63	63
1510	4878592	4.87859	141056885	141.057	63	63	63	63	63	63	63	63	63	74	63	63	63	63	63	63	63	63	179	63	63	63	63	63
1511	5813852	5.81385	141056854	141.057	63	63	63	63	63	63	63	63	64	101	63	341	63	63	152	63	63	63	63	63	63	63	63	63
1512	6351503	6.3515	141056778	141.057	63	63	130	63	137	175	63	63	110	165	274	315	310	163	161	63	63	325	352	63	63	63	63	63
1513	6535617	6.53562	141056564	141.057	63	63	63	63	63	63	63	63	63	63	63	63	344	63	270	63	63	63	63	63	63	63	63	63
1514	6749148	6.74915	141056824	141.057	63	63	63	63	190	63	63	63	63	63	274	63	63	192	63	63	63	63	63	63	63	63	63	63
1515	7473758	7.47376	141056671	141.057	63	63	63	63	115	109	63	63	63	90	63	335	63	216	211	63	63	63	63	63	63	63	63	63
1516	7673385	7.67338	141056671	141.057	63	63	63	63	169	63	63	63	63	63	63	63	63	63	63	63	63	63	239	63	63	63	63	63
1517	8275117	8.27512	141056671	141.057	63	63	82	63	63	63	63	116	63	149	255	294	63	63	63	63	63	63	137	63	63	63	305	63
1518	8678534	8.67853	141056335	141.056	63	63	63	63	63	63	63	63	63	104	63	242	63	63	63	63	63	63	63	63	63	63	63	63
1519	8956157	8.95616	141056412	141.056	63	63	63	63	121	144	63	162	63	159	63	288	174	180	63	63	110	63	118	164	63	63	63	63
1520	9335985	9.33599	141056747	141.057	63	63	63	63	156	97	63	63	178	76	63	63	120	183	201	63	63	63	125	63	63	63	63	63
1521	9788360	9.78836	141056519	141.057	63	63	63	63	146	63	63	63	63	63	307	63	164	63	63	63	70	63	63	157	63	63	63	63
1522	10136217	10.1362	141056534	141.057	63	63	63	63	63	63	63	63	63	81	63	63	63	63	210	63	63	63	63	63	63	63	63	63
1523	10752903	10.7529	141056564	141.057	63	63	63	63	63	63	63	63	63	74	63	172	63	63	63	63	63	63	63	63	63	63	63	63
1524	10877145	10.8771	141056351	141.056	63	63	63	63	63	63	63	63	63	63	63	63	63	63	63	63	119	63	139	64	63	63	63	63
1525	5799165	5.79917	141071335	141.071	63	63	63	63	92	63	63	63	63	63	63	63	63	63	166	63	63	63	63	133	63	63	63	63
1526	7430268	7.43027	141129486	141.129	63	397	317	365	196	293	479	66	177	403	601	63	648	63	457	724	63	1123	63	82	63	824	63	494
1527	8127292	8.12729	141129425	141.129	63	63	109	221	128	120	684	555	445	192	63	63	63	63	63	63	63	63	63	63	63	63	63	68
1528	8009368	8.00937	141129608	141.13	63	63	63	63	63	63	348	264	171	63	63	63	63	63	97	81	63	91	63	63	63	63	63	63
1529	6881442	6.88144	141159454	141.159	1082	1053	1029	1097	63	1741	1166	1085	63	1105	1531	63	1598	2734	63	2040	2291	1650	2233	2518	3462	63	1542	63
1530	6946748	6.94675	141159592	141.16	63	63	63	63	63	814	63	63	63	63	63	63	63	1364	63	63	63	63	63	63	63	63	63	63
1531	6890220	6.89022	141382935	141.383	1204	63	789	1351	1625	1506	63	63	63	941	1375	1099	1696	2095	1428	1658	2226	1546	2062	2200	3176	63	996	63
1532	6911832	6.91183	141545212	141.545	1015	562	935	1564	63	2012	1221	63	1756	1036	848	1027	2863	3419	969	1882	1512	1328	2091	2209	1641	1449	722	63
1533	6876942	6.87694	141583511	141.584	596	501	562	63	63	1112	63	545	63	63	936	706	63	1096	63	63	804	63	63	1380	2203	866	626	63
1534	10532647	10.5326	141744888	141.745	677	335	386	63	63	63	63	63	63	63	63	63	63	63	63	63	63	63	63	63	63	63	63	63
1535	9861838	9.86184	141763947	141.764	63	63	63	63	203	411	63	353	586	63	63	63	63	63	63	63	63	63	63	63	63	63	63	63
1536	6885833	6.88583	141769043	141.769	63	63	542	63	677	749	63	63	63	63	914	63	63	1096	63	63	63	63	63	1766	2145	63	63	63
1537	10503008	10.503	141777054	141.777	105	193	184	63	63	63	63	63	63	63	63	63	63	63	63	63	63	63	63	63	63	63	63	63
1538	10508061	10.5081	141850586	141.851	565	573	699	63	63	63	63	63	63	63	63	63	63	63	63	63	63	63	63	63	63	63	63	63
1539	10508061	10.5081	141903488	141.903	781	1003	964	63	63	63	63	63	63	63	63	63	63	63	63	63	63	63	63	63	63	63	63	63
1540	11039026	11.039	141924576	141.925	390	575	262	63	63	63	63	63	63	63	63	63	480	63	63	63	63	63	63	63	63	192	63	63
1541	11275949	11.2759	141924515	141.925	862	1187	884	63	63	63	63	63	63	63	63	63	63	63	63	63	63	63	63	63	63	63	63	63
1542	12144736	12.1447	141924744	141.925	63	63	63	63	63	63	243	63	63	63	63	63	63	63	63	632	63	63	63	63	63	470	63	63
1543	13293550	13.2935	141924850	141.925	2320	2416	2156	3696	3604	3655	2705	2624	2414	3518	6999	7407	4831	5197	4095	3655	3866	7946	4725	5267	63	3233	5902	5692
1544	6907535	6.90754	141931976	141.932	1661	1510	2094	2436	2699	2928	2406	2357	2574	63	2182	2517	4390	4411	3965	2929	3834	63	4564	63	63	3205	1517	1698
1545	10508061	10.5081	141956650	141.957	806	1011	1043	63	63	63	63	63	63	63	63	63	63	63	63	63	63	63	63	63	63	63	63	63
1546	10508061	10.5081	142009735	142.01	681	821	841	63	63	63	63	63	63	63	63	63	63	63	63	63	63	63	63	63	63	63	63	63
1547	6808072	6.80807	142052353	142.052	63	873	912	1304	1290	1098	63	876	63	63	63	2089	63	63	63	63	63	63	63	63	63	1131	63	63
1548	7766533	7.76653	142051910	142.052	942	831	827	63	1431	63	1107	928	888	1294	63	63	63	2095	63	1393	1567	63	2129	2300	2251	1409	2424	63
1549	8242818	8.24282	142051880	142.052	63	463	432	63	1407	63	63	63	63	1011	63	63	63	63	63	935	63	63	63	63	63	732	63	63
1550	8242818	8.24282	142051849	142.052	902	812	718	63	63	63	805	779	734	63	63	63	63	1927	63	63	1131	63	2110	2042	63	956	2350	63
1551	8703038	8.70304	142051804	142.052	670	887	770	63	63	63	990	63	821	1296	63	63	63	2289	63	1493	63	63	1968	2169	2066	1299	2071	63
1552	6086345	6.08634	142067307	142.067	63	63	63	63	121	63	63	63	63	63	63	63	63	63	63	331	95	63	63	63	63	63	365	406
1553	6292552	6.29255	142067337	142.067	63	63	63	191	63	63	63	63	63	63	63	63	63	63	63	724	63	117	63	63	63	63	1411	1301
1554	1778088	1.77809	142088272	142.088	63	63	63	63	163	69	63	1238	63	3177	9374	9660	761	63	2461	63	63	63	63	63	2197	63	63	63
1555	2330423	2.33042	142088425	142.088	63	63	63	221	63	90	63	97	63	179	63	63	63	63	63	63	63	63	2139	63	147	63	63	63
1556	2440892	2.44089	142088364	142.088	63	63	63	63	263	253	63	1705	1510	4471	4954	5228	1129	63	3212	63	3462	63	2977	63	2978	3263	5120	5502
1557	2941680	2.94168	142088333	142.088	63	63	63	63	63	63	63	88	63	220	63	63	63	63	149	63	63	63	102	63	208	63	63	63
1558	3494023	3.49402	142088303	142.088	63	63	63	63	63	63	63	63	63	152	63	63	63	63	63	63	63	63	63	63	91	63	63	63
1559	4900658	4.90066	142088303	142.088	63	63	63	191	139	126	63	63	63	63	63	63	63	63	63	63	63	63	72	63	63	63	63	63
1560	6907535	6.90754	142118591	142.119	63	63	668	63	772	63	63	63	63	63	63	63	63	63	63	63	63	63	917	63	63	63	63	63
1561	6929130	6.92913	142157379	142.157	63	63	505	63	63	607	63	63	736	63	63	63	63	63	901	63	63	63	63	63	63	63	63	63
1562	10537539	10.5375	142221298	142.221	272	282	210	63	63	63	63	63	63	63	63	63	63	63	63	63	63	63	63	63	63	63	63	63
1563	6872283	6.87228	142320724	142.321	400	497	913	63	934	814	63	63	1412	1022	63	63	63	1125	63	1428	1111	63	63	2013	2323	63	673	392
1564	6924783	6.92478	142360336	142.36	63	486	1075	855	63	1451	1169	687	1467	909	63	729	836	2421	63	63	1301	927	1974	63	1689	1374	812	63
1565	10547325	10.5473	142435318	142.435	162	151	122	63	63	63	63	63	63	63	63	63	63	63	63	63	63	63	63	63	63	63	63	63
1566	6881442	6.88144	142546844	142.547	930	824	1001	63	63	1460	63	63	999	1051	1111	63	1764	1934	1773	1665	1918	1321	1993	2511	2967	63	750	487
1567	6933465	6.93346	142710709	142.711	1200	1052	1008	1668	2021	1552	1594	1113	63	1539	1899	1905	2193	3109	2519	2214	1656	1774	2998	2262	3560	1818	1413	1125
1568	6916155	6.91615	142937836	142.938	63	63	63	63	63	63	63	63	63	63	63	63	63	63	63	63	751	63	63	63	1415	665	63	63
1569	1969603	1.9696	142948105	142.948	63	63	87	63	63	63	63	63	63	63	63	63	280	158	63	63	63	63	63	63	63	63	63	63
1570	2249415	2.24941	142947495	142.947	63	63	107	198	63	63	63	63	63	63	63	262	251	160	63	63	63	63	63	63	63	63	63	442
1571	2890180	2.89018	142947525	142.948	63	63	63	184	63	63	63	63	63	63	63	63	259	63	63	63	63	63	63	63	63	63	63	152
1572	3332043	3.33204	142947449	142.947	63	63	63	147	63	63	63	63	63	63	63	239	63	63	63	63	63	63	63	63	63	63	63	340
1573	1041645	1.04164	142967468	142.967	1267	1175	63	63	63	63	63	63	63	63	63	63	63	225	63	63	63	63	63	153	63	63	63	63
1574	3273080	3.27308	142967377	142.967	63	63	63	63	63	63	63	63	63	63	63	63	63	163	63	63	63	240	63	157	63	63	63	63
1575	11203816	11.2038	142979767	142.98	63	63	63	151	63	63	86	63	63	63	63	63	63	63	63	63	192	153	63	206	63	63	63	237
1576	6771243	6.77124	143035965	143.036	63	63	942	2210	63	773	448	476	490	63	63	63	1083	63	1761	63	1639	63	63	63	63	1516	63	63
1577	6876942	6.87694	143051132	143.051	63	63	63	63	63	63	63	63	63	896	63	63	1230	1425	63	63	63	63	63	63	63	1045	63	63
1578	8216888	8.21689	143051239	143.051	1575	63	63	63	63	2044	1110	950	1119	1697	4010	2302	3291	2740	1262	2821	1532	63	1941	63	63	2080	63	2759
1579	6719740	6.71974	143072388	143.072	63	63	447	63	63	63	386	63	63	63	63	63	63	63	924	63	548	63	63	937	63	63	63	342
1580	7250098	7.2501	143072342	143.072	321	251	518	63	63	63	373	386	63	420	63	63	650	63	660	637	63	63	63	415	63	63	63	63
1581	8114846	8.11485	143072281	143.072	63	63	63	63	63	63	63	63	63	539	63	63	63	63	701	63	63	63	63	635	63	63	63	642
1582	10319304	10.3193	143072281	143.072	63	63	63	63	63	63	63	63	63	272	63	63	63	63	63	63	63	63	63	540	63	63	63	463
1583	2440892	2.44089	143091675	143.092	63	63	63	63	63	63	63	77	63	63	63	63	63	63	163	63	248	63	191	63	63	132	236	340
1584	6336733	6.33673	143108734	143.109	63	63	63	63	63	63	63	63	63	340	63	63	63	63	63	365	63	63	129	63	63	63	63	223
1585	7444375	7.44437	143108673	143.109	63	63	86	63	63	63	63	63	63	240	63	63	63	63	63	63	63	63	63	63	63	63	63	63
1586	8056561	8.05656	143108765	143.109	63	63	63	63	63	63	63	63	63	117	63	63	63	63	63	70	63	63	63	63	63	63	63	137
1587	3899165	3.89916	143120102	143.12	63	63	63	63	63	63	63	63	63	63	1419	166	63	63	63	63	63	63	63	63	63	63	63	63
1588	6894572	6.89457	143142258	143.142	63	412	63	630	63	779	63	63	622	63	710	63	632	1668	63	63	63	63	890	63	872	63	636	63
1589	6885833	6.88583	143883224	143.883	63	63	494	63	475	427	63	63	63	63	63	63	63	63	63	63	63	63	63	835	1736	63	322	63
1590	614500	0.6145	143891266	143.891	63	185	161	328	63	63	63	63	180	269	540	63	63	63	274	250	281	882	63	63	390	63	367	447
1591	1623433	1.62343	143891068	143.891	63	63	67	63	63	63	63	63	67	63	63	63	63	185	63	103	63	63	63	63	63	63	63	126
1592	1940107	1.94011	143891144	143.891	63	82	63	95	63	63	63	82	63	96	63	63	63	63	63	125	174	63	63	195	63	63	63	83
1593	2669230	2.66923	143891403	143.891	63	63	63	147	63	63	63	63	78	63	63	134	63	63	63	63	63	63	63	63	63	63	63	63
1594	430392	0.430392	143936981	143.937	63	63	63	63	63	263	230	63	63	63	428	63	63	63	63	63	63	63	63	63	364	63	63	63
1595	2131593	2.13159	143936432	143.936	63	63	63	63	63	63	63	63	63	63	63	63	63	69	63	63	63	63	63	88	73	63	63	63
1596	5195228	5.19523	144046646	144.047	4674	4081	3201	32975	32978	30897	24779	28088	27283	64907	26698	28327	63	63	63	220417	158443	88671	108082	114300	111219	47419	232433	216231
1597	6785975	6.78597	144046417	144.046	63	995	63	63	63	63	63	1126	63	63	63	63	1590	63	63	1375	63	63	63	63	63	63	63	63
1598	1071100	1.0711	144068024	144.068	63	63	63	63	63	63	63	63	63	63	91793	75852	63	63	63	5521	7358	63	8874	8936	8927	7393	63	63
1599	6778705	6.77871	144067612	144.068	1643	63	1330	2262	2145	63	63	1429	63	63	63	63	3528	3678	2699	63	2684	63	1905	63	63	2368	4285	63
1600	7047628	7.04763	144067307	144.067	1305	1223	63	1880	63	63	63	63	63	63	63	63	1993	998	63	2002	2256	63	63	63	63	63	2991	63
1601	7191400	7.1914	144067551	144.068	63	1593	1112	2130	63	1678	1423	1361	1322	1959	63	63	2420	3035	2210	63	2695	63	63	63	63	2039	3950	3634
1602	7430268	7.43027	144067596	144.068	1493	1450	1320	2292	2066	2114	1340	63	776	2016	63	63	2986	3404	2528	63	2357	63	3582	3898	3692	2024	3935	3484
1603	7788627	7.78863	144067581	144.068	1561	63	1454	63	2375	63	1672	1503	1474	63	63	63	3209	3701	2726	2613	2923	63	3609	3849	3821	2314	4111	3836
1604	8009368	8.00937	144067551	144.068	63	63	63	63	63	63	63	63	63	63	63	63	63	1264	63	63	63	63	1901	2709	2175	63	2086	2699
1605	8853637	8.85364	144067551	144.068	919	63	63	1978	2181	940	63	63	63	63	4521	4843	1598	3433	63	63	2722	63	3465	2853	3491	63	3935	2987
1606	8866732	8.86673	144067520	144.068	63	63	1426	63	980	63	63	1587	1506	2072	63	63	3219	63	2698	2660	782	63	63	3756	63	2259	63	63
1607	6907535	6.90754	144279556	144.28	2835	2562	2977	4066	63	4154	63	3430	3879	3073	3395	3897	5349	5658	5902	4450	5101	3714	6174	5287	6365	4417	2300	2604
1608	9094255	9.09426	144483963	144.484	63	212	258	63	63	63	63	63	63	63	63	63	251	63	63	63	63	63	63	63	63	63	63	63
1609	6903255	6.90325	144677795	144.678	4258	3959	4714	6653	7110	6647	5761	63	6216	5420	5613	6693	8625	9399	10126	63	8860	6566	10684	9483	11491	6832	3975	3989
1610	10844955	10.845	144817215	144.817	93	182	106	63	63	63	63	63	63	63	63	63	63	63	63	63	63	63	63	63	63	63	63	63
1611	11110996	11.111	144819199	144.819	267	397	546	63	63	63	63	63	63	63	63	63	63	63	63	63	63	63	63	63	63	63	63	63
1612	415665	0.415665	144924896	144.925	6037	6322	6097	10634	10101	9495	7464	7317	6434	9255	16832	14319	11441	11691	10089	9506	10379	21837	9875	12457	12887	8441	15830	13780
1613	1247857	1.24786	144924698	144.925	63	63	63	63	63	63	63	63	623	63	63	63	63	63	63	63	63	63	63	63	1565	63	2042	63
1614	5806487	5.80649	144924637	144.925	63	63	1522	2665	1286	1078	63	1023	1750	63	63	63	1449	63	63	1549	63	63	1167	63	63	63	63	63
1615	6403015	6.40301	144924606	144.925	63	63	985	2120	63	63	63	63	935	63	63	63	63	63	63	63	63	63	63	63	4802	63	63	63
1616	6793376	6.79338	144924484	144.924	1786	1638	1428	1573	2228	2832	931	1501	1451	63	3285	63	3433	3754	63	1306	2858	63	2070	2673	4444	2049	63	63
1617	6962312	6.96231	144924377	144.924	63	63	63	465	63	1084	63	63	663	63	63	63	1453	63	63	63	1606	63	63	63	63	63	63	63
1618	10319304	10.3193	144924347	144.924	63	63	63	63	6396	63	63	63	63	63	63	63	63	63	63	63	63	63	2199	63	63	63	63	63
1619	11169703	11.1697	144924179	144.924	63	63	4855	63	63	63	63	63	63	63	63	63	63	63	63	63	63	63	63	63	20334	63	63	63
1620	11283178	11.2832	144924301	144.924	63	10063	63	63	20982	63	63	63	63	63	63	63	63	63	63	63	63	63	17810	63	26126	63	63	63
1621	11571887	11.5719	144924332	144.924	63	63	16403	63	25220	63	63	17743	63	63	63	63	63	63	63	63	24915	63	63	63	32071	22028	63	63
1622	11857491	11.8575	144924454	144.924	63	63	21901	63	37503	63	63	25731	63	63	72806	63	63	63	63	63	33235	63	63	63	45900	29355	63	63
1623	12343532	12.3435	144924393	144.924	63	29941	29439	47034	47130	46317	63	34296	32610	63	72693	63	53343	63	63	63	46471	72993	54791	67812	58723	37769	70862	74601
1624	12733902	12.7339	144924377	144.924	63	32005	30351	53486	52906	43720	63	63	32335	63	63	63	57199	63	63	63	47276	73149	63752	61111	62583	39460	77535	72677
1625	13109437	13.1094	144924393	144.924	63	63	63	63	63	63	63	63	63	63	81779	63	63	63	63	63	63	82235	63	63	64873	44288	63	63
1626	13241997	13.242	144924438	144.924	37089	40550	40812	61442	55647	55665	48031	45543	44823	64647	101972	103392	68997	81533	67059	62754	62206	114279	71521	77712	79889	54526	93855	81678
1627	6623955	6.62395	144962814	144.963	222	167	145	267	239	252	205	156	63	63	63	63	63	63	63	444	63	63	335	63	408	63	700	535
1628	10872662	10.8727	144977768	144.978	559	725	868	63	63	63	63	63	63	63	63	63	63	63	63	63	63	63	63	63	63	63	63	63
1629	11152205	11.1522	144976395	144.976	1116	1224	1241	63	63	63	63	63	63	63	63	63	63	63	63	63	63	63	63	63	63	63	63	63
1630	10480927	10.4809	144992569	144.993	63	63	63	63	63	63	63	63	63	63	63	63	63	63	63	63	142	63	63	97	63	63	63	116
1631	10705740	10.7057	144992630	144.993	63	63	63	63	63	124	63	63	63	63	63	63	63	63	63	103	63	63	63	63	63	63	238	63
1632	11039026	11.039	144992569	144.993	63	63	63	63	63	130	63	63	63	63	63	63	63	63	63	177	155	63	279	162	193	63	63	214
1633	11776506	11.7765	144992523	144.993	63	63	63	63	63	292	63	63	215	63	63	63	63	63	63	262	164	63	521	240	63	63	581	349
1634	5526633	5.52663	145030685	145.031	63	63	63	63	63	63	963	63	63	63	3066	3463	63	63	63	63	63	63	63	63	63	63	63	63
1635	6916155	6.91615	145030075	145.03	1524	1214	63	2425	1845	1992	1618	1870	665	1923	1688	63	2850	3040	2074	2151	3354	2265	3409	3018	3163	2343	63	63
1636	7695058	7.69506	145030457	145.03	63	63	63	63	63	63	9338	8371	7793	8306	63	63	63	63	63	63	1708	63	63	63	63	527	63	63
1637	7928778	7.92878	145030457	145.03	63	63	63	63	63	63	4621	3897	3771	4670	63	63	63	63	63	63	1299	63	63	63	63	63	63	63
1638	5202593	5.20259	145051178	145.051	63	63	63	63	63	63	63	63	63	4267	63	63	63	63	63	19052	12790	63	63	7090	7416	63	18747	17476
1639	6749148	6.74915	145051682	145.052	1061	1273	1256	597	63	63	1080	1187	63	1660	63	63	2298	893	63	2148	63	63	63	63	63	1925	767	1905
1640	7367787	7.36779	145051651	145.052	761	1121	1055	681	63	63	1053	1176	1120	1510	63	63	63	63	2254	1988	63	63	63	63	63	1718	578	3020
1641	7568097	7.5681	145051682	145.052	63	63	63	63	63	766	1123	1251	63	1448	63	63	652	63	2185	1624	63	63	63	1322	63	1683	63	2773
1642	7908982	7.90898	145051590	145.052	762	1253	977	698	63	788	1051	1222	1170	1669	63	63	561	63	2266	2038	63	63	63	1293	63	1829	581	2909
1643	11056231	11.0562	145051376	145.051	63	818	567	63	63	63	63	63	63	63	63	63	63	63	63	63	63	63	63	63	63	63	63	63
1644	11305345	11.3053	145051468	145.051	841	720	476	63	63	63	63	63	63	63	63	63	63	63	63	63	63	63	63	63	63	63	63	63
1645	194725	0.194725	145071365	145.071	63	63	63	63	63	63	63	63	63	63	194	63	63	63	63	63	63	63	193	63	206	83	63	63
1646	2183135	2.18314	145070938	145.071	63	63	63	63	63	63	63	63	63	63	63	242	122	63	63	63	117	63	239	63	63	132	63	63
1647	2580827	2.58083	145070877	145.071	63	63	63	63	63	63	63	63	63	63	63	63	63	63	63	63	112	63	187	63	149	63	63	63
1648	2801750	2.80175	145070709	145.071	63	63	63	63	63	63	63	63	63	63	63	148	63	63	63	63	92	63	63	63	63	118	231	63
1649	3169977	3.16998	145071060	145.071	63	63	63	63	63	63	63	63	63	63	63	274	106	63	63	63	63	63	63	63	63	129	63	63
1650	3714958	3.71496	145070847	145.071	63	63	63	63	63	63	63	63	63	63	238	63	156	63	63	63	63	63	63	63	63	63	144	63
1651	3994848	3.99485	145071136	145.071	63	63	63	63	63	63	63	63	63	63	63	186	63	63	63	63	100	63	200	63	269	94	63	63
1652	4804947	4.80495	145071152	145.071	63	63	63	63	63	63	63	63	63	63	63	309	63	63	63	63	63	63	63	63	162	63	273	63
1653	6631321	6.63132	145070129	145.07	63	63	63	63	63	63	63	63	63	63	211	63	158	63	63	63	206	63	63	63	63	130	166	63
1654	7451657	7.45166	145068314	145.068	63	63	63	63	63	63	725	599	627	63	63	63	63	63	63	63	253	63	183	63	167	63	63	63
1655	7612540	7.61254	145070892	145.071	63	63	63	63	63	63	63	63	63	63	285	63	116	63	63	63	145	63	148	63	63	63	63	63
1656	8873553	8.87355	145070969	145.071	63	63	63	63	63	63	63	63	63	63	205	63	128	63	63	63	63	63	63	63	145	63	63	63
1657	6907535	6.90754	145077637	145.078	1951	1786	1777	63	2356	2822	2202	2351	2819	1489	2028	2541	3945	3683	4444	63	3482	2112	3830	3707	3955	2742	1366	1753
1658	5349884	5.34988	145088150	145.088	6555	11650	9396	10574	18032	8844	4912	6939	2694	11762	12100	7168	24510	12017	16439	12620	20736	19337	16467	8539	16630	21911	21835	18171
1659	6749148	6.74915	145088028	145.088	63	63	63	63	587	63	405	63	63	511	63	63	704	777	63	63	684	63	775	63	63	63	63	63
1660	9775440	9.77544	145087845	145.088	63	63	63	63	377	63	63	311	63	368	63	63	63	63	63	63	451	63	63	63	63	63	63	63
1661	6899115	6.89912	145196091	145.196	1872	1437	1996	2984	2780	2562	2379	261	2662	2184	2371	2045	3631	3515	63	2367	3205	2301	63	2864	3964	2968	1483	1294
1662	6872283	6.87228	145236679	145.237	339	63	389	63	603	63	63	63	865	63	63	63	63	851	63	63	63	63	63	63	63	63	63	63
1663	9012691	9.01269	145237625	145.238	272	267	63	63	151	146	63	63	63	63	63	63	486	63	63	63	63	63	63	63	63	63	63	63
1664	9094255	9.09426	145237686	145.238	579	765	795	535	401	418	221	63	398	63	63	63	929	63	1126	782	529	63	291	528	575	750	186	63
1665	9023190	9.02319	145440872	145.441	63	535	63	359	257	259	63	193	63	240	63	63	644	63	783	255	63	63	63	344	63	63	63	63
1666	6951122	6.95112	145458923	145.459	63	63	386	393	63	63	434	63	63	63	63	63	63	63	63	63	516	63	63	797	63	63	63	63
1667	6885833	6.88583	145479294	145.479	63	370	757	63	631	844	63	63	63	63	63	63	1346	63	608	1257	63	63	63	1057	1947	63	63	63
1668	6903255	6.90325	145597931	145.598	2308	2184	2381	3429	3878	3049	2957	3248	3462	63	63	3133	63	4400	4596	3571	5041	3356	5382	4927	5575	3709	1980	2010
1669	6907535	6.90754	145638855	145.639	3097	2816	3156	4229	4655	4510	3786	63	4453	3463	3700	3708	6501	6401	6631	5245	5931	4085	6656	6554	7071	4734	2432	2607
1670	6890220	6.89022	145861908	145.862	63	63	503	1079	624	502	651	63	617	677	63	63	1083	63	63	845	1368	63	1518	895	63	63	385	63
1671	10979337	10.9793	145924332	145.924	438	550	1240	63	63	63	63	63	63	63	2539	63	63	63	63	63	1036	63	63	63	1515	63	63	63
1672	12306718	12.3067	145924530	145.925	3569	2323	63	63	63	63	63	63	63	889	63	63	63	63	63	63	63	63	63	7263	63	63	63	63
1673	13278830	13.2788	145924530	145.925	4468	4763	63	63	63	63	63	63	63	63	11721	63	63	63	63	63	7170	12985	63	9565	9376	63	63	63
1674	702880	0.70288	145932144	145.932	3241	3511	3703	6194	5816	6131	4724	4471	3953	5303	10911	6447	63	6267	5831	5463	6005	13536	4844	5863	6691	5258	9010	9146
1675	5725522	5.72552	145931961	145.932	389	388	63	63	63	63	63	63	63	63	63	63	63	63	63	63	880	63	63	63	63	63	63	63
1676	6822795	6.8228	145931824	145.932	63	324	63	1145	63	63	705	698	63	841	63	63	63	63	63	63	677	1950	63	1560	1532	63	1739	63
1677	2080070	2.08007	146025787	146.026	63	63	76	63	63	69	73	65	63	63	63	265	63	63	132	63	63	63	63	63	63	63	63	63
1678	2242050	2.24205	146025894	146.026	63	75	63	63	63	79	63	83	63	63	63	63	63	63	63	63	63	63	63	63	63	63	206	285
1679	2787027	2.78703	146025848	146.026	63	63	63	92	63	97	63	63	63	63	63	253	63	63	168	63	63	63	118	63	63	63	417	375
1680	3722317	3.72232	146025818	146.026	63	63	63	119	63	78	81	75	63	93	63	166	63	63	63	63	63	63	162	63	63	63	63	63
1681	4009547	4.00955	146025879	146.026	63	69	63	63	63	141	63	63	63	63	63	210	63	63	63	63	63	63	63	63	63	63	63	63
1682	4679708	4.67971	146026031	146.026	63	63	63	63	63	90	145	63	63	63	63	63	63	63	63	63	63	63	141	63	63	63	63	63
1683	4944833	4.94483	146025894	146.026	63	290	238	219	63	446	304	199	63	412	63	344	514	63	247	385	63	963	258	63	63	424	325	535
1684	6027435	6.02743	146026138	146.026	63	73	63	89	63	63	135	87	63	63	63	63	63	63	137	63	63	63	63	63	63	63	325	506
1685	6329370	6.32937	146025955	146.026	63	63	94	119	63	129	63	63	63	108	63	163	63	63	63	63	63	63	63	63	63	63	481	730
1686	6550313	6.55031	146025772	146.026	63	63	78	63	63	63	63	63	63	74	63	353	63	63	63	63	63	63	287	63	63	63	63	63
1687	7466385	7.46638	146026001	146.026	63	67	73	176	63	63	63	81	63	63	63	63	63	63	63	63	63	63	63	63	63	63	63	63
1688	7709096	7.7091	146025879	146.026	63	63	63	63	63	95	63	63	63	63	63	253	63	63	63	63	63	63	158	63	63	63	154	63
1689	8342508	8.34251	146025604	146.026	63	63	63	63	63	90	63	63	63	63	63	63	63	63	63	201	63	63	63	63	63	63	283	63
1690	9249131	9.24913	146026016	146.026	63	63	68	63	63	73	63	63	63	63	63	63	63	63	63	63	63	63	198	63	63	63	63	63
1691	9827375	9.82737	146025314	146.025	63	63	63	63	63	63	88	80	63	114	63	63	63	63	63	63	63	63	160	63	63	63	255	63
1692	10386474	10.3865	146025681	146.026	63	63	63	127	63	127	63	63	63	87	63	63	63	63	63	63	63	63	63	63	63	63	63	63
1693	10712800	10.7128	146025558	146.026	63	102	63	63	63	92	91	63	63	90	63	63	63	63	63	63	63	63	63	63	63	63	238	216
1694	11056231	11.0562	146025772	146.026	63	63	63	128	63	63	69	63	63	63	63	63	63	63	63	63	63	63	135	63	63	63	63	63
1695	6425148	6.42515	146038269	146.038	63	63	63	63	63	63	2028	698	63	63	63	63	63	63	63	63	63	63	63	63	63	63	63	63
1696	7687875	7.68788	146033707	146.034	63	63	63	63	63	63	957	767	63	766	63	63	63	63	63	63	63	63	63	63	63	63	63	63
1697	7915757	7.91576	146033829	146.034	63	63	63	63	63	63	392	383	63	495	63	63	63	63	63	63	63	63	63	63	63	63	63	63
1698	6174713	6.17471	146040131	146.04	63	63	63	63	63	380	1239	63	63	1160	570	726	63	63	63	63	63	63	63	63	63	63	63	63
1699	6907535	6.90754	146042770	146.043	3965	3405	4170	5419	63	5609	63	5147	5633	4870	4806	4974	7604	7793	8501	6073	7734	5228	8801	7714	8410	6092	3242	3579
1700	10785033	10.785	146046829	146.047	142	139	63	63	63	292	63	152	63	63	63	63	63	63	179	63	63	63	63	63	63	63	63	63
1701	11280768	11.2808	146046799	146.047	63	63	63	63	63	63	63	63	161	63	63	63	302	63	317	63	63	63	63	63	63	63	63	63
1702	4311487	4.31149	146062302	146.062	63	63	63	2407	2512	2534	2267	2160	2161	4299	15226	14836	63	63	63	3545	3643	5941	2564	63	63	2407	3060	2597
1703	5342518	5.34252	146091492	146.091	63	786	704	776	1398	63	63	63	63	63	63	63	1783	868	1277	74	120	63	63	68	63	1636	63	63
1704	6920472	6.92047	146267563	146.268	63	63	63	703	63	63	63	63	63	63	63	63	806	63	63	63	63	63	63	63	905	63	63	63
1705	6924783	6.92478	146448273	146.448	63	786	63	712	830	1031	63	63	63	876	63	63	1942	2325	877	1373	63	63	63	1420	1356	856	63	501
1706	9074205	9.0742	146716736	146.717	63	63	63	150	63	124	63	63	63	63	702	720	63	63	63	63	63	63	63	63	141	63	63	63
1707	6885833	6.88583	146855453	146.855	63	717	722	1154	63	63	63	63	457	458	63	63	63	1072	63	1215	1461	63	63	63	1634	1056	444	63
1708	9017943	9.01794	146856888	146.857	110	63	63	116	63	63	63	63	217	63	351	420	63	63	63	63	63	63	63	63	180	63	63	63
1709	643998	0.643998	146924759	146.925	63	63	1733	63	2430	63	1985	2168	63	2805	3996	5502	3613	3871	63	63	63	6774	3582	63	63	63	63	4562
1710	850263	0.850263	146966431	146.966	68246	98466	45046	367673	371250	342998	228518	323133	321416	612769	4487055	4938993	1349055	405990	557729	288424	432027	3642352	484758	545790	495061	248205	1052715	984965
1711	1115285	1.11529	146967117	146.967	63	63	63	63	63	63	63	63	63	63	63	63	63	63	63	63	63	126474	63	63	63	63	36674	31525
1712	1770723	1.77072	146966949	146.967	63	63	63	63	63	63	63	63	63	63	191100	63	63	63	63	63	63	63	63	63	63	63	8610	63
1713	5622378	5.62238	146966400	146.966	2592	2633	63	63	63	4177	63	63	2952	3806	63	31767	7078	63	4935	63	63	14913	9195	63	8345	3593	63	63
1714	6771243	6.77124	146965240	146.965	3262	2996	2236	4926	63	4228	63	63	63	63	56602	71540	7527	8827	4752	63	4372	48919	63	8605	8139	3494	11030	9550
1715	7228105	7.22811	146966827	146.967	63	63	63	63	63	63	63	63	63	63	27752	40633	4602	63	63	63	63	15072	63	63	63	63	63	63
1716	8899932	8.89993	146966431	146.966	63	3643	63	63	63	4371	63	63	63	63	63	63	4040	63	63	63	63	63	63	63	63	63	2901	63
1717	9308515	9.30851	146966644	146.967	63	3897	63	63	63	63	63	63	63	63	63	23805	5112	63	4007	63	63	21635	63	63	4526	63	5676	63
1718	9800982	9.80098	146966721	146.967	63	63	63	63	63	4872	63	63	63	63	63	63	63	63	63	63	63	13679	63	63	63	63	63	63
1719	10078016	10.078	146966507	146.967	3726	3345	63	5308	63	5109	2942	63	2400	3188	23472	31265	63	7069	63	63	4260	19076	10536	7503	63	3412	63	63
1720	10276180	10.2762	146966629	146.967	63	2712	63	63	63	63	63	63	63	63	23651	31218	7780	63	5576	63	63	21704	63	63	9817	63	10613	63
1721	10440057	10.4401	146966782	146.967	63	2109	63	63	63	63	63	63	63	63	15901	24578	63	63	4216	63	63	63	63	63	7129	63	63	63
1722	10618185	10.6182	146966751	146.967	63	63	63	63	63	63	63	63	63	63	63	15139	5344	63	1674	63	63	63	63	63	3838	63	63	63
1723	11010834	11.0108	146966858	146.967	63	63	63	63	63	63	63	63	63	63	4614	10427	3832	63	63	63	63	5726	63	63	3402	63	63	63
1724	11280768	11.2808	146966995	146.967	63	63	63	63	63	63	63	63	63	63	3552	6792	63	63	63	63	63	4769	63	63	63	63	63	63
1725	11850162	11.8502	146966934	146.967	63	63	63	63	63	63	63	63	63	63	63	12799	63	63	63	63	63	5075	63	63	63	63	63	63
1726	12107910	12.1079	146966934	146.967	63	63	63	63	63	63	63	63	63	63	8775	23253	63	63	63	63	63	2819	63	63	63	63	63	63
1727	13396787	13.3968	146966980	146.967	63	14963	63	63	63	63	63	63	15806	63	63	63	63	63	26091	63	63	53929	63	63	33286	63	63	63
1728	864932	0.864932	146984344	146.984	8761	6913	8783	63	63	63	63	63	63	63	63	63	63	63	63	63	63	63	63	63	63	12937	63	63
1729	7473758	7.47376	146997665	146.998	63	63	231	63	63	63	63	63	63	63	63	63	63	63	63	339	63	63	63	63	63	179	63	63
1730	8985222	8.98522	146997681	146.998	310	63	163	63	63	63	63	340	201	63	63	484	63	63	63	63	63	63	63	63	63	168	63	63
1731	9201982	9.20198	146997604	146.998	63	63	304	63	63	63	63	63	63	63	63	63	63	63	499	129	544	63	63	63	63	224	63	63
1732	9544441	9.54444	146997528	146.998	63	318	502	431	743	571	63	378	461	449	63	63	63	63	857	291	544	63	63	431	490	381	63	63
1733	9882914	9.88291	146997528	146.998	63	440	681	862	392	1210	550	891	1008	783	63	63	1141	63	791	464	945	63	63	764	927	701	63	63
1734	10239795	10.2398	146997574	146.998	63	652	520	63	63	63	63	63	630	63	63	63	63	63	63	63	63	63	63	63	63	63	63	63
1735	10618185	10.6182	146997574	146.998	611	895	923	729	63	945	63	771	977	786	63	1843	1880	63	63	1108	1327	63	63	63	63	1060	63	63
1736	10386474	10.3865	146997589	146.998	599	760	1077	277	63	63	63	127	63	590	63	63	63	63	63	762	326	1233	63	63	1291	788	63	63
1737	11039026	11.039	146997589	146.998	859	290	722	63	63	63	63	63	163	63	63	2462	63	63	63	63	63	63	63	63	63	533	63	63
1738	11357427	11.3574	146997589	146.998	1868	1893	1956	2229	2231	2125	63	1364	63	2310	3837	4501	63	4107	63	63	63	4707	3939	4080	3994	2658	63	3560
1739	11216891	11.2169	146997589	146.998	1260	958	1213	63	63	63	1752	63	1429	63	63	63	2104	63	2240	2669	2389	63	63	63	63	63	63	63
1740	11739683	11.7397	146997620	146.998	1334	1459	63	63	63	1360	1164	826	63	1493	2360	3431	1396	63	1739	63	1371	2269	63	63	63	1672	63	63
1741	12019493	12.0195	146997665	146.998	1075	63	63	63	63	63	63	671	63	786	63	2716	63	63	63	63	814	2643	63	63	2696	1315	63	63
1742	9058980	9.05898	147020386	147.02	63	63	112	63	63	63	63	63	63	63	63	63	63	63	63	63	63	778	63	63	63	63	253	63
1743	1034282	1.03428	147031082	147.031	3429	63	63	63	63	63	63	63	63	1057	201602	203254	63	63	63	63	63	262154	63	63	63	63	63	28176
1744	6793376	6.79338	147030884	147.031	938	63	63	815	1503	767	382	1231	63	1779	63	3676	3342	1565	63	63	953	63	1232	3798	3069	63	63	63
1745	2381973	2.38197	147046341	147.046	63	63	63	63	63	63	87	63	106	63	63	256	63	63	63	126	63	63	63	63	63	63	63	63
1746	4628163	4.62816	147046326	147.046	455	182	63	1063	827	1025	63	63	63	967	3145	3250	63	63	63	1627	1976	3356	1080	63	1081	1161	2114	2000
1747	5423625	5.42363	147046432	147.046	63	63	63	63	63	63	1906	63	736	63	63	247	63	63	63	63	63	63	63	63	63	63	63	63
1748	6218902	6.2189	147046219	147.046	63	63	63	63	63	63	147	63	63	1359	63	63	63	63	63	63	63	63	63	63	199	63	63	63
1749	6601863	6.60186	147046143	147.046	231	493	446	63	63	63	172	63	63	63	63	630	63	63	63	63	63	2106	63	63	63	63	63	63
1750	7593175	7.59317	147046173	147.046	63	135	111	63	63	63	700	63	478	63	63	63	63	63	63	180	63	63	63	63	63	63	63	63
1751	8499663	8.49966	147046082	147.046	63	63	63	63	63	63	63	63	63	63	422	63	63	63	63	63	63	63	164	63	191	63	63	63
1752	8810527	8.81053	147045914	147.046	63	63	123	63	63	63	136	63	63	63	63	414	63	63	63	256	63	63	383	63	138	63	63	63
1753	9608947	9.60895	147045761	147.046	63	63	63	63	63	63	63	63	63	63	63	198	63	63	63	63	293	63	63	63	247	63	308	63
1754	1270000	1.27	147067444	147.067	63	1620	881	63	63	63	2497	1302	63	63	162288	157853	6421	63	63	63	63	51904	63	63	63	63	63	3879
1755	1483508	1.48351	147067413	147.067	2318	63	1407	63	63	2239	63	63	63	4726	63	63	4139	5405	2844	2986	5209	10489	63	63	63	3712	63	842
1756	9847627	9.84763	147067154	147.067	63	63	63	63	63	63	63	63	63	63	63	63	63	419	63	63	63	63	63	63	63	63	63	516
1757	5990600	5.9906	147082809	147.083	63	63	63	89	63	63	63	93	86	63	63	81	81	63	85	155	256	63	63	63	67	174	91	114
1758	6506118	6.50612	147082611	147.083	63	63	63	63	63	63	171	143	63	63	63	63	63	63	63	340	63	63	68	63	63	86	63	63
1759	7389389	7.38939	147082520	147.083	63	63	63	70	63	63	84	63	84	63	63	63	63	63	63	4555	2278	1220	877	962	1085	416	782	808
1760	8465424	8.46542	147082489	147.082	63	63	63	63	63	63	63	63	63	63	63	63	63	63	89	108	63	63	63	63	63	79	81	83
1761	9033684	9.03368	147129684	147.13	77	63	83	63	119	63	187	63	116	148	609	738	63	63	63	63	63	572	63	63	188	63	63	237
1762	9028446	9.02845	147161270	147.161	422	403	379	520	460	472	509	63	497	63	1435	1779	761	547	507	63	132	1536	610	63	633	651	576	568
1763	9054087	9.05409	147216629	147.217	63	63	63	176	63	63	63	63	63	63	469	63	63	63	63	63	63	524	63	63	149	63	63	63
1764	9017943	9.01794	147227570	147.228	172	63	84	63	107	63	148	166	172	125	727	63	239	63	63	63	63	406	162	63	167	63	327	63
1765	9033684	9.03368	147258652	147.259	301	275	63	380	251	312	63	63	63	63	897	1158	421	63	63	63	63	1113	63	63	462	63	63	63
1766	9039028	9.03903	147314713	147.315	696	744	501	1113	946	1065	63	63	403	63	2116	2415	1410	1014	529	336	502	2711	63	1306	1261	733	1130	63
1767	9012691	9.01269	147367508	147.368	282	206	168	291	63	228	470	396	63	63	463	63	296	437	321	158	182	543	429	355	436	63	280	344
1768	6890220	6.89022	147428970	147.429	1520	1359	1525	1748	2237	2063	1308	1583	63	1645	2163	2161	2492	3471	2783	2342	3007	2604	2746	3233	4153	63	1453	1087
1769	6951122	6.95112	147429016	147.429	63	63	63	63	63	63	63	63	63	63	63	63	63	1523	63	63	63	63	63	63	63	63	63	63
1770	9023190	9.02319	147434814	147.435	199	63	63	196	63	183	134	63	63	63	63	1172	253	63	63	63	63	966	63	153	210	185	240	247
1771	9033684	9.03368	147466019	147.466	510	63	63	63	63	63	139	233	94	63	1427	1902	836	370	63	63	63	1819	208	63	384	414	106	63
1772	9033684	9.03368	147522034	147.522	1133	1066	844	1673	1569	1521	706	732	756	730	3453	4105	1997	1836	1012	522	1009	4251	1568	63	1895	1215	1930	2136
1773	9033684	9.03368	147575714	147.576	299	287	195	63	63	245	63	63	63	63	881	1242	429	63	63	63	63	1084	63	63	63	271	63	63
1774	6881442	6.88144	147630493	147.63	477	544	63	63	63	63	63	63	63	63	63	63	801	63	63	648	900	63	63	63	63	703	63	63
1775	9064075	9.06408	147642426	147.642	63	63	63	118	63	183	63	63	63	63	376	291	63	156	63	63	63	315	63	63	63	63	63	63
1776	6876942	6.87694	147655533	147.656	819	575	63	637	1627	1325	562	862	793	63	63	63	63	1407	63	1344	1928	63	63	2367	1862	63	854	535
1777	9033684	9.03368	147673859	147.674	185	63	63	208	63	234	124	124	63	63	988	1368	632	63	63	63	63	1168	63	124	188	268	63	63
1778	9054087	9.05409	147729782	147.73	393	505	374	825	616	719	63	264	237	63	1498	1523	959	746	401	293	63	1702	579	63	703	63	752	872
1779	9017943	9.01794	147828415	147.828	189	63	63	265	257	184	63	63	171	63	892	1210	270	230	63	63	63	804	427	342	63	63	313	63
1780	6907535	6.90754	147839294	147.839	2625	2747	2528	4232	4183	4784	3641	4124	3984	3009	2981	3308	7363	7333	6041	4956	63	3424	6151	5912	6476	4321	2767	63
1781	9023190	9.02319	147881775	147.882	252	210	63	63	154	305	63	172	184	63	790	1003	63	232	63	63	63	999	63	63	63	271	63	63
1782	511495	0.511495	147893860	147.894	63	63	63	63	63	63	63	63	63	63	617	63	63	63	63	63	63	530	63	63	63	63	63	63
1783	511495	0.511495	147893646	147.894	222	63	63	63	63	63	63	259	63	63	63	621	63	63	421	63	63	849	63	63	564	63	63	63
1784	1593982	1.59398	147893326	147.893	160	63	63	63	63	63	63	66	63	63	63	63	63	63	63	105	63	63	63	63	63	63	63	63
1785	1873825	1.87383	147893631	147.894	89	63	63	159	63	63	63	72	63	63	63	63	63	63	63	63	63	63	63	63	63	63	63	63
1786	4878592	4.87859	147893219	147.893	83	63	63	63	63	63	63	78	63	63	192	63	63	63	63	63	63	63	63	63	63	63	63	63
1787	11300337	11.3003	148000916	148.001	63	63	63	63	63	63	63	63	63	74	63	63	63	63	63	63	63	179	63	244	63	63	63	63
1788	11805925	11.8059	148000900	148.001	63	63	63	63	63	63	63	63	63	63	63	63	63	63	63	63	63	63	63	75	63	63	171	76
1789	2323067	2.32307	148034393	148.034	63	63	63	63	63	100	63	63	63	63	63	63	63	63	134	63	63	63	63	63	95	63	63	63
1790	2551373	2.55137	148034576	148.035	63	63	63	63	63	85	63	63	63	63	63	63	63	63	63	63	63	63	63	63	63	129	191	63
1791	2897487	2.89749	148034256	148.034	63	63	63	63	74	120	63	63	84	63	63	63	63	63	63	63	63	63	63	63	91	63	223	275
1792	3737087	3.73709	148034714	148.035	63	63	63	63	63	80	63	63	91	63	63	63	181	63	63	102	63	63	63	63	117	135	63	63
1793	4804947	4.80495	148034393	148.034	63	63	63	63	63	103	63	63	63	63	63	63	63	63	63	151	63	63	63	63	123	63	63	63
1794	4952243	4.95224	148034592	148.035	63	63	63	63	69	63	63	63	63	63	63	63	63	63	136	63	63	63	254	63	63	135	63	63
1795	6270553	6.27055	148034225	148.034	63	63	63	63	63	87	63	63	63	63	63	63	63	63	63	106	63	63	63	63	104	63	63	63
1796	6461987	6.46199	148034119	148.034	63	63	63	63	89	79	63	63	63	63	63	63	63	63	63	63	63	63	63	63	63	63	63	245
1797	7730252	7.73025	148034668	148.035	63	63	63	63	106	63	63	63	63	63	63	63	63	63	63	63	63	63	63	63	63	132	216	63
1798	9544441	9.54444	148033264	148.033	63	63	63	63	96	63	63	63	63	63	63	63	63	63	63	96	63	63	63	63	63	63	161	63
1799	7543571	7.54357	148053986	148.054	676	63	63	63	556	872	774	63	617	1656	1361	63	1726	1534	63	1597	1723	63	1286	860	953	1681	1147	1191
1800	1461422	1.46142	148070801	148.071	126	81	63	104	63	72	157	63	63	360	9986	10465	322	303	63	132	295	63	243	63	63	260	63	63
1801	6911832	6.91183	148066971	148.067	1376	1596	1558	1880	1471	2765	1977	2076	1983	1671	1729	63	4064	4038	3378	2637	63	2050	2923	3773	63	2431	1734	1462
1802	6920472	6.92047	148146240	148.146	63	63	63	63	63	63	63	63	63	63	2050	2048	63	63	63	63	63	2308	63	63	63	63	1649	1353
1803	9039028	9.03903	148145432	148.145	63	63	63	63	63	127	190	63	173	63	318	63	63	63	63	63	63	63	160	63	334	63	96	63
1804	6903255	6.90325	148252701	148.253	12677	11738	13552	19579	20649	18664	16448	63	16051	15238	17120	19343	23796	27387	27688	20071	24838	19168	30598	24497	30707	19678	12675	12616
1805	9125775	9.12578	148300232	148.3	63	233	168	63	146	147	63	63	63	63	271	347	209	63	63	63	63	130	63	63	63	63	63	63
1806	9017943	9.01794	148397568	148.398	63	63	63	63	63	63	63	63	63	63	63	157	63	63	312	63	63	63	63	63	63	63	63	63
1807	6911832	6.91183	148482162	148.482	4942	4666	5413	7476	8254	7235	6299	6951	6425	5430	6077	7203	10157	10234	10505	7618	9507	7201	10672	10574	9620	7859	5045	5466
1808	6903255	6.90325	148667618	148.668	18236	17214	19315	27143	29773	26985	23856	21496	22894	22438	25827	28721	33705	40531	39326	63	37321	28032	44054	35936	49307	27982	18680	17162
1809	11165423	11.1654	148840622	148.841	63	445	607	63	63	63	63	63	63	63	63	63	63	63	63	63	63	63	63	63	63	63	63	63
1810	6903255	6.90325	148897934	148.898	4730	4376	5257	7152	7575	7130	6262	6255	6424	5095	6003	6579	9402	9428	9889	7427	8958	6673	10799	9801	10015	7404	4762	5188
1811	9631857	9.63186	148908768	148.909	365	63	318	63	63	855	63	63	63	410	63	63	747	63	470	63	63	63	63	63	63	719	63	63
1812	651322	0.651322	148920212	148.92	63	63	63	63	63	1184	63	63	63	63	2031	63	1605	63	63	63	1294	2640	1455	63	63	63	63	63
1813	6894572	6.89457	148917252	148.917	3363	3070	3511	5159	4972	4647	4096	4073	3987	63	4455	4764	5909	6929	7421	4915	6466	4629	7669	6361	7791	4844	3274	3411
1814	6903255	6.90325	148940231	148.94	2387	63	2566	3778	63	3801	3250	3608	3495	3020	63	3136	5205	5021	5613	3943	63	63	5517	63	5694	4179	63	63
1815	886992	0.886992	148954086	148.954	3528	3511	3570	1114	63	63	63	63	63	63	63	63	690	63	63	63	63	63	63	63	63	63	1535	63
1816	6785975	6.78597	148953674	148.954	1205	1326	63	1042	1710	63	63	654	63	63	63	63	2772	63	63	1487	63	63	63	63	2663	63	63	63
1817	13345098	13.3451	148953644	148.954	41021	43798	40323	61680	58909	62443	46726	44691	43909	58411	104909	112124	82288	92606	72818	61984	66477	136318	83812	90109	92014	59652	98598	98546
1818	872257	0.872257	148981384	148.981	2777	3117	3043	63	63	63	63	63	63	63	63	63	63	63	63	63	63	63	63	63	63	6058	63	63
1819	9573604	9.5736	148994751	148.995	63	63	63	188	63	63	63	63	63	63	63	63	63	63	146	63	63	63	63	63	310	203	63	63
1820	9896399	9.8964	148994629	148.995	63	63	63	379	63	63	63	211	183	358	164	63	63	63	344	63	181	63	377	63	479	228	63	63
1821	10618185	10.6182	148994675	148.995	178	254	63	63	63	234	63	63	63	426	63	63	235	63	235	63	63	63	688	63	633	221	63	63
1822	10752903	10.7529	148994598	148.995	63	240	216	63	63	63	63	63	63	228	768	63	63	63	169	195	171	778	63	63	63	150	63	63
1823	11027594	11.0276	148994537	148.995	359	319	355	63	63	63	63	63	63	63	1051	63	63	63	63	284	63	63	400	63	63	460	63	63
1824	11161081	11.1611	148995483	148.995	63	63	63	63	63	63	63	155	63	480	1496	63	63	63	479	533	63	63	63	63	63	63	63	63
1825	11290513	11.2905	148994614	148.995	709	649	642	784	816	246	63	403	447	838	1872	1277	597	1179	63	63	798	1305	734	909	1176	900	1284	1638
1826	11717550	11.7175	148994583	148.995	550	63	63	63	575	63	63	63	63	576	1295	63	534	63	860	372	63	63	63	63	668	593	643	63
1827	12034271	12.0343	148994598	148.995	329	63	63	63	63	63	63	63	191	519	1205	63	379	63	679	316	529	63	258	63	712	63	63	63
1828	9489163	9.48916	149010605	149.011	63	63	63	63	63	63	63	201	219	63	639	691	63	63	63	96	246	504	116	251	316	63	258	63
1829	11147681	11.1477	149009796	149.01	1101	63	1110	63	63	63	87	63	100	63	63	329	322	63	131	103	63	63	63	137	63	63	357	63
1830	11621812	11.6218	149010208	149.01	63	87	63	63	63	63	101	63	63	63	365	548	1180	225	63	142	63	361	93	215	63	63	228	63
1831	11872302	11.8723	149010269	149.01	63	209	841	63	1143	63	202	63	63	63	63	633	472	444	1721	308	1118	823	450	566	63	63	459	63
1832	12785405	12.7854	149010422	149.01	63	63	63	63	63	63	111	63	63	63	63	63	63	247	63	174	63	63	63	63	63	63	63	63
1833	4208378	4.20838	149025467	149.025	63	63	63	18353	17757	16285	17252	37524	39745	69663	13198	14631	63	63	63	27450	79210	74292	66715	66810	65518	10457	69444	71726
1834	4584010	4.58401	149025467	149.025	2552	1684	1670	63	63	63	63	63	63	63	63	63	63	63	63	63	3633	63	1680	63	1543	63	1935	63
1835	7942045	7.94205	149025238	149.025	63	63	2728	63	63	63	63	63	63	63	63	63	3306	63	6351	63	63	63	63	63	63	63	63	63
1836	8146255	8.14626	149025253	149.025	6135	6366	6636	3053	3113	2757	626	1173	1304	3782	63	63	7970	8501	15657	63	63	63	63	63	63	1526	63	63
1837	10063705	10.0637	149025085	149.025	63	63	63	63	649	549	63	439	63	63	63	63	63	63	63	63	63	63	63	63	63	63	63	63
1838	6704968	6.70497	149046646	149.047	63	63	63	63	63	63	63	63	63	63	63	63	63	63	63	63	63	63	63	63	63	740	63	1015
1839	8578341	8.57834	149061661	149.062	63	63	63	63	63	63	63	63	63	1332	63	63	63	63	63	1575	63	63	1470	63	63	63	63	63
1840	6903255	6.90325	149084213	149.084	10771	9783	11388	16206	17081	15577	13782	13220	13442	63	14024	16166	20573	22650	23232	16591	20280	15857	25177	19887	24598	16265	10081	10540
1841	9043966	9.04397	149086380	149.086	63	63	63	63	63	63	378	63	105	63	63	63	63	63	307	63	799	257	63	63	63	576	63	63
1842	5835985	5.83598	149098175	149.098	63	63	63	63	63	63	63	63	78	63	63	63	63	63	63	63	63	63	63	86	63	63	63	88
1843	6506118	6.50612	149098267	149.098	63	63	63	1699	1830	1410	63	63	63	63	1172	1152	63	63	63	14837	4905	63	1730	1875	1877	985	2201	2064
1844	6653415	6.65341	149098175	149.098	63	63	63	477	515	63	756	890	738	590	63	63	63	63	184	1372	63	63	973	977	955	421	971	861
1845	7716182	7.71618	149098068	149.098	63	63	63	363	359	63	821	638	595	63	101	63	197	69	191	63	63	63	162	106	219	403	63	247
1846	9064075	9.06408	149146149	149.146	63	63	149	63	63	63	63	63	63	63	63	63	193	63	63	63	63	63	63	63	301	242	63	63
1847	6876942	6.87694	149315628	149.316	668	1142	1048	1156	1184	1949	1444	968	1834	1547	63	63	2254	2769	1417	1373	1512	1360	63	2956	63	1620	63	970
1848	6890220	6.89022	149334946	149.335	63	63	63	7080	7431	7001	6161	5460	5909	5982	6766	7545	8844	10391	9911	7728	9368	7318	11035	9577	13241	7230	4946	4376
1849	6924783	6.92478	149357788	149.358	2373	2179	2600	3805	3559	3509	3102	3827	3210	3037	3016	3226	5027	4896	5204	3808	4645	3395	63	4756	5295	3746	2360	2561
1850	6876942	6.87694	149502411	149.502	1123	1418	63	63	1872	2881	1930	2387	3140	63	2036	1552	3550	4900	3232	63	2426	63	4197	4187	63	2815	1614	1593
1851	9058980	9.05898	149703217	149.703	63	63	63	63	63	63	63	63	63	63	63	180	63	63	63	63	63	175	63	202	63	63	63	63
1852	6881442	6.88144	149734695	149.735	1268	1276	1022	1856	1839	1715	1533	1304	63	63	1751	2054	2122	3008	1911	2193	2702	1211	2239	63	3336	1276	1274	913
1853	6899115	6.89912	149754333	149.754	2422	63	2837	4089	3972	4219	3212	3027	3018	2987	3324	3734	4934	5582	5374	3706	4796	3535	5934	4811	6324	4078	2556	2657
1854	570358	0.570358	149909698	149.91	69	63	63	148	115	63	63	63	83	96	271	63	63	120	63	155	63	63	63	63	63	63	63	63
1855	6890220	6.89022	149922256	149.922	1599	1515	1237	2267	2309	1966	2194	1734	1820	1695	1905	2164	2901	3732	3086	2353	3582	2334	3075	3224	4216	2131	2017	63
1856	11085810	11.0858	149956055	149.956	63	63	63	63	63	63	63	63	63	63	63	63	270	63	63	63	63	63	63	63	236	83	63	63
1857	11345585	11.3456	149956421	149.956	178	163	63	63	63	63	120	63	63	63	63	63	344	63	63	63	63	63	392	63	63	63	63	63
1858	511495	0.511495	150003464	150.003	63	63	63	63	63	63	70	63	63	63	63	63	63	63	63	129	63	63	63	63	63	63	63	154
1859	1476143	1.47614	150002960	150.003	63	63	69	63	63	63	63	63	63	63	63	63	63	63	63	99	63	63	135	63	63	63	63	63
1860	2647095	2.6471	150002930	150.003	83	63	63	63	112	63	63	75	63	111	63	63	63	63	63	77	63	63	83	63	63	63	63	192
1861	3398277	3.39828	150002991	150.003	63	63	63	63	63	63	63	63	63	63	63	63	63	63	63	70	63	205	141	63	63	63	63	63
1862	3876983	3.87698	150002975	150.003	64	63	63	168	63	63	63	63	63	63	63	63	63	63	63	96	63	156	139	63	63	63	63	173
1863	4650257	4.65026	150003159	150.003	63	63	63	63	103	99	64	106	63	63	63	63	63	63	63	63	63	63	63	63	63	63	63	254
1864	4878592	4.87859	150002991	150.003	63	63	63	136	63	63	63	63	63	63	63	63	63	63	63	63	63	175	137	63	63	63	63	63
1865	5570837	5.57084	150003052	150.003	277	63	301	331	262	272	208	270	237	375	63	63	492	547	63	531	415	540	515	497	607	63	780	756
1866	5983282	5.98328	150003174	150.003	63	63	80	63	63	63	63	63	63	63	63	63	63	63	63	63	63	156	63	63	63	63	198	176
1867	7331038	7.33104	150002884	150.003	63	63	63	63	63	63	63	63	63	63	63	63	63	63	63	91	63	279	63	63	63	63	63	183
1868	7773937	7.77394	150002762	150.003	76	63	63	139	63	63	63	83	63	63	63	63	63	63	63	63	63	367	118	63	63	63	63	190
1869	8403836	8.40384	150002945	150.003	63	63	63	63	63	63	90	63	63	155	63	63	63	63	63	63	63	175	104	63	63	63	63	63
1870	8840600	8.8406	150002914	150.003	67	63	63	101	63	63	63	63	63	63	63	63	63	63	63	63	63	63	100	63	63	63	63	63
1871	9840502	9.8405	150003082	150.003	74	63	63	132	63	63	63	63	63	207	63	63	63	63	63	73	63	63	75	63	63	63	63	214
1872	9079152	9.07915	150015305	150.015	63	102	63	63	63	63	63	63	63	63	765	63	63	63	63	63	63	1295	63	63	63	63	63	63
1873	4208378	4.20838	150028915	150.029	63	156	163	1576	63	63	63	3144	3435	6104	63	63	63	63	221	2243	6703	6403	5586	5591	5481	63	6345	6210
1874	7242787	7.24279	150028763	150.029	63	116	92	63	63	63	63	63	63	63	63	63	63	63	200	63	63	63	63	63	63	63	63	63
1875	7935397	7.9354	150028656	150.029	63	274	282	63	63	63	63	63	63	160	63	63	63	63	736	63	63	63	63	63	63	63	63	63
1876	8159007	8.15901	150028702	150.029	63	364	633	63	63	63	63	73	63	375	63	63	63	63	1516	63	63	63	63	63	63	63	63	135
1877	8281897	8.2819	150028748	150.029	63	63	334	63	63	63	63	63	63	176	63	63	63	63	892	63	63	63	63	63	63	63	63	78
1878	8709126	8.70913	150027908	150.028	63	77	63	63	63	63	63	63	63	67	63	63	63	63	230	63	63	63	63	63	63	63	63	63
1879	283105	0.283105	150057602	150.058	63	63	78	63	63	63	80	63	63	63	63	63	63	63	63	63	63	63	63	63	63	118	63	63
1880	2072667	2.07267	150057190	150.057	77	84	91	63	184	95	342	304	63	63	63	63	158	63	63	258	63	63	63	63	63	338	63	63
1881	3044783	3.04478	150057205	150.057	63	63	63	63	189	63	63	63	63	63	3310	3317	63	63	63	63	63	63	63	63	63	63	63	63
1882	3391022	3.39102	150057159	150.057	63	63	63	63	265	211	63	63	334	63	6464	6226	63	63	63	63	63	63	63	63	63	63	63	63
1883	4944833	4.94483	150057266	150.057	63	63	63	63	154	187	63	63	63	63	63	63	63	63	63	63	63	63	63	63	63	63	63	63
1884	5548727	5.54873	150057175	150.057	63	63	133	63	124	151	63	63	63	288	345	63	249	335	63	63	63	63	63	63	63	63	63	63
1885	7345762	7.34576	150057007	150.057	139	63	63	63	63	90	63	63	63	63	63	63	251	63	63	63	63	63	63	63	63	114	63	63
1886	7915757	7.91576	150057159	150.057	63	63	63	63	63	78	63	63	63	63	63	63	63	63	63	63	63	63	63	208	63	140	63	63
1887	8184285	8.18428	150056824	150.057	63	63	63	63	63	97	63	63	63	63	63	63	63	63	63	63	63	63	63	63	63	94	63	271
1888	8741894	8.74189	150056747	150.057	104	63	63	63	163	106	63	63	63	63	63	63	63	63	63	63	63	63	63	273	63	96	63	337
1889	6506118	6.50612	150101608	150.102	63	63	63	130	63	134	63	63	63	63	63	63	63	63	63	1621	63	63	63	63	63	63	63	63
1890	6881442	6.88144	150198288	150.198	63	452	63	63	63	63	63	857	63	63	63	63	63	1384	63	906	63	63	63	2133	63	63	63	63
1891	9084258	9.08426	150228394	150.228	63	63	63	63	177	63	63	63	63	63	373	603	63	63	63	63	63	618	63	63	63	63	63	63
1892	238952	0.238952	150917343	150.917	63	63	63	63	240	63	63	63	63	63	63	63	63	63	196	63	63	63	63	63	63	63	63	195
1893	1034282	1.03428	151027481	151.027	63	63	63	9226	8893	8361	6113	5668	6323	63	63	63	63	63	63	21155	16640	63	21357	22467	22131	23411	29599	29508
1894	4488240	4.48824	151027344	151.027	63	63	63	63	63	987	63	63	63	63	63	63	63	63	63	9361	9201	63	5265	5869	5251	6730	10735	9281
1895	6872283	6.87228	151034027	151.034	63	63	627	63	63	63	63	63	63	63	63	63	1188	63	63	63	63	63	63	806	63	63	1026	63
1896	658687	0.658687	151041473	151.041	63	63	63	63	63	63	63	63	63	63	2346	63	63	63	63	63	63	2851	63	63	63	63	63	63
1897	4193655	4.19365	151041229	151.041	63	63	63	32300	31358	28970	151140	105305	99281	63	281806	299530	63	63	63	10051	29536	12331	14742	15355	14524	17372	63	8344
1898	6336733	6.33673	151041183	151.041	63	662	63	1108	1672	1477	3646	2694	2746	6378	5522	63	63	63	63	2766	4134	63	4128	63	2418	63	63	63
1899	7605777	7.60578	151040985	151.041	63	752	63	1028	948	1048	480	725	726	63	63	63	63	63	63	1068	63	63	63	63	63	63	63	63
1900	7882518	7.88252	151041031	151.041	63	63	63	63	63	63	1712	2729	2477	63	63	63	63	63	63	848	63	63	63	63	63	63	63	63
1901	6929130	6.92913	151055801	151.056	2015	63	1964	3207	3013	2649	2208	63	63	2103	63	63	63	3882	4469	63	63	63	63	63	4092	63	63	63
1902	9979927	9.97993	151061996	151.062	63	63	63	63	63	63	505	63	454	63	63	63	63	63	677	63	63	63	63	63	63	63	63	63
1903	5070037	5.07004	151077698	151.078	63	63	63	63	63	63	95	110	63	63	63	63	63	156	63	63	63	63	63	63	63	63	63	221
1904	5254241	5.25424	151077560	151.078	63	63	63	63	63	63	63	63	63	63	63	63	63	63	63	63	63	63	63	63	63	123	216	63
1905	5534000	5.534	151076431	151.076	63	63	63	63	63	63	63	63	63	63	63	63	63	261	63	63	63	63	63	63	63	63	141	178
1906	6218902	6.2189	151077682	151.078	63	63	63	63	184	63	429	456	63	2701	63	63	63	63	63	63	221	63	63	63	63	239	211	330
1907	6719740	6.71974	151077591	151.078	63	63	63	63	169	63	63	63	63	63	63	63	63	63	63	63	63	63	63	63	63	63	325	63
1908	7331038	7.33104	151077423	151.077	63	63	63	63	216	63	432	327	63	63	63	63	63	507	63	63	201	63	63	63	63	469	417	473
1909	7510527	7.51053	151077347	151.077	63	63	63	63	63	63	258	63	63	63	63	63	63	63	63	63	326	63	63	63	63	63	63	63
1910	7839172	7.83917	151077454	151.077	63	63	63	63	222	63	212	107	63	63	63	99	63	63	63	63	414	63	63	63	63	63	63	292
1911	8121047	8.12105	151077408	151.077	63	63	63	63	169	63	156	187	63	63	63	116	63	520	63	63	474	63	63	63	63	254	181	504
1912	8262083	8.26208	151077377	151.077	63	63	63	63	63	63	63	63	63	63	63	63	63	207	63	63	165	63	63	63	63	63	63	197
1913	8786988	8.78699	151077469	151.077	63	63	63	63	66	63	63	63	63	63	63	63	63	118	63	63	214	63	63	63	63	101	124	95
1914	4679708	4.67971	151088745	151.089	63	63	63	63	63	63	208	93	109	98	63	63	63	63	63	63	63	63	63	63	63	63	63	63
1915	5202593	5.20259	151114120	151.114	63	63	63	63	63	63	126	120	111	127	63	63	63	63	63	63	63	63	63	63	63	63	63	63
1916	5696017	5.69602	151114044	151.114	63	63	63	63	63	69	183	134	102	189	63	125	63	107	63	652	350	63	63	213	191	63	63	230
1917	5909630	5.90963	151114014	151.114	63	184	180	1946	1736	1587	1043	837	666	522	63	1245	63	63	63	1189	1277	63	63	684	670	446	63	582
1918	6174713	6.17471	151113937	151.114	63	63	63	63	63	63	63	63	63	63	63	63	63	63	63	187	63	63	63	63	63	63	63	63
1919	6513494	6.51349	151114014	151.114	63	63	63	63	180	63	63	77	63	63	63	63	63	63	63	861	383	63	63	80	63	380	63	63
1920	7338437	7.33844	151113831	151.114	63	63	80	102	124	122	63	63	161	441	63	63	63	236	63	1459	725	63	63	297	362	343	63	168
1921	7817507	7.81751	151113876	151.114	63	63	63	63	106	63	274	63	63	231	63	96	63	63	63	63	249	63	63	63	182	126	63	63
1922	9861838	9.86184	151110229	151.11	63	63	63	285	242	63	63	314	63	63	63	63	63	63	63	63	63	63	63	63	63	63	63	63
1923	9902935	9.90293	151165527	151.166	63	63	63	809	754	882	63	634	865	63	63	63	63	63	63	63	63	63	63	63	63	63	63	63
1924	9882914	9.88291	151241821	151.242	63	63	63	63	63	483	63	326	316	63	63	63	63	63	63	63	63	63	63	63	63	63	63	63
1925	9868985	9.86899	151297241	151.297	63	63	63	498	537	63	63	738	63	63	63	63	63	63	63	63	63	63	63	63	63	63	63	63
1926	9868985	9.86899	151332428	151.332	63	63	63	796	915	950	63	1154	1216	63	63	63	63	63	63	63	63	63	63	63	63	63	63	63
1927	9861838	9.86184	151352997	151.353	63	63	63	63	689	817	63	921	719	63	63	63	63	63	63	63	63	63	63	63	63	63	63	63
1928	9868985	9.86899	151388199	151.388	63	63	63	2129	2063	2010	158	2437	2087	63	63	63	63	63	63	63	63	63	63	63	63	63	63	63
1929	9868985	9.86899	151408218	151.408	63	63	63	294	339	63	63	310	543	63	63	63	63	63	63	63	63	63	63	63	63	63	63	63
1930	9868985	9.86899	151444092	151.444	63	63	63	2815	2715	2527	63	3010	3000	63	63	63	63	63	63	63	63	63	63	63	63	63	63	63
1931	9033684	9.03368	151457092	151.457	346	197	63	63	331	63	63	63	63	63	63	63	63	404	63	267	917	63	533	63	63	682	63	63
1932	9868985	9.86899	151499832	151.5	63	63	63	3045	2799	2897	166	3224	3023	63	63	63	63	63	63	63	63	63	63	63	63	63	63	63
1933	9868985	9.86899	151555328	151.555	63	63	63	2516	2624	2424	63	2739	2614	63	63	63	63	63	63	63	63	63	63	63	63	63	63	63
1934	9868985	9.86899	151611206	151.611	63	63	63	1421	1322	1479	63	2026	1668	63	63	63	63	63	63	63	63	63	63	63	63	63	63	63
1935	9861838	9.86184	151666962	151.667	63	63	63	672	471	776	63	976	771	63	63	63	63	63	63	63	63	63	63	63	63	63	63	63
1936	9909535	9.90953	151778976	151.779	63	63	63	63	515	730	63	63	515	63	63	63	63	63	63	63	63	63	63	63	63	63	63	63
1937	9909535	9.90953	151834641	151.835	63	63	63	63	484	395	63	63	336	63	63	63	63	63	63	63	63	63	63	63	63	63	63	63
1938	4856458	4.85646	152036484	152.036	63	63	63	63	63	63	63	63	63	63	63	63	63	63	63	3820	5534	63	63	63	63	63	8397	7716
1939	6115797	6.1158	152036469	152.036	63	806	63	63	63	63	63	63	63	63	63	63	63	63	2059	1756	2038	63	1344	63	63	2135	2429	63
1940	6380922	6.38092	152036499	152.036	5307	4644	4689	3775	4077	3916	5121	3620	3362	7007	6939	5181	11117	10221	7887	7586	7772	5563	7219	5563	6163	9220	8635	8503
1941	4193655	4.19365	152044479	152.044	63	63	63	63	2649	63	13202	9281	8523	63	24073	25622	63	63	63	63	63	63	63	63	63	63	63	63
1942	7773937	7.77394	152085175	152.085	63	63	63	63	63	63	132	63	98	240	63	63	288	63	63	204	63	63	373	264	63	391	63	63
1943	6903255	6.90325	152121872	152.122	63	573	644	63	778	63	792	682	915	63	63	63	872	63	63	1181	1218	63	63	63	63	63	63	421
1944	9882914	9.88291	152886719	152.887	63	63	63	354	569	542	63	474	433	63	63	63	63	63	63	63	63	63	63	63	63	63	63	63
1945	967998	0.967998	152919006	152.919	7098	7347	7396	6678	6387	5668	6970	3840	2902	512	3192	3784	63	16158	7179	9480	7983	3763	11591	10134	12377	8121	63	63
1946	1093192	1.09319	152918854	152.919	63	63	63	2646	3848	63	63	63	63	1635	63	63	63	63	63	63	63	63	63	5914	63	63	63	63
1947	1873825	1.87383	152918777	152.919	63	63	63	2164	63	63	63	63	63	63	63	63	63	63	63	63	63	63	63	63	63	63	63	63
1948	231607	0.231607	152980026	152.98	950	63	63	707	63	63	63	63	63	63	63	63	11746	1036	2163	63	63	63	63	63	63	63	63	63
1949	651322	0.651322	152979889	152.98	63	628	1296	2150	63	63	4644	63	4327	6445	12794	14188	8997	63	63	1349	63	14616	9700	8903	8810	5859	1669	10649
1950	1601385	1.60139	152979767	152.98	452	63	63	63	63	63	63	63	63	63	2654	63	10003	63	63	63	2328	63	63	63	63	63	63	63
1951	5578237	5.57824	152979691	152.98	63	63	63	63	63	63	63	63	63	63	2393	63	1166	2229	63	63	63	63	63	63	63	63	63	63
1952	6741785	6.74179	152979492	152.979	2003	1909	2171	2745	63	63	63	63	63	63	3156	5079	3888	4429	3289	63	63	63	63	63	3747	63	4332	63
1953	886992	0.886992	152996857	152.997	1633	1636	1679	2146	63	1874	63	63	63	63	63	63	63	63	63	1925	63	63	63	63	63	2284	63	63
1954	1034282	1.03428	152996918	152.997	2021	2330	1740	63	63	3124	2750	1023	1096	4188	2196	63	4978	3900	63	2871	2533	63	63	63	1912	2742	2255	63
1955	9882914	9.88291	152999680	153	63	63	63	63	63	959	63	697	567	63	63	63	63	63	63	63	63	63	63	63	63	63	63	63
1956	6862715	6.86271	153020493	153.02	63	63	63	63	63	63	63	63	63	63	63	63	63	63	63	63	63	1930	63	63	63	63	757	63
1957	6911832	6.91183	153035217	153.035	2380	1853	1908	2720	63	3370	63	2410	2447	2043	1641	2652	3320	4887	3740	2986	3276	63	4072	4407	4181	3469	63	63
1958	2035940	2.03594	153056870	153.057	63	63	63	63	63	63	63	63	63	63	63	63	63	63	63	63	114	63	63	63	63	63	223	63
1959	5239423	5.23942	153056839	153.057	63	63	63	63	63	164	63	63	63	63	252	370	63	63	63	63	63	63	63	63	63	63	63	63
1960	5659195	5.6592	153056854	153.057	63	63	63	63	63	63	63	63	63	63	63	63	197	63	63	184	63	63	63	63	63	63	63	63
1961	7220782	7.22078	153056686	153.057	63	167	63	63	63	63	264	63	63	63	63	63	391	63	63	63	63	63	63	63	63	63	63	63
1962	7562070	7.56207	153056671	153.057	63	63	63	63	63	110	63	63	63	63	63	268	63	63	63	171	63	63	63	63	63	63	63	63
1963	8016011	8.01601	153056641	153.057	63	63	63	63	63	63	63	63	63	63	153	63	63	63	63	134	286	63	63	63	63	63	63	63
1964	8390523	8.39052	153056732	153.057	63	63	63	63	63	63	63	63	80	63	266	63	201	63	63	63	63	63	63	63	63	63	63	63
1965	8886929	8.88693	153056778	153.057	63	63	63	63	63	63	63	63	63	63	63	63	181	63	63	63	63	63	63	63	63	63	218	63
1966	9301540	9.30154	153056488	153.056	63	63	63	63	63	63	63	63	63	63	63	63	229	63	63	63	169	63	63	63	63	63	63	63
1967	9882914	9.88291	153056534	153.057	63	63	63	650	63	852	63	612	528	63	249	63	63	63	63	63	63	63	63	63	63	63	63	63
1968	9882914	9.88291	153113739	153.114	63	63	63	264	357	323	63	63	248	63	63	63	63	63	63	63	63	63	63	63	69	63	63	63
1969	364123	0.364123	153130005	153.13	63	63	63	63	63	63	63	63	63	63	63	63	63	63	63	136	63	63	173	63	63	63	221	63
1970	1468780	1.46878	153129700	153.13	63	63	63	63	63	97	63	63	63	63	63	63	63	63	63	158	63	63	63	63	63	63	63	63
1971	1888555	1.88855	153129272	153.129	63	63	63	63	63	90	63	63	63	63	63	63	237	63	63	63	63	63	63	63	63	63	63	63
1972	2418797	2.4188	153129517	153.13	63	63	63	150	63	63	63	63	63	63	63	63	63	63	63	122	63	63	63	63	63	161	63	63
1973	2801750	2.80175	153129501	153.13	63	63	63	136	63	75	82	63	63	63	63	63	63	63	63	63	63	306	63	63	63	63	63	63
1974	3346725	3.34673	153129654	153.13	63	98	63	63	63	122	63	63	63	63	63	63	124	63	63	103	63	63	63	63	63	63	154	63
1975	3560400	3.5604	153129593	153.13	63	63	63	138	63	114	63	63	63	63	63	63	158	63	63	63	63	63	148	63	63	118	63	63
1976	3869625	3.86963	153129822	153.13	74	63	63	63	63	151	63	63	63	63	63	63	98	63	63	63	63	63	63	63	63	63	63	63
1977	4996385	4.99639	153129623	153.13	92	63	63	95	63	79	77	63	63	63	362	63	124	63	63	63	63	63	63	63	63	63	63	63
1978	5622378	5.62238	153129623	153.13	304	197	160	181	63	198	280	63	63	63	63	63	265	63	63	230	63	530	63	63	301	253	303	63
1979	6182082	6.18208	153129639	153.13	63	63	63	179	63	275	63	63	63	63	63	63	63	63	63	63	63	63	63	63	63	63	300	190
1980	6351503	6.3515	153129654	153.13	331	63	357	9057	8219	7880	21852	15831	13962	13120	4095	4017	237	63	595	1934	2327	1308	2189	2095	2216	2234	1040	863
1981	6609360	6.60936	153129547	153.13	63	63	63	363	63	275	188	63	289	365	63	63	63	63	63	255	63	63	63	63	63	231	63	63
1982	7323668	7.32367	153129456	153.129	63	63	63	267	63	265	466	340	494	686	63	63	63	63	63	63	335	63	63	63	63	406	63	63
1983	7659338	7.65934	153129547	153.13	63	104	63	746	545	607	1135	1045	1129	833	63	63	326	63	63	1149	1183	63	1153	1100	855	1289	1232	1277
1984	8133482	8.13348	153129410	153.129	104	107	63	63	63	116	498	335	404	63	63	63	310	63	63	285	63	455	63	63	63	554	63	63
1985	8349430	8.34943	153129456	153.129	63	63	63	178	63	141	119	63	63	63	63	63	272	63	63	125	194	63	164	63	63	151	208	63
1986	8684415	8.68441	153129547	153.13	70	63	63	165	63	151	63	63	63	220	63	63	63	63	63	238	63	63	63	63	377	148	63	63
1987	8913252	8.91325	153129379	153.129	63	63	63	63	63	63	63	63	63	63	63	63	270	63	63	63	63	63	258	63	63	63	193	63
1988	9349280	9.34928	153129410	153.129	63	123	63	63	63	140	63	63	63	63	63	63	237	63	63	146	63	63	63	63	63	126	178	63
1989	9788360	9.78836	153129471	153.129	121	82	63	141	63	63	63	63	63	63	63	63	63	63	63	63	63	296	63	63	63	122	298	63
1990	10070652	10.0707	153129456	153.129	63	63	63	63	63	141	98	63	63	63	63	63	231	63	63	125	63	63	175	63	63	63	285	63
1991	10454387	10.4544	153129501	153.13	63	63	63	63	63	63	63	63	63	63	63	63	178	63	63	63	63	63	63	63	63	63	208	63
1992	10640988	10.641	153129257	153.129	63	63	63	63	63	97	63	63	63	63	63	63	63	63	63	63	63	306	63	63	63	122	63	63
1993	10922523	10.9225	153129578	153.13	63	63	63	63	63	63	85	63	63	63	63	63	249	63	63	63	63	63	63	63	63	128	63	63
1994	9028446	9.02845	153740860	153.741	151	63	63	63	63	63	63	63	63	63	411	746	63	145	63	63	63	644	63	63	63	63	63	63
1995	570358	0.570358	153869965	153.87	1174	63	948	1693	1680	63	1135	63	63	63	2928	63	2547	2700	2175	1697	1981	4000	63	63	2705	1634	2973	63
1996	909080	0.90908	153869919	153.87	63	63	63	2451	3165	3496	1296	3842	3540	2959	63	63	63	1389	1845	63	2337	63	2558	5209	5961	923	63	63
1997	9567627	9.56763	153869385	153.869	63	63	63	1312	1322	63	1197	63	1189	63	63	63	63	63	63	63	63	63	63	63	63	63	63	63
1998	9854595	9.85459	153869385	153.869	63	63	63	1783	1528	63	823	63	63	63	63	63	63	63	63	63	63	63	63	63	63	63	63	63
1999	11039026	11.039	153869385	153.869	1109	63	817	63	63	63	63	63	63	63	63	63	63	63	63	63	63	63	63	63	63	63	63	63
[truncated: 49,219 more rows]

## Sheet: 2. Source data for Fig. 3c
																																																	Color key:
				Measured mass (m/z)					mass error																																				Relative abundance of the discriminant metabolites in Aspergillus cultures cross-fed with Bacillus extracts after MCF-2 (Bd→Ar)
S.No.	Peak no.	Candidate metabolites	RT	[M-H]-	[M+H]+	Mol. Wt.	Mass Fragmentation (MSn)	Elemental comp.	Δmass error (PPM)	p-value	CF - 0h_1	CF - 0h_2	CF - 0h_3	CF - 120h_1	CF - 120h_2	CF - 120h_3	CF - 168h_1	CF - 168h_2	CF - 168h_3	CF - 216h_1	CF - 216h_2	CF - 216h_3	Con - 0h_1	Con - 0h_2	Con - 0h_3	Con - 120h_1	Con - 120h_2	Con - 120h_3	Con - 168h_1	Con - 168h_2	Con - 168h_3	Con - 216h_1	Con - 216h_2	Con - 216h_3	Row aver.	CF - 0h	CF - 120h	CF - 168h	CF - 216h	Con - 0h	Con - 120h	Con - 168h	Con - 216h	Normalized	CF - 0h	CF - 120h	CF - 168h	CF - 216h
1	8093	Citreoisocoumarin	5.29833	277.072	279.086	278	(-)277>233, 219>191>147, 123	C14H14O6	6.239	0	310	353	304	434146	426633	403127	980246	736242	676028	281821	234553	254394	674	63	704	69552	31597	25005	40933	43573	41680	25361	100618	94309	204259	322.333	421302	797505	256923	480.333	42051.3	42062	73429.3	Data	0.00157806	2.06258	3.90437	1.25783
2	8247	Asperaculin	6.51349	279.126	ND	280	(-)279>235, 205>187, 177, 149>106	C18H20O5	3.02	0.023869	63	63	63	39581	40379	37850	63	63	63	63	27159	27889	63	63	63	290390	110187	41220	40140	43600	41665	7832	53966	51235	35571.8	63	39270	63	18370.3	63	147266	41801.7	37677.7		0.00177107	1.10396	0.00177107	0.51643
5	11632	9,12,13-TriHOME	6.6	329.236	ND	330	(-)311> 293, 229, 211>153, 127, 171	C18H34O5	8.503	1.7e-05	63	63	63	63	63	63	63	6483	63	63	63	63	63	63	63	22203	21574	11980	17232	17622	15811	14274	63	63	5341.12	63	63	2203	63	63	18585.7	16888.3	4800		0.126732	1.52489	1.3408	0.735038
3	16878	Sphingofungin B	6.76	388.273	390.285	389	Fragmentation not observed	C20H39O6N	7.672	0.025378	63	63	63	1182	63	1409	168	207	63	63	63	63	63	63	63	672	554	63	63	63	63	63	243	63	229.417	63	884.667	146	63	63	429.667	63	123		0.27461	3.85616	0.636397	0.27461
4	10409	5,8-DiHODE	7.22078	311.224	ND	312	(-)311>293>275, 249>257, 231, 177	C18H32O4	1.747	0.000466	4730	5160	8232	161272	159931	151630	135699	162160	156807	98916	165999	188602	11831	22055	18982	164488	49449	52897	68794	74789	74650	337693	161844	151494	107838	6040.67	157611	151555	151172	17622.7	88944.7	72744.3	217010		0.0560163	1.46156	1.4054	1.40185
6	10410	9-HpODE	7.34576	311.224	ND	312	(-)311>293, 267>275, 249>231, 205, 156, 113	C18H32O4	1.307	0.006944	3513	3480	4332	75773	74524	71552	89510	102137	94496	44153	70810	79079	6283	11199	7082	81964	63	19734	30308	32422	31113	205936	66192	65267	52955.1	3775	73949.7	95381	64680.7	8188	33920.3	31281	112465		0.0712868	1.39646	1.80117	1.22143
7	10572	12,13-DiHOME	8.04979	313.24	ND	314	(-)313>298, 295>281, 277>259, 249	C18H34O4	1.407	0.016104	10843	15036	13630	16048	13551	12793	17799	18991	17614	21800	22231	24449	22093	21320	24081	69823	23707	62429	30780	33816	32969	244042	77665	69675	38216	13169.7	14130.7	18134.7	22826.7	22498	51986.3	32521.7	130461		0.344611	0.369757	0.47453	0.597306
8	9304	13-HODE	8.9383	295.229	ND	296	(-)295>277, 251>259, 233>191, 179	C18H32O3	9.514	0.073017	9372	63	63	22083	23644	21055	40582	44245	39141	63	28850	31087	63	16766	63	27438	63	32258	29287	30964	24402	63	78661	76523	24033.3	3166	22260.7	41322.7	20000	5630.67	19919.7	28217.7	51749		0.131734	0.926243	1.71939	0.832179
9	49699	Iturin A-C15	6.99844	1055.56	ND	1057	Fragmentation not observed	C49H76O14N12	2.645	0.001574	617	760	727	739	654	595	63	679	63	552	2344	3019	63	63	63	63	63	63	63	63	63	63	63	63	482	701.333	662.667	268.333	1971.67	63	63	63	63		1.45505	1.37483	0.556708	4.09059
10	47886	Lipopeptide frag. 1	9.30851	925.587	927.602	926	(-)926>907, 795, 697> 890, 697, 663, 452, 339>434, 240	ND	NA	0.000131	63	63	63	139264	129629	130733	1844281	830418	701845	241534	174695	197462	63	63	63	63	63	63	63	63	63	63	63	63	182950	63	133209	1.12551e+06	204564	63	63	63	63		0.000344356	0.728114	6.15203	1.11814
11	49114	Linear surfactin B-C13	9.31543	1010.65	1012.65	1012	(-)1011>993>975>956, 819, 776, 669, 452	C50H89O14N7	3.737	2.6e-05	63	63	235	254988	237196	240697	546199	242002	207064	40484	60533	67622	63	63	63	63	63	63	63	63	63	63	63	894	79113.9	120.333	244294	331755	56213	63	63	63	340		0.00152101	3.08787	4.19339	0.710533
12	49292	Linear surfactin B-C14	9.56184	1024.66	1026.67	1026	(-)1025>1008, 989>836, 819, 683>777, 683	C51H91O14N7	2.173	0	2099	2057	2129	960616	873853	835562	1773003	1155923	1066563	220184	121343	118893	63	63	63	63	63	63	63	63	63	63	4516	4155	297564	2095	890010	1.33183e+06	153473	63	63	63	2911.33		0.00704051	2.99099	4.47578	0.515767
13	48059	Lipopeptide frag. 2	9.56184	939.607	941.618	941	(-)940>922, 809, 711>692, 512, 452, 339>434, 240, 222	ND	NA	0	63	63	63	224139	201324	190154	2319565	1445495	1283733	575224	164352	159834	63	63	63	63	63	63	63	63	63	63	63	2062	273615	63	205206	1682931	299803	63	63	63	729.333		0.00023025	0.749979	6.15072	1.09571
14	49496	Linear surfactin B-C15	9.94068	1038.68	1040.69	1040	(-)1039>1021>1003>985, 819, 777, 696, 452	C52H93O14N7	1.296	0	15699	14031	21164	5616190	5498220	4805384	2800531	4799782	4661473	627560	262882	290135	3213	2151	3301	2691	2716	63	63	63	1035	2997	29430	24881	1.22857e+06	16964.7	5306598	4087262	393526	2888.33	1823.33	387	19102.7		0.0138085	4.31933	3.32685	0.320312
15	49661	Linear surfactin A-C15	10.1727	1052.69	1054.7	1054	(-)1053>1035>1017>999, 887, 818, 776, 711, 693, 452	C53H95O14N7	0.909	0	34039	34615	51522	5266946	5871423	5409680	1403537	4539810	4367978	659694	251199	305993	110	63	63	63	63	63	229	63	125	63	18851	18273	1.17644e+06	40058.7	5.51602e+06	3.43711e+06	405629	78.6667	63	139	12395.7		0.0340509	4.68875	2.92163	0.344794
16	48858	Cyclic Surfactin B-C13	10.2869	992.631	ND	994	(-)993>975>956, 913, 794>776, 650, 452	C50H87O13N7	2.268	0	1442348	1505695	1571547	144671	144733	133293	838	1186	1097	63	63	63	63	63	63	63	63	63	63	63	63	63	63	63	206098	1506530	140899	1040.33	63	63	63	63	63		7.30977	0.68365	0.00504776	0.00030568
17	49055	Cyclic Surfactin B-C14	10.5277	1006.65	1008.66	1008	(-)1007>989>971, 777, 665>452, 339	C51H89O13N7	1.491	0	2746035	3331371	2866592	211335	204648	195954	1672	1491	1273	63	63	63	63	63	63	63	63	63	63	63	234	63	63	466	398412	2.98133e+06	203979	1478.67	63	63	63	120	197.333		7.48304	0.51198	0.0037114	0.000158128
18	49874	Linear surfactin B-C16	10.5473	1066.71	ND	1068	Fragmentation not observed	C54H97O14N7	3.962	0	3084	3860	4846	51050	53108	47079	4915	21134	22680	5111	4595	6016	63	63	63	63	63	63	63	63	63	63	63	225	9516.5	3930	50412.3	16243	5240.67	63	63	63	117		0.412967	5.29736	1.70682	0.550693
19	49235	Cyclic Surfactin B-C15	10.8771	1020.66	1022.67	1022	(-)1021>1003>985, 777, 679, 452	C52H91O13N7	2.578	0	5558782	6021793	5852058	68923	45856	45908	4004	3461	2889	2475	4370	3676	4246	4215	6488	2061	1902	4775	1582	2200	2105	1274	2606	63	735321	5.81088e+06	53562.3	3451.33	3507	4983	2912.67	1962.33	1314.33		7.9025	0.0728421	0.00469364	0.00476934
20	49425	Cyclic Surfactin A-C15	11.1783	1034.68	1036.69	1036	(-)1035>1017>999, 777, 693>452, 339	C53H93O13N7	2.398	0	10326494	11010650	10314170	101535	73581	56989	9117	7058	6617	5859	5704	6153	13122	9718	11817	4754	4806	6038	4981	4600	5004	3553	5023	4921	1.33343e+06	10550438	77368.3	7597.33	5905.33	11552.3	5199.33	4861.67	4499		7.91227	0.0580221	0.0056976	0.00442869
21	49596	Cyclic surfactin B-C16	11.2905	1048.69	1050.7	1050	Fragmentation not observed	C54H95O13N7	5.141	0	75079	79164	73293	63	63	63	63	63	63	63	63	63	63	63	63	63	63	63	63	63	63	63	63	63	9535.79	75845.3	63	63	63	63	63	63	63		7.95375	0.00660669	0.00660669	0.00660669
22	27072	N.I. 1	8.30196	491.268	493.281	492	(-)473, 447, 400, 344, 326, 262, 227>283, 194, 179>164	NA	NA	2.9e-05	2314	1584	959	349039	337032	327785	287260	311810	305812	426328	673008	728543	4400	63	1437	310039	521734	231638	510615	518981	518954	442856	59153	59230	288774	1619	337952	301627	609293	1966.67	354470	516183	187080		0.00560646	1.1703	1.04451	2.10993
23	26734	N.I. 2	8.53632	487.343	ND	488	(-)487>469, 427, 397>425, 407, 383>392, 337	NA	NA	0.184693	63	680	63	52574	55254	50712	137865	162192	160006	643699	54771	56602	63	609	687	100704	314556	45579	268524	291165	277732	403713	94146	95874	136160	268.667	52846.7	153354	251691	453	153613	279140	197911		0.00197317	0.388123	1.12628	1.8485
	Footnotes
	Abrreviations
	CF: Cross-fed (Aspergillus cross-fed with Bacillus extracts) in MCF-2 (Bd→Ar)
	Con: Control
	RT: Retention time
	N.I: Non-identified metabolites
	Color indication for metabolites origin
	Metabolites of Aspergillus origin
	Metabolites of Bacillus origin
[truncated: 4 more columns]
