# Supplementary material for: Non-obligate pairwise metabolite cross-feeding suggests ammensalic interactions between Bacillus amyloliquefaciens and Aspergillus oryzae
Source: Commun Biol. 2022 Mar 15;5:232. doi: 10.1038/s42003-022-03181-7 (PMC8924192; doi:10.1038/s42003-022-03181-7)
Supplement: Supplementary file 7 — Supplementary data 4. [file 42003_2022_3181_MOESM7_ESM.xlsx]

## Sheet: 1. Source data for Fig. 4a-d
	B. amyloliquefaciens treated with oxylipin 12,13-DiHOME
	Phenotype	Fig. 1.a. Cell turbidity (O.D. 600 nm)
	Incubation time (h)	Treated (Oxylipin)_Rep1	Treated (Oxylipin)_Rep2	Treated (Oxylipin)_Rep3	Average	Stdv	Control_1	Control_2	Control_3	Average	Stdv
	0	0.08	0.079	0.08	0.0796667	0.00057735	0.08	0.081	0.078	0.0796667	0.00152753
	12	0.28	0.303	0.306	0.296333	0.0142244	0.183	0.154	0.188	0.175	0.0183576
	24	0.932	0.9	0.963	0.931667	0.0315013	0.714	0.766	0.79	0.756667	0.0388501
	36	1.27	1.218	1.283	1.257	0.0343948	1.178	1.095	1.137	1.13667	0.041501
	48	1.402	1.377	1.562	1.447	0.100374	1.289	1.254	1.304	1.28233	0.025658
	Phenotype	Fig. 1.b. Cell viabiltity (log10 CFU/mL)
	Incubation time (h)	Treated (Oxylipin)_Rep1	Treated (Oxylipin)_Rep2	Treated (Oxylipin)_Rep3	Average	Stdv	Control_1	Control_2	Control_3	Average	Stdv
	0	5.77815	5.60206	6.27875	5.88632	0.351076	5	5.95424	6.90309	5.95244	0.951546
	12	8.27875	8.51851	8.20412	8.3338	0.164265	8.04139	7.90309	7.69897	7.88115	0.172262
	24	9.23045	9.34242	9.50515	9.35934	0.13813	9.11394	8.69897	8.17609	8.663	0.46996
	36	10.0453	9.87506	10.1038	10.0081	0.118836	9.16137	9.01284	8.63347	8.93589	0.272232
	48	7.69897	8.23045	8.49136	8.14026	0.403821	7.47712	8.04139	8.17609	7.8982	0.370834
	Phenotype	Fig. 1.c. Cell dry weight (mg/mL)
	Incubation time (h)	Treated (Oxylipin)_Rep1	Treated (Oxylipin)_Rep2	Treated (Oxylipin)_Rep3	Average	Stdv	Control_1	Control_2	Control_3	Average	Stdv
	0	0.48	0.22	0.26	0.32	0.14	0.22	0.24	0.39	0.283333	0.0929157
	12	1.56	0.92	0.83	1.10333	0.398037	0.81	1.6	0.53	0.98	0.554887
	24	1.78	1.77	2.25	1.93333	0.274287	1.28	1.48	1.74	1.5	0.230651
	36	2.04	1.52	1.49	1.68333	0.309246	1.41	1.59	1.83	1.61	0.210713
	48	0.77	0.56	0.76	0.696667	0.118462	0.7	0.76	0.88	0.78	0.0916515
	Phenotype	Fig. 1.d. Biofilm (Abs. 550 nm)
	Incubation time (h)	Treated (Oxylipin)_Rep1	Treated (Oxylipin)_Rep2	Treated (Oxylipin)_Rep3	Average	Stdv	Control_1	Control_2	Control_3	Average	Stdv
	0	0.0677	0.0689	0.0661	0.0675667	0.00140475	0.0705	0.0704	0.0712	0.0707	0.00043589
	12	0.1841	0.1949	0.18	0.186333	0.00769697	0.1103	0.1313	0.1424	0.128	0.0163025
	24	0.1748	0.2008	0.1815	0.1857	0.0134993	0.2793	0.3264	0.299	0.301567	0.0236547
	36	0.1489	0.1405	0.1776	0.155667	0.0194536	0.3099	0.3206	0.3196	0.3167	0.00591016
	48	0.1119	0.1124	0.1313	0.118533	0.0110591	0.1979	0.188	0.1663	0.184067	0.016163

## Sheet: 2. Source data Fig. 4.c
Peak Nr	Scan Nr	Ret(umin)	RT	Mass(uD)	m/z	Mass_Scan	CF-0h_1	CF-0h_2	CF-0h_3	CF-12h_1	CF-12h_2	CF-12h_3	CF-24h_1	CF-24h_2	CF-24h_3	CF-36h_1	CF-36h_2	CF-36h_3	CF-48h_1	CF-48h_2	CF-48h_3	Con-0h_1	Con-0h_2	Con-0h_3	Con-12h_1	Con-12h_2	Con-12h_3	Con-24h_1	Con-24h_2	Con-24h_3	Con-36h_1	Con-36h_2	Con-36h_3	Con-48h_1	Con-48h_2	Con-48h_3
1	688	4780798	4.7808	150031265	150.031	150031265_ 688	73	73	73	73	73	73	73	73	73	73	73	73	238	75	75	73	73	73	73	73	73	73	73	73	73	73	73	73	73	73
2	467	3226947	3.22695	150261276	150.261	150261276_ 467	73	73	73	73	73	73	73	73	73	73	73	73	73	73	73	73	318	73	73	107	73	73	73	73	73	73	73	73	73	73
3	1741	11626941	11.6269	150890030	150.89	150890030_1741	73	73	73	73	73	73	73	73	73	73	73	73	73	73	73	73	1275	713	518	336	73	73	73	73	73	73	73	73	73	73
4	1756	11731013	11.731	150889893	150.89	150889893_1756	73	73	73	73	73	73	73	73	73	73	73	73	73	73	73	73	73	73	73	73	359	73	73	73	73	73	73	94	73	73
5	1782	11908875	11.9089	150889862	150.89	150889862_1782	73	73	73	73	73	73	73	73	73	73	73	73	73	73	73	1428	73	1812	73	478	637	142	103	73	73	125	73	73	73	73
6	1798	12019425	12.0194	150889832	150.89	150889832_1798	73	73	73	73	73	73	73	73	73	73	73	73	73	73	73	73	1933	73	781	73	73	120	73	73	93	73	73	73	73	73
7	1825	12210795	12.2108	150890015	150.89	150890015_1825	73	73	73	73	73	73	73	73	73	73	73	73	73	73	73	73	73	896	73	73	73	73	127	73	73	73	73	80	73	73
8	1855	12416993	12.417	150889694	150.89	150889694_1855	73	73	73	73	73	73	73	73	73	73	73	73	73	73	73	73	678	887	73	382	73	126	73	73	73	73	73	73	73	73
9	1866	12498000	12.498	150889877	150.89	150889877_1866	73	73	73	73	73	73	73	73	73	73	73	73	73	73	73	73	73	73	73	73	369	73	73	73	73	73	73	87	73	73
10	1873	12545866	12.5459	150889664	150.89	150889664_1873	73	73	73	73	73	73	73	73	73	73	73	73	73	73	73	73	73	73	73	73	73	73	77	73	73	73	114	73	119	73
11	1894	12696939	12.6969	150890396	150.89	150890396_1894	73	73	73	73	73	73	73	73	73	73	73	73	73	73	73	73	689	73	73	73	117	73	73	73	73	73	73	73	73	73
12	1903	12755747	12.7557	150889954	150.89	150889954_1903	73	73	73	73	73	73	73	73	73	73	73	73	73	73	73	73	73	649	351	73	73	73	73	73	73	73	73	73	73	73
13	1928	12932488	12.9325	150889786	150.89	150889786_1928	73	73	73	73	73	73	73	73	73	73	73	73	73	73	73	73	637	73	73	73	73	88	73	73	73	73	73	73	73	73
14	1953	13109270	13.1093	150889694	150.89	150889694_1953	73	73	73	73	73	73	73	73	73	73	73	73	73	73	73	811	73	73	669	73	73	73	73	73	73	73	73	73	96	73
15	1962	13168143	13.1681	150889679	150.89	150889679_1962	73	73	73	73	73	73	73	73	73	73	73	73	73	73	73	73	73	1574	73	362	392	73	119	73	73	93	73	98	73	73
16	1987	13344885	13.3449	150889893	150.89	150889893_1987	73	73	73	73	73	73	73	73	73	73	73	73	73	73	73	6013	7261	6589	3679	2500	2388	896	810	728	623	552	73	649	829	890
17	2010	13506924	13.5069	150889969	150.89	150889969_2010	73	73	73	73	73	73	73	73	73	73	73	73	73	73	73	405	946	640	73	150	73	101	73	73	73	73	73	80	73	73
18	88	612097	0.612097	150947327	150.947	150947327_ 88	2235	1925	1843	419	513	403	343	295	338	247	73	223	73	167	233	73	3404	2718	1793	1030	949	315	336	412	73	247	447	320	433	365
19	2004	13470080	13.4701	150947403	150.947	150947403_2004	73	73	73	73	73	73	143	73	73	73	73	73	299	73	73	73	73	73	73	73	73	73	73	73	73	73	73	73	73	73
20	2029	13639455	13.6395	150947418	150.947	150947418_2029	73	73	73	73	73	73	73	73	73	73	73	73	73	73	118	73	73	73	781	73	73	73	73	73	73	73	73	73	73	73
21	31	214440	0.21444	151040146	151.04	151040146_ 31	739	374	73	73	73	73	73	73	73	73	73	86	73	73	73	73	73	73	73	73	73	73	73	73	73	73	73	73	73	73
22	42	291752	0.291752	151040314	151.04	151040314_ 42	73	73	680	73	73	175	73	73	135	73	73	73	93	73	73	73	1625	73	73	73	73	73	73	73	73	73	73	73	73	73
23	64	442762	0.442762	151040329	151.04	151040329_ 64	672	73	73	245	73	73	150	73	73	73	89	73	73	73	73	73	73	73	73	73	73	73	73	73	73	73	73	73	73	73
24	178	1201780	1.20178	151040222	151.04	151040222_ 178	73	73	73	123	73	158	73	73	73	73	73	73	78	73	73	73	73	73	73	73	73	73	73	73	73	73	73	73	73	73
25	217	1474298	1.4743	151040451	151.04	151040451_ 217	437	73	413	73	117	86	73	73	73	87	73	73	73	73	73	73	73	73	73	73	73	73	73	73	73	73	73	73	73	73
26	258	1761470	1.76147	151040466	151.04	151040466_ 258	268	73	553	73	73	73	73	73	77	73	73	73	73	73	73	73	73	73	73	73	73	73	73	73	73	73	73	73	73	73
27	320	2195953	2.19595	151040253	151.04	151040253_ 320	297	73	73	73	73	73	73	73	73	73	73	73	73	73	73	73	1789	73	73	73	73	73	73	73	73	73	73	73	73	73
28	374	2578935	2.57893	151040390	151.04	151040390_ 374	73	73	602	73	73	73	73	73	73	73	73	73	73	73	73	73	1810	73	73	73	73	73	73	73	73	73	73	73	73	73
29	419	2895562	2.89556	151040466	151.04	151040466_ 419	73	73	602	73	73	73	73	73	73	73	73	73	73	73	73	73	1172	73	73	73	73	73	73	73	73	73	73	73	73	73
30	671	4662970	4.66297	151040344	151.04	151040344_ 671	73	73	882	215	73	77	73	73	73	73	73	73	73	73	73	73	1234	73	73	73	73	73	73	73	73	73	73	73	73	73
31	700	4861845	4.86184	151040421	151.04	151040421_ 700	761	718	970	73	73	73	73	73	73	73	73	73	73	73	73	73	73	73	73	73	73	73	73	73	73	73	73	73	73	73
32	754	5244745	5.24474	151040466	151.04	151040466_ 754	73	433	654	223	321	256	78	73	73	73	193	73	128	88	73	73	73	73	73	73	73	73	73	73	73	73	73	73	73	73
33	832	5789697	5.7897	151040421	151.04	151040421_ 832	73	361	374	73	73	73	73	73	73	73	73	73	94	73	73	73	73	73	73	73	73	73	73	73	73	73	73	73	73	73
34	888	6180005	6.18001	151040405	151.04	151040405_ 888	73	73	73	167	73	122	73	73	73	73	73	73	73	73	73	73	1162	73	73	73	73	73	73	73	73	73	73	73	73	73
35	944	6577672	6.57767	151040512	151.041	151040512_ 944	772	73	73	73	73	73	73	73	81	73	73	73	73	73	73	73	1069	73	73	73	73	73	73	73	73	73	73	73	73	73
36	1026	7145980	7.14598	151040527	151.041	151040527_1026	73	73	73	154	73	73	73	73	88	73	73	73	73	73	73	73	1049	73	73	73	73	73	73	73	73	73	73	73	73	73
37	1007	7013385	7.01339	151040359	151.04	151040359_1007	768	73	73	73	253	73	88	73	73	73	73	73	73	73	73	73	73	73	73	73	73	73	73	73	73	73	73	73	73	73
38	1071	7457155	7.45716	151040497	151.04	151040497_1071	669	73	73	73	73	102	73	73	73	73	73	73	73	73	73	73	73	73	73	73	73	73	73	73	73	73	73	73	73	73
39	1090	7593248	7.59325	151040543	151.041	151040543_1090	73	73	192	138	73	73	73	73	73	73	73	73	73	73	73	73	73	73	73	73	73	73	73	73	73	73	73	73	73	73
40	1101	7666893	7.66689	151040558	151.041	151040558_1101	566	73	73	73	73	73	73	73	73	74	73	73	73	73	73	73	73	73	73	73	73	73	73	73	73	73	73	73	73	73
41	1115	7762629	7.76263	151040390	151.04	151040390_1115	73	73	73	73	73	73	73	73	73	73	73	73	132	73	73	73	1470	73	73	73	73	73	73	73	73	73	73	73	73	73
42	1228	8556675	8.55668	151040405	151.04	151040405_1228	408	73	73	73	73	73	73	73	73	73	73	73	73	73	73	73	905	73	73	73	73	73	73	73	73	73	73	73	73	73
43	1263	8799724	8.79972	151040558	151.041	151040558_1263	73	73	156	73	136	73	73	73	73	73	73	73	86	73	73	73	1028	73	73	73	73	73	73	73	73	73	73	73	73	73
44	1348	9396196	9.3962	151040466	151.04	151040466_1348	73	73	149	117	73	73	73	73	73	73	73	73	73	73	73	73	483	73	73	73	73	73	73	73	73	73	73	73	73	73
45	1387	9676028	9.67603	151040497	151.04	151040497_1387	73	73	73	73	73	81	73	73	73	73	73	73	89	73	73	73	73	73	73	73	73	73	73	73	73	73	73	73	73	73
46	1469	10237516	10.2375	151040329	151.04	151040329_1469	73	73	420	95	73	73	73	73	73	73	73	73	73	73	73	73	73	73	73	73	73	73	73	73	73	73	73	73	73	73
47	1476	10286743	10.2867	151040100	151.04	151040100_1476	352	73	73	73	73	73	73	73	73	73	73	73	73	73	73	73	658	73	73	73	73	73	73	73	73	73	73	73	73	73
48	1518	10539145	10.5391	151040482	151.04	151040482_1518	305	73	348	73	73	73	73	73	73	73	73	73	73	73	73	73	73	73	73	73	73	73	73	73	73	73	73	73	73	73
49	1641	11096292	11.0963	151040649	151.041	151040649_1641	73	73	328	73	73	73	73	73	73	73	73	73	75	73	73	73	73	73	73	73	73	73	73	73	73	73	73	73	73	73
50	46	317533	0.317533	151061371	151.061	151061371_ 46	73	1557	73	73	73	73	73	73	73	73	73	73	73	73	73	73	73	73	73	73	73	73	73	73	73	73	73	73	73	295
51	82	575282	0.575282	151061600	151.062	151061600_ 82	73	73	73	73	73	73	73	221	73	73	168	73	73	146	73	73	73	73	73	73	73	73	73	73	73	73	73	73	73	73
52	101	696770	0.69677	151061447	151.061	151061447_ 101	73	73	73	73	73	73	73	73	73	73	73	73	73	73	73	2556	73	73	1187	73	793	73	110	73	73	73	250	207	73	73
53	625	4338950	4.33895	151061462	151.061	151061462_ 625	73	73	73	73	73	73	73	73	73	73	73	73	73	73	73	73	73	73	73	73	73	73	73	128	73	73	73	73	73	96
54	823	5723418	5.72342	151061508	151.062	151061508_ 823	73	73	73	73	73	73	73	73	73	73	112	73	73	73	73	73	73	73	73	73	73	73	73	73	73	73	73	73	73	96
55	962	6702903	6.7029	151061630	151.062	151061630_ 962	73	73	73	73	272	73	73	73	73	73	73	73	73	73	73	73	73	73	384	73	73	73	73	73	73	73	73	73	73	89
56	993	6910298	6.9103	151061508	151.062	151061508_ 993	73	73	73	205	73	73	73	73	73	73	73	73	73	73	85	73	73	73	73	73	291	73	73	73	73	73	73	73	73	73
57	1048	7300603	7.3006	151061661	151.062	151061661_1048	73	611	73	73	73	73	94	73	73	73	73	73	73	73	73	73	73	73	334	73	291	73	73	73	73	121	73	73	73	73
58	1106	7703720	7.70372	151061508	151.062	151061508_1106	73	804	73	73	73	73	73	73	73	73	73	73	73	73	73	73	73	73	334	73	73	73	73	73	73	73	73	73	117	73
59	1438	10029511	10.0295	151061417	151.061	151061417_1438	73	73	73	168	73	73	73	73	73	73	73	73	207	73	73	73	73	73	73	73	73	73	73	73	73	73	73	73	73	73
60	645	4478867	4.47887	151076813	151.077	151076813_ 645	73	73	73	73	73	73	73	73	73	73	73	73	73	73	73	73	73	73	73	73	73	73	141	93	118	73	73	73	73	73
61	691	4802896	4.8029	151076736	151.077	151076736_ 691	73	73	73	73	73	73	73	73	73	73	87	73	73	74	73	73	73	73	73	73	73	73	73	73	73	73	73	73	73	73
62	795	5531950	5.53195	151076828	151.077	151076828_ 795	73	73	73	73	73	73	73	73	73	73	73	73	73	73	73	73	73	73	73	73	73	84	127	73	73	73	73	73	73	73
63	198	1341702	1.3417	151087738	151.088	151087738_ 198	73	73	73	73	73	73	73	73	73	73	73	190	73	198	73	73	73	73	73	73	73	73	73	73	73	73	73	73	73	73
64	209	1422708	1.42271	151087982	151.088	151087982_ 209	73	73	73	73	73	73	73	73	73	189	73	73	73	73	365	73	73	73	73	73	73	73	73	73	73	73	73	73	73	73
65	223	1518457	1.51846	151087799	151.088	151087799_ 223	73	73	73	73	73	73	73	73	73	73	73	73	73	73	73	73	73	73	73	73	73	73	73	73	73	73	73	376	73	535
66	236	1606820	1.60682	151087662	151.088	151087662_ 236	73	73	73	73	73	73	73	73	73	73	73	73	73	73	73	73	73	73	73	73	73	73	73	73	73	73	140	73	643	73
67	871	6062175	6.06217	151088058	151.088	151088058_ 871	73	73	73	73	73	73	73	73	73	73	73	73	197	130	73	73	73	73	73	73	73	73	73	73	73	73	73	73	73	73
68	1309	9123712	9.12371	151091736	151.092	151091736_1309	73	73	73	73	73	73	73	73	73	73	73	73	73	73	73	73	329	73	73	84	73	73	73	73	73	73	73	73	73	73
69	822	5716053	5.71605	151113235	151.113	151113235_ 822	73	73	73	73	73	73	73	73	73	73	73	79	255	73	142	73	73	73	73	73	73	73	73	88	73	73	73	73	73	73
70	616	4272705	4.27271	151424179	151.424	151424179_ 616	73	110	73	73	73	73	73	73	73	73	73	73	73	73	73	73	73	265	73	73	73	73	73	73	73	73	73	73	73	73
71	1987	13344885	13.3449	151889969	151.89	151889969_1987	73	73	73	73	73	73	73	73	73	73	73	73	73	73	73	73	73	73	255	73	73	78	73	73	73	73	73	73	73	73
72	133	885172	0.885172	152035751	152.036	152035751_ 133	73	73	73	73	73	73	459	285	439	493	244	340	526	273	456	73	73	73	73	73	73	73	73	73	73	73	73	343	73	360
73	856	5959075	5.95908	152035767	152.036	152035767_ 856	1114	73	73	73	73	73	204	73	433	73	73	73	73	73	73	73	73	73	73	73	73	73	73	73	73	73	73	73	73	73
74	892	6209460	6.20946	152035690	152.036	152035690_ 892	4761	3854	5784	1670	1812	1603	874	642	2022	634	745	431	1353	414	459	73	73	73	1045	73	73	278	73	73	73	73	73	73	73	73
75	915	6371515	6.37151	152035614	152.036	152035614_ 915	73	73	73	73	73	73	73	73	73	73	73	73	73	73	73	7467	73	7450	2688	1322	2209	1169	739	2066	664	73	1850	424	622	570
76	1111	7740537	7.74054	152084778	152.085	152084778_1111	73	73	73	73	73	73	73	73	73	73	73	73	73	73	73	73	73	73	73	73	73	73	73	393	73	73	93	73	73	73
77	1163	8100140	8.10014	152635895	152.636	152635895_1163	102	73	73	73	73	73	73	73	73	73	73	73	73	73	73	73	73	73	73	104	73	73	73	73	73	73	73	73	73	73
78	1794	11989866	11.9899	152886902	152.887	152886902_1794	73	73	73	73	73	73	73	73	73	73	73	73	73	73	73	396	73	375	73	73	73	73	73	73	73	73	73	73	73	73
79	1953	13109270	13.1093	152886749	152.887	152886749_1953	73	73	73	73	73	73	73	73	73	73	73	73	73	73	73	73	73	338	73	73	73	80	73	73	73	73	73	73	73	73
80	1981	13308064	13.3081	152886948	152.887	152886948_1981	73	73	73	73	73	73	73	73	73	73	73	73	73	73	73	1445	73	2214	73	815	73	264	73	274	202	73	73	226	73	187
81	48	332307	0.332307	152917831	152.918	152917831_ 48	73	73	73	73	73	73	73	73	73	73	73	73	154	73	73	2936	8711	5821	73	73	1069	926	73	408	73	73	730	73	73	755
82	64	442762	0.442762	152917847	152.918	152917847_ 64	73	73	73	73	73	73	73	73	612	73	473	445	73	73	73	73	73	73	3424	2163	73	73	73	73	73	73	73	73	73	73
83	75	523732	0.523732	152917877	152.918	152917877_ 75	3540	3218	2745	845	915	706	553	483	73	465	73	73	73	407	463	73	73	73	73	73	73	845	73	73	73	73	73	73	756	73
84	101	696770	0.69677	152917877	152.918	152917877_ 101	73	73	73	73	73	73	73	73	434	73	73	73	1845	73	73	6991	7385	5152	3148	2135	1956	73	817	717	625	521	73	595	73	687
85	178	1201780	1.20178	152917938	152.918	152917938_ 178	73	73	73	73	73	73	73	73	73	73	411	73	73	73	73	5422	73	73	73	736	73	73	73	250	73	73	73	73	73	118
86	197	1334338	1.33434	152917953	152.918	152917953_ 197	73	73	73	73	705	73	73	73	73	73	73	73	73	73	73	6938	73	6324	73	73	1571	73	702	73	73	73	460	73	73	393
87	219	1488987	1.48899	152917862	152.918	152917862_ 219	73	73	73	73	73	73	73	73	73	73	73	73	316	73	73	8578	8773	73	73	2112	73	710	73	165	73	73	73	73	73	541
88	271	1857202	1.8572	152917816	152.918	152917816_ 271	73	73	73	73	73	73	73	73	73	73	73	73	296	73	73	73	73	73	73	1973	73	73	73	73	73	73	73	73	73	73
89	295	2019222	2.01922	152917847	152.918	152917847_ 295	73	73	73	73	73	73	73	73	73	73	155	73	73	73	73	73	73	73	73	73	73	113	73	73	73	73	73	73	73	73
90	370	2549437	2.54944	152917801	152.918	152917801_ 370	73	73	73	73	73	73	73	73	73	73	73	73	73	73	73	73	73	73	73	73	377	73	73	204	73	73	73	73	73	73
91	527	3646747	3.64675	152917938	152.918	152917938_ 527	73	73	73	73	73	73	73	73	73	73	73	73	73	73	73	73	73	73	73	73	73	73	73	73	73	73	136	73	73	129
92	918	6393565	6.39356	152917847	152.918	152917847_ 918	73	73	73	73	73	73	73	73	73	73	73	73	73	73	73	73	73	73	73	291	73	99	73	73	73	73	73	73	73	73
93	21	144466	0.144466	152978806	152.979	152978806_ 21	73	825	73	147	307	73	73	73	73	73	73	81	253	73	73	73	73	1528	73	73	73	73	73	73	73	73	73	73	73	73
94	44	302808	0.302808	152978821	152.979	152978821_ 44	73	73	73	73	73	73	73	73	73	73	73	73	73	73	73	73	73	73	73	73	73	73	73	73	73	73	1569	73	1630	73
95	68	472185	0.472185	152978821	152.979	152978821_ 68	7062	5810	5077	1668	1798	1453	1101	938	1172	915	816	896	350	814	824	73	73	13665	73	73	73	73	73	73	73	73	1296	1194	73	73
96	101	696770	0.69677	152978775	152.979	152978775_ 101	73	73	73	73	73	73	73	274	73	73	73	73	73	73	73	13084	14831	73	6084	4035	3970	1598	1490	1450	1212	1143	73	73	73	1401
97	190	1282787	1.28279	152978912	152.979	152978912_ 190	73	73	73	755	830	73	73	474	73	73	73	73	73	73	73	73	73	73	73	73	73	73	73	73	73	73	73	73	73	73
98	226	1540547	1.54055	152978912	152.979	152978912_ 226	73	73	73	73	73	73	73	596	73	73	73	73	73	73	73	73	73	73	73	73	73	73	73	73	73	73	73	73	598	73
99	267	1827745	1.82774	152978867	152.979	152978867_ 267	73	73	73	73	73	73	73	660	73	73	73	73	73	76	73	73	73	73	73	73	73	73	73	73	73	73	73	73	73	73
100	843	5863340	5.86334	152978943	152.979	152978943_ 843	73	73	73	677	73	73	73	97	73	73	73	73	73	73	73	73	73	73	73	73	73	73	73	73	73	73	73	73	118	73
101	917	6386202	6.3862	152978912	152.979	152978912_ 917	73	73	947	486	73	73	73	188	73	73	73	136	73	95	73	73	73	73	73	73	73	73	73	73	73	73	73	73	73	73
102	953	6636585	6.63659	152978851	152.979	152978851_ 953	73	73	73	331	73	227	73	73	73	73	73	73	73	73	73	73	73	73	73	73	73	73	73	73	73	73	73	73	73	73
103	1042	7256444	7.25644	152978973	152.979	152978973_1042	73	2193	1977	73	73	73	73	73	73	73	73	73	365	73	73	73	73	73	73	73	73	73	73	73	73	73	73	73	73	73
104	1147	7989660	7.98966	152978760	152.979	152978760_1147	73	73	73	73	73	73	73	102	73	73	73	73	73	81	73	73	73	73	73	73	73	73	73	73	73	73	73	73	237	73
105	149	995623	0.995623	152996292	152.996	152996292_ 149	73	73	73	189	73	73	73	73	73	73	73	178	73	74	73	73	73	73	73	73	73	73	73	73	73	73	73	73	73	73
106	156	1047132	1.04713	152996399	152.996	152996399_ 156	73	73	332	73	255	388	73	195	129	73	73	73	73	73	120	73	73	73	73	73	73	73	73	73	73	73	73	73	73	73
107	175	1179730	1.17973	152996231	152.996	152996231_ 175	73	73	73	73	73	73	73	73	73	73	73	73	73	73	73	73	73	73	455	73	361	73	73	73	73	73	73	73	73	193
108	188	1275430	1.27543	152996155	152.996	152996155_ 188	73	73	73	73	73	73	73	73	73	73	73	73	73	73	73	73	73	997	73	73	73	73	73	156	188	73	73	73	73	73
109	106	718257	0.718257	153019714	153.02	153019714_ 106	73	73	433	73	73	73	73	73	73	73	73	73	73	73	73	73	73	2635	73	73	546	73	205	73	73	73	73	73	73	73
110	209	1422708	1.42271	153019775	153.02	153019775_ 209	73	526	511	73	73	73	73	73	73	73	73	73	73	73	73	73	73	73	73	73	73	73	73	73	73	73	73	73	73	73
111	243	1658410	1.65841	153019836	153.02	153019836_ 243	404	677	73	73	73	73	73	73	73	73	73	73	73	73	73	73	73	73	73	73	73	73	73	73	73	73	73	73	73	73
112	402	2770365	2.77036	153019455	153.019	153019455_ 402	496	73	394	73	109	73	73	73	73	73	73	73	73	73	73	73	73	73	73	73	73	73	73	73	73	73	73	73	73	73
113	531	3676163	3.67616	153019608	153.02	153019608_ 531	73	73	921	11391	2309	13954	12249	12327	5711	7500	5229	5152	7303	4974	5200	73	73	73	73	73	73	73	73	73	73	73	73	73	73	73
114	553	3830853	3.83085	153019592	153.02	153019592_ 553	371	73	73	73	73	73	73	73	73	73	73	73	73	73	73	73	73	73	6071	11361	13880	16887	16096	11006	9702	9028	13990	9315	13167	9803
115	578	4007553	4.00755	153019608	153.02	153019608_ 578	73	73	73	73	73	73	73	73	253	280	73	73	73	73	73	73	73	73	73	73	73	73	73	73	73	73	73	73	73	73
116	591	4095925	4.09593	153019638	153.02	153019638_ 591	73	73	73	73	73	301	73	73	73	73	103	73	73	73	129	73	73	73	73	1141	73	73	73	73	73	73	73	73	73	73
117	605	4199063	4.19906	153019653	153.02	153019653_ 605	73	73	73	73	73	73	73	253	126	96	73	73	73	73	73	73	73	73	73	671	73	73	73	73	609	364	73	73	73	453
118	611	4235995	4.23599	153019669	153.02	153019669_ 611	73	73	73	73	73	73	73	73	73	73	73	82	73	73	73	73	73	73	73	73	73	73	630	73	73	73	73	73	73	73
119	617	4280030	4.28003	153019623	153.02	153019623_ 617	73	73	73	73	73	73	73	73	73	73	73	73	73	73	73	73	73	73	73	73	73	73	73	396	73	73	73	281	73	73
120	630	4372084	4.37208	153019623	153.02	153019623_ 630	316	73	73	73	73	73	122	113	73	73	73	73	73	73	96	73	73	73	73	73	73	73	462	73	315	158	73	73	73	159
121	852	5929755	5.92976	153019669	153.02	153019669_ 852	286	73	73	73	108	93	73	73	73	73	73	73	131	73	73	73	73	73	73	73	73	73	73	73	73	73	73	73	73	73
122	935	6511394	6.51139	153019653	153.02	153019653_ 935	73	73	840	73	73	73	73	104	73	73	73	73	73	73	73	73	73	73	73	73	73	73	73	73	73	73	73	73	73	73
123	973	6776657	6.77666	153019638	153.02	153019638_ 973	73	73	840	73	73	73	73	73	107	73	73	73	73	73	73	73	73	73	73	73	73	73	73	73	73	73	73	73	73	73
124	1086	7563795	7.56379	153019684	153.02	153019684_1086	371	73	771	73	217	73	73	73	73	73	83	73	73	73	73	73	73	73	73	73	73	73	73	73	73	73	73	73	73	73
125	1161	8085355	8.08535	153019638	153.02	153019638_1161	363	73	817	73	73	126	73	73	101	95	86	73	73	73	73	73	73	73	73	73	73	73	73	73	73	73	73	73	73	73
126	1178	8203183	8.20318	153019592	153.02	153019592_1178	73	73	73	73	73	73	73	73	73	111	73	89	73	73	73	73	73	73	73	73	73	73	73	73	73	73	73	73	73	159
127	1210	8431512	8.43151	153019577	153.02	153019577_1210	73	73	775	73	73	73	73	73	73	100	98	73	73	73	73	73	73	73	73	73	73	73	73	208	73	73	73	73	73	73
128	1222	8512478	8.51248	153019653	153.02	153019653_1222	455	73	73	73	73	73	73	73	73	73	77	92	73	73	73	73	73	73	73	73	73	73	73	73	73	73	73	217	73	73
129	1272	8865962	8.86596	153019852	153.02	153019852_1272	73	374	73	73	187	73	102	73	73	73	73	73	73	73	73	73	73	73	73	73	73	73	73	73	73	73	73	73	73	73
130	1293	9013247	9.01325	153019730	153.02	153019730_1293	352	73	315	73	73	73	73	73	73	73	73	73	73	73	73	73	73	73	73	73	73	73	73	73	73	73	73	73	73	73
131	1331	9278400	9.2784	153019577	153.02	153019577_1331	250	73	221	73	73	73	73	73	73	73	73	73	73	73	73	73	73	73	73	73	73	73	73	73	73	73	73	73	73	73
132	1372	9565563	9.56556	153019958	153.02	153019958_1372	73	73	270	73	73	73	73	73	73	73	121	73	73	73	73	73	73	73	73	73	73	73	73	73	73	73	73	73	73	73
133	1450	10104921	10.1049	153019653	153.02	153019653_1450	73	73	73	240	198	186	158	73	183	141	109	103	73	73	73	73	73	73	73	73	73	410	73	73	73	220	73	235	73	73
134	1459	10163972	10.164	153019455	153.019	153019455_1459	73	73	73	73	73	73	73	73	73	73	73	73	231	73	73	73	73	73	73	73	73	73	73	294	73	73	73	73	73	73
135	1484	10321680	10.3217	153019531	153.02	153019531_1484	73	73	73	73	73	73	165	150	173	116	73	73	73	73	73	73	73	73	73	73	73	404	329	310	73	73	73	238	73	350
136	1502	10425794	10.4258	153019516	153.02	153019516_1502	73	73	73	249	178	73	73	73	73	73	73	73	73	73	73	73	73	73	73	957	73	73	73	73	208	73	73	73	73	73
137	1522	10555860	10.5559	153019562	153.02	153019562_1522	73	73	566	73	136	73	179	168	174	116	134	73	313	73	73	73	73	73	73	73	73	73	73	73	73	73	73	73	73	369
138	1549	10685478	10.6855	153019455	153.019	153019455_1549	73	73	73	73	73	73	73	73	73	73	73	73	73	73	73	73	73	73	73	73	73	364	73	73	73	73	73	73	377	73
139	1558	10723800	10.7238	153019699	153.02	153019699_1558	73	357	73	73	73	73	73	73	73	73	73	73	147	73	73	73	73	73	73	1260	73	73	73	73	73	177	73	73	73	73
140	1583	10836226	10.8362	153019287	153.019	153019287_1583	73	73	73	230	162	73	73	73	73	73	73	73	300	73	73	73	73	73	836	1059	1030	73	73	73	73	73	73	73	605	73
141	1657	11169804	11.1698	153019272	153.019	153019272_1657	73	73	73	73	73	73	73	73	73	73	73	73	73	73	73	73	73	73	73	736	926	73	73	73	73	73	73	73	73	73
142	1670	11236049	11.236	153019318	153.019	153019318_1670	73	73	73	73	73	73	73	73	73	73	73	73	142	73	73	73	73	73	635	73	73	321	73	73	73	73	239	73	73	73
143	1697	11368400	11.3684	153019409	153.019	153019409_1697	73	73	73	73	73	150	73	73	73	73	73	73	73	73	73	73	73	73	73	73	73	73	73	73	73	73	73	207	73	73
144	1712	11445860	11.4459	153019440	153.019	153019440_1712	73	73	73	73	73	73	73	73	73	73	73	73	73	73	73	73	73	73	73	73	73	73	73	73	226	73	73	73	73	300
145	1722	11502002	11.502	153019516	153.02	153019516_1722	73	73	433	73	73	73	73	73	73	73	74	73	237	73	73	73	73	73	73	73	73	184	73	73	73	73	73	73	73	73
146	1736	11593810	11.5938	153019470	153.019	153019470_1736	73	73	73	73	73	73	73	73	73	73	73	73	73	73	73	73	73	73	73	73	73	73	249	73	73	196	73	73	73	73
147	1765	11783710	11.7837	153019745	153.02	153019745_1765	73	73	73	73	73	73	119	73	73	73	73	73	131	73	73	73	73	73	73	73	73	73	73	73	73	73	73	73	73	73
148	1820	12173973	12.174	153019669	153.02	153019669_1820	452	73	267	116	73	73	73	73	73	73	73	73	73	73	73	73	73	73	73	73	73	73	73	73	73	73	73	73	73	73
149	914	6364117	6.36412	153039108	153.039	153039108_ 914	73	73	73	73	73	73	73	73	73	73	73	73	73	73	73	73	73	73	73	73	73	73	73	109	73	73	129	73	73	73
150	724	5031193	5.03119	153056061	153.056	153056061_ 724	73	73	73	3571	1146	7690	3382	6401	2382	3890	5075	4354	7380	3135	2324	73	73	366	73	73	73	73	73	73	73	73	73	73	73	73
151	744	5171107	5.17111	153056091	153.056	153056091_ 744	73	73	73	73	73	73	73	73	73	73	73	73	73	73	73	73	73	73	1379	3129	73	6541	9175	8673	6685	4305	2025	1995	2187	2370
152	558	3867673	3.86767	153092392	153.092	153092392_ 558	73	73	73	73	178	441	73	73	73	277	505	293	1032	274	299	73	73	73	73	73	73	73	73	73	73	73	73	73	73	73
153	580	4022282	4.02228	153092422	153.092	153092422_ 580	73	73	73	73	73	732	340	527	312	564	876	582	1646	547	711	73	73	73	73	73	73	73	73	73	675	73	465	410	73	732
154	603	4184305	4.18431	153092392	153.092	153092392_ 603	73	73	73	73	73	73	73	73	73	73	73	73	73	73	73	73	73	73	73	325	85	715	914	809	1164	922	843	783	612	1144
155	1446	10081527	10.0815	153092392	153.092	153092392_1446	73	73	73	73	73	73	73	73	164	73	73	73	73	73	73	73	73	73	73	73	73	73	73	129	73	73	259	73	73	73
156	789	5487803	5.4878	153128937	153.129	153128937_ 789	411	395	73	73	73	73	73	73	635	73	73	73	109	73	73	73	73	73	73	73	73	73	73	73	73	73	73	73	73	73
157	866	6025353	6.02535	153128937	153.129	153128937_ 866	73	73	73	270	73	611	429	700	221	207	377	256	73	73	73	73	73	73	73	73	73	73	73	254	73	73	73	73	73	73
158	893	6216823	6.21682	153128876	153.129	153128876_ 893	448	73	73	73	73	73	73	73	73	73	73	73	73	73	73	73	73	73	73	164	73	880	1034	757	490	380	260	150	83	73
159	985	6858737	6.85874	153313889	153.314	153313889_ 985	73	73	73	73	73	73	159	93	73	371	233	366	73	516	411	73	73	73	73	73	73	73	73	73	73	73	73	73	73	73
160	983	6844010	6.84401	153369751	153.37	153369751_ 983	73	73	73	73	73	73	81	73	73	165	135	73	73	125	101	73	73	73	73	73	73	73	73	73	73	73	73	73	73	73
161	998	6947215	6.94721	153523468	153.523	153523468_ 998	73	110	73	73	73	73	73	73	73	73	73	73	73	73	73	73	390	73	73	73	73	73	73	73	73	73	73	73	73	73
162	1756	11731013	11.731	153868698	153.869	153868698_1756	73	144	429	73	73	73	73	73	73	73	73	73	73	73	73	73	73	73	73	73	73	73	73	73	73	73	73	73	73	73
163	1962	13168143	13.1681	153868896	153.869	153868896_1962	73	130	807	73	73	73	73	73	73	73	73	73	73	73	73	73	73	73	73	73	73	73	73	73	73	73	73	73	73	73
164	1992	13381705	13.3817	153868988	153.869	153868988_1992	591	73	73	73	150	73	86	101	73	73	73	93	73	75	73	73	73	73	73	73	73	73	73	73	73	73	73	73	73	73
165	1998	13425892	13.4259	153868927	153.869	153868927_1998	73	491	817	169	330	198	73	73	73	129	114	73	233	73	73	3782	4967	4082	73	1387	1108	470	507	73	73	275	359	377	528	485
166	2035	13683646	13.6836	153900421	153.9	153900421_2035	73	8254	73	73	73	73	73	1323	73	73	73	73	73	73	73	73	73	73	73	73	73	73	73	73	73	73	73	73	73	73
167	635	4405320	4.40532	154014969	154.015	154014969_ 635	408	567	674	154	73	73	73	73	73	73	111	73	73	73	73	73	73	73	73	73	73	73	73	73	73	73	190	73	73	73
168	663	4604122	4.60412	154014725	154.015	154014725_ 663	73	73	73	73	73	73	73	73	73	73	73	73	73	73	73	73	73	73	73	73	73	91	73	212	73	73	73	73	185	179
169	531	3676163	3.67616	154022980	154.023	154022980_ 531	73	73	73	884	73	884	902	870	73	554	427	402	73	311	385	73	73	73	73	73	73	73	73	597	73	73	73	73	73	73
170	552	3823453	3.82345	154022964	154.023	154022964_ 552	73	73	73	73	73	73	73	73	73	73	73	73	73	73	73	73	73	73	393	560	996	1270	1259	819	691	645	1039	645	993	799
171	722	5016477	5.01648	154059311	154.059	154059311_ 722	73	73	73	73	73	583	211	596	193	310	386	294	650	189	146	73	73	73	73	73	73	73	73	73	73	390	73	73	73	73
172	743	5163743	5.16374	154059372	154.059	154059372_ 743	73	73	73	73	73	73	73	73	73	73	73	73	73	73	73	73	73	73	73	73	73	574	716	747	520	73	73	122	126	73
173	1089	7585927	7.58593	154063843	154.064	154063843_1089	970	622	1931	73	73	315	73	148	263	73	261	73	370	73	73	73	73	73	73	73	73	73	73	73	73	73	73	73	73	73
174	1098	7644802	7.6448	154063766	154.064	154063766_1098	73	73	73	73	699	73	73	73	73	73	73	73	73	111	73	73	73	73	73	73	73	73	73	73	73	73	73	73	73	73
175	1118	7784727	7.78473	154063828	154.064	154063828_1118	73	73	73	73	73	73	226	73	73	231	73	73	73	73	126	1366	73	73	73	73	429	73	73	73	73	73	73	96	148	73
176	362	2490523	2.49052	154065002	154.065	154065002_ 362	73	73	309	73	73	73	73	73	73	73	73	73	73	73	73	73	73	73	158	73	73	73	73	73	73	73	73	73	73	73
177	682	4736613	4.73661	154087692	154.088	154087692_ 682	73	73	73	73	73	73	73	99	73	73	127	73	278	73	73	73	73	73	73	73	73	73	73	73	73	73	73	73	73	73
178	844	5870705	5.87071	154087646	154.088	154087646_ 844	73	73	73	73	73	73	76	496	73	73	559	416	681	268	172	73	73	73	73	73	73	73	287	73	73	73	73	73	73	73
179	863	6003308	6.00331	154087646	154.088	154087646_ 863	73	73	73	73	73	73	73	73	73	73	73	73	73	73	73	73	73	73	73	101	73	288	73	478	576	367	73	161	90	119
180	703	4883897	4.8839	154124084	154.124	154124084_ 703	73	73	73	73	73	73	73	73	73	161	73	169	710	270	312	73	73	73	73	73	73	73	73	73	73	73	115	73	73	161
181	724	5031193	5.03119	154124207	154.124	154124207_ 724	73	73	73	73	73	73	73	73	73	73	73	73	73	73	73	73	73	73	73	73	73	73	73	73	73	73	73	225	196	73
182	1378	9609795	9.6098	154382584	154.383	154382584_1378	73	73	73	73	73	73	73	73	73	73	73	73	73	73	73	73	452	73	73	73	101	73	73	73	73	73	73	73	73	73
183	1195	8321055	8.32105	154637299	154.637	154637299_1195	73	73	73	73	73	73	73	73	73	73	73	73	73	73	73	73	390	73	73	73	73	73	73	73	73	73	73	73	73	89
184	20	140785	0.140785	154898773	154.899	154898773_ 20	73	73	156	73	73	73	73	73	73	73	73	73	73	73	73	73	73	73	73	73	497	73	73	73	73	73	73	73	73	73
185	93	647878	0.647878	154898666	154.899	154898666_ 93	73	73	73	73	73	73	73	73	73	73	73	73	73	73	73	73	73	73	73	73	470	242	73	73	73	73	187	73	73	73
186	173	1164960	1.16496	154898972	154.899	154898972_ 173	73	73	73	73	73	73	73	73	73	73	73	73	73	73	73	73	73	4924	73	597	73	73	331	73	73	73	311	73	73	271
187	195	1319608	1.31961	154898865	154.899	154898865_ 195	73	73	73	73	73	73	73	73	73	73	73	73	73	73	83	73	73	73	73	73	1142	73	73	73	73	73	73	73	73	73
188	214	1452177	1.45218	154898712	154.899	154898712_ 214	73	73	944	73	73	73	73	104	73	73	73	73	73	73	73	73	73	73	73	73	73	73	73	73	73	73	73	73	73	73
189	257	1754102	1.7541	154898804	154.899	154898804_ 257	73	73	1012	73	73	73	73	82	73	73	73	73	73	73	73	73	73	73	73	73	73	73	73	73	73	73	139	73	73	73
190	287	1967678	1.96768	154898788	154.899	154898788_ 287	73	73	915	73	73	73	73	77	73	73	73	73	73	73	87	73	73	73	73	73	73	73	73	73	73	73	73	73	73	89
191	344	2365330	2.36533	154898666	154.899	154898666_ 344	73	73	911	73	73	73	73	76	73	73	73	73	73	73	73	73	73	73	73	73	73	73	73	73	73	73	73	73	73	73
192	521	3609927	3.60993	154898682	154.899	154898682_ 521	73	73	73	73	73	73	73	73	73	73	73	73	73	73	73	73	73	73	73	249	73	73	73	73	73	73	73	73	73	146
193	648	4500958	4.50096	154898788	154.899	154898788_ 648	73	73	73	73	73	73	73	73	73	73	73	73	73	73	73	73	73	73	73	348	73	73	73	73	106	73	73	76	73	73
194	739	5134280	5.13428	154898697	154.899	154898697_ 739	73	73	73	73	73	73	73	73	73	73	73	73	73	73	73	73	73	73	73	73	228	73	73	73	73	73	73	73	73	111
195	746	5185830	5.18583	154898788	154.899	154898788_ 746	73	309	188	73	73	73	73	73	73	73	73	73	73	73	73	73	73	73	73	73	73	73	73	73	73	73	73	94	73	73
196	783	5443588	5.44359	154898804	154.899	154898804_ 783	73	73	244	73	73	73	73	73	73	73	73	73	73	73	73	73	73	73	73	73	73	73	73	73	73	73	73	78	73	73
197	841	5848612	5.84861	154898590	154.899	154898590_ 841	73	323	73	73	73	73	73	73	73	73	73	73	73	73	73	73	73	73	73	73	73	73	146	73	73	73	73	73	73	73
198	920	6408333	6.40833	154898941	154.899	154898941_ 920	73	73	73	73	73	73	73	73	73	73	73	73	73	73	73	73	73	73	73	339	176	73	73	73	73	73	88	73	73	73
199	992	6902933	6.90293	154898743	154.899	154898743_ 992	73	73	185	73	73	73	73	73	73	73	73	73	73	73	73	73	73	73	73	73	364	73	73	73	73	73	73	73	73	73
200	96	665332	0.665332	154928909	154.929	154928909_ 96	144271	125526	132054	35787	38599	29775	21629	17325	22443	17631	13934	15407	7142	13588	16948	73	73	73	73	73	73	73	73	73	73	73	73	73	73	73
201	107	723603	0.723603	154928482	154.928	154928482_ 107	48546	44558	57216	73	73	73	73	73	73	73	73	73	73	73	73	73	73	73	73	73	73	73	73	73	73	73	73	73	73	73
202	123	818872	0.818872	154928757	154.929	154928757_ 123	73	73	73	73	73	73	73	73	73	73	73	73	73	73	73	230421	260845	248807	93163	61108	64222	25706	22847	24662	13788	18371	23549	22579	24268	23337
203	137	914577	0.914577	154928711	154.929	154928711_ 137	12537	12476	73	7599	73	7284	5698	3880	73	4525	2280	3672	73	3077	4382	73	73	73	73	73	73	73	73	73	73	73	73	73	73	73
204	163	1098695	1.09869	154928665	154.929	154928665_ 163	9033	73	73	4677	73	4192	3186	2013	3092	2430	1069	73	73	73	73	73	73	73	13251	73	73	73	3929	73	73	73	73	73	73	73
205	196	1327017	1.32702	154928589	154.929	154928589_ 196	73	73	10491	2520	3084	2288	73	73	73	73	594	73	73	711	73	20049	73	73	73	73	73	73	73	3806	73	73	73	73	73	73
206	204	1385887	1.38589	154928589	154.929	154928589_ 204	7794	73	73	73	73	73	1534	1018	1572	998	73	890	73	73	73	13146	73	73	9475	6436	73	73	73	73	73	1522	73	73	73	2020
207	230	1569993	1.56999	154928528	154.929	154928528_ 230	7022	73	73	73	2301	73	73	73	1296	73	73	73	73	531	73	73	19182	15294	73	73	73	2420	1559	73	73	73	73	73	73	73
208	244	1665730	1.66573	154928543	154.929	154928543_ 244	73	73	73	73	73	73	73	749	73	73	73	73	73	73	73	73	73	73	73	73	73	73	73	1830	429	73	73	73	73	1499
209	279	1908747	1.90875	154928558	154.929	154928558_ 279	73	73	73	73	1977	73	73	73	73	73	73	73	73	289	73	73	73	73	73	73	73	73	73	73	73	73	73	73	73	73
210	27	185012	0.185012	154960129	154.96	154960129_ 27	73	73	73	73	117	73	73	73	73	73	73	73	73	73	73	73	1419	796	393	178	73	73	73	111	73	73	73	73	73	73
211	50	346997	0.346997	154959732	154.96	154959732_ 50	73	73	73	135	133	73	73	73	73	73	73	73	73	73	73	73	987	73	73	73	317	128	73	73	73	73	73	73	73	73
212	80	560555	0.560555	154959778	154.96	154959778_ 80	73	73	73	73	73	73	73	73	73	73	73	73	73	73	73	73	73	823	73	362	73	73	73	73	73	73	73	73	73	73
213	499	3455235	3.45524	154959869	154.96	154959869_ 499	73	73	73	73	94	73	73	73	73	73	73	73	73	73	73	73	617	73	330	73	73	73	73	73	73	73	73	73	73	73
214	709	4928080	4.92808	154960083	154.96	154960083_ 709	73	73	73	73	73	73	73	73	73	73	73	73	73	73	73	73	699	73	271	184	73	73	73	73	73	73	73	73	73	73
215	96	665332	0.665332	154974380	154.974	154974380_ 96	73	73	73	73	73	73	73	73	73	73	73	73	73	73	73	7097	73	7184	73	73	1975	73	73	73	73	73	73	73	73	73
216	988	6873473	6.87347	154974258	154.974	154974258_ 988	73	73	73	73	73	73	73	73	73	73	73	331	73	233	167	73	73	73	73	73	73	73	73	73	73	73	73	73	73	73
217	635	4405320	4.40532	155071884	155.072	155071884_ 635	73	73	156	73	73	73	73	73	73	73	73	73	73	73	73	73	73	73	154	73	122	73	73	73	73	73	73	73	73	73
218	773	5377340	5.37734	155072601	155.073	155072601_ 773	73	73	73	73	73	73	73	73	73	73	73	73	73	73	73	73	73	73	167	73	137	73	73	73	73	73	73	73	73	73
219	1062	7394423	7.39442	155108566	155.109	155108566_1062	261	636	73	73	73	73	73	73	856	73	73	143	73	73	73	73	73	73	73	73	130	73	73	73	73	73	73	73	73	73
220	1084	7549112	7.54911	155108139	155.108	155108139_1084	73	73	73	73	73	73	73	73	147	73	73	73	73	73	73	73	555	73	73	150	73	73	73	356	73	73	590	73	73	73
221	1595	10892656	10.8927	155639084	155.639	155639084_1595	73	73	73	73	73	73	73	73	73	73	73	89	73	73	73	73	73	73	73	557	73	73	73	73	73	73	73	73	73	73
222	1702	11390489	11.3905	155640442	155.64	155640442_1702	73	73	73	73	73	73	73	73	73	73	73	73	73	73	73	73	73	73	73	73	73	73	110	73	73	73	73	73	73	135
223	1961	13164460	13.1645	155866119	155.866	155866119_1961	73	73	612	73	73	73	73	73	112	78	73	73	73	73	73	73	73	73	73	73	73	73	73	73	73	73	73	73	73	73
224	2007	13484807	13.4848	155866058	155.866	155866058_2007	485	147	618	188	183	73	73	73	73	73	73	73	141	73	73	2336	73	73	73	812	910	397	73	73	280	244	335	290	365	361
225	350	2409530	2.40953	156030029	156.03	156030029_ 350	73	73	175	73	73	73	73	73	73	73	73	73	73	73	73	73	73	73	175	73	73	73	73	73	73	73	73	73	73	73
226	92	641553	0.641553	156066879	156.067	156066879_ 92	73	73	73	73	73	73	73	73	73	73	73	73	73	73	73	73	73	73	73	73	73	459	480	73	73	73	73	73	427	73
227	840	5844926	5.84493	156066986	156.067	156066986_ 840	73	73	73	73	73	73	73	73	73	73	73	73	73	73	175	73	73	73	73	73	73	73	73	73	73	73	73	73	73	73
228	884	6150587	6.15059	156067017	156.067	156067017_ 884	73	73	73	73	73	73	73	73	73	73	133	73	73	73	170	73	73	73	73	73	73	73	73	73	73	73	73	73	73	73
229	917	6386202	6.3862	156066864	156.067	156066864_ 917	73	73	73	73	73	73	73	73	73	73	73	73	73	134	156	73	73	73	73	73	73	73	73	73	73	73	73	73	73	73
230	928	6459843	6.45984	156067078	156.067	156067078_ 928	73	73	73	73	73	73	73	73	73	73	180	162	73	73	73	73	73	73	73	73	73	73	73	73	73	73	73	73	73	73
231	936	6518806	6.51881	156067047	156.067	156067047_ 936	73	73	73	73	73	73	73	137	73	190	73	73	239	73	73	73	73	73	73	73	73	73	73	73	73	225	73	73	73	73
232	956	6658685	6.65869	156067017	156.067	156067017_ 956	73	73	73	73	73	73	206	73	73	73	73	73	73	73	103	73	73	73	73	73	73	73	73	300	73	73	73	73	269	73
233	1003	6983927	6.98393	156067108	156.067	156067108_1003	73	73	73	73	73	73	73	73	73	73	73	73	73	73	73	73	73	73	73	73	73	73	73	73	224	73	156	73	73	73
234	1016	7072343	7.07234	156066895	156.067	156066895_1016	73	73	73	73	73	73	73	73	73	73	73	73	73	104	149	73	73	73	73	73	73	73	73	73	73	73	73	73	73	73
235	1058	7365227	7.36523	156066910	156.067	156066910_1058	73	73	73	73	73	73	73	73	73	73	73	177	73	73	180	73	73	73	73	73	73	73	73	73	73	73	266	73	73	73
236	1064	7409145	7.40914	156067078	156.067	156067078_1064	73	73	73	73	73	73	73	73	73	184	162	73	73	157	73	73	73	73	73	73	73	73	73	73	73	73	73	73	73	73
237	1075	7482789	7.48279	156067062	156.067	156067062_1075	73	73	73	73	73	73	240	73	73	73	73	73	450	73	87	73	73	73	73	73	73	73	73	73	73	73	73	73	73	73
238	1087	7571163	7.57116	156066925	156.067	156066925_1087	73	73	73	73	73	73	73	177	73	73	73	73	73	73	73	73	73	73	73	73	73	73	73	73	73	180	73	73	251	73
239	1184	8247407	8.24741	156066925	156.067	156066925_1184	73	73	73	73	73	73	73	73	73	73	110	179	73	73	73	73	73	73	73	73	73	73	73	73	73	73	73	73	73	73
240	1192	8299011	8.29901	156066956	156.067	156066956_1192	73	73	73	73	73	73	73	73	73	73	73	73	73	73	73	73	73	73	73	73	73	73	138	73	73	112	73	73	73	73
241	1220	8497748	8.49775	156066727	156.067	156066727_1220	73	73	73	73	73	73	73	73	73	73	73	73	73	73	203	73	73	73	73	73	73	73	73	73	73	251	219	73	73	73
242	1296	9035354	9.03535	156067017	156.067	156067017_1296	73	73	73	73	73	73	73	73	238	73	73	73	73	73	73	73	73	73	73	73	73	73	73	73	73	73	88	73	73	73
243	1431	9985325	9.98532	156066833	156.067	156066833_1431	73	73	73	73	73	73	208	73	73	73	73	73	73	73	204	73	73	73	73	73	73	73	73	73	73	73	73	73	73	73
244	1444	10070875	10.0709	156066833	156.067	156066833_1444	73	73	73	73	73	322	73	73	240	73	122	73	73	73	73	73	73	73	73	73	73	73	73	73	73	185	73	73	73	73
245	1460	10171198	10.1712	156066818	156.067	156066818_1460	73	73	73	73	420	73	271	194	73	204	211	190	73	120	194	73	73	73	73	73	73	313	248	73	73	73	245	233	297	73
246	1487	10336543	10.3365	156066818	156.067	156066818_1487	73	73	73	73	73	73	73	73	73	73	73	73	73	73	73	73	73	73	73	73	73	286	73	73	73	216	73	73	285	73
247	1493	10372104	10.3721	156066727	156.067	156066727_1493	73	73	73	73	73	73	73	73	73	73	73	73	73	73	73	73	73	73	73	73	73	73	303	73	73	73	201	73	73	73
248	1507	10462486	10.4625	156066818	156.067	156066818_1507	73	567	73	73	73	73	233	73	73	73	193	172	73	153	73	73	73	73	73	73	73	73	73	73	73	73	73	73	73	73
249	1522	10555860	10.5559	156067154	156.067	156067154_1522	73	73	73	73	422	345	73	73	73	73	73	73	401	73	161	73	73	73	73	73	73	73	73	73	73	174	138	73	73	73
250	1562	10741538	10.7415	156066895	156.067	156066895_1562	73	787	73	73	73	73	73	73	73	73	73	73	73	73	73	73	73	73	1262	73	73	73	73	73	73	73	73	73	73	73
251	1575	10797212	10.7972	156066849	156.067	156066849_1575	73	73	73	275	73	73	73	73	73	73	73	73	323	73	73	73	73	73	73	73	884	73	73	73	73	73	73	73	73	73
252	1656	11165183	11.1652	156067139	156.067	156067139_1656	73	73	73	272	73	73	73	73	73	146	73	73	478	73	73	73	1162	73	73	73	73	73	73	73	73	73	73	73	73	73
253	1711	11440082	11.4401	156066833	156.067	156066833_1711	73	73	73	73	73	73	206	73	73	73	73	73	73	138	73	73	73	73	73	73	73	73	73	73	73	73	73	73	73	73
254	1768	11805770	11.8058	156066833	156.067	156066833_1768	73	73	73	73	147	73	73	73	73	73	73	73	73	73	73	73	73	73	73	73	366	73	73	73	73	73	73	73	73	73
255	317	2173907	2.17391	156444336	156.444	156444336_ 317	125	73	73	73	73	73	73	73	73	73	73	73	73	73	73	73	73	73	73	73	78	73	73	73	73	73	73	73	73	73
256	1628	11038105	11.0381	156474670	156.475	156474670_1628	73	106	73	73	73	73	73	73	73	73	73	73	73	73	73	73	73	73	73	317	73	73	73	73	73	73	73	73	73	73
257	1663	11199569	11.1996	156511841	156.512	156511841_1663	73	116	97	73	73	73	73	73	73	73	73	73	73	73	73	73	73	73	73	73	73	73	73	73	73	73	73	73	73	73
258	55	383807	0.383807	156895569	156.896	156895569_ 55	73	73	73	153	73	73	73	73	73	73	82	73	73	73	73	73	73	73	73	73	73	73	73	73	73	73	73	73	73	73
259	62	435355	0.435355	156895370	156.895	156895370_ 62	73	73	73	73	73	73	73	73	73	73	73	90	73	73	92	73	73	73	73	73	73	73	73	73	73	73	73	73	73	73
260	155	1039773	1.03977	156895599	156.896	156895599_ 155	73	73	73	73	73	73	73	73	73	73	73	98	73	73	73	73	73	73	73	73	73	73	73	73	73	73	73	73	73	73
261	218	1481622	1.48162	156895660	156.896	156895660_ 218	73	73	73	73	171	73	73	73	73	73	73	75	73	73	73	73	73	73	73	73	346	73	73	73	73	73	73	73	73	73
262	262	1791043	1.79104	156895691	156.896	156895691_ 262	73	73	73	73	200	73	78	73	73	73	73	76	73	73	73	73	73	73	73	73	73	73	73	73	73	73	73	73	73	73
263	376	2593625	2.59362	156895477	156.895	156895477_ 376	73	73	73	73	73	73	73	73	73	73	73	73	73	73	73	73	73	73	73	73	325	73	73	152	73	73	73	73	73	73
264	451	3116482	3.11648	156895370	156.895	156895370_ 451	73	73	73	90	138	73	73	73	73	73	73	73	73	73	73	73	73	73	73	73	73	73	73	73	73	73	73	73	73	73
265	522	3617263	3.61726	156895569	156.896	156895569_ 522	73	73	73	73	87	73	73	73	73	73	73	73	73	73	73	73	73	73	73	73	73	73	73	131	73	73	73	73	73	73
266	836	5819201	5.8192	156895981	156.896	156895981_ 836	73	73	73	73	73	73	73	73	73	73	73	73	73	73	73	73	73	915	73	382	73	73	73	73	73	73	73	73	73	73
267	12	81873	0.081873	156925583	156.926	156925583_ 12	73	73	73	73	73	73	73	73	73	73	73	73	73	73	73	855	73	741	73	73	73	149	73	73	75	73	108	73	73	73
268	49	339727	0.339727	156924744	156.925	156924744_ 49	73	220	73	73	73	102	83	73	73	73	73	73	73	73	73	837	750	73	73	73	215	73	84	136	73	73	73	73	119	73
269	96	665332	0.665332	156925919	156.926	156925919_ 96	49340	43396	45670	12047	13388	10554	7698	6147	7988	6113	4822	5490	2459	4672	5937	73	73	73	73	73	73	73	73	73	73	73	73	73	73	73
270	108	728962	0.728962	156925552	156.926	156925552_ 108	10551	8932	19926	73	73	73	73	73	73	73	73	73	73	73	73	73	73	73	73	73	73	73	73	73	73	73	73	73	73	73
271	123	818872	0.818872	156925781	156.926	156925781_ 123	16625	14436	14353	73	73	73	73	73	73	73	73	73	73	73	73	80304	92005	88799	32926	21043	22667	9065	7903	8233	4887	6593	8088	73	8719	8188
272	129	855663	0.855663	156925674	156.926	156925674_ 129	5441	73	73	73	73	73	73	73	73	73	73	73	73	73	73	73	73	73	73	15671	73	73	73	73	73	73	73	7820	73	73
273	138	921982	0.921982	156925781	156.926	156925781_ 138	73	73	73	2547	2464	2544	2024	1338	73	1556	73	73	73	986	1520	73	73	73	73	73	73	73	73	73	73	73	73	73	73	73
274	147	984537	0.984537	156925690	156.926	156925690_ 147	73	73	6058	73	73	73	73	73	73	73	73	73	73	563	73	73	73	73	73	73	73	73	73	73	73	73	73	73	73	73
275	168	1131816	1.13182	156925720	156.926	156925720_ 168	3316	73	73	73	73	73	73	73	911	779	322	628	73	73	866	73	73	73	73	73	73	73	73	73	73	73	73	73	73	73
276	168	1131816	1.13182	156925690	156.926	156925690_ 168	2584	1983	73	1513	1264	73	73	603	73	73	73	73	135	73	73	73	73	73	4357	2761	73	1646	1277	73	429	1196	2586	1415	1671	73
277	192	1297522	1.29752	156925568	156.926	156925568_ 192	73	73	3488	921	919	73	73	347	490	73	144	251	73	152	73	3650	73	7816	73	73	73	73	73	875	284	737	73	461	73	73
278	214	1452177	1.45218	156925598	156.926	156925598_ 214	73	73	73	73	73	557	532	73	73	320	73	73	80	73	312	73	7673	73	73	1905	2191	896	591	73	73	477	73	73	73	73
279	229	1562628	1.56263	156925552	156.926	156925552_ 229	73	73	73	622	728	73	73	73	372	73	73	153	73	106	73	73	73	5638	73	73	73	73	73	73	73	73	651	73	73	73
280	255	1739372	1.73937	156925552	156.926	156925552_ 255	73	1547	2937	73	73	73	458	73	73	73	73	73	73	73	73	3262	5698	73	2772	509	1915	148	409	630	73	301	426	73	73	505
281	268	1835107	1.83511	156925552	156.926	156925552_ 268	73	73	73	73	73	372	73	260	73	73	73	73	97	74	73	73	73	4805	73	73	73	73	73	73	73	73	73	73	618	73
282	288	1975037	1.97504	156925583	156.926	156925583_ 288	73	73	73	485	73	300	301	73	73	73	73	73	73	73	73	73	4916	73	73	73	73	73	73	92	73	251	73	73	73	359
283	321	2203413	2.20341	156925583	156.926	156925583_ 321	73	1151	73	329	73	73	73	73	73	101	73	73	73	73	73	73	73	3532	1898	73	73	73	73	73	73	73	299	73	584	73
284	361	2483165	2.48317	156925583	156.926	156925583_ 361	73	73	73	73	73	73	73	73	73	73	73	73	73	73	73	864	73	73	73	73	73	73	73	73	73	73	156	73	311	73
285	416	2873503	2.8735	156925461	156.925	156925461_ 416	73	73	73	73	73	73	73	73	73	73	73	73	73	73	73	73	73	2892	73	73	73	73	73	73	73	73	73	73	308	73
286	434	2998662	2.99866	156925507	156.926	156925507_ 434	73	636	73	154	73	73	73	73	73	73	73	73	73	73	73	73	73	73	673	73	73	73	73	73	73	73	77	73	73	84
287	489	3381603	3.3816	156925690	156.926	156925690_ 489	73	73	73	73	73	73	73	73	73	73	73	73	73	73	73	73	73	73	73	73	73	73	105	73	73	73	73	73	73	73
288	505	3492058	3.49206	156925522	156.926	156925522_ 505	73	73	73	81	73	73	73	73	73	73	73	73	73	73	73	73	73	73	514	73	73	73	73	73	73	73	73	73	73	73
289	517	3580428	3.58043	156925522	156.926	156925522_ 517	73	343	73	73	73	73	73	73	73	73	73	73	73	73	73	1049	73	73	73	73	73	73	73	73	73	73	73	112	73	73
290	530	3668805	3.6688	156925476	156.925	156925476_ 530	73	73	73	73	73	73	73	73	73	73	73	73	73	73	73	73	73	73	439	73	73	89	73	73	73	73	73	73	73	73
291	568	3933910	3.93391	156925507	156.926	156925507_ 568	73	165	73	73	73	75	73	73	73	73	73	73	73	73	73	73	73	73	73	73	73	73	73	73	73	73	73	73	73	73
292	610	4228480	4.22848	156925568	156.926	156925568_ 610	73	350	73	73	73	73	73	73	73	73	73	73	73	73	73	73	1563	1208	73	73	268	73	73	73	73	73	73	73	175	73
293	633	4390500	4.3905	156925781	156.926	156925781_ 633	73	73	73	73	73	73	73	73	73	73	73	73	73	73	73	73	73	73	869	433	73	73	73	73	73	73	73	73	73	73
294	662	4596710	4.59671	156925720	156.926	156925720_ 662	73	73	73	73	73	73	73	73	73	73	73	73	73	73	73	73	73	906	73	73	73	73	73	92	73	73	73	73	161	73
295	682	4736613	4.73661	156925491	156.925	156925491_ 682	73	73	73	73	73	82	73	73	73	73	73	73	73	73	73	73	73	73	656	73	73	169	81	73	73	73	73	73	73	73
296	697	4839712	4.83971	156925491	156.925	156925491_ 697	73	354	73	73	73	73	73	73	73	73	73	73	73	73	73	855	73	73	73	73	73	73	73	73	73	73	73	73	73	73
297	713	4957543	4.95754	156925766	156.926	156925766_ 713	73	73	73	86	73	73	73	73	73	73	73	73	73	73	73	73	1182	73	73	73	73	73	73	73	73	73	73	73	155	73
298	718	4986995	4.987	156925690	156.926	156925690_ 718	73	73	374	73	73	73	73	73	73	73	73	73	73	73	73	73	73	73	656	73	73	73	73	73	73	73	73	73	73	73
299	734	5104825	5.10482	156925552	156.926	156925552_ 734	73	247	73	73	73	73	73	73	73	73	73	73	73	73	73	73	73	695	73	73	73	73	73	73	73	73	73	73	117	73
300	767	5333113	5.33311	156925674	156.926	156925674_ 767	73	264	73	73	73	73	73	73	73	73	73	73	73	73	73	73	1275	677	73	73	182	73	73	73	73	73	73	73	73	77
301	782	5436213	5.43621	156925659	156.926	156925659_ 782	73	73	73	73	73	73	73	73	73	73	73	73	73	73	73	73	73	73	73	73	73	118	88	73	73	73	73	73	106	73
302	814	5664505	5.66451	156925919	156.926	156925919_ 814	73	73	73	73	73	73	73	73	73	73	73	73	73	73	73	73	73	594	526	73	73	73	73	73	73	73	73	73	73	73
303	836	5819201	5.8192	156925446	156.925	156925446_ 836	73	161	374	88	73	73	73	73	73	73	73	73	73	73	73	73	617	73	73	73	73	109	73	73	73	73	73	73	73	73
304	871	6062175	6.06217	156925735	156.926	156925735_ 871	73	73	73	73	73	73	73	73	73	73	73	73	73	73	73	73	575	302	73	73	184	73	73	73	73	73	73	73	73	73
305	880	6128452	6.12845	156925690	156.926	156925690_ 880	73	158	73	73	73	73	73	73	73	73	73	73	73	73	73	73	73	73	73	263	73	75	73	73	73	73	73	73	73	73
306	911	6342028	6.34203	156925400	156.925	156925400_ 911	73	73	73	73	73	73	73	73	73	73	73	73	73	73	73	73	73	73	355	73	176	73	73	73	73	73	73	73	73	73
307	44	302808	0.302808	156955688	156.956	156955688_ 44	73	73	73	73	73	73	73	73	73	73	73	73	73	73	73	73	1203	73	73	365	73	73	73	73	73	73	73	73	73	73
308	52	361725	0.361725	156955780	156.956	156955780_ 52	73	73	73	73	269	73	73	73	73	73	73	73	73	73	73	73	73	73	73	73	73	73	73	73	73	73	73	73	73	228
309	380	2615755	2.61576	156955734	156.956	156955734_ 380	375	73	73	73	73	73	73	73	73	73	73	73	73	73	73	73	73	73	73	73	73	73	73	73	73	73	73	93	73	73
310	486	3359508	3.35951	156955734	156.956	156955734_ 486	73	73	73	73	73	73	93	73	73	73	73	73	73	73	73	828	925	73	73	73	314	73	73	73	83	73	73	101	73	73
311	553	3830853	3.83085	156955780	156.956	156955780_ 553	73	354	73	73	73	73	73	73	73	73	73	73	73	73	73	1463	73	73	73	73	215	73	73	73	73	73	73	73	73	73
312	572	3963368	3.96337	156955750	156.956	156955750_ 572	231	73	73	73	106	73	73	73	73	73	73	73	73	73	73	73	73	73	73	73	73	73	73	73	73	73	73	73	73	73
313	45	310163	0.310163	157012009	157.012	157012009_ 45	73	3022	73	73	73	73	73	73	73	73	320	73	73	73	73	73	73	73	73	73	73	73	73	73	73	73	73	73	73	212
314	77	538453	0.538453	157012085	157.012	157012085_ 77	3581	73	73	73	73	73	528	611	633	460	573	496	73	73	73	73	73	73	978	73	73	282	73	73	73	73	257	73	73	73
315	108	728962	0.728962	157012070	157.012	157012070_ 108	73	73	73	73	73	73	73	73	73	73	73	73	2963	73	73	2442	73	73	73	73	73	73	73	73	73	73	73	241	73	73
316	126	837262	0.837262	157012207	157.012	157012207_ 126	73	73	73	73	73	73	73	73	73	73	1141	73	6569	73	73	73	73	73	73	73	73	73	73	73	73	73	73	73	73	73
317	156	1047132	1.04713	157012054	157.012	157012054_ 156	73	73	73	73	73	73	73	73	73	73	73	73	343	73	73	10280	73	1217	73	73	73	73	73	73	1574	73	73	220	73	73
318	221	1503720	1.50372	157012009	157.012	157012009_ 221	73	711	73	73	73	73	73	73	73	73	73	73	73	73	73	73	73	73	73	73	73	134	73	73	73	85	73	203	73	73
319	361	2483165	2.48317	157011887	157.012	157011887_ 361	73	73	73	73	73	73	73	73	73	73	73	73	73	73	73	73	73	1436	464	73	73	91	73	73	73	73	73	73	73	73
320	483	3341090	3.34109	157012207	157.012	157012207_ 483	73	73	73	73	73	73	73	73	73	73	73	73	73	73	73	73	73	73	73	73	73	73	73	73	73	73	73	73	84	73
321	749	5207930	5.20793	157012207	157.012	157012207_ 749	73	73	73	73	73	73	73	73	73	73	73	73	73	73	73	73	73	73	73	73	73	73	73	73	73	73	99	73	104	73
322	819	5697643	5.69764	157012192	157.012	157012192_ 819	73	73	73	73	73	73	73	73	73	73	133	73	73	73	73	73	73	73	73	73	73	73	73	73	73	73	73	98	73	75
323	904	6290467	6.29047	157012115	157.012	157012115_ 904	73	73	73	73	73	73	73	73	73	73	73	73	73	73	73	73	73	73	73	73	73	73	120	73	73	73	73	73	98	73
324	946	6585038	6.58504	157012085	157.012	157012085_ 946	73	763	73	73	73	73	73	73	143	73	73	73	73	73	73	73	73	878	73	73	73	73	73	73	73	73	73	73	73	73
325	970	6754423	6.75442	157012238	157.012	157012238_ 970	73	73	73	73	73	73	174	73	73	73	73	73	73	73	73	73	73	73	73	73	73	73	73	73	73	73	73	78	73	73
326	1031	7175396	7.1754	157012161	157.012	157012161_1031	73	73	73	73	73	73	73	73	73	73	73	73	73	73	117	73	73	73	740	73	73	134	130	73	73	73	73	73	92	73
327	1060	7379704	7.3797	157012207	157.012	157012207_1060	73	73	73	73	73	73	73	73	73	73	73	73	73	204	73	73	73	73	73	73	73	73	73	73	73	73	80	73	73	121
328	1066	7423873	7.42387	157012115	157.012	157012115_1066	73	73	73	324	73	73	73	73	88	189	73	73	73	73	73	73	73	73	73	73	73	73	73	73	73	73	73	78	73	73
329	1075	7482789	7.48279	157012177	157.012	157012177_1075	73	73	73	73	73	73	73	73	73	73	73	73	73	73	87	73	73	869	539	73	73	73	73	73	73	73	73	73	73	73
330	1195	8321055	8.32105	157012024	157.012	157012024_1195	73	73	73	73	73	73	73	73	73	73	77	73	73	73	73	73	73	73	330	73	73	73	107	73	73	73	73	73	73	73
331	1423	9926416	9.92642	157012207	157.012	157012207_1423	73	73	73	73	73	73	73	73	73	73	99	73	73	73	100	73	73	73	73	73	73	73	73	73	73	73	73	73	73	73
332	1649	11136563	11.1366	157012253	157.012	157012253_1649	1665	73	1100	73	73	73	73	73	73	73	73	73	240	73	73	73	73	73	73	73	73	73	73	73	73	73	73	73	73	73
333	462	3193807	3.19381	157051086	157.051	157051086_ 462	73	73	73	73	73	486	73	73	73	73	73	73	73	73	73	73	73	73	73	73	73	75	73	73	73	73	73	73	73	73
334	527	3646747	3.64675	157050934	157.051	157050934_ 527	73	73	73	717	73	1511	1848	2390	1424	3752	3967	3966	14977	4907	6240	73	73	73	73	73	73	73	73	73	73	73	73	73	73	73
335	548	3794030	3.79403	157050934	157.051	157050934_ 548	73	73	73	73	73	73	73	73	73	73	73	73	73	73	73	73	73	73	73	73	73	2905	3465	3534	5761	4250	3560	6885	4961	4997
336	840	5844926	5.84493	157066269	157.066	157066269_ 840	1268	945	898	468	621	191	271	188	73	163	218	86	73	120	97	73	73	73	73	73	73	73	73	73	73	73	73	73	73	73
337	861	5992223	5.99222	157066284	157.066	157066284_ 861	73	73	73	73	73	73	73	73	73	73	73	73	73	73	73	1948	73	1015	367	73	73	118	73	73	73	73	73	73	73	73
338	616	4272705	4.27271	157087997	157.088	157087997_ 616	73	73	136	73	73	73	73	73	73	73	73	73	73	73	73	73	73	73	73	107	73	73	73	73	73	73	73	73	73	73
339	649	4508322	4.50832	157087006	157.087	157087006_ 649	73	151	73	73	73	73	73	73	73	73	73	73	73	73	73	73	73	73	73	107	73	73	73	73	73	73	73	73	73	73
340	662	4596710	4.59671	157087006	157.087	157087006_ 662	73	73	257	73	73	73	73	73	73	73	73	73	73	73	73	73	73	320	73	73	73	73	73	73	73	73	73	73	73	73
341	704	4891260	4.89126	157086960	157.087	157086960_ 704	73	73	73	73	91	73	73	73	73	73	73	73	73	73	73	573	442	73	73	73	73	79	73	73	73	73	73	73	73	73
342	710	4935487	4.93549	157087357	157.087	157087357_ 710	73	199	73	73	73	73	73	73	73	73	73	73	73	73	73	73	73	73	73	215	73	73	73	73	73	73	73	73	73	73
343	797	5546683	5.54668	157087387	157.087	157087387_ 797	73	814	335	73	76	73	73	73	387	73	92	138	73	73	73	73	73	73	73	73	73	73	73	73	73	73	73	73	73	73
344	817	5686598	5.6866	157087418	157.087	157087418_ 817	73	73	73	73	73	73	73	73	73	73	73	73	73	73	73	73	946	73	539	334	73	109	73	73	73	73	249	73	73	73
345	964	6717593	6.71759	157087051	157.087	157087051_ 964	73	73	73	73	73	73	73	73	73	73	73	73	73	73	73	299	73	540	73	73	73	73	73	73	73	73	73	73	73	73
346	566	3926552	3.92655	157098602	157.099	157098602_ 566	73	73	73	73	73	73	202	392	168	2063	2507	2266	11489	4738	5272	73	73	73	73	73	73	73	73	73	903	674	497	4976	3720	3891
347	853	5936988	5.93699	157124023	157.124	157124023_ 853	73	73	73	73	73	73	73	73	73	73	73	73	73	73	73	73	73	73	73	73	73	73	73	73	73	73	109	106	112	73
348	1026	7145980	7.14598	157122269	157.122	157122269_1026	73	73	100	73	73	73	73	73	105	73	73	73	73	73	73	73	73	73	73	73	73	73	73	73	73	73	73	73	73	73
349	1780	11894172	11.8942	157498993	157.499	157498993_1780	169	73	73	73	73	73	73	73	73	73	73	73	73	73	73	73	349	73	73	73	73	73	73	73	73	73	73	73	73	73
350	1744	11645360	11.6454	157929214	157.929	157929214_1744	110	73	73	73	73	73	73	73	73	73	73	73	73	73	73	335	73	73	73	73	73	73	73	73	73	73	73	73	73	73
351	526	3639355	3.63936	158054306	158.054	158054306_ 526	73	73	73	73	73	73	143	166	81	299	290	243	990	361	452	73	73	73	73	73	73	73	73	73	279	73	73	73	73	73
352	549	3801357	3.80136	158054230	158.054	158054230_ 549	73	73	73	73	73	73	73	73	73	73	73	73	73	73	73	73	73	73	73	73	73	186	244	73	414	341	73	574	286	392
353	735	5108508	5.10851	158061508	158.062	158061508_ 735	17787	8739	12526	3425	7545	3882	1597	432	180	940	1709	262	5823	1521	1959	73	73	73	73	73	73	73	73	73	73	73	73	73	73	73
354	758	5266881	5.26688	158061432	158.061	158061432_ 758	73	73	73	73	73	73	73	73	73	73	73	73	73	73	73	12105	1522	14442	10182	903	6003	1438	187	73	1355	73	2235	2020	1842	571
355	62	435355	0.435355	158082535	158.083	158082535_ 62	73	5676	73	2713	73	1163	73	73	73	73	308	73	73	73	1196	73	73	73	73	73	73	73	73	73	327	208	73	73	73	73
356	78	545818	0.545818	158082489	158.082	158082489_ 78	9584	73	5234	73	2280	73	1483	1356	73	1211	73	1116	1348	73	73	73	73	73	73	1087	73	73	619	303	73	73	73	73	73	73
357	96	665332	0.665332	158082458	158.082	158082458_ 96	73	73	73	73	73	73	73	73	73	73	73	73	73	73	73	15244	9863	3066	8162	73	1480	1890	73	73	73	73	1596	616	1684	73
358	248	1695322	1.69532	158082581	158.083	158082581_ 248	73	73	73	73	73	73	73	73	73	73	73	73	73	677	1428	73	2334	73	73	73	73	73	73	73	73	73	73	1284	73	73
359	305	2092855	2.09286	158082535	158.083	158082535_ 305	73	73	73	73	73	73	473	73	73	73	1111	73	9028	2786	5138	73	73	73	73	790	73	73	73	73	73	2190	73	73	73	73
360	321	2203413	2.20341	158082550	158.083	158082550_ 321	73	1021	73	73	73	73	73	1014	73	1822	1346	73	73	73	73	73	73	73	73	73	73	1359	1543	1132	73	73	73	11327	5852	4778
361	339	2328523	2.32852	158082504	158.083	158082504_ 339	73	73	73	73	73	73	73	73	73	73	73	73	73	73	73	73	73	73	73	73	73	73	73	73	3854	73	3275	73	73	73
362	564	3911822	3.91182	158082565	158.083	158082565_ 564	73	73	73	73	73	73	73	73	73	73	73	73	2997	1036	1537	73	73	73	73	73	73	73	73	73	73	73	73	73	73	73
363	947	6592442	6.59244	158082520	158.083	158082520_ 947	73	73	73	73	73	73	73	73	73	234	73	73	73	224	385	73	73	73	73	73	73	73	73	197	73	73	73	73	73	256
364	988	6873473	6.87347	158082550	158.083	158082550_ 988	73	73	73	73	73	73	73	73	73	209	246	466	73	188	73	73	73	73	73	73	73	73	73	73	73	73	73	73	73	73
365	1099	7652172	7.65217	158082642	158.083	158082642_1099	73	4610	1371	73	73	73	73	73	73	73	217	73	73	73	73	73	73	73	73	73	73	73	73	73	392	361	73	73	73	73
366	1116	7770031	7.77003	158082504	158.083	158082504_1116	73	73	73	73	73	73	73	73	73	381	401	73	73	179	73	73	73	73	73	73	73	73	73	73	73	73	73	73	73	73
367	1138	7924387	7.92439	158082489	158.082	158082489_1138	73	73	73	73	73	73	73	73	73	73	73	73	73	73	205	73	73	73	73	73	73	73	73	73	73	561	73	73	73	73
368	1197	8335740	8.33574	158082428	158.082	158082428_1197	73	73	73	73	73	73	73	73	73	73	73	311	73	222	73	73	73	73	73	73	73	73	73	227	73	298	73	73	73	73
369	1225	8534600	8.5346	158082581	158.083	158082581_1225	73	73	73	73	73	73	73	212	73	73	73	73	73	73	73	73	73	73	73	73	73	73	73	73	73	244	73	73	73	73
370	1312	9145905	9.14591	158082642	158.083	158082642_1312	73	73	73	73	73	73	73	73	73	73	73	73	73	73	73	73	73	73	73	73	73	73	251	261	1148	169	73	73	73	73
371	1403	9786490	9.78649	158082642	158.083	158082642_1403	73	73	73	73	73	73	73	73	73	73	306	73	73	73	73	73	73	73	73	73	73	73	73	73	73	1109	73	73	73	73
372	1447	10086944	10.0869	158082489	158.082	158082489_1447	73	73	73	73	73	73	73	73	73	421	73	73	73	952	73	73	73	73	73	73	73	73	73	73	73	1087	73	73	73	73
373	1461	10178568	10.1786	158082489	158.082	158082489_1461	73	73	73	73	73	339	73	73	73	73	232	73	483	73	1072	73	73	73	73	73	73	73	73	73	73	73	73	73	73	73
374	1482	10312045	10.312	158082413	158.082	158082413_1482	73	73	73	73	776	73	712	73	465	415	73	987	73	812	73	73	73	73	73	73	73	1557	1466	1299	73	990	1294	1150	73	319
375	1507	10462486	10.4625	158082474	158.082	158082474_1507	73	73	73	495	73	73	73	425	771	579	547	1223	73	969	73	73	73	73	73	73	73	73	73	73	73	73	73	73	73	73
376	1527	10586487	10.5865	158082397	158.082	158082397_1527	73	73	73	73	559	712	73	73	73	73	73	73	73	73	73	73	73	73	73	73	73	73	73	73	980	73	73	73	73	1409
377	1538	10641822	10.6418	158082047	158.082	158082047_1538	73	73	73	73	73	73	73	73	73	73	73	73	73	73	244	73	73	73	73	73	73	73	1287	73	73	73	1344	73	73	73
378	1562	10741538	10.7415	158082306	158.082	158082306_1562	73	5442	73	73	534	659	555	223	560	73	73	73	73	506	73	73	73	73	73	835	73	1434	73	1144	73	1001	73	73	73	73
379	1584	10841336	10.8413	158082306	158.082	158082306_1584	73	73	73	456	73	73	741	73	405	305	327	914	375	885	73	73	73	73	73	73	73	73	73	73	73	73	73	73	73	73
380	1613	10968271	10.9683	158082214	158.082	158082214_1613	73	73	73	73	73	73	73	73	73	251	73	73	73	751	73	73	73	73	73	1115	798	979	73	73	523	500	837	575	1176	1065
381	1634	11062580	11.0626	158082458	158.082	158082458_1634	73	73	73	73	73	564	73	223	73	73	178	905	73	73	73	73	73	73	73	73	73	73	73	73	73	73	73	73	73	73
382	1649	11136563	11.1366	158082352	158.082	158082352_1649	73	73	73	73	73	73	73	73	73	73	430	73	73	73	73	73	73	73	73	73	73	73	73	73	73	128	73	73	73	565
383	1659	11179175	11.1792	158082397	158.082	158082397_1659	73	73	73	73	73	704	73	73	328	309	73	73	73	73	73	73	73	73	73	73	73	932	73	73	73	73	592	73	73	73
384	1667	11220319	11.2203	158082199	158.082	158082199_1667	73	73	73	73	841	73	73	362	73	73	73	73	73	73	73	73	73	73	73	73	73	73	73	73	73	73	73	73	865	73
385	1674	11257693	11.2577	158082214	158.082	158082214_1674	73	73	73	73	73	73	223	73	73	73	73	73	73	73	73	73	73	73	73	73	73	73	1147	73	73	619	73	73	73	73
386	1681	11289105	11.2891	158082230	158.082	158082230_1681	73	73	73	73	73	364	73	73	73	73	193	73	73	749	73	73	73	73	73	73	73	1328	73	73	861	73	73	951	73	73
387	1688	11325400	11.3254	158082397	158.082	158082397_1688	73	73	73	73	73	73	73	73	73	73	73	73	73	73	73	73	73	73	73	73	73	73	73	73	73	73	757	73	73	1062
388	1697	11368400	11.3684	158082291	158.082	158082291_1697	73	73	73	73	73	73	73	73	73	73	73	73	73	73	73	73	73	73	73	73	73	73	903	1012	73	811	73	73	73	73
389	1713	11451940	11.4519	158082367	158.082	158082367_1713	73	73	73	73	73	73	73	73	73	216	73	73	73	73	73	73	73	73	73	73	73	73	1148	73	622	73	922	73	73	73
390	565	3919183	3.91918	158101837	158.102	158101837_ 565	73	73	73	73	73	73	73	73	73	123	163	73	783	343	388	73	73	73	73	73	73	73	73	73	73	73	73	73	73	73
391	587	4073832	4.07383	158101913	158.102	158101913_ 587	73	73	73	73	73	73	73	73	73	73	73	73	73	73	73	73	73	73	73	73	73	73	73	73	73	73	73	324	299	277
392	2015	13543817	13.5438	158847229	158.847	158847229_2015	2790	73	3120	73	1017	73	607	487	73	491	461	408	846	383	461	73	73	73	73	73	73	73	73	73	73	73	73	73	73	73
393	1762	11769498	11.7695	158892929	158.893	158892929_1762	73	73	73	73	73	73	73	73	73	73	73	73	73	73	73	73	555	73	73	93	73	73	73	73	73	73	73	73	73	73
394	1976	13271242	13.2712	158892365	158.892	158892365_1976	73	73	73	73	73	73	73	73	73	73	73	73	73	73	73	73	730	73	73	73	73	110	73	73	73	73	89	73	73	104
395	93	647878	0.647878	158925858	158.926	158925858_ 93	10136	10042	8634	73	73	73	73	73	73	73	979	73	73	73	73	73	73	73	73	73	73	73	73	73	73	73	73	73	73	73
396	113	756875	0.756875	158925934	158.926	158925934_ 113	73	73	6452	2922	2729	2304	1954	1497	1961	1802	73	1493	73	1108	1502	73	73	73	5983	2395	2034	1060	73	853	73	73	863	540	1284	917
397	137	914577	0.914577	158925858	158.926	158925858_ 137	73	986	1947	675	680	578	532	327	461	381	73	251	73	73	318	73	15963	12209	73	4125	4212	2091	1034	1550	595	1292	1783	1242	2031	1849
398	166	1120783	1.12078	158925781	158.926	158925781_ 166	73	73	1452	73	73	73	73	73	73	172	73	112	73	73	140	73	73	73	73	73	73	73	73	73	73	73	73	73	73	73
399	166	1120783	1.12078	158925842	158.926	158925842_ 166	73	316	73	327	303	287	227	73	179	73	73	73	73	73	73	73	2746	73	73	73	73	73	73	263	73	73	73	73	73	467
400	194	1312243	1.31224	158925766	158.926	158925766_ 194	73	73	73	73	73	73	73	73	73	73	73	73	73	73	73	73	73	1363	73	73	73	73	73	73	73	73	73	165	73	194
401	200	1356527	1.35653	158925995	158.926	158925995_ 200	73	220	73	73	73	73	73	73	73	73	73	73	73	73	73	73	915	73	73	73	73	73	73	73	73	73	73	73	73	73
402	217	1474298	1.4743	158925537	158.926	158925537_ 217	73	73	736	73	75	73	73	73	73	73	73	73	73	73	73	73	73	73	73	73	73	73	73	73	73	73	73	73	73	73
403	260	1776192	1.77619	158925415	158.925	158925415_ 260	73	73	364	73	73	73	73	73	73	73	73	73	73	73	73	73	73	73	73	73	73	73	73	74	73	73	73	73	73	73
404	25	170338	0.170338	158935501	158.936	158935501_ 25	73	73	159	73	73	73	73	73	73	73	73	73	73	73	73	73	73	73	73	436	73	73	73	73	73	73	73	73	73	73
405	32	221832	0.221832	158935532	158.936	158935532_ 32	73	73	73	73	92	73	73	73	73	73	73	73	73	73	73	73	431	73	73	73	73	73	73	83	73	73	73	73	73	73
406	291	1997118	1.99712	158935303	158.935	158935303_ 291	73	73	73	73	73	73	73	73	73	73	73	73	73	73	73	73	545	475	73	73	73	73	73	73	73	73	73	73	73	73
407	61	427992	0.427992	158951370	158.951	158951370_ 61	73	73	73	73	73	73	73	73	73	73	73	73	180	73	73	73	73	73	73	297	73	73	73	73	73	73	73	97	73	73
408	74	516400	0.5164	158951126	158.951	158951126_ 74	73	73	73	73	73	73	73	73	73	73	73	73	73	73	73	758	977	73	489	73	73	108	73	73	73	73	73	73	73	73
409	206	1400662	1.40066	158944687	158.945	158944687_ 206	73	73	73	73	73	73	73	73	73	73	73	73	73	73	73	73	73	73	204	407	73	73	101	73	73	73	73	73	73	73
410	268	1835107	1.83511	158949417	158.949	158949417_ 268	73	73	73	73	73	86	73	73	73	73	73	73	116	73	73	73	73	73	73	186	73	73	73	73	73	73	73	73	73	73
411	277	1894020	1.89402	158947403	158.947	158947403_ 277	73	73	73	73	73	73	73	73	73	73	73	73	73	73	73	73	73	73	309	73	73	92	114	73	73	73	73	73	73	73
412	321	2203413	2.20341	158945572	158.946	158945572_ 321	73	73	73	73	73	73	73	73	73	73	73	73	73	73	73	73	73	73	209	73	73	73	122	73	73	73	73	73	73	73
413	416	2873503	2.8735	158951065	158.951	158951065_ 416	73	73	73	73	73	73	73	73	76	73	73	73	73	73	73	73	73	73	73	218	73	73	73	73	73	73	73	73	73	73
414	452	3123847	3.12385	158950928	158.951	158950928_ 452	73	73	73	73	73	73	73	73	73	73	73	73	73	73	73	73	678	73	326	73	73	73	73	73	73	73	73	73	73	73
415	620	4302124	4.30212	158951263	158.951	158951263_ 620	73	73	73	73	73	73	73	73	73	73	73	73	73	73	73	73	73	73	321	73	73	88	73	73	73	73	73	73	73	73
416	813	5657143	5.65714	158951355	158.951	158951355_ 813	73	73	73	73	73	73	73	73	73	73	73	73	73	73	73	1172	617	73	73	73	73	73	73	73	74	73	73	73	73	73
417	839	5841247	5.84125	158951294	158.951	158951294_ 839	73	73	73	73	73	73	73	73	73	73	73	73	73	73	73	73	73	73	267	73	73	73	74	73	73	73	73	73	73	73
418	882	6139499	6.1395	158951462	158.951	158951462_ 882	73	73	73	73	73	73	73	73	73	73	73	73	73	73	73	899	627	73	73	186	73	73	73	73	73	73	73	73	73	73
419	924	6434069	6.43407	158951172	158.951	158951172_ 924	73	73	73	73	73	73	73	73	73	73	73	73	73	73	73	73	719	73	309	73	73	73	73	73	73	73	73	73	73	73
420	1044	7271133	7.27113	158951431	158.951	158951431_1044	73	73	73	73	73	73	73	73	73	73	73	73	73	73	73	73	73	73	242	229	73	73	73	73	73	73	73	73	73	73
421	19	133423	0.133423	158978775	158.979	158978775_ 19	5856	618	830	73	73	73	73	73	73	73	73	73	313	73	73	73	1306	73	73	73	73	73	73	1132	73	73	73	73	73	73
422	68	472185	0.472185	158978729	158.979	158978729_ 68	73	5074	73	73	73	73	73	73	73	73	73	73	232	73	73	73	73	73	73	73	73	73	73	73	73	73	73	73	73	73
423	89	619460	0.61946	158978912	158.979	158978912_ 89	151072	132811	143438	29254	32783	26927	20974	16828	26419	16185	7363	13943	73	9689	14787	73	73	10726	73	73	73	73	73	1097	73	73	73	73	73	73
424	112	751185	0.751185	158978851	158.979	158978851_ 112	73	73	73	73	73	73	73	73	73	73	73	73	73	73	73	35884	112453	72617	49423	32469	30263	12784	9592	10781	1578	8600	13491	8974	12717	10551
425	940	6548213	6.54821	158978973	158.979	158978973_ 940	73	852	73	73	73	73	73	73	73	277	73	73	73	73	73	73	73	73	73	73	73	73	73	73	73	73	73	73	73	73
426	947	6592442	6.59244	158978897	158.979	158978897_ 947	790	73	73	73	73	603	73	73	73	73	73	116	73	340	73	73	73	73	73	73	73	73	73	221	73	73	73	167	73	73
427	980	6822672	6.82267	158978943	158.979	158978943_ 980	702	501	73	73	73	73	73	73	73	73	73	138	73	73	73	73	73	73	73	73	73	73	73	73	73	73	73	73	73	73
428	1016	7072343	7.07234	158978912	158.979	158978912_1016	73	73	73	73	288	73	73	73	73	73	73	73	73	320	73	73	73	73	73	73	73	73	73	73	73	73	73	73	73	73
429	1066	7423873	7.42387	158978973	158.979	158978973_1066	1713	1605	1983	73	73	73	73	73	73	73	73	73	356	318	73	6436	73	73	73	73	73	73	73	73	73	73	73	73	73	73
430	1109	7725808	7.72581	158978928	158.979	158978928_1109	73	73	73	73	73	73	73	73	73	168	73	73	73	320	73	73	73	73	73	73	73	73	73	73	73	73	73	73	73	73
431	1148	7996992	7.99699	158978790	158.979	158978790_1148	73	73	73	73	73	73	73	73	73	73	73	73	73	73	73	73	73	73	73	73	73	213	73	73	73	431	73	73	73	73
432	1178	8203183	8.20318	158978775	158.979	158978775_1178	73	1289	1446	73	73	73	73	73	73	309	217	73	73	73	290	73	73	73	73	73	73	73	73	73	73	385	73	73	73	73
433	2007	13484807	13.4848	158978973	158.979	158978973_2007	33339	30472	28766	8827	10578	7447	5471	4834	5678	4677	4067	4584	9538	3709	4240	73	73	73	73	73	73	73	73	73	73	73	73	73	73	73
434	2031	13654183	13.6542	158978943	158.979	158978943_2031	73	73	73	73	73	73	73	73	73	73	73	73	73	73	711	51834	58998	51145	23542	15688	14725	6222	5922	5460	4936	4408	5225	4652	5761	5282
435	68	472185	0.472185	159030090	159.03	159030090_ 68	73	73	73	73	73	73	73	73	73	73	73	80	73	73	73	370	73	73	73	73	73	73	73	73	73	73	73	73	73	73
436	965	6724963	6.72496	159045334	159.045	159045334_ 965	73	73	73	73	73	73	73	73	73	73	73	73	73	73	73	282	73	73	321	73	73	73	73	73	73	73	73	73	73	73
437	54	376448	0.376448	159066620	159.067	159066620_ 54	441	330	73	125	100	73	73	81	96	73	73	73	73	73	73	1005	73	73	73	73	73	145	73	73	80	73	73	73	73	73
438	156	1047132	1.04713	159066483	159.066	159066483_ 156	253	73	73	73	73	73	73	73	86	73	73	73	73	73	73	73	73	73	73	73	73	73	73	73	83	73	73	73	73	73
439	206	1400662	1.40066	159066467	159.066	159066467_ 206	73	385	73	73	187	73	73	73	73	73	73	73	73	73	73	73	73	73	73	73	73	73	73	73	73	73	73	73	73	73
440	221	1503720	1.50372	159066467	159.066	159066467_ 221	308	73	73	73	73	111	73	73	73	73	73	73	73	73	73	934	73	73	73	73	73	130	73	73	73	73	73	73	73	73
441	275	1879330	1.87933	159066528	159.067	159066528_ 275	360	73	73	79	89	73	73	73	73	73	73	73	73	73	73	73	73	73	73	73	73	148	73	73	73	73	73	73	73	73
442	307	2107582	2.10758	159066650	159.067	159066650_ 307	334	316	73	76	73	115	73	75	73	73	73	73	73	73	73	758	73	73	73	73	73	89	73	73	73	73	73	73	73	73
443	343	2358008	2.35801	159066650	159.067	159066650_ 343	73	73	267	73	76	123	73	73	73	73	73	73	73	73	73	73	73	73	73	73	73	73	73	73	73	73	73	73	73	73
444	402	2770365	2.77036	159066620	159.067	159066620_ 402	441	73	73	82	73	79	73	73	73	73	73	73	73	73	73	73	73	73	73	73	73	73	73	73	73	73	73	73	73	73
445	408	2814548	2.81455	159066162	159.066	159066162_ 408	73	73	377	73	73	73	73	73	73	73	73	73	73	73	73	846	73	73	73	73	73	73	73	73	73	73	73	73	73	73
446	428	2954470	2.95447	159066620	159.067	159066620_ 428	481	73	73	73	94	73	73	73	73	73	73	73	73	73	73	73	73	73	73	73	73	73	73	73	73	73	73	73	73	73
447	475	3285877	3.28588	159066620	159.067	159066620_ 475	382	563	73	73	73	73	73	73	73	73	73	81	73	73	73	73	73	73	73	73	73	73	73	73	73	73	73	73	73	73
448	518	3587793	3.58779	159066544	159.067	159066544_ 518	73	629	73	73	73	73	73	73	73	73	73	73	539	73	73	73	73	73	73	73	73	73	73	73	73	73	73	73	73	73
449	518	3587793	3.58779	159066574	159.067	159066574_ 518	970	73	850	210	298	244	73	104	73	131	143	73	73	73	73	73	73	73	73	73	73	242	73	73	73	73	73	73	73	73
450	554	3838175	3.83818	159066467	159.066	159066467_ 554	908	852	73	73	73	73	73	73	73	73	73	73	73	73	73	73	73	73	73	73	73	73	73	73	73	73	73	73	73	73
451	588	4077465	4.07747	159066528	159.067	159066528_ 588	73	73	459	73	73	73	73	73	73	87	73	73	73	73	73	73	73	73	73	73	73	73	73	73	73	73	73	73	73	73
452	597	4140123	4.14012	159066574	159.067	159066574_ 597	691	429	73	73	73	132	73	73	109	73	73	73	73	73	73	73	73	73	73	73	73	73	73	73	73	73	73	73	73	73
453	654	4537778	4.53778	159066620	159.067	159066620_ 654	73	257	325	73	73	79	73	73	73	73	73	73	73	73	73	73	73	73	73	73	73	73	73	73	73	73	73	73	73	73
454	681	4729249	4.72925	159066635	159.067	159066635_ 681	625	73	73	73	73	96	73	73	73	73	73	73	73	73	73	73	73	73	73	73	73	112	73	73	120	73	73	73	73	73
455	735	5108508	5.10851	159065445	159.065	159065445_ 735	1647	477	1055	280	655	298	73	73	73	73	110	73	541	127	153	626	73	73	73	73	73	93	73	73	116	73	73	73	73	73
456	791	5502493	5.50249	159066635	159.067	159066635_ 791	400	73	73	73	73	73	73	73	73	73	73	73	73	73	73	73	73	73	73	73	73	73	73	73	73	73	73	73	73	73
457	917	6386202	6.3862	159066559	159.067	159066559_ 917	73	333	73	73	123	117	73	73	73	73	73	73	73	73	73	73	73	73	73	73	73	109	73	73	73	73	73	73	73	73
458	947	6592442	6.59244	159066193	159.066	159066193_ 947	426	73	73	73	73	73	73	73	73	73	73	73	73	73	73	687	73	73	73	73	73	109	73	73	73	73	73	73	73	73
459	1012	7042840	7.04284	159066650	159.067	159066650_1012	397	237	73	105	73	73	73	73	73	73	73	73	73	73	73	1269	73	73	73	73	73	73	73	73	73	73	73	73	73	73
460	1064	7409145	7.40914	159066696	159.067	159066696_1064	470	244	73	73	104	79	73	73	73	73	73	73	73	73	73	1058	73	73	73	73	73	73	73	73	73	73	73	73	73	73
461	1100	7659570	7.65957	159066528	159.067	159066528_1100	602	73	403	73	73	73	73	73	73	73	73	73	73	73	73	73	73	73	73	73	73	73	73	73	73	73	73	73	73	73
462	1214	8453565	8.45356	159066650	159.067	159066650_1214	419	460	260	93	73	73	73	73	73	73	73	73	73	73	73	1093	73	73	73	73	73	73	73	73	73	73	73	73	73	73
463	1235	8604533	8.60453	159066513	159.067	159066513_1235	73	254	73	73	110	98	73	73	73	73	73	73	73	73	73	529	73	73	73	73	73	73	73	73	73	73	73	73	73	73
464	1273	8873365	8.87336	159066864	159.067	159066864_1273	341	73	293	73	73	73	73	73	73	73	73	73	73	73	73	73	73	73	73	73	73	105	73	73	73	73	73	73	73	85
465	1301	9068399	9.0684	159066696	159.067	159066696_1301	73	302	73	73	108	73	73	73	73	73	73	73	73	73	73	73	73	73	73	73	73	73	73	73	73	73	73	73	73	73
466	1346	9381460	9.38146	159066544	159.067	159066544_1346	242	73	270	75	92	73	73	73	73	73	73	73	73	73	73	73	73	73	73	73	73	73	73	73	73	73	73	73	73	73
467	1390	9690757	9.69076	159066467	159.066	159066467_1390	73	73	355	73	89	73	73	73	73	73	73	73	73	73	73	73	73	73	73	73	73	73	73	73	73	73	73	73	73	73
468	1403	9786490	9.78649	159066849	159.067	159066849_1403	341	73	73	117	73	73	73	73	73	73	73	73	73	73	73	73	73	73	73	73	73	73	73	73	73	73	73	73	73	73
469	1442	10058686	10.0587	159066452	159.066	159066452_1442	73	271	302	73	73	73	73	73	73	73	73	73	73	73	73	73	73	73	73	73	73	73	73	73	73	73	73	73	73	73
470	536	3712998	3.713	159077789	159.078	159077789_ 536	73	73	73	311	401	219	329	109	226	203	73	73	73	73	73	73	73	73	73	73	73	73	73	73	73	73	73	73	216	73
471	552	3823453	3.82345	159077789	159.078	159077789_ 552	73	73	73	73	73	73	73	73	73	73	73	73	73	73	73	73	73	73	73	73	73	73	73	73	73	73	395	73	73	219
472	564	3911822	3.91182	159077789	159.078	159077789_ 564	73	73	73	73	73	73	73	73	73	73	73	73	73	73	73	73	73	73	73	73	73	73	73	73	73	73	834	73	565	73
473	29	199700	0.1997	159085846	159.086	159085846_ 29	73	73	73	138	73	73	73	73	73	73	73	73	73	73	73	908	966	73	73	73	73	161	73	73	85	73	81	73	97	73
474	37	258660	0.25866	159085785	159.086	159085785_ 37	73	73	73	73	73	73	73	144	149	73	73	73	73	73	73	73	73	73	73	73	73	73	73	73	73	73	73	73	73	73
475	64	442762	0.442762	159085770	159.086	159085770_ 64	73	73	73	73	73	73	73	73	73	81	73	73	73	73	73	996	1244	73	73	73	291	73	73	85	73	73	122	73	73	73
476	87	604732	0.604732	159085678	159.086	159085678_ 87	73	73	73	73	73	73	73	73	73	73	73	73	158	73	73	73	73	73	73	73	73	73	94	73	73	73	73	73	73	73
477	174	1172323	1.17232	159085907	159.086	159085907_ 174	73	73	73	73	73	73	73	73	73	73	73	73	73	73	73	969	678	73	73	73	73	73	109	73	73	73	73	73	90	73
478	196	1327017	1.32702	159085968	159.086	159085968_ 196	73	73	73	73	73	73	73	73	73	73	73	73	73	73	73	73	73	73	372	73	73	73	94	73	73	73	73	73	73	73
479	207	1407980	1.40798	159085785	159.086	159085785_ 207	73	73	73	181	168	73	73	73	73	73	73	73	73	73	73	969	1100	73	73	73	73	106	73	75	73	73	73	91	73	73
480	227	1547957	1.54796	159085709	159.086	159085709_ 227	73	73	73	73	73	73	73	73	73	73	73	73	73	88	73	73	73	73	309	73	73	87	73	73	73	73	73	73	73	73
481	297	2034035	2.03403	159085861	159.086	159085861_ 297	73	73	73	73	73	73	73	73	73	73	102	73	73	239	73	793	73	73	73	283	153	123	73	73	73	73	73	721	73	147
482	309	2122317	2.12232	159085861	159.086	159085861_ 309	73	73	73	73	73	73	73	93	73	73	73	73	779	73	73	73	73	73	73	73	73	73	73	125	73	73	73	73	73	73
483	322	2210728	2.21073	159085892	159.086	159085892_ 322	73	73	73	73	73	73	73	73	73	161	73	73	73	73	73	73	874	73	342	73	202	73	218	73	292	73	290	920	73	434
484	367	2527345	2.52734	159085846	159.086	159085846_ 367	73	73	73	73	73	73	73	73	79	73	73	73	73	73	73	73	946	73	426	73	73	128	106	73	73	73	73	73	73	73
485	420	2899247	2.89925	159085892	159.086	159085892_ 420	73	73	73	136	133	73	73	73	73	73	73	73	73	73	73	73	1038	73	73	257	163	73	73	73	73	73	73	73	73	73
486	401	2763038	2.76304	159085907	159.086	159085907_ 401	73	73	73	73	73	73	73	73	73	73	73	73	73	73	73	73	73	73	439	73	73	73	73	73	80	73	73	73	73	73
487	450	3109118	3.10912	159083954	159.084	159083954_ 450	73	73	73	73	73	157	73	73	73	73	73	73	73	73	73	537	771	73	73	73	265	73	73	73	73	73	73	73	73	73
488	464	3204898	3.2049	159085800	159.086	159085800_ 464	73	73	73	73	73	73	73	73	73	73	73	73	73	73	73	73	73	73	422	73	73	73	73	73	73	73	73	73	73	89
489	473	3271143	3.27114	159085754	159.086	159085754_ 473	73	73	73	73	154	73	73	73	73	73	73	73	73	73	73	73	73	73	73	73	73	105	73	73	73	73	73	76	73	73
490	488	3374230	3.37423	159085892	159.086	159085892_ 488	73	73	73	73	73	73	73	73	73	73	73	73	73	73	73	73	73	73	73	73	148	73	130	73	73	73	73	73	73	73
491	501	3469973	3.46997	159085999	159.086	159085999_ 501	73	73	73	73	73	73	95	73	73	73	73	73	73	73	73	652	73	1162	73	73	73	73	73	73	73	73	73	88	73	73
492	529	3661440	3.66144	159085846	159.086	159085846_ 529	73	73	73	73	73	73	73	73	73	73	73	73	73	73	73	73	73	73	489	73	73	87	73	73	73	73	73	73	73	73
493	536	3712998	3.713	159083191	159.083	159083191_ 536	73	73	73	73	73	73	73	73	73	73	73	73	73	73	73	793	73	73	73	311	73	73	73	73	73	73	73	73	73	73
494	547	3786627	3.78663	159084229	159.084	159084229_ 547	73	73	73	73	73	73	73	73	73	73	73	73	73	73	156	73	689	750	73	73	73	73	73	73	73	73	73	73	73	73
495	570	3948642	3.94864	159085800	159.086	159085800_ 570	584	73	73	73	73	73	73	73	73	73	73	73	73	73	73	864	73	73	73	73	166	170	73	73	73	73	73	203	73	73
496	590	4088602	4.0886	159085953	159.086	159085953_ 590	73	73	73	73	73	73	73	73	73	73	73	73	73	73	73	73	73	73	413	73	73	73	73	73	82	73	73	73	73	73
497	637	4419990	4.41999	159085938	159.086	159085938_ 637	73	73	73	73	139	73	73	73	73	73	73	73	73	73	73	802	617	73	73	73	200	73	103	73	73	73	76	100	73	73
498	653	4530455	4.53045	159085754	159.086	159085754_ 653	73	73	73	73	73	73	73	73	73	73	73	73	73	73	73	73	73	73	73	73	73	127	73	74	73	73	73	73	73	73
499	669	4648247	4.64825	159085968	159.086	159085968_ 669	73	73	73	73	73	73	73	73	73	73	73	73	117	73	73	643	73	73	73	263	73	73	137	73	73	73	73	73	73	73
500	708	4920720	4.92072	159085876	159.086	159085876_ 708	73	73	73	73	73	73	73	73	73	73	73	73	73	73	73	555	565	73	73	73	130	87	121	73	73	73	73	73	100	73
501	764	5311023	5.31102	159085800	159.086	159085800_ 764	73	73	73	73	73	73	73	75	73	73	73	73	73	73	73	696	1038	73	301	73	73	96	73	73	73	73	73	73	73	73
502	811	5642418	5.64242	159085922	159.086	159085922_ 811	73	73	73	73	73	73	73	73	73	73	73	73	73	73	73	846	73	73	242	73	73	110	83	76	73	73	73	73	73	73
503	824	5730798	5.7308	159086014	159.086	159086014_ 824	73	73	73	73	73	73	73	73	73	73	73	73	73	73	73	73	73	73	73	186	73	73	77	73	73	73	73	73	114	73
504	845	5878068	5.87807	159085938	159.086	159085938_ 845	73	73	73	73	73	98	73	73	73	73	73	73	73	73	73	73	894	73	229	73	73	73	73	73	73	73	73	73	73	73
505	934	6504034	6.50403	159085907	159.086	159085907_ 934	73	73	73	73	73	73	73	73	73	73	73	73	73	73	73	73	781	73	313	263	195	93	73	73	73	73	73	73	73	73
506	980	6822672	6.82267	159085938	159.086	159085938_ 980	73	73	73	73	73	73	73	73	73	73	73	73	73	73	73	73	73	73	459	73	73	73	81	73	73	73	73	73	73	73
507	1016	7072343	7.07234	159085938	159.086	159085938_1016	73	73	73	73	73	73	73	73	128	73	73	73	73	73	73	73	925	73	326	73	208	73	73	73	73	73	73	73	73	73
508	1049	7307955	7.30795	159085953	159.086	159085953_1049	73	73	73	73	73	73	73	73	73	73	73	73	124	73	73	749	1182	73	321	73	281	94	73	73	73	73	73	73	73	73
509	1076	7490155	7.49015	159085968	159.086	159085968_1076	73	73	73	73	73	73	73	73	73	73	73	73	161	73	73	73	73	73	73	73	73	73	77	73	73	73	73	73	73	73
510	1112	7747900	7.7479	159085938	159.086	159085938_1112	73	73	73	73	73	73	89	73	73	73	73	73	73	73	73	73	73	73	372	73	179	73	73	73	73	73	73	73	73	73
511	1164	8107463	8.10746	159085922	159.086	159085922_1164	73	73	73	194	200	140	73	94	73	73	73	73	164	73	73	802	658	73	73	73	273	73	73	73	73	73	73	73	73	73
512	1207	8409380	8.40938	159086197	159.086	159086197_1207	73	73	73	147	213	73	73	73	73	73	73	73	73	73	73	73	73	73	73	73	73	73	73	73	73	73	73	73	73	73
513	1248	8696593	8.69659	159085709	159.086	159085709_1248	73	73	73	73	73	73	73	73	73	73	73	73	73	73	73	714	73	73	338	73	174	73	73	73	73	73	73	73	98	73
514	1296	9035354	9.03535	159086136	159.086	159086136_1296	73	73	73	73	73	73	73	73	73	73	73	73	73	73	73	73	73	73	313	73	73	73	73	85	73	73	73	73	73	73
515	1329	9263634	9.26363	159086044	159.086	159086044_1329	73	73	73	73	73	73	73	73	73	73	73	73	73	73	73	73	73	73	434	73	205	73	73	73	73	73	73	73	73	73
516	1363	9506655	9.50666	159085739	159.086	159085739_1363	73	73	73	73	73	73	73	73	73	73	73	73	73	73	73	626	73	73	413	73	169	73	73	73	73	73	73	73	73	73
517	1418	9889590	9.88959	159086121	159.086	159086121_1418	73	73	73	73	73	73	73	73	73	73	73	73	73	73	73	678	73	73	73	249	73	75	73	73	73	73	73	73	73	73
518	1454	10134378	10.1344	159086029	159.086	159086029_1454	73	73	73	73	182	73	73	73	73	73	73	73	73	73	73	73	575	73	263	73	73	73	77	73	73	73	73	73	73	73
519	1509	10477212	10.4772	159085541	159.086	159085541_1509	73	73	73	184	73	73	73	73	73	73	73	73	73	73	73	564	73	73	73	73	73	73	73	73	73	73	73	73	73	73
520	719	4994360	4.99436	159102768	159.103	159102768_ 719	73	73	73	73	73	73	73	73	297	73	73	73	73	73	73	73	73	73	73	167	73	73	83	73	73	73	73	73	73	73
521	794	5524756	5.52476	159103043	159.103	159103043_ 794	1875	1217	2661	422	750	627	448	439	721	431	400	222	564	213	287	73	73	73	73	319	73	73	98	73	73	73	73	73	73	73
522	815	5671908	5.67191	159102997	159.103	159102997_ 815	73	73	73	73	73	73	73	73	73	73	73	73	73	73	73	73	73	3002	73	73	200	499	392	486	429	251	585	284	498	316
523	860	5988538	5.98854	159103012	159.103	159103012_ 860	3731	2956	3970	1170	1693	989	602	434	2550	481	484	275	738	314	396	6577	73	759	73	99	1137	73	73	73	73	73	73	73	73	73
524	882	6139499	6.1395	159102982	159.103	159102982_ 882	73	73	73	73	73	73	73	73	73	73	73	73	73	73	73	73	3641	6095	2408	894	1959	741	73	1119	340	73	727	73	423	73
525	975	6791257	6.79126	159102692	159.103	159102692_ 975	73	73	73	73	73	73	73	73	73	73	73	73	73	73	73	73	73	521	73	164	73	73	73	73	73	73	73	73	73	73
526	490	3389093	3.38909	159358704	159.359	159358704_ 490	125	73	73	73	73	73	73	73	73	73	73	73	73	73	73	73	73	73	246	73	73	73	73	73	73	73	73	73	73	73
527	1286	8961697	8.9617	159579437	159.579	159579437_1286	73	73	117	73	73	73	73	73	73	73	73	73	73	73	73	73	329	73	73	73	73	73	73	73	73	73	73	73	73	73
528	32	221832	0.221832	159935303	159.935	159935303_ 32	73	73	73	73	73	73	73	73	73	73	73	73	73	73	73	73	411	73	73	73	91	73	73	73	73	73	73	73	73	73
529	27	185012	0.185012	159979187	159.979	159979187_ 27	73	73	73	73	73	73	73	73	73	73	73	73	73	73	73	952	73	1098	73	73	73	73	73	73	108	73	92	73	73	73
530	35	243888	0.243888	159979202	159.979	159979202_ 35	569	73	73	73	73	73	73	73	93	73	73	73	115	73	73	73	977	73	384	73	73	73	80	73	73	73	73	73	73	73
531	45	310163	0.310163	159979141	159.979	159979141_ 45	73	471	73	73	73	73	73	73	73	73	73	73	73	73	73	73	73	73	73	73	73	80	73	73	73	73	73	73	73	73
532	58	405947	0.405947	159980118	159.98	159980118_ 58	73	73	407	73	111	73	73	73	73	73	75	73	73	73	73	890	73	1153	73	73	73	73	73	73	73	73	73	73	73	73
533	89	619460	0.61946	159979294	159.979	159979294_ 89	16780	14976	15861	3227	3747	2808	2392	1891	2824	1789	834	1480	109	1078	1669	73	73	73	73	235	205	73	73	73	73	73	73	73	73	73
534	112	751185	0.751185	159979279	159.979	159979279_ 112	73	73	73	73	73	73	73	73	73	73	73	73	73	73	73	3641	11447	7331	5109	3596	3234	1466	1016	1109	173	903	1476	993	1341	1187
535	311	2137080	2.13708	159979126	159.979	159979126_ 311	73	240	73	73	86	73	73	73	73	73	73	73	73	73	73	740	73	73	73	73	73	73	73	73	102	73	73	73	73	73
536	351	2416898	2.4169	159981171	159.981	159981171_ 351	73	73	192	73	73	73	73	73	73	73	73	73	73	73	73	73	637	1006	73	73	73	79	73	73	73	73	73	73	73	73
537	389	2681992	2.68199	159978958	159.979	159978958_ 389	73	381	73	73	154	73	73	73	73	73	73	73	73	73	73	73	73	73	73	73	73	73	73	73	73	73	73	73	73	73
538	398	2748270	2.74827	159979279	159.979	159979279_ 398	279	73	247	150	111	73	73	73	73	73	73	73	83	73	73	73	73	951	73	73	73	73	79	73	73	73	73	73	73	73
539	445	3072298	3.0723	159979172	159.979	159979172_ 445	73	73	73	73	73	73	73	73	73	73	73	73	74	73	73	73	1131	732	73	73	73	73	73	73	73	73	73	73	73	73
540	460	3182760	3.18276	159980301	159.98	159980301_ 460	73	405	73	73	122	73	73	73	73	73	73	73	73	73	73	502	73	73	73	73	182	73	73	75	73	73	73	73	73	73
541	479	3315357	3.31536	159980392	159.98	159980392_ 479	286	416	254	73	73	73	78	73	73	73	73	73	73	73	73	73	73	73	73	73	73	73	73	73	73	73	73	73	73	73
542	498	3447872	3.44787	159979218	159.979	159979218_ 498	73	73	73	73	111	73	73	73	73	73	73	73	73	73	73	73	73	1052	342	73	148	106	73	73	73	75	73	73	73	73
543	535	3705632	3.70563	159980835	159.981	159980835_ 535	73	474	73	73	73	73	73	73	73	73	73	73	73	73	73	73	740	73	73	73	163	73	73	73	73	73	73	73	112	73
544	574	3978142	3.97814	159981323	159.981	159981323_ 574	73	316	73	148	73	73	73	73	73	73	73	73	73	73	73	467	73	823	376	73	197	73	73	73	73	73	73	73	73	73
545	604	4191658	4.19166	159979218	159.979	159979218_ 604	191	73	73	73	73	73	73	82	73	73	73	73	73	73	73	537	73	1034	73	73	73	73	73	73	73	73	73	73	73	73
546	638	4427315	4.42732	159981476	159.981	159981476_ 638	444	333	387	73	73	73	73	73	78	73	73	73	73	73	73	731	73	668	73	73	73	73	73	82	73	73	73	73	73	73
547	669	4648247	4.64825	159981079	159.981	159981079_ 669	73	73	73	73	73	73	73	73	92	73	73	73	73	73	73	73	73	869	73	286	73	73	73	73	73	86	73	73	73	73
548	679	4714560	4.71456	159979324	159.979	159979324_ 679	400	73	73	73	73	73	73	73	73	73	73	73	73	73	73	678	73	73	581	73	268	73	73	73	73	73	73	73	73	73
549	698	4847075	4.84708	159981628	159.982	159981628_ 698	654	73	338	73	73	73	73	73	73	73	73	73	91	73	73	484	1213	1290	73	73	307	78	73	73	73	73	73	73	73	73
550	713	4957543	4.95754	159980331	159.98	159980331_ 713	599	73	73	129	73	73	73	73	73	73	73	73	73	73	73	73	73	73	73	73	73	86	73	73	74	89	89	73	73	73
551	729	5068002	5.068	159979462	159.979	159979462_ 729	73	73	73	73	73	73	73	84	85	73	73	73	73	73	73	529	73	73	589	379	73	73	118	73	73	73	73	73	73	73
552	741	5149010	5.14901	159980362	159.98	159980362_ 741	73	305	315	73	73	73	73	73	73	73	73	73	73	73	73	73	1316	723	73	73	174	88	73	73	73	73	73	73	73	73
553	772	5369942	5.36994	159980453	159.98	159980453_ 772	73	73	73	73	73	73	73	80	73	73	73	73	73	73	79	73	73	896	73	305	73	73	73	73	73	73	73	73	73	73
554	782	5436213	5.43621	159981018	159.981	159981018_ 782	73	240	73	73	73	73	73	73	73	73	73	73	73	73	73	537	73	73	73	73	73	73	73	73	73	73	73	73	73	73
555	798	5550367	5.55037	159979523	159.98	159979523_ 798	617	73	73	73	73	73	73	73	104	73	73	73	98	73	73	73	987	73	73	73	73	73	73	73	73	73	73	73	73	101
556	822	5716053	5.71605	159980118	159.98	159980118_ 822	584	73	73	73	73	73	73	73	73	73	73	73	73	73	73	705	73	1162	73	308	101	73	118	103	86	73	73	73	73	73
557	845	5878068	5.87807	159980637	159.981	159980637_ 845	459	73	73	139	117	73	73	73	73	73	73	73	73	73	73	73	73	73	526	73	73	73	73	73	73	73	73	73	73	73
558	859	5981168	5.98117	159980606	159.981	159980606_ 859	73	336	73	73	73	73	73	73	79	73	73	73	73	73	73	749	73	73	73	274	296	108	73	87	73	73	73	73	73	73
559	877	6106360	6.10636	159979385	159.979	159979385_ 877	73	73	537	73	73	73	73	73	73	73	73	73	73	73	73	749	73	1061	73	73	73	73	108	73	73	73	79	73	73	73
560	910	6334703	6.3347	159981583	159.982	159981583_ 910	73	574	73	73	73	73	73	73	73	73	73	73	73	73	73	73	1090	73	485	73	244	79	134	73	73	73	73	73	73	73
561	941	6555624	6.55562	159980667	159.981	159980667_ 941	73	749	73	73	111	73	81	73	73	73	73	73	73	73	73	73	73	1290	73	260	73	73	73	73	73	73	73	73	73	73
562	949	6607230	6.60723	159981583	159.982	159981583_ 949	577	73	73	73	73	73	73	73	73	73	73	73	85	73	73	73	73	73	73	73	73	92	73	73	73	73	73	73	73	73
563	956	6658685	6.65869	159981873	159.982	159981873_ 956	73	73	73	73	73	73	73	73	73	73	73	73	73	73	73	705	946	73	73	342	223	73	73	73	73	73	73	73	73	73
564	962	6702903	6.7029	159979431	159.979	159979431_ 962	647	73	413	114	73	73	73	73	73	73	73	73	73	73	73	73	73	73	73	73	73	73	73	73	73	73	73	73	73	73
565	998	6947215	6.94721	159981018	159.981	159981018_ 998	73	73	73	73	73	73	73	73	73	73	73	73	73	73	73	73	73	961	468	73	208	73	73	73	73	73	73	73	73	73
566	1015	7064937	7.06494	159979446	159.979	159979446_1015	73	453	73	73	73	73	73	73	73	73	73	73	101	73	73	1296	73	73	73	73	124	73	73	73	73	73	73	73	73	73
567	1024	7131217	7.13122	159980637	159.981	159980637_1024	73	73	374	73	73	73	73	73	73	73	73	73	88	73	73	73	1151	73	73	73	73	81	73	73	73	73	73	73	73	73
568	1036	7212218	7.21222	159979446	159.979	159979446_1036	466	73	73	73	76	73	73	73	73	73	73	73	73	73	73	73	73	73	73	73	73	73	86	73	73	73	73	73	73	73
569	1050	7311630	7.31163	159979034	159.979	159979034_1050	73	73	73	73	73	73	73	73	73	73	73	73	73	73	73	1296	73	73	464	246	210	73	73	73	73	73	73	73	73	73
570	1079	7512283	7.51228	159979538	159.98	159979538_1079	73	636	335	73	85	73	73	73	73	73	73	73	73	73	73	73	73	73	73	73	73	73	73	73	73	73	73	73	73	73
571	1090	7593248	7.59325	159981735	159.982	159981735_1090	496	73	73	73	73	73	73	73	73	73	73	73	73	73	73	73	73	73	73	73	73	76	73	73	73	73	73	73	73	73
572	1108	7718445	7.71845	159981537	159.982	159981537_1108	73	361	73	73	73	73	73	73	73	73	73	73	73	73	73	73	1717	1070	73	73	205	73	73	73	73	73	73	73	73	73
573	1165	8114828	8.11483	159979843	159.98	159979843_1165	73	357	270	73	105	73	73	73	73	73	73	73	73	73	73	73	73	73	73	73	73	73	73	73	73	73	73	73	73	73
574	1218	8483024	8.48302	159981796	159.982	159981796_1218	73	73	293	73	73	73	73	73	73	73	73	73	73	73	73	467	73	73	73	73	73	73	73	73	73	73	73	73	73	73
575	1255	8748135	8.74813	159979401	159.979	159979401_1255	242	73	247	73	85	73	73	73	73	73	73	73	73	73	73	740	73	73	73	73	135	73	113	73	73	73	73	73	73	73
576	2007	13484807	13.4848	159979324	159.979	159979324_2007	3709	3194	3152	998	1183	836	594	556	666	473	448	530	1026	417	476	73	73	73	73	73	73	73	73	73	73	73	73	73	73	73
577	2030	13646818	13.6468	159979279	159.979	159979279_2030	73	73	73	73	73	73	73	73	73	73	73	73	73	73	73	5263	6099	5418	2559	1633	1459	690	608	601	587	481	602	532	688	574
578	556	3852903	3.8529	159980148	159.98	159980148_ 556	73	343	73	73	73	73	73	73	73	73	73	73	73	73	73	73	73	540	73	260	73	77	112	73	73	73	73	73	73	73
579	614	4257936	4.25794	159979080	159.979	159979080_ 614	73	326	73	73	73	73	73	73	73	73	73	73	73	73	73	73	925	73	73	424	73	73	73	73	73	73	73	73	73	73
580	1331	9278400	9.2784	159983459	159.983	159983459_1331	73	299	224	73	73	73	73	73	73	73	73	73	73	73	73	73	73	73	73	73	73	73	73	73	73	73	73	73	73	73
581	510	3528878	3.52888	159986572	159.987	159986572_ 510	73	161	73	73	114	73	73	73	73	73	73	73	73	73	73	73	73	73	73	73	73	73	73	73	73	73	73	73	73	73
582	132	877757	0.877757	160061981	160.062	160061981_ 132	73	73	73	73	73	73	73	73	73	325	73	73	426	329	619	73	73	73	73	73	73	73	73	73	73	73	73	73	73	73
583	154	1032450	1.03245	160062027	160.062	160062027_ 154	73	73	73	73	73	73	73	73	73	73	73	73	73	73	73	73	73	73	73	73	73	73	73	73	73	73	73	357	260	215
584	858	5973804	5.9738	160106445	160.106	160106445_ 858	73	73	319	73	73	73	73	73	191	73	73	73	73	73	73	73	73	73	73	73	73	73	73	73	73	73	73	73	73	73
585	340	2335873	2.33587	160893143	160.893	160893143_ 340	73	73	73	73	73	73	73	73	73	73	73	73	73	73	73	343	73	73	171	73	73	73	73	73	73	73	73	73	73	73
586	1973	13249155	13.2492	160918152	160.918	160918152_1973	73	73	73	73	73	73	73	73	73	73	73	73	73	73	73	73	73	768	73	73	273	73	73	73	73	73	73	73	73	73
587	18	126057	0.126057	160940948	160.941	160940948_ 18	73	73	322	73	73	73	73	73	73	73	73	73	76	73	73	73	73	73	73	73	73	73	73	73	73	73	73	73	73	73
588	202	1371162	1.37116	160940399	160.94	160940399_ 202	73	73	73	73	73	73	109	103	73	73	73	73	73	73	73	73	73	73	73	73	73	73	73	73	73	73	73	73	73	73
589	233	1584762	1.58476	160940323	160.94	160940323_ 233	73	73	377	73	73	73	79	73	73	73	73	73	73	73	73	73	73	73	73	73	73	73	73	73	73	73	73	73	73	73
590	271	1857202	1.8572	160940399	160.94	160940399_ 271	73	73	364	73	140	73	93	73	73	73	73	73	73	73	73	73	73	73	73	73	73	73	73	73	73	73	73	73	73	73
591	414	2858750	2.85875	160940155	160.94	160940155_ 414	73	73	293	74	73	73	73	73	73	73	73	73	73	73	73	73	73	73	73	73	73	73	73	73	73	73	73	73	73	73
592	31	214440	0.21444	160976440	160.976	160976440_ 31	73	73	73	73	73	152	73	73	73	73	73	73	73	73	109	73	1079	1354	73	73	73	73	73	73	73	73	73	73	73	73
593	89	619460	0.61946	160976471	160.976	160976471_ 89	21567	19418	20229	4297	4636	3928	3051	2475	3868	2341	1086	2084	181	1385	2105	73	1583	73	73	73	73	73	73	73	73	73	73	73	73	73
594	112	751185	0.751185	160976395	160.976	160976395_ 112	73	73	73	73	73	73	73	73	73	73	73	73	152	73	73	4575	16179	10845	6832	4887	4423	1810	1476	1594	142	1178	2023	1264	1832	1461
595	256	1746735	1.74673	160976593	160.977	160976593_ 256	73	409	73	73	134	73	73	73	73	73	73	73	73	73	73	872	73	73	73	73	249	73	83	73	73	73	73	73	73	73
596	415	2866098	2.8661	160976486	160.976	160976486_ 415	73	73	73	73	73	73	73	73	73	73	73	73	73	73	73	73	884	997	73	73	73	73	73	89	73	73	107	73	73	96
597	437	3020787	3.02079	160976730	160.977	160976730_ 437	73	73	73	73	73	73	73	73	73	73	73	73	73	73	73	73	73	73	338	73	249	73	73	73	73	73	73	73	73	73
598	598	4147491	4.14749	160976471	160.976	160976471_ 598	73	323	73	73	73	73	73	73	77	73	73	73	73	73	73	73	73	73	73	73	273	73	73	99	73	73	87	73	73	73
599	785	5458318	5.45832	160976639	160.977	160976639_ 785	73	73	73	73	73	73	73	73	73	73	73	73	73	73	73	73	73	73	73	73	73	73	109	73	73	73	90	73	73	73
600	819	5697643	5.69764	160976517	160.977	160976517_ 819	73	73	73	73	121	86	93	90	73	73	73	73	73	73	73	73	997	73	413	73	73	134	73	116	105	73	73	73	73	94
601	939	6540858	6.54086	160976532	160.977	160976532_ 939	73	73	73	73	73	73	73	73	73	73	73	73	73	73	73	978	781	73	73	73	260	73	73	73	73	73	73	73	73	73
602	1018	7087027	7.08703	160976578	160.977	160976578_1018	470	73	73	73	73	110	73	73	73	73	73	73	73	73	73	73	1779	73	73	73	73	73	73	73	73	73	73	73	73	73
603	1032	7182806	7.18281	160976578	160.977	160976578_1032	73	73	73	73	206	73	73	73	73	73	73	73	73	73	73	73	73	73	73	73	390	73	73	73	73	73	73	73	73	73
604	1042	7256444	7.25644	160976395	160.976	160976395_1042	73	73	657	73	73	73	73	73	73	73	73	73	73	73	73	73	73	73	73	288	73	73	73	73	73	73	73	73	73	73
605	1056	7351865	7.35187	160976471	160.976	160976471_1056	73	701	73	73	73	73	73	73	73	73	73	73	73	73	73	73	73	73	73	73	73	118	98	73	73	73	73	73	73	73
606	1087	7571163	7.57116	160976288	160.976	160976288_1087	73	73	73	73	73	73	73	73	73	73	73	73	73	73	73	73	73	73	501	348	73	73	73	73	73	73	73	73	73	73
607	1097	7637447	7.63745	160976440	160.976	160976440_1097	636	615	459	73	73	73	73	73	73	73	73	73	73	73	73	73	73	73	73	73	73	73	73	73	73	73	73	73	73	73
608	1105	7696390	7.69639	160976563	160.977	160976563_1105	73	73	73	73	73	73	73	73	73	73	73	73	73	73	73	1093	1306	73	73	73	73	73	73	73	73	73	73	73	73	73
609	1166	8122189	8.12219	160976578	160.977	160976578_1166	73	73	429	73	73	73	73	73	73	73	73	73	73	73	73	73	791	73	73	73	73	73	73	73	73	73	73	73	73	73
610	1191	8295216	8.29522	160976410	160.976	160976410_1191	73	73	73	97	110	73	73	73	73	73	73	73	73	73	73	73	73	73	497	280	73	73	73	73	73	73	73	73	73	73
611	2007	13484807	13.4848	160976501	160.977	160976501_2007	4937	4156	4188	1304	1517	1126	821	678	785	650	590	606	1329	536	616	73	73	73	73	73	73	73	73	73	73	73	73	73	73	73
612	2031	13654183	13.6542	160976471	160.976	160976471_2031	73	73	73	73	73	73	73	73	73	73	73	73	73	73	109	7979	8382	6608	3044	2191	2217	876	858	739	657	609	798	647	788	773
613	407	2807187	2.80719	161024475	161.024	161024475_ 407	73	85	73	73	73	73	73	73	73	73	73	73	73	73	73	73	73	540	73	73	73	73	73	73	73	73	73	73	73	73
614	614	4257936	4.25794	161024414	161.024	161024414_ 614	73	154	73	73	73	73	73	73	73	73	73	73	73	73	73	73	73	485	73	73	73	73	73	73	73	73	73	73	73	73
615	743	5163743	5.16374	161024109	161.024	161024109_ 743	73	281	73	73	73	73	73	73	73	73	73	73	73	73	73	73	73	430	73	73	73	73	73	73	73	73	73	73	73	73
616	105	715513	0.715513	161046158	161.046	161046158_ 105	73	73	73	881	1460	2428	2075	969	1742	1304	723	1005	73	623	1102	73	73	73	73	73	73	73	73	73	73	73	73	73	73	73
617	132	877757	0.877757	161046036	161.046	161046036_ 132	3647	73	3787	1406	1917	73	73	1211	2149	73	73	73	73	759	73	73	14502	73	73	73	5076	1890	73	73	73	73	1630	73	73	1973
618	165	1113417	1.11342	161045975	161.046	161045975_ 165	73	73	1869	1962	73	73	2839	809	73	73	73	1415	73	979	1930	73	73	73	73	73	73	73	73	1905	1014	73	2495	1648	2610	2389
619	190	1282787	1.28279	161045914	161.046	161045914_ 190	6985	73	73	73	73	73	73	1161	73	1667	73	73	751	73	73	73	73	73	73	73	73	73	2696	2895	73	1916	3642	2349	4052	3245
620	1034	7197490	7.19749	161045944	161.046	161045944_1034	7647	5387	5970	73	73	73	73	73	73	73	73	188	73	73	73	73	73	73	73	73	73	73	73	73	73	73	73	73	73	73
621	1088	7578522	7.57852	161045959	161.046	161045959_1088	6794	3850	73	73	73	73	73	73	73	73	73	73	73	73	73	73	73	73	73	73	73	73	73	73	73	73	73	73	73	73
622	1105	7696390	7.69639	161045883	161.046	161045883_1105	73	3187	4432	73	73	73	73	73	73	73	73	73	73	73	73	73	73	73	73	73	73	73	73	73	73	73	73	73	73	73
623	1426	9948505	9.94851	161045792	161.046	161045792_1426	73	73	73	73	73	73	73	634	73	617	73	73	73	73	73	73	73	73	73	73	73	73	73	73	73	73	73	73	73	73
624	1436	10014830	10.0148	161045761	161.046	161045761_1436	73	73	73	73	73	73	73	73	73	73	457	427	73	73	73	73	73	73	73	73	73	73	73	73	73	73	73	73	73	73
625	1450	10104921	10.1049	161045898	161.046	161045898_1450	73	73	73	73	73	73	73	73	649	73	73	315	73	73	73	73	73	73	73	73	73	73	73	73	73	73	73	73	73	73
626	1458	10156473	10.1565	161045563	161.046	161045563_1458	73	73	73	73	73	73	73	73	73	566	73	73	73	73	466	73	73	73	73	73	73	73	73	73	670	73	73	73	73	73
627	1464	10200693	10.2007	161045700	161.046	161045700_1464	73	73	73	73	73	73	714	564	73	73	484	515	993	73	73	73	73	73	73	73	73	73	73	73	73	393	73	73	73	73
628	1472	10259568	10.2596	161045609	161.046	161045609_1472	73	73	73	73	73	73	73	73	73	73	73	73	73	408	73	73	73	73	73	73	73	73	899	799	73	73	73	656	73	854
629	1487	10336543	10.3365	161045609	161.046	161045609_1487	73	73	73	73	73	73	73	73	73	73	73	73	73	73	73	73	73	73	73	73	73	795	73	73	73	584	801	73	73	73
630	1493	10372104	10.3721	161045654	161.046	161045654_1493	73	73	869	73	73	73	73	419	73	73	73	73	73	73	73	73	73	73	73	73	73	73	73	73	637	73	73	73	873	73
631	1503	10433137	10.4331	161045624	161.046	161045624_1503	73	73	73	73	73	73	73	549	73	73	73	73	73	73	471	73	73	73	73	73	73	73	73	73	73	73	73	73	73	73
632	1510	10484575	10.4846	161045685	161.046	161045685_1510	73	73	73	73	73	73	73	73	73	73	474	454	951	418	73	73	73	73	73	73	73	73	73	73	73	73	73	73	73	73
633	1519	10544817	10.5448	161045334	161.045	161045334_1519	73	73	73	73	73	73	73	73	657	502	73	73	73	73	73	73	73	73	73	73	73	73	73	73	73	73	73	73	73	520
634	1526	10580187	10.5802	161045639	161.046	161045639_1526	73	73	73	73	920	73	719	73	73	73	73	73	73	73	73	73	73	73	73	73	73	73	73	73	476	73	73	73	73	73
635	1533	10619632	10.6196	161045609	161.046	161045609_1533	73	73	73	73	73	73	73	73	73	73	73	73	73	73	73	73	73	73	73	73	73	73	836	617	645	73	73	73	872	73
636	1543	10661365	10.6614	161045624	161.046	161045624_1543	73	73	73	73	73	73	73	73	73	73	73	73	73	73	73	73	73	73	73	73	73	73	73	73	73	73	758	73	73	840
637	1552	10698225	10.6982	161045547	161.046	161045547_1552	73	73	73	73	73	73	73	73	73	73	73	73	73	73	73	73	73	73	73	73	73	908	73	971	73	73	73	716	73	73
638	1587	10854344	10.8543	161045395	161.045	161045395_1587	73	73	73	640	73	73	73	363	620	510	73	73	1035	73	235	73	73	73	73	73	73	73	73	73	73	73	73	73	73	73
639	1629	11042835	11.0428	161045502	161.046	161045502_1629	73	73	73	419	942	73	568	547	73	73	494	73	327	73	338	73	73	73	73	529	73	73	73	350	73	73	73	73	73	547
640	1658	11174657	11.1747	161045502	161.046	161045502_1658	73	73	73	73	73	73	73	73	608	73	73	73	73	73	73	73	73	73	73	651	73	73	73	73	73	73	73	73	73	73
641	1666	11215288	11.2153	161045425	161.045	161045425_1666	73	73	73	73	73	73	73	73	73	447	73	306	73	73	73	73	73	73	73	73	73	73	73	467	73	73	495	73	73	73
642	1676	11262932	11.2629	161045135	161.045	161045135_1676	73	73	73	73	73	73	410	73	73	73	73	73	73	73	73	73	73	73	73	73	73	73	650	73	73	73	73	73	73	73
643	1676	11262932	11.2629	161045227	161.045	161045227_1676	73	73	73	240	73	73	73	271	73	73	313	73	73	317	73	73	73	73	73	73	73	73	73	73	537	222	73	616	73	804
644	1693	11350913	11.3509	161045441	161.045	161045441_1693	73	73	73	73	73	73	73	415	73	73	73	73	73	73	73	73	73	73	73	73	73	73	73	73	73	73	73	73	620	73
645	1700	11380484	11.3805	161045517	161.046	161045517_1700	73	73	73	73	73	73	73	73	73	73	73	357	73	73	345	73	73	73	73	73	73	73	73	73	73	73	73	73	73	73
646	1707	11416489	11.4165	161045456	161.045	161045456_1707	73	73	73	213	73	73	73	73	73	73	73	73	73	73	73	73	73	73	73	73	73	73	715	462	73	73	73	73	73	539
647	1726	11527600	11.5276	161045425	161.045	161045425_1726	73	73	73	73	73	73	73	73	73	73	73	73	73	73	73	73	73	73	73	73	73	73	73	73	474	314	73	73	73	73
648	888	6180005	6.18001	161061172	161.061	161061172_ 888	852	842	999	73	73	73	73	73	73	73	73	73	73	73	73	73	73	73	73	73	73	73	73	73	73	73	73	73	73	73
649	2015	13543817	13.5438	161843506	161.844	161843506_2015	73	1199	73	356	355	281	280	73	241	219	173	159	367	138	181	73	73	73	73	73	73	73	73	73	73	73	73	73	73	73
650	1961	13164460	13.1645	161914001	161.914	161914001_1961	7430	7096	6895	1904	1970	1419	1207	937	1233	941	918	918	2015	892	1002	73	73	73	73	73	73	73	73	73	73	73	73	73	73	73
651	1987	13344885	13.3449	161913971	161.914	161913971_1987	73	73	73	73	73	73	73	73	73	73	73	73	73	73	73	6489	8063	7267	3244	2265	2310	804	867	662	527	599	710	581	651	675
652	170	1142913	1.14291	162049301	162.049	162049301_ 170	73	340	488	73	73	73	73	73	73	73	73	73	73	73	73	73	73	73	73	73	73	73	73	73	73	148	73	73	73	73
653	237	1614178	1.61418	162049255	162.049	162049255_ 237	73	677	755	92	73	73	73	73	73	73	73	73	73	73	73	73	73	73	73	73	73	73	73	73	73	73	73	73	259	73
654	301	2063438	2.06344	162048553	162.049	162048553_ 301	73	73	824	73	73	73	73	73	73	73	73	73	73	73	73	73	73	73	73	73	73	73	73	73	73	73	73	73	93	73
655	355	2446337	2.44634	162049042	162.049	162049042_ 355	73	254	837	95	73	73	73	73	73	73	73	73	73	73	73	73	73	73	73	73	73	73	73	73	73	73	73	73	73	73
656	773	5377340	5.37734	162049301	162.049	162049301_ 773	73	247	73	94	73	73	73	73	73	73	73	73	73	73	73	73	73	73	73	73	73	73	73	73	73	73	73	73	73	73
657	1110	7733220	7.73322	162049164	162.049	162049164_1110	73	526	73	88	73	73	73	73	73	73	73	73	73	73	73	73	73	73	73	73	73	73	73	73	73	73	73	73	73	73
658	1205	8394691	8.39469	162049286	162.049	162049286_1205	73	73	602	91	73	73	73	73	73	73	73	73	73	73	73	73	73	73	73	73	73	73	73	73	73	73	73	73	73	73
659	44	302808	0.302808	162893463	162.893	162893463_ 44	73	73	73	139	136	73	73	87	87	91	73	81	181	73	77	73	73	73	73	73	73	73	73	73	73	73	73	73	73	73
660	79	553223	0.553223	162893524	162.894	162893524_ 79	73	73	73	73	73	73	73	73	73	73	73	73	73	73	73	73	73	73	73	73	73	73	73	73	73	73	142	73	113	73
661	237	1614178	1.61418	162893738	162.894	162893738_ 237	73	73	73	73	73	73	73	73	73	73	73	73	73	73	73	73	843	73	73	73	73	73	77	73	73	73	73	73	81	73
662	298	2041303	2.0413	162893738	162.894	162893738_ 298	73	73	73	73	73	73	73	73	73	73	73	73	73	73	73	73	689	73	73	73	73	73	81	73	73	73	73	73	73	73
663	441	3046522	3.04652	162893829	162.894	162893829_ 441	73	73	73	73	73	73	73	73	73	73	73	73	73	73	73	73	617	73	73	73	73	73	86	73	73	73	73	73	73	73
664	1961	13164460	13.1645	162914124	162.914	162914124_1961	73	73	674	174	199	73	100	73	126	81	109	78	73	73	73	73	73	73	73	73	73	73	73	73	73	73	73	73	73	73
665	100	691102	0.691102	162940430	162.94	162940430_ 100	28582	27759	28903	4504	5178	3570	3445	2295	3253	2175	865	2276	73	1056	1632	73	73	73	73	73	73	73	73	73	73	73	73	73	73	73
666	123	818872	0.818872	162940399	162.94	162940399_ 123	73	5597	73	688	654	662	640	439	507	440	73	426	73	258	304	6577	13895	9070	18520	10480	5748	4358	6593	3200	3333	2713	3284	1765	4613	3677
667	171	1150230	1.15023	162940247	162.94	162940247_ 171	73	924	73	73	73	73	73	73	73	73	73	73	73	73	73	73	73	73	790	206	73	73	256	143	73	73	73	73	332	73
668	189	1279117	1.27912	162940506	162.941	162940506_ 189	316	73	73	73	73	73	73	73	73	73	73	73	73	73	73	73	73	73	73	73	73	73	73	73	73	73	134	73	100	73
669	137	914577	0.914577	162940430	162.94	162940430_ 137	3235	73	73	409	73	254	73	177	73	174	73	73	73	73	73	73	73	73	73	73	73	73	73	73	73	73	73	73	73	73
670	38	265983	0.265983	163040253	163.04	163040253_ 38	73	73	413	73	73	110	94	73	73	73	73	73	73	73	73	73	1182	73	73	73	73	78	73	102	73	73	73	73	112	73
671	50	346997	0.346997	163040176	163.04	163040176_ 50	73	484	73	73	73	73	73	86	75	73	73	73	73	73	73	73	73	73	73	73	73	73	73	73	73	73	73	73	73	73
672	50	346997	0.346997	163040100	163.04	163040100_ 50	305	73	73	184	148	73	73	73	73	78	73	73	73	73	73	1155	73	73	73	73	73	110	73	73	73	73	73	73	73	73
673	77	538453	0.538453	163040268	163.04	163040268_ 77	73	73	73	73	73	73	73	73	73	73	73	73	73	73	73	73	863	73	73	382	73	73	73	103	73	73	73	73	73	73
674	187	1268057	1.26806	163040237	163.04	163040237_ 187	161	73	73	98	73	73	73	73	73	73	73	73	124	73	73	73	884	73	73	73	73	73	73	73	73	73	73	73	73	73
675	208	1415345	1.41535	163040344	163.04	163040344_ 208	73	73	358	73	73	73	73	73	73	73	73	73	73	73	73	73	73	73	73	73	73	147	73	90	73	73	73	73	73	73
676	242	1651000	1.651	163040344	163.04	163040344_ 242	238	73	332	96	73	92	73	73	73	73	73	73	79	73	73	758	997	73	489	206	73	73	73	73	73	73	73	73	73	73
677	276	1886663	1.88666	163040405	163.04	163040405_ 276	323	73	351	73	73	73	73	73	73	73	73	73	73	73	73	73	73	73	73	73	73	73	73	73	73	73	73	73	73	73
678	317	2173907	2.17391	163040298	163.04	163040298_ 317	73	73	341	73	73	73	73	73	73	73	73	73	73	73	73	73	73	73	73	286	73	73	73	73	73	73	73	73	73	73
679	337	2313783	2.31378	163040207	163.04	163040207_ 337	73	73	73	80	104	73	73	73	73	73	73	73	73	73	73	73	668	73	73	73	73	73	73	73	73	73	76	73	126	73
680	358	2461065	2.46107	163040329	163.04	163040329_ 358	73	73	73	73	73	73	76	73	73	73	73	73	73	73	73	837	73	73	73	201	73	73	73	73	73	73	73	73	73	73
681	378	2604668	2.60467	163040314	163.04	163040314_ 378	73	275	73	96	73	73	73	73	73	73	73	73	73	73	73	73	606	73	73	73	73	89	73	73	73	73	78	73	73	73
682	402	2770365	2.77036	163040359	163.04	163040359_ 402	73	73	465	73	103	73	73	73	73	73	73	73	73	73	73	73	503	73	73	328	73	73	73	90	73	73	82	73	73	73
683	452	3123847	3.12385	163040375	163.04	163040375_ 452	73	73	73	78	73	73	73	73	73	73	73	73	73	73	73	73	699	73	73	73	73	73	73	73	73	73	73	73	117	73
684	454	3138573	3.13857	163039749	163.04	163039749_ 454	73	199	397	73	73	73	73	73	73	73	73	73	73	73	73	73	73	73	73	73	73	73	73	73	73	73	73	73	73	73
685	488	3374230	3.37423	163040253	163.04	163040253_ 488	268	73	73	73	73	83	73	73	73	73	73	73	144	73	73	73	740	73	73	73	73	106	73	73	73	73	73	73	73	73
686	499	3455235	3.45524	163040451	163.04	163040451_ 499	73	73	338	73	73	73	73	73	73	75	73	73	73	73	73	73	73	73	73	73	73	73	73	73	73	73	73	73	73	73
687	517	3580428	3.58043	163040192	163.04	163040192_ 517	73	73	73	73	73	73	73	73	73	73	73	73	440	73	73	73	73	73	73	73	73	73	73	73	73	73	77	73	73	73
688	528	3654070	3.65407	163040314	163.04	163040314_ 528	231	73	73	213	106	227	368	506	196	454	392	322	73	269	275	73	73	73	73	73	73	73	73	73	73	73	73	73	144	73
689	535	3705632	3.70563	163040283	163.04	163040283_ 535	73	189	390	73	73	73	73	73	73	73	73	73	73	73	73	599	452	73	451	73	73	73	73	237	73	73	73	240	73	73
690	553	3830853	3.83085	163040359	163.04	163040359_ 553	73	73	73	73	73	73	73	73	73	73	73	73	73	73	73	73	73	73	73	73	73	554	73	415	73	465	327	73	523	73
691	566	3926552	3.92655	163040298	163.04	163040298_ 566	73	73	73	73	73	73	73	151	73	73	128	73	73	73	80	819	73	73	73	407	73	73	73	73	73	73	73	73	73	73
692	573	3970732	3.97073	163040436	163.04	163040436_ 573	73	73	73	73	73	73	73	73	73	73	73	73	73	73	73	73	740	73	73	73	73	212	73	73	73	73	73	73	73	73
693	614	4257936	4.25794	163040298	163.04	163040298_ 614	73	73	73	73	73	73	73	170	73	73	147	73	73	73	73	73	750	73	73	73	73	73	73	73	73	73	73	73	73	73
694	626	4346348	4.34635	163040344	163.04	163040344_ 626	301	73	73	73	73	172	73	73	73	73	73	73	73	73	73	73	73	73	73	73	73	73	73	73	73	73	73	73	73	73
695	640	4442050	4.44205	163040344	163.04	163040344_ 640	73	73	73	84	73	73	73	73	73	73	73	73	73	73	73	73	73	73	73	73	73	203	73	152	73	73	73	73	73	73
696	654	4537778	4.53778	163040283	163.04	163040283_ 654	73	278	325	73	73	73	73	73	73	73	73	73	73	73	73	73	73	73	73	73	73	73	73	73	73	73	73	73	73	73
697	660	4581975	4.58197	163040390	163.04	163040390_ 660	73	73	73	73	73	73	73	73	73	73	73	73	73	73	73	819	73	73	430	73	73	73	73	73	73	73	73	73	73	73
698	676	4692427	4.69243	163040314	163.04	163040314_ 676	73	73	73	79	73	73	73	73	73	73	73	73	205	73	73	73	863	73	73	334	73	73	73	151	73	73	73	73	73	73
699	696	4832348	4.83235	163040375	163.04	163040375_ 696	3720	5724	5172	2290	2584	3696	1311	1114	1565	1167	640	518	1115	745	785	546	73	73	73	73	73	73	73	73	73	73	73	73	73	73
700	716	4972308	4.97231	163040359	163.04	163040359_ 716	613	519	498	184	73	73	73	73	86	73	73	73	73	73	73	10853	9061	8658	2713	73	6117	844	559	1146	1468	2386	912	681	969	991
701	757	5259472	5.25947	163040436	163.04	163040436_ 757	783	484	1260	73	139	73	91	73	73	73	73	73	73	73	73	1172	73	73	455	557	73	73	73	215	73	73	126	73	140	73
702	795	5531950	5.53195	163040375	163.04	163040375_ 795	238	73	73	73	73	128	73	73	73	73	73	73	73	73	73	1075	73	73	73	73	73	73	73	172	73	73	73	73	73	73
703	827	5752875	5.75288	163040405	163.04	163040405_ 827	286	73	73	103	73	73	73	73	73	73	73	73	73	73	73	73	73	73	73	223	73	73	73	73	73	73	73	73	73	73
704	850	5914908	5.91491	163040298	163.04	163040298_ 850	73	73	73	73	106	130	73	73	73	73	73	73	73	73	73	502	658	73	73	73	73	73	73	151	73	73	73	73	73	73
705	861	5992223	5.99222	163040436	163.04	163040436_ 861	73	73	306	83	73	73	73	73	73	73	73	73	73	73	73	73	73	73	372	73	73	73	73	73	73	73	73	73	73	73
706	880	6128452	6.12845	163040421	163.04	163040421_ 880	224	350	73	73	73	151	76	73	120	73	73	73	73	73	73	511	925	73	73	73	73	73	73	73	73	73	73	73	125	73
707	915	6371515	6.37151	163040375	163.04	163040375_ 915	1595	1258	1654	582	778	1670	288	224	602	444	159	73	270	205	205	670	1501	73	489	192	73	73	73	83	73	73	73	73	73	73
708	935	6511394	6.51139	163040421	163.04	163040421_ 935	419	433	73	73	73	73	73	73	141	73	73	107	73	73	73	3623	73	73	73	73	1293	331	73	439	505	318	340	209	354	73
709	953	6636585	6.63659	163040482	163.04	163040482_ 953	73	73	429	93	100	73	73	80	73	73	73	73	73	73	73	73	73	73	73	73	73	73	73	73	73	73	73	73	73	73
710	974	6783884	6.78388	163040421	163.04	163040421_ 974	286	73	73	73	73	73	73	73	73	73	73	73	73	73	73	661	73	73	73	237	73	128	73	114	73	73	73	73	130	73
711	997	6939750	6.93975	163040344	163.04	163040344_ 997	73	398	73	73	73	75	73	73	73	73	73	73	73	73	73	73	73	73	73	73	73	73	73	73	73	73	73	73	73	73
712	1018	7087027	7.08703	163040298	163.04	163040298_1018	312	73	73	73	73	73	73	73	73	73	73	73	73	73	73	626	73	73	73	288	73	73	73	73	73	73	73	73	77	73
713	1042	7256444	7.25644	163040421	163.04	163040421_1042	73	426	73	84	73	73	73	73	73	73	73	73	87	73	73	73	606	73	73	73	73	73	73	73	73	73	73	73	73	73
714	1066	7423873	7.42387	163040329	163.04	163040329_1066	400	73	420	73	73	73	83	73	73	73	73	73	73	73	73	608	73	73	73	73	73	73	73	73	73	73	73	73	73	73
715	1085	7556437	7.55644	163040466	163.04	163040466_1085	73	440	73	73	73	73	73	73	91	73	73	73	73	73	73	73	73	73	73	73	73	73	73	73	73	73	73	73	73	73
716	1104	7688987	7.68899	163040497	163.04	163040497_1104	73	73	403	73	73	73	73	73	73	73	73	73	73	73	73	73	473	73	73	73	73	81	73	73	73	73	73	73	73	73
717	1155	8044845	8.04485	163040466	163.04	163040466_1155	73	73	73	73	73	97	73	73	98	73	73	73	73	73	73	564	73	73	73	169	73	73	73	73	73	73	73	73	73	73
718	1199	8350475	8.35047	163040329	163.04	163040329_1199	73	416	73	73	73	110	73	73	74	73	73	73	89	73	73	73	73	73	73	271	73	89	73	73	73	73	73	73	73	73
719	1252	8726082	8.72608	163040497	163.04	163040497_1252	375	247	227	92	73	107	73	73	73	73	73	73	73	73	73	943	359	73	73	73	73	73	73	73	73	73	73	73	73	73
720	1266	8821776	8.82178	163040054	163.04	163040054_1266	73	73	73	73	73	73	73	73	73	73	73	73	73	73	73	564	73	73	73	186	73	73	73	73	73	73	73	73	73	73
721	1282	8932239	8.93224	163040558	163.041	163040558_1282	73	268	335	73	73	92	73	73	73	73	73	73	73	73	73	73	73	73	73	73	73	73	73	73	73	73	73	73	73	73
722	1312	9145905	9.14591	163040359	163.04	163040359_1312	73	73	374	73	73	73	73	73	73	73	73	73	73	73	73	73	555	73	73	73	73	73	73	73	73	87	73	73	73	73
723	1336	9315318	9.31532	163040375	163.04	163040375_1336	73	73	73	97	73	73	73	73	73	73	73	73	73	73	73	943	73	73	439	73	73	73	73	73	73	73	73	73	73	73
724	1320	9204759	9.20476	163040253	163.04	163040253_1320	73	73	73	73	73	73	73	73	73	73	73	73	73	73	73	73	73	73	73	252	73	73	73	73	73	73	73	73	80	73
725	1354	9440383	9.44038	163040375	163.04	163040375_1354	338	73	231	73	73	73	73	73	73	73	73	73	85	73	73	73	73	73	73	73	73	73	73	73	73	73	73	73	73	73
726	1378	9609795	9.6098	163040314	163.04	163040314_1378	73	73	73	95	73	73	73	73	73	73	73	73	73	73	73	73	73	73	73	209	73	73	73	73	73	73	73	73	73	73
727	1390	9690757	9.69076	163040543	163.041	163040543_1390	341	73	73	73	73	80	73	73	73	73	73	73	73	73	73	73	73	73	73	73	73	73	73	73	73	73	73	73	73	73
728	1426	9948505	9.94851	163040176	163.04	163040176_1426	73	350	73	105	73	73	73	73	73	73	73	73	89	73	73	73	658	73	73	73	73	73	73	73	73	73	73	73	73	73
729	1443	10064887	10.0649	163040344	163.04	163040344_1443	375	73	73	73	73	73	73	73	73	73	73	73	73	73	73	73	73	73	73	235	73	73	73	73	73	73	73	73	73	73
730	1487	10336543	10.3365	163040268	163.04	163040268_1487	73	350	73	73	73	73	73	73	73	73	73	73	73	73	73	73	411	73	73	192	73	73	73	73	73	73	73	73	73	73
731	1546	10672548	10.6725	163040466	163.04	163040466_1546	73	285	299	73	73	73	73	73	73	73	73	73	120	73	73	740	781	73	73	73	73	73	73	73	73	73	73	73	73	73
732	1670	11236049	11.236	163040833	163.041	163040833_1670	73	216	179	73	73	73	73	73	73	73	73	73	73	73	73	73	73	73	73	73	73	73	73	73	73	73	73	73	73	73
733	1723	11508654	11.5087	163039581	163.04	163039581_1723	172	73	73	73	73	73	73	73	73	73	73	73	73	73	73	73	73	73	73	164	73	73	73	73	73	73	73	73	73	73
734	98	678787	0.678787	163061371	163.061	163061371_ 98	73	73	73	73	73	73	73	73	73	73	73	73	73	73	73	73	73	73	957	656	73	73	73	73	73	180	73	73	73	204
735	199	1349072	1.34907	163061646	163.062	163061646_ 199	73	73	73	73	73	73	73	73	73	73	73	73	73	73	73	969	73	1199	73	73	314	73	73	73	73	73	73	73	73	112
736	283	1938207	1.93821	163061508	163.062	163061508_ 283	73	73	73	73	73	73	73	73	73	73	73	73	73	73	73	73	73	73	468	73	226	73	73	73	73	73	73	73	73	73
737	752	5230055	5.23006	163061508	163.062	163061508_ 752	73	73	73	73	73	73	73	73	73	73	73	90	73	73	73	73	73	73	73	73	239	73	73	73	73	73	73	73	73	212
738	962	6702903	6.7029	163061447	163.061	163061447_ 962	352	73	73	73	73	73	73	94	73	73	73	73	73	73	89	73	73	741	73	73	73	73	73	73	73	73	73	73	73	106
739	988	6873473	6.87347	163061569	163.062	163061569_ 988	73	73	73	219	73	73	73	73	93	73	73	73	196	73	73	73	73	73	73	73	73	73	73	73	73	73	73	73	73	73
740	1026	7145980	7.14598	163061584	163.062	163061584_1026	73	73	73	73	73	147	73	73	73	73	73	76	73	73	73	73	73	73	73	73	73	73	73	73	73	73	73	73	73	73
741	1106	7703720	7.70372	163061584	163.062	163061584_1106	1242	73	954	73	73	73	73	73	73	73	73	73	73	73	73	73	73	73	73	73	73	73	73	73	73	106	73	73	73	73
742	1134	7898870	7.89887	163061630	163.062	163061630_1134	73	73	73	73	73	73	73	73	73	102	73	73	73	73	73	73	73	73	73	73	73	73	102	73	73	73	73	73	73	159
743	1223	8519843	8.51984	163061340	163.061	163061340_1223	73	73	73	73	73	73	73	73	73	73	73	88	73	73	73	73	73	73	73	73	73	73	73	73	73	73	73	73	73	106
744	1297	9042708	9.04271	163061646	163.062	163061646_1297	73	73	73	73	73	73	73	73	73	73	73	73	73	73	73	73	73	924	434	73	73	73	73	73	73	73	73	73	73	122
745	1432	9992786	9.99279	163061539	163.062	163061539_1432	73	73	73	73	174	172	120	73	73	73	73	73	73	73	77	73	73	73	497	73	260	73	73	73	73	73	73	73	73	115
746	1505	10447757	10.4478	163061401	163.061	163061401_1505	73	73	73	73	170	147	73	73	73	73	73	73	73	73	73	73	73	73	73	73	73	73	73	73	73	73	73	73	73	73
747	1554	10706635	10.7066	163061310	163.061	163061310_1554	73	73	73	73	73	73	73	73	73	73	73	73	73	73	73	73	73	1052	73	73	348	73	73	73	73	73	73	73	73	73
748	1605	10936940	10.9369	163061661	163.062	163061661_1605	525	73	73	73	73	73	73	73	73	73	73	73	73	73	73	73	73	759	73	73	73	73	73	73	73	73	73	73	73	73
749	2015	13543817	13.5438	163840042	163.84	163840042_2015	1353	1258	73	357	73	264	236	73	252	191	166	182	357	73	175	73	73	73	73	73	73	73	73	73	73	73	73	73	73	73
750	1966	13197605	13.1976	163897537	163.898	163897537_1966	73	73	309	73	82	73	73	73	73	73	73	73	73	73	73	73	73	73	73	73	73	73	73	73	73	73	73	73	73	73
751	1997	13418527	13.4185	163897736	163.898	163897736_1997	1463	73	1491	479	520	349	312	257	286	242	215	237	473	206	220	73	73	73	73	73	73	73	73	73	73	73	73	73	73	73
752	2018	13565813	13.5658	163897217	163.897	163897217_2018	73	73	73	73	73	73	73	73	73	73	73	73	73	73	73	73	73	73	263	73	73	73	73	73	73	73	73	73	73	96
753	2033	13668910	13.6689	163897766	163.898	163897766_2033	73	73	73	73	73	73	73	73	73	73	73	73	73	73	73	2592	73	3166	1279	73	73	73	350	296	73	226	218	73	342	336
754	2021	13587952	13.588	163914001	163.914	163914001_2021	73	560	439	145	73	152	146	73	143	73	77	73	73	73	73	73	73	73	73	73	73	73	73	73	73	73	73	73	73	73
755	2038	13705735	13.7057	163929245	163.929	163929245_2038	73	73	73	73	73	73	843	73	73	730	73	73	73	73	73	73	73	73	73	73	73	73	73	73	73	73	73	73	73	73
756	103	707573	0.707573	163937149	163.937	163937149_ 103	9805	7869	8732	1504	1774	1423	1112	789	1087	766	719	761	361	560	655	73	73	73	73	73	73	73	73	73	73	73	73	73	73	73
757	114	762622	0.762622	163937134	163.937	163937134_ 114	5320	73	73	73	73	73	73	393	73	73	73	73	73	73	73	73	73	73	73	73	73	73	73	73	73	73	73	73	73	73
758	130	863028	0.863028	163937134	163.937	163937134_ 130	73	3304	73	73	548	73	410	73	73	364	73	73	73	189	73	6207	6407	4384	5222	2956	73	1224	1031	1062	1059	73	1018	742	1266	1049
759	144	966127	0.966127	163937119	163.937	163937119_ 144	2948	73	73	73	73	73	73	238	73	275	73	73	73	73	73	4143	73	73	73	73	73	73	73	73	73	73	73	73	73	73
760	158	1061862	1.06186	163937012	163.937	163937012_ 158	73	73	73	73	73	73	73	73	73	73	73	73	73	73	73	1119	3270	73	73	73	73	73	73	73	73	73	73	73	73	73
761	165	1113417	1.11342	163937103	163.937	163937103_ 165	2294	73	73	73	309	73	226	138	73	131	73	73	73	73	73	73	73	73	73	73	73	73	73	73	73	73	73	73	73	73
762	78	545818	0.545818	164071899	164.072	164071899_ 78	73	5318	73	73	73	73	902	73	73	73	73	73	446	475	73	73	73	73	73	73	73	73	73	73	73	98	73	73	73	73
763	655	4545148	4.54515	164072083	164.072	164072083_ 655	73	73	73	73	73	73	73	73	73	73	73	73	1061	411	73	73	73	73	73	73	73	73	73	73	73	73	185	73	73	73
764	679	4714560	4.71456	164072083	164.072	164072083_ 679	73	73	73	73	73	73	73	73	73	73	73	73	73	73	73	73	73	73	73	73	73	73	73	73	238	73	73	513	242	263
765	950	6614493	6.61449	164072083	164.072	164072083_ 950	73	73	73	73	73	73	73	73	73	236	73	73	73	73	73	73	73	73	73	73	73	73	73	73	123	73	73	73	73	73
766	956	6658685	6.65869	164072128	164.072	164072128_ 956	73	73	73	73	73	73	73	73	73	73	73	73	73	73	73	73	73	73	73	73	73	167	142	73	73	73	73	76	73	73
767	990	6888233	6.88823	164071960	164.072	164071960_ 990	73	73	73	73	73	73	73	73	73	73	73	73	73	810	73	73	73	73	73	73	73	73	73	73	73	73	73	88	73	73
768	1047	7293268	7.29327	164072067	164.072	164072067_1047	73	73	4309	73	73	73	73	73	73	1047	73	73	1796	686	73	73	73	73	73	73	73	160	157	73	73	73	73	73	73	128
769	1104	7688987	7.68899	164072083	164.072	164072083_1104	73	73	5611	73	3319	2213	73	73	1293	1115	836	73	2192	735	73	73	73	73	73	73	73	73	73	73	73	73	73	73	73	73
770	1121	7806872	7.80687	164072067	164.072	164072067_1121	73	73	73	2990	73	73	73	73	73	73	73	73	73	73	73	73	73	73	1016	577	73	73	73	73	73	73	73	73	73	73
771	1136	7909930	7.90993	164072021	164.072	164072021_1136	73	73	73	73	73	2006	73	73	73	73	73	73	1896	73	73	73	73	73	73	73	73	73	73	73	73	73	73	73	73	73
772	1201	8365195	8.36519	164072052	164.072	164072052_1201	73	73	73	73	3163	2216	73	73	1599	73	1036	1106	2127	858	73	73	1275	73	73	73	73	73	73	73	73	73	73	73	73	73
773	1263	8799724	8.79972	164072021	164.072	164072021_1263	73	73	73	73	73	73	73	73	73	73	73	73	2252	73	73	73	73	73	73	73	403	73	73	73	73	73	73	73	73	73
774	1282	8932239	8.93224	164072052	164.072	164072052_1282	73	73	73	73	73	73	73	73	73	1446	73	73	73	73	73	73	73	73	73	73	73	157	73	73	73	73	73	73	73	73
775	1350	9410929	9.41093	164071976	164.072	164071976_1350	73	73	73	73	73	73	73	73	73	73	73	73	73	73	73	73	73	1940	865	73	504	103	73	73	111	73	92	73	73	73
776	1391	9698120	9.69812	164071991	164.072	164071991_1391	73	73	73	73	73	73	73	73	73	73	73	73	73	73	73	73	2087	1931	73	73	73	73	73	73	96	73	73	94	73	73
777	1451	10112285	10.1123	164071518	164.072	164071518_1451	73	73	73	73	73	73	73	73	73	73	73	73	573	954	73	73	73	73	73	73	73	73	73	73	73	73	73	75	73	73
778	1480	10302357	10.3024	164071823	164.072	164071823_1480	73	73	73	73	73	73	1020	73	461	598	1096	73	73	73	958	73	73	73	73	73	408	73	73	73	73	73	73	73	73	88
779	1510	10484575	10.4846	164071838	164.072	164071838_1510	73	73	73	73	73	73	73	73	73	628	73	569	73	918	73	73	73	73	73	73	73	73	73	73	73	73	73	73	73	73
780	1571	10778769	10.7788	164071747	164.072	164071747_1571	73	73	73	73	73	73	73	73	873	241	862	73	73	373	73	73	73	73	73	73	73	73	73	73	73	73	73	73	73	73
781	1580	10820813	10.8208	164071716	164.072	164071716_1580	73	73	73	73	73	73	783	73	73	73	73	385	73	599	73	73	73	73	73	73	73	73	73	73	73	73	73	73	73	73
782	1671	11241693	11.2417	164071686	164.072	164071686_1671	73	73	73	73	73	73	73	73	73	289	73	73	73	421	73	73	73	73	73	73	73	73	73	73	73	73	73	73	73	73
783	961	6695500	6.6955	164084488	164.084	164084488_ 961	73	73	73	73	73	73	73	73	73	73	73	73	73	73	73	73	73	73	73	73	73	73	73	99	73	73	305	73	73	73
784	1057	7358428	7.35843	164084518	164.085	164084518_1057	1227	1000	911	344	544	233	221	174	111	210	111	105	297	180	133	2548	874	1967	836	73	510	185	73	131	73	73	73	131	152	151
785	2014	13536355	13.5364	164836563	164.837	164836563_2014	17449	16970	16767	73	5620	4306	3251	2753	3127	2679	73	2244	4795	73	73	73	73	73	73	73	73	73	73	73	73	73	73	73	73	73
786	299	2048668	2.04867	164895584	164.896	164895584_ 299	73	73	73	73	73	73	73	73	73	73	73	73	73	73	73	273	462	73	73	73	91	73	73	73	73	73	73	73	73	73
787	449	3101767	3.10177	164896500	164.897	164896500_ 449	73	168	73	73	73	73	73	73	73	73	73	73	73	73	73	73	73	73	73	93	73	73	73	73	73	73	73	73	73	73
788	30	207065	0.207065	164927536	164.928	164927536_ 30	73	73	73	2376	2742	73	73	73	73	73	73	73	73	73	73	4814	73	73	1756	1036	73	455	73	73	260	1992	73	73	73	2732
789	73	509103	0.509103	164927536	164.928	164927536_ 73	73	73	7374	2499	2763	2222	1635	73	1621	1378	73	1165	2124	73	582	73	73	73	73	73	6877	73	2784	73	73	1968	73	73	73	2628
790	103	707573	0.707573	164927551	164.928	164927551_ 103	73	73	73	73	73	73	73	73	73	73	73	73	1298	73	73	23267	28717	73	11420	7300	73	2936	73	813	941	73	2443	2176	2667	73
791	184	1245972	1.24597	164927673	164.928	164927673_ 184	4996	73	73	73	1402	73	73	73	73	73	73	73	73	73	73	21575	73	3661	73	73	73	73	73	73	73	73	73	73	73	73
792	207	1407980	1.40798	164927597	164.928	164927597_ 207	73	73	6090	2257	2527	73	73	73	73	73	73	73	73	73	353	73	73	73	73	5660	5524	2241	2140	73	73	73	73	73	73	73
793	242	1651000	1.651	164927567	164.928	164927567_ 242	73	73	73	73	73	73	73	73	73	73	73	73	73	73	73	22527	73	73	8877	73	73	2735	2438	73	770	1752	73	73	73	1983
794	277	1894020	1.89402	164927582	164.928	164927582_ 277	73	73	710	73	73	73	73	73	73	73	435	73	73	73	73	73	73	73	10253	73	73	449	73	73	73	73	73	73	73	700
795	305	2092855	2.09286	164927582	164.928	164927582_ 305	73	73	73	73	73	73	73	73	73	73	73	73	73	73	73	73	73	73	73	73	73	73	2653	73	73	73	556	73	73	73
796	317	2173907	2.17391	164927551	164.928	164927551_ 317	73	73	73	2513	73	73	73	73	73	73	149	73	73	73	73	73	73	73	73	73	73	73	73	73	73	73	73	73	73	73
797	367	2527345	2.52734	164927551	164.928	164927551_ 367	73	73	1801	73	73	73	73	73	73	73	73	73	73	73	73	73	73	73	73	73	73	73	73	340	73	73	73	73	73	73
798	834	5804428	5.80443	164927704	164.928	164927704_ 834	73	73	73	73	73	366	73	73	73	73	289	73	73	73	73	73	73	73	73	73	73	73	73	73	73	73	73	73	73	73
799	852	5929755	5.92976	164927704	164.928	164927704_ 852	73	73	73	73	247	73	73	163	73	73	202	73	73	73	73	73	73	73	73	73	73	73	73	73	73	73	73	73	73	73
800	895	6231552	6.23155	164927673	164.928	164927673_ 895	73	73	73	73	1152	73	73	73	73	73	268	73	73	73	73	73	73	73	73	73	73	73	73	73	73	73	73	73	73	73
801	940	6548213	6.54821	164927704	164.928	164927704_ 940	73	73	73	73	945	73	73	73	73	228	73	271	73	73	159	73	73	73	73	73	73	73	73	73	73	73	73	73	73	73
802	964	6717593	6.71759	164927658	164.928	164927658_ 964	73	73	73	73	73	752	73	135	73	73	125	73	809	73	73	73	73	73	73	73	73	73	73	73	73	73	73	73	73	73
803	964	6717593	6.71759	164927628	164.928	164927628_ 964	73	6150	967	397	714	73	73	73	73	73	73	73	73	73	73	73	73	73	73	73	73	362	73	390	73	401	73	73	73	589
804	1036	7212218	7.21222	164927643	164.928	164927643_1036	73	5339	3449	766	698	836	495	73	73	73	185	73	73	479	73	73	73	73	73	73	73	73	73	73	73	73	73	73	73	73
805	1062	7394423	7.39442	164927658	164.928	164927658_1062	1485	4586	73	73	73	73	73	73	73	332	73	73	73	399	307	11453	73	73	5068	73	73	463	73	73	73	516	73	73	73	547
806	1104	7688987	7.68899	164927643	164.928	164927643_1104	73	73	2345	659	750	73	73	73	73	73	73	73	73	73	209	73	73	73	73	73	1602	214	452	73	73	73	73	73	73	73
807	1148	7996992	7.99699	164927582	164.928	164927582_1148	73	73	73	73	73	73	73	172	73	73	168	73	73	73	73	73	73	73	73	73	663	478	73	546	73	73	73	73	73	73
808	1174	8181088	8.18109	164927567	164.928	164927567_1174	73	73	1504	73	73	73	73	73	73	73	73	213	73	73	73	73	73	73	73	73	73	275	73	73	73	73	73	73	73	73
809	1185	8254730	8.25473	164927612	164.928	164927612_1185	73	73	73	290	73	73	73	73	73	73	252	73	73	73	73	73	73	73	73	73	533	73	73	73	73	73	73	73	73	73
810	1258	8762905	8.7629	164927536	164.928	164927536_1258	73	73	73	73	73	73	73	73	73	73	73	73	73	73	73	73	73	73	73	73	1098	73	73	73	73	245	73	73	73	73
811	2016	13551135	13.5511	164927704	164.928	164927704_2016	17228	73	15953	4907	5751	4033	3177	2730	3308	2711	2508	2248	4738	2070	2384	73	73	73	73	73	73	73	73	73	73	73	73	73	73	73
812	2038	13705735	13.7057	164927689	164.928	164927689_2038	73	73	73	73	73	73	1130	73	73	73	73	73	73	73	73	73	56345	48372	22029	73	14403	5878	5276	73	73	4054	4855	73	5207	5152
813	89	619460	0.61946	164935593	164.936	164935593_ 89	21313	16104	14787	73	73	73	73	73	73	73	73	73	73	73	73	73	73	73	73	73	73	73	73	73	73	73	73	73	73	73
814	36	251250	0.25125	164948181	164.948	164948181_ 36	73	73	73	73	73	73	73	73	73	73	73	73	73	73	73	73	73	73	73	73	73	174	73	73	73	109	73	73	73	73
815	111	745660	0.74566	164944641	164.945	164944641_ 111	73	73	73	73	73	73	73	73	73	73	73	73	73	73	73	73	73	73	73	2749	73	1141	73	73	73	553	73	73	73	73
816	259	1768870	1.76887	164948593	164.949	164948593_ 259	73	73	73	73	73	73	73	73	73	73	73	73	73	73	73	73	73	73	73	336	73	89	73	73	73	73	73	73	73	73
817	303	2078125	2.07812	164948654	164.949	164948654_ 303	73	73	73	73	73	73	73	73	73	73	73	73	73	73	73	73	73	73	73	396	73	77	73	73	73	73	73	73	73	73
818	440	3042840	3.04284	164948303	164.948	164948303_ 440	73	73	73	73	73	73	73	73	73	73	73	73	73	73	73	73	73	73	73	220	73	132	73	73	73	73	73	73	73	73
819	491	3396323	3.39632	164948135	164.948	164948135_ 491	73	73	73	73	73	73	73	73	73	73	73	73	73	73	73	73	73	73	73	274	73	103	73	73	73	73	73	73	73	73
820	81	567910	0.56791	164957230	164.957	164957230_ 81	73	73	73	1308	73	800	73	73	73	73	73	73	73	73	73	73	73	73	73	73	73	73	73	73	73	73	73	73	73	73
821	93	647878	0.647878	164957581	164.958	164957581_ 93	88448	85461	58425	16891	17965	13830	9743	8987	10187	8312	7580	8577	10361	6975	7727	73	73	73	73	73	73	73	73	73	73	73	73	73	73	73
822	116	774292	0.774292	164957520	164.958	164957520_ 116	73	73	73	73	73	73	73	73	73	73	1257	73	73	73	73	99613	102178	90346	47884	28964	27372	10138	11430	9002	11375	7794	8490	8556	8831	10001
823	141	944035	0.944035	164957489	164.957	164957489_ 141	73	73	73	3940	73	73	73	73	73	73	2652	73	73	2385	73	73	73	73	73	73	73	73	73	73	73	73	73	73	73	73
824	158	1061862	1.06186	164957489	164.957	164957489_ 158	73	73	73	73	5148	4245	73	3435	3849	3355	73	2613	73	73	2211	73	73	73	73	73	73	73	5340	73	3393	73	73	73	73	73
825	184	1245972	1.24597	164957382	164.957	164957382_ 184	14224	73	73	73	73	73	73	73	73	73	73	3291	73	73	73	41360	56273	44747	73	73	73	73	73	73	73	4132	73	73	73	5115
826	196	1327017	1.32702	164957397	164.957	164957397_ 196	73	9083	73	73	73	73	3904	73	4011	73	73	73	73	73	73	73	73	73	20427	13253	15660	5335	73	4704	73	73	5069	3631	5038	73
827	238	1621588	1.62159	164957336	164.957	164957336_ 238	73	73	15132	73	73	681	73	73	3331	73	73	73	73	73	73	73	73	73	73	73	73	73	73	73	73	73	4728	3059	73	73
828	281	1923475	1.92348	164957367	164.957	164957367_ 281	73	73	73	73	73	73	73	73	73	73	73	73	73	73	73	73	73	73	3244	73	73	73	73	73	73	73	3005	73	73	73
829	307	2107582	2.10758	164957321	164.957	164957321_ 307	73	73	73	73	73	73	73	73	73	73	73	73	73	73	1426	73	73	73	73	73	73	73	73	73	73	73	3711	73	73	73
830	835	5811790	5.81179	164957428	164.957	164957428_ 835	73	73	73	73	73	282	160	73	73	73	188	124	73	73	302	73	73	73	73	73	73	73	73	73	73	73	73	73	73	73
831	890	6194736	6.19474	164957474	164.957	164957474_ 890	73	801	73	73	73	73	73	73	73	73	73	465	73	73	73	73	73	73	73	73	73	73	73	73	73	73	73	73	73	73
832	940	6548213	6.54821	164957413	164.957	164957413_ 940	73	1430	73	73	73	73	240	73	222	366	170	73	73	220	73	73	73	73	73	73	73	73	73	73	73	73	73	73	73	73
833	950	6614493	6.61449	164957397	164.957	164957397_ 950	73	73	73	73	73	579	73	73	73	73	73	370	73	73	73	73	73	73	73	73	73	73	73	73	73	73	73	73	73	73
834	973	6776657	6.77666	164957367	164.957	164957367_ 973	73	749	1195	73	437	73	73	73	73	73	73	73	73	205	73	73	73	73	73	73	73	73	73	73	73	73	73	73	73	73
835	983	6844010	6.84401	164957336	164.957	164957336_ 983	73	73	73	73	73	73	541	73	73	73	73	73	73	73	73	73	73	73	73	73	73	73	73	73	73	73	73	327	73	73
836	1033	7190127	7.19013	164957413	164.957	164957413_1033	73	73	3517	73	488	479	73	73	73	73	73	73	73	73	282	73	73	73	73	73	73	73	73	73	73	73	73	73	73	73
837	1044	7271133	7.27113	164957458	164.957	164957458_1044	3496	73	73	73	73	73	73	73	449	73	73	73	73	73	73	73	73	73	73	73	73	73	73	73	182	73	73	73	73	73
838	1077	7497522	7.49752	164957489	164.957	164957489_1077	3279	835	2556	73	73	597	486	73	73	364	224	261	73	73	263	73	73	73	73	73	73	73	73	73	73	73	73	73	73	73
839	1095	7622843	7.62284	164957367	164.957	164957367_1095	73	73	2364	73	73	561	73	73	73	73	73	73	310	73	204	73	73	73	73	73	73	73	73	422	175	73	440	236	465	425
840	1120	7799467	7.79947	164957367	164.957	164957367_1120	73	73	73	73	73	73	388	73	294	73	137	140	73	73	73	73	73	73	73	73	73	73	377	73	73	73	73	73	73	73
841	1179	8210591	8.21059	164957321	164.957	164957321_1179	73	73	1638	73	73	73	270	73	307	73	208	207	73	73	211	73	73	73	73	73	73	73	73	73	73	73	73	73	73	73
842	1220	8497748	8.49775	164957428	164.957	164957428_1220	73	73	1126	73	73	73	73	73	73	73	73	73	73	73	218	73	73	73	73	73	73	73	73	73	73	73	73	73	73	73
843	1434	10000053	10.0001	164957321	164.957	164957321_1434	73	73	73	73	73	73	73	73	73	73	73	148	73	73	134	73	73	73	73	73	73	73	73	73	73	73	73	73	73	73
844	1467	10222747	10.2227	164957291	164.957	164957291_1467	73	73	73	73	73	73	184	73	73	73	73	91	73	73	73	73	73	73	73	73	73	73	73	73	73	73	73	73	73	73
845	563	3904493	3.90449	165019592	165.02	165019592_ 563	12864	25404	16780	9369	9815	9489	6254	5604	4729	5814	2212	1537	6297	3105	3426	73	73	73	73	73	73	73	73	73	73	73	73	73	73	73
846	584	4051778	4.05178	165019562	165.02	165019562_ 584	963	73	73	73	73	73	73	73	73	73	73	73	73	73	73	30885	21044	25353	9450	2551	19206	3261	1765	2889	4944	8619	3262	3228	4154	3814
847	217	1474298	1.4743	165030792	165.031	165030792_ 217	73	73	73	73	73	73	73	73	73	73	73	276	73	384	73	73	73	73	73	73	73	73	73	73	73	73	73	73	73	73
848	226	1540547	1.54055	165030853	165.031	165030853_ 226	73	73	73	73	73	73	73	73	73	225	73	73	1034	73	73	73	73	73	73	73	73	73	73	73	73	73	73	73	73	73
849	1398	9749675	9.74967	165039581	165.04	165039581_1398	102	73	73	73	73	73	73	73	73	73	73	73	73	73	73	73	73	73	73	107	73	73	73	73	73	73	73	73	73	73
850	1675	11260239	11.2602	165039993	165.04	165039993_1675	838	73	439	107	73	73	73	73	73	73	73	73	73	73	73	73	73	73	73	73	73	73	73	73	73	73	73	73	73	73
851	1727	11533645	11.5336	165041504	165.042	165041504_1727	625	73	104	73	73	73	73	73	73	73	73	73	73	73	73	73	73	73	73	73	73	73	73	73	73	73	73	73	73	73
852	1794	11989866	11.9899	165041183	165.041	165041183_1794	73	73	755	162	73	73	73	73	76	73	73	96	73	73	73	73	73	73	73	73	73	73	73	73	73	73	73	73	73	73
853	1842	12328622	12.3286	165041336	165.041	165041336_1842	73	457	325	100	73	73	73	73	73	73	73	73	73	73	73	73	73	73	73	73	73	73	73	73	73	73	73	73	73	73
854	1869	12520140	12.5201	165041107	165.041	165041107_1869	73	73	73	73	73	73	73	73	90	73	73	73	73	73	73	652	73	73	73	73	73	73	73	73	73	73	73	73	73	73
855	1892	12682110	12.6821	165041290	165.041	165041290_1892	1161	532	534	178	73	73	73	73	73	73	73	73	73	73	73	73	73	347	73	73	88	73	73	73	73	73	73	73	73	73
856	1936	12991408	12.9914	165041107	165.041	165041107_1936	1044	233	280	98	73	73	73	73	73	73	73	73	73	73	73	73	73	73	73	73	73	73	73	73	73	73	73	73	73	73
857	72	501633	0.501633	165055939	165.056	165055939_ 72	73	73	2563	73	855	651	487	442	555	73	73	73	407	339	384	73	73	73	73	351	73	73	73	73	73	73	73	73	73	73
858	98	678787	0.678787	165055908	165.056	165055908_ 98	73	73	73	73	73	73	73	73	73	73	73	73	73	73	73	5272	6284	4951	2475	1580	1600	459	715	571	73	452	73	513	73	73
859	632	4383170	4.38317	165056061	165.056	165056061_ 632	73	73	73	73	73	73	824	1154	73	1186	1151	1071	4081	1571	1466	73	73	73	73	73	73	970	73	73	1468	926	708	1843	1317	1334
860	987	6869794	6.86979	165056213	165.056	165056213_ 987	73	73	73	73	73	254	73	73	73	73	202	73	246	73	73	73	73	73	73	73	73	73	73	73	73	73	73	73	73	73
861	1073	7468060	7.46806	165056015	165.056	165056015_1073	1591	1609	73	345	73	73	73	73	73	73	73	73	324	197	73	73	73	73	73	73	73	73	73	73	73	73	73	73	73	73
862	1158	8063307	8.06331	165055847	165.056	165055847_1158	73	73	73	73	73	73	73	73	73	73	73	73	73	73	137	73	73	73	73	73	73	73	73	73	73	73	315	73	73	73
863	1180	8217915	8.21791	165055862	165.056	165055862_1180	73	73	73	73	73	73	73	73	73	73	73	237	73	73	73	73	73	73	73	73	73	73	73	208	73	193	73	73	73	73
864	1433	9996517	9.99652	165056000	165.056	165056000_1433	73	73	73	73	73	73	73	73	424	73	288	73	73	73	73	73	73	73	73	73	73	73	73	73	73	73	73	73	73	73
865	1448	10092230	10.0922	165055893	165.056	165055893_1448	73	73	73	73	73	553	436	352	73	354	73	318	73	267	73	73	73	73	73	73	73	73	392	73	291	73	73	73	73	73
866	1454	10134378	10.1344	165055923	165.056	165055923_1454	73	73	73	73	73	73	73	73	73	73	73	73	73	73	73	73	73	73	73	73	73	73	73	340	73	73	346	73	73	73
867	1462	10185931	10.1859	165055817	165.056	165055817_1462	73	73	73	427	73	73	73	73	73	73	302	73	644	73	162	73	73	73	73	73	73	73	73	73	73	73	73	73	73	343
868	1482	10312045	10.312	165055725	165.056	165055725_1482	73	73	73	73	73	73	366	73	73	73	73	73	73	73	73	73	73	73	73	73	73	426	73	73	73	73	73	287	73	73
869	1493	10372104	10.3721	165055862	165.056	165055862_1493	73	73	73	73	73	578	73	73	73	73	73	73	73	73	73	73	73	73	73	73	73	73	376	393	307	267	313	73	73	314
870	1514	10514033	10.514	165055801	165.056	165055801_1514	73	73	73	419	670	620	440	390	463	296	73	312	636	266	250	73	73	73	73	1166	73	73	73	73	73	73	220	73	73	73
871	1538	10641822	10.6418	165055573	165.056	165055573_1538	73	73	73	73	73	73	73	73	73	73	73	73	73	73	73	73	73	73	73	73	73	73	342	303	403	73	73	73	73	353
872	1584	10841336	10.8413	165055710	165.056	165055710_1584	73	73	73	73	649	318	338	73	73	73	73	73	576	73	73	73	73	73	73	73	73	73	73	73	73	73	73	73	73	73
873	1616	10982661	10.9827	165055527	165.056	165055527_1616	73	73	73	73	73	73	73	73	73	73	73	73	73	73	73	73	73	73	73	1161	793	73	73	73	73	500	73	73	73	73
874	1626	11028742	11.0287	165056549	165.057	165056549_1626	73	73	73	73	73	73	73	73	361	73	73	73	404	73	73	73	73	73	73	73	73	73	73	73	73	73	73	73	73	73
875	1654	11155847	11.1558	165055862	165.056	165055862_1654	73	73	73	73	525	525	73	73	73	193	73	190	607	190	157	73	73	73	928	617	837	73	73	73	73	73	73	73	73	73
876	1681	11289105	11.2891	165055725	165.056	165055725_1681	73	73	73	73	73	73	73	201	73	73	73	163	73	73	73	73	73	73	73	73	73	259	73	73	73	73	73	168	73	73
877	1740	11623260	11.6233	165055939	165.056	165055939_1740	73	73	73	128	73	73	73	73	73	73	73	73	73	73	73	73	73	73	73	73	73	73	73	73	269	73	73	73	73	73
878	1044	7271133	7.27113	165074997	165.075	165074997_1044	73	73	73	73	73	73	73	97	73	73	73	73	73	73	73	73	431	73	73	73	73	73	73	73	73	73	73	73	73	73
879	1112	7747900	7.7479	165075272	165.075	165075272_1112	73	73	73	73	290	165	73	73	73	73	73	73	128	73	73	73	73	73	73	73	73	73	73	73	73	73	73	73	73	73
880	1161	8085355	8.08535	165075104	165.075	165075104_1161	73	73	73	73	248	73	73	96	73	73	73	73	73	73	73	73	73	73	73	73	73	73	73	73	73	73	73	73	73	73
881	1172	8166367	8.16637	165075195	165.075	165075195_1172	73	73	73	73	73	73	128	73	128	73	73	74	156	73	73	73	73	73	73	73	73	73	73	73	73	73	73	73	73	73
882	1200	8357879	8.35788	165075104	165.075	165075104_1200	73	73	73	73	73	73	146	73	73	73	97	73	73	73	73	73	73	73	73	73	73	73	73	73	73	73	73	73	73	73
883	1370	9550835	9.55083	165075150	165.075	165075150_1370	73	73	73	73	73	73	73	73	73	73	73	73	217	73	81	73	73	73	73	73	73	73	73	73	73	73	73	73	73	73
884	1423	9926416	9.92642	165075348	165.075	165075348_1423	73	73	73	73	73	73	73	152	73	73	123	73	73	73	73	73	73	73	73	73	73	73	73	73	73	73	73	73	73	73
885	1460	10171198	10.1712	165075165	165.075	165075165_1460	73	73	73	73	193	209	185	73	73	73	73	73	73	73	73	73	73	73	73	73	73	73	73	73	73	73	73	73	73	73
886	1469	10237516	10.2375	165075363	165.075	165075363_1469	73	73	73	73	73	73	73	113	155	116	73	73	73	73	73	73	73	73	73	73	73	73	73	73	73	73	73	73	73	73
887	339	2328523	2.32852	165103317	165.103	165103317_ 339	73	73	73	73	73	73	73	103	73	491	146	495	73	374	633	73	73	73	73	73	73	73	73	73	73	202	73	73	73	796
888	348	2394838	2.39484	165103363	165.103	165103363_ 348	73	73	73	73	73	73	73	73	73	604	73	73	73	73	73	73	73	73	73	73	73	73	73	73	73	73	73	508	73	73
889	363	2497888	2.49789	165103333	165.103	165103333_ 363	73	73	73	73	73	73	73	73	73	73	73	73	73	73	792	73	73	73	73	73	73	73	73	73	73	73	73	646	73	73
890	372	2564165	2.56417	165103378	165.103	165103378_ 372	73	73	73	73	73	73	337	149	73	732	221	73	73	73	73	73	73	73	73	73	73	73	73	73	73	182	73	73	73	1195
891	390	2689402	2.6894	165103439	165.103	165103439_ 390	73	73	73	73	73	73	73	73	73	73	73	73	73	73	73	73	73	73	73	73	73	73	73	73	73	73	73	188	1673	73
892	586	4066565	4.06656	165103577	165.104	165103577_ 586	73	73	73	73	73	73	73	73	73	73	73	75	73	147	188	73	73	73	73	73	73	73	73	73	73	73	73	73	73	73
893	624	4331588	4.33159	165103714	165.104	165103714_ 624	73	73	73	73	73	73	755	650	318	4312	3851	5115	31378	14731	19757	73	73	73	73	73	73	73	73	73	946	1922	1299	16892	9739	10500
894	647	4493639	4.49364	165103729	165.104	165103729_ 647	73	73	73	73	73	73	73	73	73	73	73	73	73	83	73	73	73	73	73	73	73	73	85	73	73	73	73	175	165	120
895	698	4847075	4.84708	165103638	165.104	165103638_ 698	73	73	73	73	73	73	73	73	73	73	73	73	73	73	73	73	73	73	73	73	73	73	73	73	73	73	73	162	99	73
896	901	6275737	6.27574	165128845	165.129	165128845_ 901	73	73	73	443	111	682	792	566	313	861	886	998	3564	1210	1160	73	73	73	73	73	73	73	73	73	73	73	73	73	73	73
897	920	6408333	6.40833	165128876	165.129	165128876_ 920	73	73	73	73	73	73	73	73	73	73	73	73	73	73	73	73	73	73	73	73	73	1224	1354	1307	838	874	932	1428	963	921
898	1084	7549112	7.54911	165128876	165.129	165128876_1084	73	73	73	444	233	950	341	409	73	256	466	330	402	364	280	73	73	73	73	73	73	73	289	73	73	73	73	73	73	73
899	1106	7703720	7.70372	165128983	165.129	165128983_1106	73	73	73	73	73	73	73	73	73	73	73	73	73	73	73	73	73	73	225	1311	73	172	73	206	234	154	73	73	73	73
900	2006	13477491	13.4775	165894958	165.895	165894958_2006	441	73	644	168	182	73	124	98	110	88	81	76	183	73	73	73	73	73	73	73	73	73	73	73	73	73	73	73	73	73
901	254	1732047	1.73205	165960663	165.961	165960663_ 254	73	73	73	86	78	73	73	73	73	73	73	73	73	73	73	73	73	73	73	73	73	73	73	73	73	73	73	73	73	73
902	697	4839712	4.83971	166015350	166.015	166015350_ 697	73	73	73	73	73	73	73	73	73	73	80	73	73	73	73	290	73	73	73	73	73	73	73	73	73	73	73	73	73	73
903	770	5355206	5.35521	166014862	166.015	166014862_ 770	73	73	73	73	130	182	73	73	73	73	73	73	73	73	73	73	73	73	73	73	73	73	73	73	73	73	73	73	73	73
904	795	5531950	5.53195	166015320	166.015	166015320_ 795	73	73	73	73	73	73	73	73	73	73	73	73	73	73	73	73	73	73	73	73	288	73	73	82	85	73	73	73	73	73
905	564	3911822	3.91182	166022964	166.023	166022964_ 564	73	1884	1494	703	750	807	485	419	380	486	180	73	480	229	255	73	73	73	73	73	73	73	73	104	73	73	73	73	73	73
906	587	4073832	4.07383	166022858	166.023	166022858_ 587	73	73	73	73	73	73	73	73	73	73	73	73	73	73	73	2680	1933	2031	610	73	1681	73	121	73	409	741	313	259	364	73
907	962	6702903	6.7029	166051239	166.051	166051239_ 962	73	73	1732	73	73	419	195	244	73	73	73	73	73	73	73	73	73	73	73	73	73	73	73	73	73	73	73	73	73	73
908	979	6816743	6.81674	166051361	166.051	166051361_ 979	2073	1808	2459	562	721	553	260	73	511	225	275	163	511	122	73	73	73	73	73	73	73	73	73	73	73	73	73	73	73	73
909	376	2593625	2.59362	166106293	166.106	166106293_ 376	73	73	73	73	73	73	73	73	73	73	73	73	73	73	73	73	73	73	73	73	73	73	73	73	73	73	73	73	122	83
910	624	4331588	4.33159	166106934	166.107	166106934_ 624	73	73	73	73	73	73	73	73	73	328	378	478	3094	1425	1916	73	73	73	73	73	73	73	73	73	73	166	73	1629	902	994
911	899	6261052	6.26105	166131973	166.132	166131973_ 899	73	73	73	73	73	73	73	73	73	92	73	73	431	73	73	73	73	73	73	73	73	73	73	73	92	73	73	73	80	73
912	921	6415658	6.41566	166132080	166.132	166132080_ 921	73	73	73	73	73	73	73	73	73	73	73	73	73	73	73	73	73	73	73	73	73	73	73	114	73	73	73	120	73	73
913	373	2571530	2.57153	166386322	166.386	166386322_ 373	73	110	73	73	73	73	73	73	73	73	73	73	73	73	73	73	73	73	73	73	80	73	73	73	73	73	73	73	73	73
914	1154	8041168	8.04117	166756104	166.756	166756104_1154	73	73	73	73	73	73	73	73	73	383	232	395	73	240	293	73	73	73	73	73	73	73	73	73	73	73	73	156	73	73
915	2014	13536355	13.5364	166833633	166.834	166833633_2014	1746	73	1967	73	660	452	73	285	73	73	73	247	73	73	73	73	73	73	73	73	73	73	73	73	73	73	73	73	73	73
916	2058	13845701	13.8457	166833801	166.834	166833801_2058	73	73	73	73	73	273	73	174	73	73	73	73	73	73	73	73	73	73	73	73	73	73	73	73	73	73	73	73	73	73
917	81	567910	0.56791	166924576	166.925	166924576_ 81	2959	73	2426	755	728	583	454	399	485	360	355	371	73	356	383	73	73	73	73	73	2196	73	73	73	73	73	73	73	73	73
918	103	707573	0.707573	166924591	166.925	166924591_ 103	73	73	73	73	73	73	73	73	73	73	73	73	73	261	241	7626	8444	7486	3190	2367	73	839	773	787	688	603	763	636	819	759
919	935	6511394	6.51139	166924835	166.925	166924835_ 935	73	73	73	73	73	73	73	73	83	199	73	223	73	73	73	73	73	73	73	73	73	73	73	73	73	73	73	73	73	73
920	956	6658685	6.65869	166924713	166.925	166924713_ 956	73	73	73	73	73	73	249	256	73	73	73	73	73	73	73	73	73	73	73	73	73	73	73	73	73	73	73	73	304	73
921	970	6754423	6.75442	166924683	166.925	166924683_ 970	73	73	73	296	240	73	73	73	73	146	73	177	73	73	147	73	73	73	73	73	73	73	73	73	73	73	73	73	73	73
922	1020	7101753	7.10175	166924835	166.925	166924835_1020	73	73	73	73	73	73	73	73	73	179	73	73	73	73	73	73	73	73	73	73	73	73	73	73	73	73	73	73	265	73
923	1088	7578522	7.57852	166924667	166.925	166924667_1088	73	73	1797	73	73	73	73	73	73	73	73	73	73	73	154	73	73	73	73	73	585	73	73	73	73	73	73	73	73	73
924	1110	7733220	7.73322	166924652	166.925	166924652_1110	73	1495	73	73	73	73	73	73	73	73	73	93	73	86	132	73	73	73	710	73	73	73	73	73	73	73	73	73	73	73
925	2012	13521626	13.5216	166924774	166.925	166924774_2012	5378	73	73	73	1781	73	73	886	1040	852	779	715	1559	659	790	73	73	73	73	73	73	73	73	73	73	73	73	73	73	73
926	2070	13934025	13.934	166924744	166.925	166924744_2070	73	73	73	73	73	73	73	73	73	73	73	306	73	73	296	73	73	73	73	73	73	73	73	73	73	73	73	73	73	73
927	155	1039773	1.03977	167021637	167.022	167021637_ 155	73	73	73	73	73	73	73	73	73	73	73	73	73	73	73	73	73	73	73	73	73	1116	279	73	73	73	73	73	73	73
928	339	2328523	2.32852	167035690	167.036	167035690_ 339	73	73	273	73	73	73	73	73	73	73	73	73	73	73	73	73	73	73	426	73	73	73	73	73	73	73	73	73	73	73
929	352	2424255	2.42426	167035324	167.035	167035324_ 352	73	161	73	73	73	73	73	73	73	73	73	73	73	73	73	73	73	73	73	257	73	73	73	73	73	73	73	73	73	73
930	419	2895562	2.89556	167035339	167.035	167035339_ 419	73	161	73	73	73	73	73	73	73	73	73	73	73	73	73	73	73	73	73	235	73	73	73	73	73	73	73	73	73	73
931	481	3330045	3.33005	167035126	167.035	167035126_ 481	73	73	73	73	73	73	73	73	73	73	73	73	73	73	73	73	73	73	263	192	73	73	73	73	73	73	73	73	73	73
932	758	5266881	5.26688	167035858	167.036	167035858_ 758	73	73	267	73	73	73	73	73	73	73	73	73	73	73	73	73	73	73	73	147	73	73	73	73	73	73	73	73	73	73
933	801	5568779	5.56878	167035599	167.036	167035599_ 801	73	220	73	73	73	73	73	73	73	73	73	73	73	73	73	73	73	73	259	82	73	73	73	73	73	73	73	73	73	73
934	871	6062175	6.06217	167035431	167.035	167035431_ 871	73	73	244	73	73	73	73	73	73	73	73	73	73	73	73	73	73	73	73	249	73	73	73	73	73	73	73	73	73	73
935	955	6651315	6.65132	167035583	167.036	167035583_ 955	73	189	403	73	73	73	73	73	73	73	73	73	73	73	73	73	73	73	73	76	73	73	73	73	73	73	73	73	73	73
936	1149	8004350	8.00435	167036148	167.036	167036148_1149	73	189	73	73	73	73	73	73	73	73	73	73	73	73	73	73	73	73	73	124	73	73	73	73	73	73	73	73	73	73
937	1446	10081527	10.0815	167035278	167.035	167035278_1446	73	244	73	73	73	73	73	73	73	73	73	73	73	73	73	73	73	73	73	90	73	73	73	73	73	73	73	73	73	73
938	969	6747050	6.74705	167050552	167.051	167050552_ 969	1323	1254	1856	257	73	390	273	300	147	73	222	226	613	222	242	73	73	73	73	73	73	73	73	73	73	73	73	73	73	73
939	992	6902933	6.90293	167050507	167.051	167050507_ 992	73	73	73	73	73	73	73	73	73	73	73	73	73	73	73	2486	73	73	73	710	619	163	73	73	228	73	99	144	73	73
940	717	4979637	4.97964	167071930	167.072	167071930_ 717	73	73	73	73	171	73	73	73	337	73	73	73	73	73	73	73	73	73	73	73	73	73	73	73	73	73	73	73	73	73
941	717	4979637	4.97964	167071457	167.071	167071457_ 717	73	73	73	95	73	73	73	73	89	73	73	73	73	73	73	493	73	73	73	73	187	120	73	73	73	73	73	73	73	73
942	806	5605592	5.60559	167071762	167.072	167071762_ 806	73	73	73	848	229	1684	385	629	288	223	291	260	242	194	116	73	73	73	73	73	73	73	73	73	73	73	73	73	73	73
943	826	5745552	5.74555	167071472	167.071	167071472_ 826	73	73	73	73	73	73	73	73	73	73	73	73	73	73	73	502	73	73	73	843	197	1212	1663	1498	428	332	73	73	73	222
944	839	5841247	5.84125	167071732	167.072	167071732_ 839	73	73	338	80	73	73	73	73	73	73	73	73	73	73	73	73	73	73	73	73	73	73	73	73	73	73	73	73	73	73
945	870	6054810	6.05481	167072250	167.072	167072250_ 870	73	73	73	73	73	73	73	73	73	73	73	73	73	73	73	440	73	73	73	90	73	73	73	73	73	73	73	73	73	73
946	1196	8328373	8.32837	167094116	167.094	167094116_1196	73	73	73	73	73	608	2002	508	2302	6284	2821	7102	694	8226	4787	73	73	73	73	73	73	73	73	73	73	73	73	73	73	73
947	1238	8622942	8.62294	167094376	167.094	167094376_1238	73	73	73	426	502	73	384	73	73	73	73	73	73	73	73	73	73	73	73	73	73	73	73	73	73	73	13784	73	6695	73
948	1256	8755498	8.7555	167094467	167.094	167094467_1256	73	73	73	73	73	73	73	73	73	73	73	73	73	73	73	73	73	73	73	73	73	73	73	73	73	73	844	83	1021	73
949	810	5635088	5.63509	167108276	167.108	167108276_ 810	73	73	537	73	73	73	73	73	73	73	73	73	96	73	73	73	73	73	73	73	73	73	73	73	73	73	73	73	73	73
950	853	5936988	5.93699	167108093	167.108	167108093_ 853	419	302	547	86	93	73	73	73	77	73	73	73	73	73	73	73	73	73	73	73	73	73	73	73	73	73	73	73	73	73
951	872	6069538	6.06954	167107697	167.108	167107697_ 872	73	73	73	73	73	73	73	73	73	73	73	73	73	73	73	73	452	73	73	73	73	73	73	80	73	73	73	73	73	73
952	882	6139499	6.1395	167107544	167.108	167107544_ 882	73	73	73	73	73	73	73	73	73	73	73	73	73	73	73	73	73	457	73	73	73	73	73	73	73	73	81	73	73	73
953	900	6268478	6.26848	167108093	167.108	167108093_ 900	73	73	73	86	73	115	134	73	98	170	117	124	754	198	206	73	73	73	73	73	73	73	243	258	173	164	190	227	190	73
954	1084	7549112	7.54911	167108124	167.108	167108124_1084	73	73	73	73	73	182	73	73	110	73	73	73	73	73	73	73	73	73	73	73	73	73	73	73	73	73	73	73	73	73
955	857	5966485	5.96648	167144608	167.145	167144608_ 857	286	154	73	73	73	91	74	73	197	73	73	73	73	73	73	73	73	73	73	73	73	73	73	73	73	73	73	73	73	73
956	960	6688135	6.68813	167144547	167.145	167144547_ 960	73	73	73	407	73	844	119	204	118	73	73	73	73	73	73	73	73	73	73	73	73	73	73	73	73	73	73	73	73	73
957	973	6776657	6.77666	167144531	167.145	167144531_ 973	73	73	73	2484	588	4573	312	495	73	73	73	73	73	73	73	73	73	73	73	382	73	73	497	514	73	73	73	73	73	73
958	996	6932390	6.93239	167144531	167.145	167144531_ 996	73	73	73	73	73	73	73	73	73	73	73	73	73	73	73	73	73	73	982	3219	2880	782	1206	1092	95	73	73	73	73	73
959	1098	7644802	7.6448	167144455	167.144	167144455_1098	1485	907	2319	326	740	485	346	159	305	284	327	73	404	187	219	73	73	73	73	73	73	73	73	168	73	73	282	73	73	73
960	1090	7593248	7.59325	167144379	167.144	167144379_1090	73	73	73	73	110	83	73	73	73	73	73	73	73	73	73	73	73	73	73	73	73	73	73	73	73	73	73	73	73	73
961	1121	7806872	7.80687	167144424	167.144	167144424_1121	73	73	73	73	80	73	73	73	73	73	73	73	73	73	73	73	73	796	577	147	543	219	73	73	163	73	133	136	153	130
962	1196	8328373	8.32837	167205582	167.206	167205582_1196	73	73	73	73	73	351	1556	389	1852	4873	2153	5540	545	6515	3646	73	73	73	73	73	73	73	73	73	73	73	73	73	73	73
963	1211	8438837	8.43884	167205688	167.206	167205688_1211	73	73	73	762	1317	73	5357	73	510	706	73	73	73	73	574	73	73	73	652	685	793	723	545	1787	1018	7314	11677	9216	3923	4263
964	1238	8622942	8.62294	167205826	167.206	167205826_1238	73	73	73	310	397	73	340	73	73	73	73	73	73	73	73	73	73	73	73	73	83	73	73	73	73	73	73	73	5303	73
965	1257	8759180	8.75918	167205734	167.206	167205734_1257	73	73	73	73	73	73	73	73	73	73	73	73	73	73	73	73	73	73	73	73	73	73	73	73	73	73	624	73	736	73
966	1196	8328373	8.32837	167317108	167.317	167317108_1196	73	73	73	73	73	178	580	152	699	2002	866	2200	187	2691	1476	73	73	73	73	73	73	73	73	73	73	73	73	73	73	73
967	1211	8438837	8.43884	167317093	167.317	167317093_1211	73	73	73	283	406	73	2255	73	203	284	73	73	73	73	228	73	73	73	73	73	127	280	73	702	416	2944	73	3787	1499	1580
968	1237	8615626	8.61563	167317215	167.317	167317215_1237	73	73	73	117	73	73	73	73	73	73	73	73	73	73	73	73	73	73	73	73	73	73	73	73	73	73	5120	73	2088	73
969	1196	8328373	8.32837	167428604	167.429	167428604_1196	73	73	73	73	73	73	73	73	198	497	217	597	73	750	389	73	73	73	73	73	73	73	73	73	73	73	73	73	73	73
970	1210	8431512	8.43151	167428574	167.429	167428574_1210	73	73	73	73	112	73	641	73	73	73	73	73	73	73	73	73	73	73	73	73	73	73	73	73	73	73	73	73	73	73
971	1219	8490387	8.49039	167428345	167.428	167428345_1219	73	73	73	73	73	73	73	73	73	73	73	73	73	73	73	73	73	73	73	73	73	73	73	73	73	862	73	1026	443	414
972	1234	8600850	8.60085	167428467	167.428	167428467_1234	73	73	73	73	73	73	73	73	73	73	73	73	73	73	73	73	73	73	73	73	73	73	73	73	73	73	1487	73	610	73
973	1170	8151633	8.15163	167979095	167.979	167979095_1170	73	73	73	73	100	153	3927	128	4471	5106	4087	4715	73	3926	4603	73	73	73	73	73	73	1246	73	73	73	73	73	73	73	73
974	1197	8335740	8.33574	167979080	167.979	167979080_1197	73	73	73	73	73	73	73	73	73	73	73	73	73	73	73	73	73	73	73	73	73	73	73	2720	675	4124	1476	3744	2627	3351
975	805	5598269	5.59827	168030670	168.031	168030670_ 805	73	73	73	73	133	122	73	73	132	75	73	73	105	73	73	73	73	73	73	73	73	73	73	73	73	73	73	73	73	73
976	827	5752875	5.75288	168030762	168.031	168030762_ 827	73	73	73	73	73	73	73	73	73	73	73	73	73	73	73	73	73	73	73	198	73	73	73	141	73	73	73	73	73	73
977	763	5303705	5.3037	168067032	168.067	168067032_ 763	73	73	73	73	73	73	73	73	73	293	307	252	3084	1896	1613	73	73	73	73	73	73	73	73	73	73	73	73	1212	934	850
978	1170	8151633	8.15163	168090439	168.09	168090439_1170	73	73	73	73	73	73	3395	73	3818	4414	3497	4042	73	3405	3913	73	73	73	73	73	73	975	73	73	73	73	73	73	73	73
979	1197	8335740	8.33574	168090454	168.09	168090454_1197	73	73	73	73	73	73	73	73	73	73	73	73	73	73	73	73	73	73	73	215	73	73	73	2195	543	3459	1132	3128	2240	2863
980	702	4876542	4.87654	168103470	168.103	168103470_ 702	73	73	73	73	73	73	73	73	73	110	128	128	608	142	223	73	73	73	73	73	73	73	73	73	108	73	73	73	132	138
981	813	5657143	5.65714	168139694	168.14	168139694_ 813	73	73	73	73	73	73	73	73	73	73	104	74	234	73	83	73	73	73	73	73	73	73	73	73	73	73	73	73	73	73
982	827	5752875	5.75288	168139862	168.14	168139862_ 827	73	73	73	73	73	73	178	200	73	338	391	372	1107	315	311	73	73	73	73	73	73	73	73	73	73	81	73	179	73	91
983	848	5900173	5.90017	168139801	168.14	168139801_ 848	73	73	73	73	73	73	73	73	73	73	73	73	79	73	73	73	73	73	73	73	73	73	142	143	446	374	283	508	345	395
984	972	6769162	6.76916	168147812	168.148	168147812_ 972	73	73	73	73	73	544	73	73	73	73	73	73	73	73	73	73	73	73	73	73	73	73	97	96	73	73	73	73	73	73
985	997	6939750	6.93975	168147446	168.147	168147446_ 997	73	73	73	73	73	73	73	73	73	73	73	73	73	73	73	73	73	73	73	116	255	73	73	73	73	73	73	73	73	73
986	1170	8151633	8.15163	168201920	168.202	168201920_1170	73	73	73	73	73	73	1517	73	1704	1915	1507	1849	73	1507	1762	73	73	73	73	73	73	73	73	73	73	73	73	73	73	73
987	1196	8328373	8.32837	168201996	168.202	168201996_1196	73	73	73	73	73	73	73	73	73	73	73	73	73	73	73	73	73	73	73	73	73	73	73	932	214	1562	73	1332	943	1329
988	1170	8151633	8.15163	168313339	168.313	168313339_1170	73	73	73	73	73	73	402	73	490	536	488	542	73	464	451	73	73	73	73	73	73	73	73	73	73	73	73	73	73	73
989	1260	8777603	8.7776	168651535	168.652	168651535_1260	73	73	73	73	73	73	73	73	73	73	73	73	73	73	73	73	73	73	73	73	73	73	73	73	73	73	388	73	401	121
990	88	612097	0.612097	168836685	168.837	168836685_ 88	3143	3414	4768	1368	1549	1689	813	266	467	517	73	236	73	431	603	73	73	73	73	73	73	73	73	73	73	73	73	73	73	73
991	144	966127	0.966127	169014816	169.015	169014816_ 144	73	73	73	73	111	131	73	73	73	76	73	73	73	115	73	73	73	73	73	73	73	73	73	73	73	73	73	73	73	73
992	167	1128138	1.12814	169014801	169.015	169014801_ 167	73	73	73	73	73	73	73	73	73	73	73	73	73	73	85	73	73	73	73	73	73	73	73	73	73	73	99	334	73	94
993	532	3683568	3.68357	169014633	169.015	169014633_ 532	73	73	73	73	73	73	73	73	73	73	73	79	73	73	73	73	73	73	73	73	556	73	73	73	73	73	73	73	73	73
994	532	3683568	3.68357	169014648	169.015	169014648_ 532	73	73	73	365	73	569	463	484	247	284	73	233	73	73	245	73	73	73	397	849	1105	1466	1458	930	889	741	1091	846	969	862
995	1628	11038105	11.0381	169014587	169.015	169014587_1628	838	73	794	73	73	73	73	73	73	73	73	73	73	73	73	73	73	73	73	73	73	73	73	73	73	73	73	73	73	73
996	1785	11927270	11.9273	169014572	169.015	169014572_1785	73	73	73	73	73	73	73	73	73	73	73	73	73	73	73	73	401	311	73	73	98	73	73	73	73	73	73	73	73	73
997	1825	12210795	12.2108	169015274	169.015	169015274_1825	73	130	73	73	73	73	73	73	73	73	73	73	73	73	73	73	73	73	73	96	73	73	73	73	73	73	73	73	73	73
998	104	712867	0.712867	169027710	169.028	169027710_ 104	73	73	73	73	73	73	73	73	73	73	202	73	1217	73	73	73	73	73	73	73	73	73	73	73	73	73	73	73	73	73
999	763	5303705	5.3037	169070221	169.07	169070221_ 763	73	73	73	73	73	73	73	73	73	73	73	73	196	132	73	73	73	73	73	73	73	73	73	73	73	73	73	73	73	73
1000	759	5274203	5.2742	169087463	169.087	169087463_ 759	73	73	73	73	73	73	73	106	277	73	73	73	73	73	73	73	73	73	73	73	73	73	73	73	73	73	73	73	73	73
1001	938	6533492	6.53349	169087402	169.087	169087402_ 938	1522	1767	2410	73	73	73	73	73	991	73	73	73	73	73	73	73	73	73	73	73	73	73	73	371	73	73	454	73	73	73
1002	1068	7438645	7.43865	169123856	169.124	169123856_1068	551	73	73	73	73	73	73	73	1389	73	89	187	73	73	73	73	73	73	73	73	73	73	73	73	73	73	73	73	73	73
1003	1092	7604306	7.60431	169123657	169.124	169123657_1092	73	73	73	73	73	73	73	73	73	73	73	73	73	73	73	73	73	73	73	73	73	73	73	617	73	73	938	73	99	175
1004	1776	11864678	11.8647	169918930	169.919	169918930_1776	73	73	73	73	73	73	73	73	73	73	73	73	73	73	73	73	483	73	255	73	73	73	73	73	73	73	73	73	73	73
1005	1215	8460930	8.46093	170004242	170.004	170004242_1215	73	73	73	73	73	73	73	73	73	73	73	73	73	73	73	73	73	73	73	121	73	129	73	73	73	73	73	73	73	73
1006	1224	8527213	8.52721	170004288	170.004	170004288_1224	73	73	73	73	73	73	73	73	73	73	73	73	73	73	73	73	73	73	73	73	106	73	73	73	94	73	73	73	73	73
1007	1270	8851233	8.85123	170003937	170.004	170003937_1270	73	73	73	73	73	73	73	73	73	73	73	73	73	73	73	387	73	73	73	87	73	119	73	73	82	73	73	73	73	73
1008	134	892485	0.892485	170046463	170.046	170046463_ 134	73	73	73	73	73	73	73	73	73	201	73	148	73	134	234	73	73	73	73	73	73	73	73	73	73	73	73	73	73	73
1009	158	1061862	1.06186	170046448	170.046	170046448_ 158	73	73	73	73	73	73	73	73	73	73	73	73	73	73	73	73	73	73	73	73	73	73	73	73	73	73	73	73	180	226
1010	221	1503720	1.50372	170046234	170.046	170046234_ 221	73	73	73	73	73	73	73	73	73	73	73	73	73	73	73	73	73	73	73	73	73	73	73	73	73	73	531	73	540	73
1011	1091	7600620	7.60062	170046234	170.046	170046234_1091	73	73	73	73	73	73	73	219	73	73	209	220	73	73	73	73	73	73	73	73	73	73	73	73	73	73	73	73	98	73
1012	1115	7762629	7.76263	170045959	170.046	170045959_1115	73	73	73	73	73	73	73	73	73	73	73	73	73	73	73	73	73	73	73	73	73	304	73	73	289	274	73	73	73	73
1013	1214	8453565	8.45356	170045853	170.046	170045853_1214	73	73	73	73	73	73	73	73	73	73	73	73	73	73	73	73	73	73	73	73	73	118	73	73	73	183	73	73	199	214
1014	769	5347845	5.34785	170064941	170.065	170064941_ 769	73	73	73	599	73	458	1093	825	446	510	141	147	73	240	117	73	73	73	73	118	137	1016	790	307	349	260	628	635	583	396
1015	588	4077465	4.07747	170119080	170.119	170119080_ 588	73	73	73	73	73	73	73	73	73	73	73	73	73	73	73	73	73	73	73	73	73	73	73	137	73	73	214	73	73	73
1016	838	5833889	5.83389	170119080	170.119	170119080_ 838	180	73	120	73	73	73	73	73	73	73	73	73	73	73	73	73	73	73	73	73	73	73	73	73	73	73	73	73	73	73
1017	931	6481975	6.48198	170118942	170.119	170118942_ 931	73	73	73	73	73	73	73	73	73	73	73	73	73	73	73	73	73	73	73	73	73	73	73	153	73	73	220	73	73	73
1018	940	6548213	6.54821	170117615	170.118	170117615_ 940	73	73	73	73	73	73	73	73	172	73	73	73	73	73	73	73	73	73	150	73	73	73	73	73	73	73	73	73	73	73
1019	986	6866108	6.86611	170119019	170.119	170119019_ 986	73	73	73	73	73	73	73	73	851	73	73	73	73	73	73	73	73	73	73	73	73	73	73	165	73	73	73	73	73	73
1020	1008	7017067	7.01707	170117599	170.118	170117599_1008	73	73	73	73	73	73	73	73	73	73	73	73	73	73	73	73	73	73	73	155	73	73	73	466	73	73	793	73	73	73
1021	1016	7072343	7.07234	170118988	170.119	170118988_1016	73	73	73	73	121	73	73	73	1474	73	73	118	73	73	73	73	73	73	183	73	73	73	73	73	73	73	73	73	73	113
1022	1040	7241675	7.24167	170119125	170.119	170119125_1040	73	73	73	73	73	73	73	73	861	73	73	73	73	73	73	775	73	777	73	73	101	73	73	756	73	73	1188	73	82	73
1023	1059	7372338	7.37234	170119034	170.119	170119034_1059	73	73	73	73	73	73	73	73	73	73	73	83	73	73	73	73	73	73	73	73	73	73	73	497	73	73	755	73	73	73
1024	1067	7431237	7.43124	170119019	170.119	170119019_1067	73	73	73	73	73	73	73	73	626	73	73	73	73	73	73	73	73	73	73	73	73	73	73	73	73	73	73	73	73	74
1025	1103	7681623	7.68162	170118988	170.119	170118988_1103	73	73	73	73	73	73	73	73	445	73	73	104	73	73	73	73	73	73	73	73	73	73	73	73	73	73	445	73	73	109
1026	1109	7725808	7.72581	170118881	170.119	170118881_1109	73	73	73	73	73	73	73	73	73	73	73	73	73	73	73	73	73	73	372	73	73	73	73	232	73	73	73	73	73	73
1027	1133	7895187	7.89519	170118912	170.119	170118912_1133	73	73	73	73	380	204	284	73	2938	87	178	436	150	73	117	546	73	402	73	167	73	73	73	73	73	73	73	73	73	73
1028	1149	8004350	8.00435	170118927	170.119	170118927_1149	812	1103	257	73	73	73	73	117	3770	73	257	625	73	73	73	73	73	2388	73	73	73	73	73	1331	73	73	73	73	276	73
1029	1166	8122189	8.12219	170118942	170.119	170118942_1166	73	73	73	73	73	73	73	73	663	73	73	73	73	73	73	2865	1655	3789	1116	730	377	254	285	2034	73	73	2718	73	73	431
1030	1172	8166367	8.16637	170118835	170.119	170118835_1172	73	73	73	73	73	73	73	73	73	73	73	73	73	73	73	73	73	73	73	73	73	73	86	73	73	73	3288	73	73	73
1031	1209	8424117	8.42412	170118835	170.119	170118835_1209	73	73	73	73	73	73	73	73	403	73	73	73	73	73	73	73	73	73	73	73	73	73	73	351	73	73	73	73	73	73
1032	1249	8703948	8.70395	170118912	170.119	170118912_1249	73	73	73	73	73	73	73	73	664	73	73	73	73	73	73	73	73	73	73	73	73	73	73	287	73	73	73	73	73	73
1033	1284	8947008	8.94701	170119202	170.119	170119202_1284	73	73	73	73	73	73	73	73	379	73	73	73	73	73	73	73	73	457	73	96	73	73	73	73	73	73	520	73	73	73
1034	1348	9396196	9.3962	170119690	170.12	170119690_1348	73	73	73	73	73	73	73	73	73	73	73	73	73	73	73	423	73	73	183	73	73	73	73	73	73	73	73	73	73	73
1035	1425	9941180	9.94118	170118713	170.119	170118713_1425	268	73	73	73	73	73	73	73	73	73	73	155	73	73	73	73	73	73	73	73	73	73	73	73	73	73	73	73	117	73
1036	1438	10029511	10.0295	170119125	170.119	170119125_1438	73	73	73	73	73	73	73	73	73	73	73	73	73	73	73	73	73	73	73	73	73	73	75	641	73	77	926	73	73	73
1037	1444	10070875	10.0709	170118866	170.119	170118866_1444	73	73	73	73	73	73	73	73	540	73	73	73	73	73	73	73	73	896	73	218	73	73	73	73	73	73	73	73	87	73
1038	1484	10321680	10.3217	170118683	170.119	170118683_1484	73	73	73	73	73	73	73	73	73	73	73	73	73	73	73	73	73	558	73	73	73	73	73	73	73	73	662	73	73	73
1039	1385	9661313	9.66131	170119858	170.12	170119858_1385	113	73	73	73	73	73	73	73	73	73	73	111	73	73	73	73	73	73	73	73	73	73	73	286	73	73	73	73	73	73
1040	904	6290467	6.29047	170118774	170.119	170118774_ 904	73	73	73	73	73	73	73	73	287	73	73	73	73	73	73	73	73	329	73	73	73	73	73	73	73	73	73	73	73	73
1041	1342	9359366	9.35937	170119064	170.119	170119064_1342	73	73	73	73	73	73	73	73	73	73	73	73	73	73	73	73	73	73	73	104	73	73	73	300	73	73	478	73	73	73
1042	889	6187407	6.18741	170155472	170.155	170155472_ 889	73	73	73	73	73	73	102	140	73	182	192	196	521	224	175	73	73	73	73	73	73	73	104	73	73	73	73	73	73	73
1043	908	6319933	6.31993	170155350	170.155	170155350_ 908	73	73	73	73	73	73	73	73	73	73	73	73	75	73	73	73	73	73	73	73	73	73	73	73	187	73	73	229	73	182
1044	88	612097	0.612097	170833771	170.834	170833771_ 88	5305	4926	7699	2287	2417	2596	1197	365	640	673	73	367	73	722	1006	73	73	73	73	73	73	73	73	73	73	73	73	73	73	73
1045	45	310163	0.310163	170884079	170.884	170884079_ 45	73	73	73	122	73	73	73	73	73	73	73	73	73	73	73	73	73	915	73	73	73	73	73	73	73	73	73	73	140	122
1046	55	383807	0.383807	170884140	170.884	170884140_ 55	430	73	73	73	73	73	73	73	73	73	73	73	73	73	73	73	73	73	434	73	73	73	73	73	73	73	73	73	73	73
1047	62	435355	0.435355	170883865	170.884	170883865_ 62	73	73	73	73	73	73	73	73	73	73	73	73	73	73	73	73	1707	73	73	345	73	73	73	73	139	73	73	73	73	73
1048	183	1238603	1.2386	170887131	170.887	170887131_ 183	73	73	73	73	73	73	73	73	73	73	73	73	73	73	73	73	73	5116	73	73	73	73	73	73	73	73	73	289	73	73
1049	209	1422708	1.42271	170884109	170.884	170884109_ 209	213	73	73	293	260	170	73	73	73	73	73	108	173	73	73	73	73	3368	73	73	73	73	73	73	73	203	73	73	225	73
1050	230	1569993	1.56999	170884033	170.884	170884033_ 230	73	73	73	73	73	73	73	73	184	73	73	73	73	73	73	73	3044	73	73	73	73	73	73	73	79	73	73	73	73	186
1051	250	1709918	1.70992	170884048	170.884	170884048_ 250	73	73	73	73	73	135	73	73	73	73	73	103	73	73	73	73	73	73	73	73	848	73	73	73	73	73	73	73	73	73
1052	259	1768870	1.76887	170884033	170.884	170884033_ 259	73	73	73	73	84	73	73	73	73	73	73	73	108	73	73	73	73	73	73	535	73	73	73	73	73	73	73	73	73	73
1053	279	1908747	1.90875	170883926	170.884	170883926_ 279	323	73	73	73	73	73	73	73	73	73	73	73	73	73	73	73	2581	73	73	73	73	168	73	73	73	73	73	73	156	73
1054	287	1967678	1.96768	170884109	170.884	170884109_ 287	73	73	73	73	73	73	73	73	152	73	73	73	73	73	85	73	73	1244	73	73	73	73	73	73	73	73	73	73	73	73
1055	327	2247543	2.24754	170884155	170.884	170884155_ 327	73	73	73	73	73	73	73	73	73	73	73	73	108	73	73	73	1655	73	73	484	73	73	73	73	73	73	73	73	193	73
1056	370	2549437	2.54944	170883972	170.884	170883972_ 370	73	73	73	73	198	73	73	73	73	73	73	73	73	73	73	73	1306	73	73	294	590	73	73	73	73	73	73	73	73	73
1057	436	3013397	3.0134	170886063	170.886	170886063_ 436	73	285	73	104	73	73	95	73	73	73	73	73	73	73	73	73	73	73	73	455	73	73	73	73	73	73	73	73	73	73
1058	413	2851390	2.85139	170884216	170.884	170884216_ 413	308	73	73	73	129	73	73	73	73	73	73	73	73	73	73	73	73	73	73	73	73	73	73	73	73	73	73	73	73	73
1059	444	3064932	3.06493	170884079	170.884	170884079_ 444	73	73	73	73	73	73	73	73	73	73	73	73	73	73	73	73	73	73	73	73	73	73	73	73	73	109	73	73	73	106
1060	477	3300588	3.30059	170883911	170.884	170883911_ 477	73	73	73	87	110	73	73	73	73	73	73	73	73	73	73	73	1645	73	73	73	268	73	73	73	73	73	73	73	167	73
1061	506	3499463	3.49946	170883499	170.883	170883499_ 506	261	73	73	73	123	73	73	73	73	73	73	73	73	73	73	73	1203	73	73	73	73	73	73	73	73	73	73	117	86	73
1062	611	4235995	4.23599	170883881	170.884	170883881_ 611	73	73	73	73	73	73	73	73	73	73	73	73	73	73	73	73	73	73	221	218	73	73	73	73	73	73	73	73	73	73
1063	168	1131816	1.13182	170895432	170.895	170895432_ 168	73	73	73	73	73	73	73	73	73	73	73	73	73	202	73	3323	73	73	73	73	73	73	73	73	255	73	73	392	73	73
1064	216	1466893	1.46689	170893768	170.894	170893768_ 216	73	73	73	73	73	73	73	73	73	73	73	73	73	73	73	73	73	73	777	73	73	73	73	73	73	73	73	155	73	73
1065	242	1651000	1.651	170890366	170.89	170890366_ 242	73	73	73	73	221	73	73	73	73	73	73	73	73	73	73	73	73	73	73	73	73	73	73	73	73	73	220	73	73	73
1066	260	1776192	1.77619	170893494	170.893	170893494_ 260	73	73	73	234	73	73	73	73	73	73	73	73	73	73	73	73	73	73	73	73	481	73	73	73	73	73	73	73	73	73
1067	308	2114947	2.11495	170893417	170.893	170893417_ 308	73	73	73	157	196	122	73	73	73	73	73	73	73	73	73	73	73	73	73	73	525	73	73	73	73	73	73	113	73	73
1068	329	2262232	2.26223	170893875	170.894	170893875_ 329	323	73	73	73	73	73	73	73	73	73	73	73	73	73	73	73	73	73	413	73	73	73	73	73	73	73	73	73	73	73
1069	351	2416898	2.4169	170891724	170.892	170891724_ 351	73	73	73	73	173	73	73	73	73	73	73	73	73	73	73	73	73	695	73	399	73	146	83	73	73	73	73	73	73	73
1070	360	2475795	2.4758	170893372	170.893	170893372_ 360	73	73	73	73	73	73	73	73	95	73	73	73	73	73	73	73	73	73	376	73	73	73	73	73	73	73	73	73	73	73
1071	399	2751949	2.75195	170893524	170.894	170893524_ 399	73	73	73	125	109	73	73	73	73	73	73	73	73	73	73	73	1429	594	73	73	73	73	73	73	73	73	73	73	73	73
1072	416	2873503	2.8735	170894196	170.894	170894196_ 416	73	73	73	73	73	73	98	73	73	73	73	73	73	73	73	73	73	73	848	73	73	73	73	73	73	73	73	73	73	73
1073	436	3013397	3.0134	170888962	170.889	170888962_ 436	73	73	73	103	73	73	73	73	73	73	73	73	73	73	73	317	73	73	73	73	73	73	73	73	73	73	73	73	73	73
1074	450	3109118	3.10912	170893600	170.894	170893600_ 450	441	73	73	73	73	73	73	73	73	73	73	73	73	73	73	73	73	73	73	73	73	73	73	73	73	73	73	73	152	73
1075	484	3344780	3.34478	170893372	170.893	170893372_ 484	73	73	73	73	73	73	73	73	73	73	73	73	73	73	73	73	73	73	556	73	73	73	73	73	73	73	73	73	101	73
1076	535	3705632	3.70563	170893311	170.893	170893311_ 535	73	73	73	79	73	73	73	73	73	73	73	73	73	73	73	73	73	73	430	73	73	73	73	73	73	73	73	73	73	73
1077	96	665332	0.665332	170902740	170.903	170902740_ 96	9349	12758	16210	4762	5207	3962	3078	2513	3071	2472	993	2389	73	1478	2203	73	73	73	73	73	73	73	73	73	73	73	73	73	73	73
1078	122	812225	0.812225	170902664	170.903	170902664_ 122	2220	3867	73	73	73	1867	73	1069	73	73	73	73	73	73	73	73	73	73	12954	10183	73	73	73	73	2328	3412	73	2504	73	73
1079	137	914577	0.914577	170902725	170.903	170902725_ 137	73	73	73	1193	73	73	951	73	851	73	73	73	73	73	73	15553	40083	30176	73	73	9698	3867	5697	3484	73	73	3437	73	3709	3587
1080	158	1061862	1.06186	170902603	170.903	170902603_ 158	73	783	2263	646	838	73	73	73	73	73	73	578	73	73	591	9654	73	73	73	73	73	73	73	73	73	73	73	73	73	73
1081	188	1275430	1.27543	170902252	170.902	170902252_ 188	73	73	73	238	73	73	73	73	73	73	73	73	73	73	73	73	73	73	73	73	73	480	73	73	73	73	73	73	73	73
1082	20	140785	0.140785	170941406	170.941	170941406_ 20	73	594	73	310	73	73	198	261	73	73	199	73	73	73	73	1472	73	1263	73	308	73	73	138	73	73	73	73	73	73	73
1083	45	310163	0.310163	170941452	170.941	170941452_ 45	73	73	1234	73	73	73	73	73	278	73	73	73	73	73	73	2865	73	73	73	959	757	355	73	73	73	73	300	73	339	73
1084	73	509103	0.509103	170941498	170.941	170941498_ 73	1312	73	73	343	73	73	73	73	73	73	183	73	240	186	73	73	3383	73	73	73	73	73	73	285	73	210	73	73	73	73
1085	81	567910	0.56791	170941406	170.941	170941406_ 81	73	1179	1052	73	73	73	225	189	258	73	73	191	73	73	199	73	73	2700	73	73	73	73	290	73	204	73	245	73	247	73
1086	105	715513	0.715513	170941376	170.941	170941376_ 105	73	73	73	73	73	73	73	73	73	73	73	73	73	73	73	2389	73	73	73	73	73	280	73	250	73	73	73	244	73	73
1087	239	1628905	1.62891	170941406	170.941	170941406_ 239	73	73	73	73	73	73	73	73	73	73	73	73	73	73	73	73	1182	1418	73	73	73	85	195	73	92	73	73	89	73	73
1088	281	1923475	1.92348	170941437	170.941	170941437_ 281	73	73	73	73	73	73	73	73	73	73	73	73	73	73	73	73	1563	73	501	73	73	73	73	122	73	73	73	114	73	73
1089	302	2070773	2.07077	170941589	170.942	170941589_ 302	73	73	283	110	73	73	73	73	73	73	73	73	73	73	73	1983	73	73	73	73	73	103	73	166	73	73	73	73	73	73
1090	344	2365330	2.36533	170941360	170.941	170941360_ 344	73	73	73	76	73	73	73	73	73	73	73	73	73	73	73	73	1460	73	606	419	73	132	73	73	73	73	73	103	73	73
1091	359	2468470	2.46847	170941406	170.941	170941406_ 359	73	73	410	73	73	73	73	73	73	73	73	73	73	73	73	73	73	73	681	73	73	73	73	73	73	73	73	73	73	73
1092	378	2604668	2.60467	170941315	170.941	170941315_ 378	73	73	73	73	73	73	73	73	73	73	73	73	73	73	73	73	1049	73	73	521	73	73	73	207	73	73	73	73	73	73
1093	403	2777733	2.77773	170941299	170.941	170941299_ 403	73	73	596	73	73	73	73	73	73	73	73	73	73	73	73	73	73	768	73	73	73	73	73	73	73	73	73	73	73	73
1094	448	3094430	3.09443	170941269	170.941	170941269_ 448	73	73	73	91	73	73	73	73	73	73	73	73	73	73	73	73	73	906	539	458	234	73	97	187	73	118	73	73	73	73
1095	459	3175397	3.1754	170941299	170.941	170941299_ 459	73	73	540	73	73	73	73	73	73	73	73	73	73	73	73	73	1018	73	73	73	73	109	73	73	81	73	126	73	142	73
1096	493	3411060	3.41106	170941284	170.941	170941284_ 493	73	436	73	73	73	73	73	73	73	73	73	73	73	73	73	73	73	805	73	73	73	73	73	73	73	109	73	93	128	73
1097	504	3488377	3.48838	170941238	170.941	170941238_ 504	73	73	73	73	73	73	73	73	73	73	73	73	73	73	73	73	1007	73	73	498	317	73	98	186	73	73	73	73	73	73
1098	511	3536282	3.53628	170941360	170.941	170941360_ 511	73	73	73	73	73	73	73	73	73	73	73	73	245	73	73	916	73	73	472	73	73	73	73	73	75	90	73	73	73	73
1099	527	3646747	3.64675	170941483	170.941	170941483_ 527	73	73	289	133	73	73	73	73	73	73	73	73	73	73	73	73	73	73	73	73	73	73	73	73	73	73	73	73	73	73
1100	535	3705632	3.70563	170941299	170.941	170941299_ 535	73	73	73	73	73	73	73	73	73	73	73	73	73	73	73	73	73	73	73	73	262	73	73	132	73	73	73	73	73	73
1101	556	3852903	3.8529	170941162	170.941	170941162_ 556	73	73	73	73	73	73	73	73	73	73	73	73	73	73	73	73	73	73	73	370	73	73	73	73	73	75	73	73	73	73
1102	612	4243208	4.24321	170941254	170.941	170941254_ 612	73	73	241	119	73	73	73	73	73	73	73	73	73	73	73	73	1007	1253	73	73	73	73	73	73	73	73	96	73	73	73
1103	662	4596710	4.59671	170940964	170.941	170940964_ 662	73	73	73	73	73	73	73	73	73	73	73	73	73	73	73	73	73	73	73	260	73	73	85	73	73	73	73	73	73	73
1104	99	685083	0.685083	171006805	171.007	171006805_ 99	73	73	73	73	73	73	73	73	73	73	73	73	1447	73	73	73	73	73	73	73	73	73	73	73	161	73	73	73	73	73
1105	13	89237	0.089237	171020004	171.02	171020004_ 13	73	220	73	73	73	73	73	73	73	73	73	73	73	73	73	73	73	73	73	283	73	73	73	73	73	73	73	73	73	73
1106	20	140785	0.140785	171020020	171.02	171020020_ 20	238	73	73	73	73	73	73	73	73	73	73	73	73	73	73	73	73	73	73	73	73	73	73	73	73	73	73	73	73	154
1107	51	354362	0.354362	171020248	171.02	171020248_ 51	73	73	73	192	73	73	73	73	73	73	73	73	73	73	73	1102	1028	73	73	252	73	73	73	73	73	73	73	73	134	113
1108	279	1908747	1.90875	171020279	171.02	171020279_ 279	250	73	325	73	73	78	73	73	73	73	73	73	73	73	73	934	1038	933	409	73	73	73	73	125	73	73	73	73	73	73
1109	368	2534717	2.53472	171020355	171.02	171020355_ 368	323	73	73	73	88	73	73	73	73	73	73	73	73	73	73	73	73	73	393	339	73	73	73	73	73	73	73	73	73	73
1110	509	3521515	3.52151	171020203	171.02	171020203_ 509	73	73	73	73	73	73	73	73	73	73	73	73	73	73	73	73	740	73	342	73	73	94	73	73	73	73	73	73	74	73
1111	557	3860270	3.86027	171020218	171.02	171020218_ 557	360	73	73	73	73	73	73	73	73	73	73	73	73	73	73	73	740	73	73	73	73	73	73	73	73	73	73	73	73	73
1112	578	4007553	4.00755	171020264	171.02	171020264_ 578	73	73	73	73	118	73	73	73	73	73	73	73	73	73	73	934	73	73	73	311	73	73	73	97	73	73	73	73	73	73
1113	655	4545148	4.54515	171020142	171.02	171020142_ 655	73	73	73	73	73	73	73	73	73	73	73	73	73	73	73	837	905	73	73	73	73	73	73	73	73	73	73	73	73	73
1114	732	5090095	5.09009	171020248	171.02	171020248_ 732	73	268	420	73	73	73	73	73	73	73	73	73	73	73	73	846	73	73	305	73	73	73	73	73	84	73	73	73	73	73
1115	785	5458318	5.45832	171020370	171.02	171020370_ 785	73	316	73	73	73	73	73	73	73	73	73	73	73	73	73	731	73	73	73	73	73	73	73	73	73	73	73	73	73	73
1116	846	5885452	5.88545	171020447	171.02	171020447_ 846	73	73	73	73	99	99	73	73	73	73	73	73	73	73	73	670	935	73	73	73	73	92	91	73	73	73	73	73	73	87
1117	913	6356753	6.35675	171020309	171.02	171020309_ 913	73	73	73	73	73	73	73	73	73	73	73	73	73	73	73	1269	956	73	255	291	73	73	73	90	73	73	73	73	73	73
1118	973	6776657	6.77666	171020142	171.02	171020142_ 973	73	73	73	73	73	73	73	73	73	73	73	73	73	73	73	73	884	860	73	73	73	73	73	73	73	73	73	73	73	73
1119	1002	6976568	6.97657	171020248	171.02	171020248_1002	286	73	73	73	73	73	73	73	73	73	73	73	73	73	73	1013	73	73	73	73	73	73	73	73	73	73	73	73	73	73
1120	1021	7109159	7.10916	171020462	171.02	171020462_1021	73	790	73	73	73	73	73	73	73	73	73	73	73	73	73	73	1131	73	73	73	73	73	73	73	73	73	73	73	73	73
1121	1161	8085355	8.08535	171020294	171.02	171020294_1161	73	526	73	73	118	73	73	73	73	73	73	73	73	73	73	934	73	73	73	73	73	73	73	73	73	73	73	73	73	73
1122	1298	9050074	9.05007	171020309	171.02	171020309_1298	73	419	73	73	73	73	73	73	73	73	73	73	73	73	73	73	73	73	342	73	73	73	73	73	73	73	73	73	73	73
1123	1318	9189990	9.18999	171020538	171.021	171020538_1318	246	73	73	73	139	73	73	73	73	73	73	73	73	73	73	1058	73	73	73	73	73	73	73	73	73	73	73	73	73	73
1124	1324	9226811	9.22681	171020279	171.02	171020279_1324	73	323	351	73	111	73	73	73	73	73	73	73	73	73	73	73	73	73	73	73	73	73	73	73	73	73	73	73	73	73
1125	1433	9996517	9.99652	171022720	171.023	171022720_1433	73	73	73	146	73	73	73	73	73	73	73	73	73	73	73	73	73	73	73	73	73	75	73	73	73	73	73	73	73	73
1126	140	936687	0.936687	171027832	171.028	171027832_ 140	73	73	73	73	73	73	73	73	73	73	186	73	933	73	73	73	73	73	73	73	73	73	73	73	73	73	73	73	73	73
1127	193	1304880	1.30488	171066940	171.067	171066940_ 193	73	73	73	73	73	73	73	73	73	73	73	73	79	73	73	73	73	750	73	73	73	73	73	73	73	73	73	73	73	73
1128	269	1842510	1.84251	171066605	171.067	171066605_ 269	73	73	73	73	73	73	73	73	73	73	73	73	87	73	73	73	73	512	73	73	73	73	73	73	73	73	73	73	73	73
1129	310	2129677	2.12968	171066589	171.067	171066589_ 310	73	73	73	73	73	73	73	73	73	73	73	73	90	73	73	73	73	604	73	73	73	73	73	73	73	73	73	73	73	73
1130	343	2358008	2.35801	171066513	171.067	171066513_ 343	73	73	73	85	73	73	73	73	73	73	73	73	73	73	73	73	73	448	73	73	73	73	73	73	73	73	73	73	73	73
1131	426	2939740	2.93974	171066650	171.067	171066650_ 426	73	73	73	75	73	73	73	73	73	73	73	73	73	73	73	73	73	594	73	73	73	73	73	73	73	73	73	73	73	73
1132	491	3396323	3.39632	171066772	171.067	171066772_ 491	73	73	73	73	73	120	73	73	73	73	73	73	73	73	73	73	73	906	73	73	73	73	73	73	73	73	73	73	73	73
1133	498	3447872	3.44787	171066696	171.067	171066696_ 498	73	73	73	159	73	73	73	73	73	73	73	73	181	73	78	73	73	73	73	73	73	73	73	73	73	73	73	73	73	73
1134	528	3654070	3.65407	171066528	171.067	171066528_ 528	73	73	73	73	73	73	73	73	74	73	73	73	135	73	73	73	73	1620	73	73	73	73	73	73	73	73	73	73	73	125
1135	566	3926552	3.92655	171066574	171.067	171066574_ 566	73	73	73	73	73	84	117	73	73	73	73	73	73	73	73	73	73	768	73	73	73	73	73	73	73	73	73	73	73	73
1136	588	4077465	4.07747	171066574	171.067	171066574_ 588	73	73	73	161	73	73	73	73	73	73	73	73	73	73	73	73	73	73	73	73	73	73	73	141	73	73	73	73	73	73
1137	620	4302124	4.30212	171066788	171.067	171066788_ 620	73	73	73	73	73	128	117	73	73	73	73	73	73	73	73	73	73	73	73	73	73	73	73	73	73	73	73	73	73	73
1138	629	4368402	4.3684	171066681	171.067	171066681_ 629	73	73	73	108	73	73	73	73	115	73	73	73	73	73	73	73	73	73	73	73	73	73	73	73	73	73	73	73	73	73
1139	660	4581975	4.58197	171066650	171.067	171066650_ 660	21750	12776	38163	5865	10824	5579	3983	2094	17075	3855	4679	1505	9150	2473	2810	73	73	22671	73	73	73	73	73	203	73	73	73	73	73	73
1140	687	4773442	4.77344	171066635	171.067	171066635_ 687	1665	73	73	701	73	742	748	617	73	611	778	685	2022	821	923	30048	11818	970	10780	2404	9214	4089	1460	13209	2858	1303	10818	2704	3521	2685
1141	712	4950173	4.95017	171066681	171.067	171066681_ 712	73	73	73	73	73	73	73	73	168	73	73	73	73	73	73	73	73	3871	73	73	73	1049	1070	73	1219	842	73	1101	1308	1082
1142	731	5082867	5.08287	171066650	171.067	171066650_ 731	73	73	73	120	73	110	169	73	73	73	73	73	221	89	73	73	73	1858	73	73	73	73	73	73	73	73	73	73	73	73
1143	755	5252205	5.25221	171066666	171.067	171066666_ 755	73	73	73	73	73	79	73	73	73	73	73	73	73	92	96	73	73	1382	73	73	73	73	73	73	73	73	73	73	73	135
1144	768	5340518	5.34052	171066650	171.067	171066650_ 768	73	73	73	98	73	73	111	73	73	73	73	73	73	73	73	73	73	73	73	73	73	73	73	73	73	73	73	73	73	73
1145	801	5568779	5.56878	171066727	171.067	171066727_ 801	73	73	73	73	73	73	73	73	73	73	73	73	133	73	73	73	73	1153	73	73	73	73	73	163	73	73	73	73	73	143
1146	844	5870705	5.87071	171066757	171.067	171066757_ 844	73	73	73	73	73	73	89	73	73	73	73	73	73	73	73	73	73	668	73	73	73	73	73	73	73	73	73	73	73	99
1147	874	6084267	6.08427	171066727	171.067	171066727_ 874	73	73	73	73	73	73	73	73	93	73	73	73	73	73	73	73	73	668	73	73	73	73	73	73	73	73	73	73	73	73
1148	954	6643952	6.64395	171066605	171.067	171066605_ 954	73	73	73	98	73	73	73	73	73	73	73	73	73	73	73	73	73	640	73	73	73	73	73	73	73	73	73	73	73	88
1149	1022	7116580	7.11658	171066605	171.067	171066605_1022	73	73	73	73	73	73	73	73	73	73	73	73	79	73	73	73	73	475	73	73	73	73	73	73	73	73	73	73	73	73
1150	1102	7674257	7.67426	171066879	171.067	171066879_1102	73	73	73	73	73	73	73	73	73	73	73	73	83	73	73	73	73	805	73	73	73	73	73	73	73	73	73	73	73	73
1151	1153	8033815	8.03382	171066635	171.067	171066635_1153	73	73	73	73	73	73	74	73	73	73	73	73	73	73	73	73	73	741	73	73	73	73	73	73	73	73	73	73	73	73
1152	1311	9138445	9.13845	171066681	171.067	171066681_1311	73	73	73	76	73	73	73	73	73	73	73	73	100	73	73	73	73	604	73	73	73	73	73	73	73	73	73	73	73	73
1153	1363	9506655	9.50666	171066589	171.067	171066589_1363	73	73	73	73	73	73	73	73	73	73	73	73	73	73	73	73	73	649	73	73	73	73	73	73	73	73	73	73	73	91
1154	1406	9808581	9.80858	171066620	171.067	171066620_1406	73	73	73	78	73	91	73	73	73	73	73	73	85	73	73	73	73	604	73	73	73	73	73	73	73	73	73	73	73	73
1155	1719	11486112	11.4861	171067032	171.067	171067032_1719	73	73	73	79	73	73	73	73	73	73	73	73	73	73	73	73	73	896	73	73	73	73	73	73	73	73	73	73	73	73
1156	792	5509857	5.50986	171103027	171.103	171103027_ 792	2698	2183	73	73	73	73	73	73	73	73	73	73	73	73	73	73	73	73	73	73	73	73	73	73	73	73	73	73	73	73
1157	1161	8085355	8.08535	171122177	171.122	171122177_1161	73	73	73	73	73	73	73	73	73	73	73	73	73	73	73	73	73	73	73	73	73	73	73	77	73	73	204	73	73	73
1158	871	6062175	6.06217	171318451	171.318	171318451_ 871	136	73	73	73	73	73	73	73	73	73	73	73	73	73	73	73	73	320	73	73	73	73	73	73	73	73	73	73	73	73
1159	581	4029654	4.02965	171986633	171.987	171986633_ 581	128	73	73	73	73	73	73	73	73	73	73	73	73	73	73	73	73	73	73	73	192	73	73	73	73	73	73	73	73	73
1160	723	5023829	5.02383	171986649	171.987	171986649_ 723	154	73	73	73	73	73	73	73	73	73	73	73	73	73	73	73	73	73	73	73	156	73	73	73	73	73	73	73	73	73
1161	906	6305200	6.3052	171981812	171.982	171981812_ 906	117	73	146	73	73	73	73	73	73	73	73	73	73	73	73	73	73	73	73	73	73	73	73	73	73	73	73	73	73	73
1162	104	712867	0.712867	172062103	172.062	172062103_ 104	73	73	73	73	73	73	73	73	73	73	370	73	1702	272	450	73	73	73	73	73	73	73	73	73	73	73	73	73	73	73
1163	133	885172	0.885172	172062073	172.062	172062073_ 133	73	73	73	73	73	73	73	445	409	662	665	604	1249	684	1167	73	73	73	73	73	73	73	73	73	73	73	73	73	73	73
1164	157	1054497	1.0545	172062164	172.062	172062164_ 157	73	73	73	73	73	73	73	73	73	73	107	73	73	73	73	73	73	73	73	73	73	73	73	73	388	338	351	687	812	800
1165	926	6445165	6.44517	172064484	172.064	172064484_ 926	73	73	73	73	73	73	73	73	73	73	73	73	73	73	73	361	73	320	73	73	73	73	73	73	73	73	73	73	73	73
1166	1404	9793895	9.79389	172060623	172.061	172060623_1404	73	73	130	73	73	73	73	73	73	73	73	73	73	73	73	73	73	338	73	73	73	73	73	73	73	73	73	73	73	73
1167	660	4581975	4.58197	172069962	172.07	172069962_ 660	1709	893	3107	404	840	399	267	142	1489	295	408	125	630	212	238	73	73	1702	73	73	775	73	73	1066	73	100	841	195	73	73
1168	810	5635088	5.63509	172077164	172.077	172077164_ 810	2415	1533	2579	596	1432	949	252	73	73	235	612	198	450	247	314	3253	73	1565	73	73	861	73	73	73	73	73	685	598	73	73
1169	99	685083	0.685083	172098251	172.098	172098251_ 99	73	73	73	73	73	73	73	73	73	73	237	73	73	73	73	73	4114	73	1672	73	73	73	73	73	287	73	73	73	73	73
1170	433	2991292	2.99129	172098145	172.098	172098145_ 433	73	73	73	73	73	73	73	73	73	73	73	73	400	73	182	73	73	73	73	73	73	73	73	73	73	73	73	240	73	73
1171	470	3249038	3.24904	172098221	172.098	172098221_ 470	73	73	73	73	73	73	73	73	8895	797	73	73	73	1557	2262	73	73	73	73	73	73	73	73	2230	73	73	73	73	73	73
1172	499	3455235	3.45524	172098236	172.098	172098236_ 499	73	73	73	73	73	73	73	73	73	73	750	869	4203	73	3033	73	73	73	73	73	73	73	73	4836	1049	73	7938	2986	2142	2048
1173	527	3646747	3.64675	172098236	172.098	172098236_ 527	73	73	73	73	73	73	73	73	73	1067	601	669	5407	2023	73	73	73	73	73	73	73	73	73	73	996	670	789	73	73	2191
1174	577	4000190	4.00019	172098282	172.098	172098282_ 577	73	73	73	73	73	73	710	700	440	2054	1712	1843	17353	6204	8966	73	73	73	73	73	73	73	73	73	73	73	73	3579	2352	73
1175	603	4184305	4.18431	172098251	172.098	172098251_ 603	73	73	73	73	73	73	2639	3698	1622	6885	7308	7118	37977	13209	15465	73	73	73	73	73	73	1123	1188	1125	3014	2012	2268	13954	6254	5672
1176	625	4338950	4.33895	172098251	172.098	172098251_ 625	73	73	73	73	73	73	73	73	73	196	73	73	758	73	73	73	73	73	73	73	73	3585	4155	3096	15619	11169	10342	32763	18250	18223
1177	663	4604122	4.60412	172098312	172.098	172098312_ 663	73	73	73	73	73	73	73	73	73	73	73	73	73	241	73	73	73	73	73	73	73	73	73	73	73	73	73	1127	178	73
1178	962	6702903	6.7029	172098434	172.098	172098434_ 962	73	73	73	73	73	73	73	73	73	73	73	128	73	73	73	73	73	73	73	73	73	73	73	73	73	73	73	147	73	73
1179	995	6925073	6.92507	172098358	172.098	172098358_ 995	73	73	73	73	73	73	73	73	73	73	73	73	73	73	73	73	73	73	73	73	73	73	236	208	73	73	73	73	73	73
1180	1108	7718445	7.71845	172098343	172.098	172098343_1108	1783	73	1582	73	73	73	73	73	423	73	73	188	462	73	73	73	73	73	73	73	73	73	435	73	73	73	73	73	73	73
1181	1125	7836270	7.83627	172098206	172.098	172098206_1125	73	73	73	73	73	73	73	73	73	73	73	73	73	73	73	73	73	73	73	73	73	465	73	536	73	303	388	295	73	73
1182	1180	8217915	8.21791	172098206	172.098	172098206_1180	73	73	73	73	73	73	73	228	371	73	73	73	73	73	73	73	73	73	73	73	73	73	73	73	73	73	73	73	73	73
1183	1212	8446210	8.44621	172098114	172.098	172098114_1212	73	73	73	73	73	73	73	73	592	73	73	73	73	73	73	73	73	73	73	73	73	73	379	73	73	73	73	73	73	73
1184	1223	8519843	8.51984	172098236	172.098	172098236_1223	73	73	73	73	73	73	73	73	473	73	73	73	73	73	73	73	73	73	73	73	73	73	73	451	73	73	73	73	73	73
1185	1249	8703948	8.70395	172098221	172.098	172098221_1249	73	73	73	73	73	73	73	73	73	73	73	73	73	73	73	73	73	73	73	73	73	73	551	73	73	73	73	73	336	73
1186	1256	8755498	8.7555	172098267	172.098	172098267_1256	73	73	73	73	73	73	73	73	278	73	73	73	73	73	73	73	73	73	73	73	73	516	73	73	73	73	73	73	73	73
1187	1268	8836552	8.83655	172098206	172.098	172098206_1268	73	73	73	73	73	225	73	73	73	154	73	73	73	73	73	73	73	73	73	73	73	73	344	228	73	73	73	73	73	73
1188	1291	8998530	8.99853	172098282	172.098	172098282_1291	73	73	73	73	73	73	73	142	340	73	73	73	73	73	73	73	73	73	73	73	73	73	73	73	73	73	73	73	188	73
1189	1311	9138445	9.13845	172098267	172.098	172098267_1311	73	73	73	73	73	73	73	73	73	73	73	73	73	73	73	73	73	73	73	73	73	316	264	246	73	73	330	73	73	73
1190	1350	9410929	9.41093	172098251	172.098	172098251_1350	73	73	73	73	73	73	73	183	73	178	73	161	73	73	73	73	73	73	73	73	73	73	73	73	73	73	73	73	73	73
1191	1377	9602386	9.60239	172098236	172.098	172098236_1377	73	73	73	73	73	73	73	73	319	73	73	73	73	73	73	73	73	73	73	73	73	73	279	283	73	73	289	73	73	256
1192	1387	9676028	9.67603	172098297	172.098	172098297_1387	73	73	73	73	73	73	73	73	73	73	73	73	73	73	73	73	73	73	73	73	73	73	73	73	206	73	73	303	73	73
1193	1402	9779127	9.77913	172098206	172.098	172098206_1402	73	73	73	73	73	73	73	73	73	73	73	73	73	73	73	73	73	73	73	73	73	73	73	444	73	73	604	73	73	73
1194	1437	10022155	10.0222	172097610	172.098	172097610_1437	73	73	73	73	73	73	73	73	73	73	73	191	73	73	73	73	73	73	73	73	73	73	73	73	73	73	325	73	73	73
1195	1443	10064887	10.0649	172098099	172.098	172098099_1443	73	73	73	73	454	73	73	73	73	183	73	73	73	73	73	73	73	73	73	73	73	73	73	73	73	73	73	73	73	73
1196	1452	10119652	10.1197	172097229	172.097	172097229_1452	73	73	73	73	73	73	73	73	73	73	73	73	73	73	161	73	73	73	73	73	73	73	73	73	73	177	73	73	73	73
1197	1459	10163972	10.164	172098099	172.098	172098099_1459	73	73	73	73	73	249	73	73	73	73	73	179	73	73	73	73	73	73	73	73	73	73	245	73	197	73	73	192	73	271
1198	1467	10222747	10.2227	172098007	172.098	172098007_1467	73	73	73	73	73	73	73	73	328	73	73	73	73	149	73	73	73	73	73	73	73	73	73	73	73	73	73	73	73	73
1199	1484	10321680	10.3217	172098083	172.098	172098083_1484	73	73	73	73	73	73	73	73	73	73	73	73	73	73	73	73	73	73	73	73	536	316	73	73	73	73	73	73	73	73
1200	1494	10378377	10.3784	172098099	172.098	172098099_1494	73	73	73	73	73	73	73	73	73	148	188	194	73	171	73	73	73	73	73	756	73	73	238	275	157	73	278	206	73	242
1201	1511	10491986	10.492	172098160	172.098	172098160_1511	73	73	73	366	73	73	73	73	296	73	73	73	73	73	73	73	73	73	73	73	73	73	73	73	73	73	73	73	73	73
1202	1540	10650470	10.6505	172098267	172.098	172098267_1540	73	73	73	73	73	73	73	73	73	73	73	73	73	73	73	73	73	73	73	73	73	73	73	73	73	73	291	161	73	73
1203	1555	10710905	10.7109	172098175	172.098	172098175_1555	73	73	73	73	73	73	73	73	73	73	73	73	73	73	73	73	73	73	73	727	73	73	116	73	73	73	73	73	73	73
1204	1587	10854344	10.8543	172098663	172.099	172098663_1587	73	73	73	73	377	73	73	73	389	73	73	73	73	73	73	73	73	73	73	73	73	73	73	73	73	73	73	73	73	73
1205	1616	10982661	10.9827	172097565	172.098	172097565_1616	73	73	73	73	73	73	73	73	73	73	73	73	73	73	73	73	73	73	73	722	504	73	73	73	73	73	73	73	73	73
1206	1645	11116110	11.1161	172098114	172.098	172098114_1645	73	73	73	73	73	337	73	73	150	73	73	73	73	73	73	73	73	73	73	73	73	73	73	73	73	73	73	73	73	73
1207	1675	11260239	11.2602	172097946	172.098	172097946_1675	73	73	73	380	73	73	73	73	73	100	73	73	73	73	73	73	73	73	73	478	73	73	73	73	73	73	73	73	73	73
1208	299	2048668	2.04867	172782959	172.783	172782959_ 299	73	73	73	73	73	73	73	73	73	73	73	73	73	73	73	73	73	292	150	73	73	73	73	73	73	73	73	73	73	73
1209	88	612097	0.612097	172830978	172.831	172830978_ 88	3062	3145	4703	1356	1491	1571	642	73	73	439	73	73	73	417	514	73	73	73	73	73	73	73	73	73	73	73	73	73	73	73
1210	96	665332	0.665332	172899933	172.9	172899933_ 96	3275	4500	5748	1596	1851	1523	1253	925	1132	929	402	890	73	567	826	73	73	73	73	73	73	73	73	73	73	73	73	73	73	73
1211	122	812225	0.812225	172899902	172.9	172899902_ 122	73	73	73	73	73	73	542	73	482	73	73	73	73	73	73	73	73	73	73	3636	73	73	73	1296	73	1216	1338	73	73	1438
1212	131	870392	0.870392	172899857	172.9	172899857_ 131	73	73	73	73	73	73	73	73	73	73	73	73	73	73	73	5387	73	10763	4779	2814	2495	1480	2080	73	855	73	73	986	1385	73
1213	161	1083965	1.08397	172899750	172.9	172899750_ 161	73	73	73	73	73	73	73	73	73	73	73	73	73	73	73	73	73	3413	73	73	73	73	73	73	73	73	229	73	73	73
1214	183	1238603	1.2386	172899826	172.9	172899826_ 183	73	73	73	73	73	73	73	73	73	73	73	73	73	73	73	73	73	73	73	73	598	73	73	73	73	73	73	73	109	73
1215	34	236522	0.236522	172937286	172.937	172937286_ 34	73	2062	1048	471	634	73	405	73	137	286	272	273	318	73	114	73	73	73	602	648	73	73	73	73	73	73	73	190	205	73
1216	40	280707	0.280707	172937256	172.937	172937256_ 40	1830	73	73	73	73	73	73	73	73	73	73	73	73	73	73	73	73	73	1819	73	73	73	73	73	212	341	73	73	73	73
1217	47	324895	0.324895	172937225	172.937	172937225_ 47	73	73	73	73	73	73	73	73	73	73	73	73	73	73	73	73	4597	73	73	73	73	465	315	73	73	73	73	73	73	73
1218	54	376448	0.376448	172937180	172.937	172937180_ 54	73	73	73	73	73	73	73	73	73	73	73	73	73	73	73	3209	73	3697	73	1129	73	73	73	73	73	73	73	286	73	369
1219	81	567910	0.56791	172937088	172.937	172937088_ 81	73	73	73	73	73	73	73	73	73	73	73	73	320	73	73	73	3116	73	73	73	73	344	73	73	73	73	73	73	73	73
1220	331	2276967	2.27697	172937103	172.937	172937103_ 331	279	73	73	73	73	73	73	73	73	73	73	73	73	73	73	73	73	73	510	73	73	73	73	73	73	73	73	73	73	73
1221	388	2674628	2.67463	172936981	172.937	172936981_ 388	73	73	73	73	73	73	73	73	73	73	73	73	73	73	73	73	73	73	535	328	73	73	73	73	73	73	73	73	73	73
1222	395	2726217	2.72622	172937378	172.937	172937378_ 395	408	73	73	73	73	73	73	73	73	73	73	73	73	73	73	73	1100	73	73	73	73	73	73	73	73	73	73	73	73	73
1223	455	3145940	3.14594	172937012	172.937	172937012_ 455	393	73	73	109	73	73	73	73	73	73	73	73	73	73	73	73	1059	73	551	73	73	73	73	121	73	73	73	87	73	73
1224	467	3226947	3.22695	172937119	172.937	172937119_ 467	73	73	73	73	73	73	73	73	73	73	73	73	73	73	73	1419	73	73	73	317	73	136	97	73	73	73	73	73	73	73
1225	505	3492058	3.49206	172937057	172.937	172937057_ 505	540	73	73	77	73	73	73	73	73	73	73	73	73	73	73	1243	1090	73	73	164	156	73	73	73	73	73	73	73	73	129
1226	524	3631978	3.63198	172937088	172.937	172937088_ 524	73	73	73	73	73	73	73	73	73	73	73	73	73	73	73	73	73	73	73	73	73	154	86	73	73	73	73	73	73	73
1227	560	3882362	3.88236	172936951	172.937	172936951_ 560	371	73	73	73	73	73	73	73	73	73	73	73	73	73	73	1066	73	73	73	130	215	88	73	73	73	73	73	73	73	73
1228	587	4073832	4.07383	172937332	172.937	172937332_ 587	73	73	73	109	73	73	73	73	73	73	73	73	73	73	73	73	73	73	321	300	73	73	73	73	73	73	73	73	73	73
1229	191	1290192	1.29019	172999084	172.999	172999084_ 191	73	73	73	73	73	73	73	73	73	73	73	73	73	73	73	73	73	73	73	73	73	73	73	73	220	73	176	73	73	73
1230	149	995623	0.995623	173037781	173.038	173037781_ 149	73	73	73	763	73	711	73	73	73	73	73	73	73	73	73	73	73	73	73	73	73	73	73	73	73	73	73	73	73	73
1231	172	1157595	1.15759	173037674	173.038	173037674_ 172	73	73	73	73	73	73	73	73	73	73	73	73	73	73	73	73	73	73	1877	73	1327	73	73	73	73	73	73	73	73	73
1232	168	1131816	1.13182	173046005	173.046	173046005_ 168	73	73	73	73	73	73	73	73	73	73	73	299	73	352	607	73	73	73	73	73	73	73	73	73	73	73	73	73	73	73
1233	798	5550367	5.55037	173061234	173.061	173061234_ 798	73	1031	1840	512	699	313	293	246	73	201	387	177	278	162	168	3703	1553	1748	761	73	629	186	89	73	139	73	73	73	117	128
1234	645	4478867	4.47887	173082306	173.082	173082306_ 645	5470	4603	6348	1340	1723	1947	1057	1157	2334	1254	543	867	3588	912	1133	73	73	73	73	73	73	73	73	73	73	73	73	73	73	73
1235	675	4685070	4.68507	173082291	173.082	173082291_ 675	11868	6535	11565	1947	4081	1555	1467	707	797	73	73	658	2179	644	789	73	8063	73	3412	3282	3133	1834	1452	1724	1270	1129	1630	1402	1061	1067
1236	696	4832348	4.83235	173082291	173.082	173082291_ 696	3364	73	3625	783	1333	714	503	410	1586	361	441	305	1063	283	325	18877	11067	9225	6138	73	6807	73	1039	896	73	851	73	1095	73	73
1237	718	4986995	4.987	173082291	173.082	173082291_ 718	73	73	954	73	73	73	73	73	73	73	73	109	204	73	96	73	73	73	73	73	1959	73	423	1500	73	188	1454	492	500	465
1238	1082	7534337	7.53434	173082397	173.082	173082397_1082	1433	73	1195	73	73	73	73	73	73	73	73	73	73	73	73	73	73	73	73	73	73	73	73	73	160	73	73	73	73	73
1239	1142	7952838	7.95284	173082291	173.082	173082291_1142	73	73	73	73	73	73	73	73	82	73	73	73	73	138	73	73	73	73	73	73	73	73	73	73	73	73	73	178	73	73
1240	1160	8077990	8.07799	173081924	173.082	173081924_1160	73	73	73	73	73	73	73	111	73	73	73	73	73	73	73	73	73	73	73	73	73	73	73	73	73	73	73	73	247	73
1241	1179	8210591	8.21059	173082214	173.082	173082214_1179	73	73	73	73	73	73	73	73	73	73	73	122	73	137	73	73	73	73	73	73	73	73	73	73	73	73	73	73	73	133
1242	1206	8402015	8.40202	173082184	173.082	173082184_1206	73	73	73	73	73	73	73	73	73	158	97	73	73	73	73	73	73	73	73	73	73	73	73	73	73	73	73	101	283	192
1243	1274	8880690	8.88069	173082169	173.082	173082169_1274	73	663	73	73	73	73	93	73	73	73	73	73	73	115	115	73	73	73	73	73	73	73	73	73	73	73	73	73	251	73
1244	1289	8983840	8.98384	173082291	173.082	173082291_1289	73	73	452	73	73	73	73	73	73	73	73	73	73	73	73	73	73	73	73	73	73	73	73	73	73	199	209	116	73	73
1245	1312	9145905	9.14591	173082230	173.082	173082230_1312	73	73	73	73	73	73	73	73	73	87	73	73	73	73	73	73	73	73	73	73	73	209	73	73	73	73	73	73	73	73
1246	1369	9543471	9.54347	173082291	173.082	173082291_1369	73	73	73	73	73	73	100	73	73	73	73	123	73	73	73	73	73	73	73	73	73	73	73	73	140	73	73	135	73	73
1247	1382	9639209	9.63921	173082336	173.082	173082336_1382	73	73	73	73	73	73	73	73	73	104	73	73	73	73	73	73	73	73	73	73	73	73	73	73	73	73	73	73	73	235
1248	1400	9764403	9.7644	173082321	173.082	173082321_1400	73	73	73	73	73	73	73	73	206	73	116	112	73	73	73	73	73	73	73	73	73	73	73	73	73	73	87	73	229	73
1249	1436	10014830	10.0148	173082245	173.082	173082245_1436	73	73	73	73	73	73	153	73	73	73	73	73	73	73	73	73	73	73	73	73	73	73	73	73	73	161	73	73	250	205
1250	1447	10086944	10.0869	173082352	173.082	173082352_1447	73	73	73	73	293	73	73	103	185	105	73	73	288	73	73	73	73	73	73	73	73	73	73	73	73	73	167	185	73	73
1251	1467	10222747	10.2227	173082336	173.082	173082336_1467	73	73	73	73	73	73	165	73	73	73	119	73	73	73	73	73	73	73	73	73	73	73	73	73	73	73	73	73	73	73
1252	1491	10359286	10.3593	173081497	173.081	173081497_1491	73	73	73	73	73	73	73	73	73	73	127	73	187	120	73	73	73	73	73	73	73	73	73	73	148	73	230	73	172	175
1253	104	712867	0.712867	173093826	173.094	173093826_ 104	73	73	73	73	73	73	73	73	73	782	347	813	73	73	73	73	73	73	73	73	73	73	73	73	73	73	73	73	73	73
1254	119	792067	0.792067	173093689	173.094	173093689_ 119	73	73	73	73	73	73	73	73	73	73	73	73	73	422	747	73	73	73	73	73	73	73	73	73	73	73	73	73	73	73
1255	919	6400935	6.40093	173093353	173.093	173093353_ 919	73	73	73	73	73	73	73	73	73	73	73	73	73	73	73	73	73	73	73	73	73	73	73	73	73	73	73	195	120	73
1256	473	3271143	3.27114	173101517	173.102	173101517_ 473	73	73	73	73	73	73	73	73	818	73	73	73	73	73	73	414	73	73	146	73	145	73	73	73	73	73	73	73	73	73
1257	499	3455235	3.45524	173101349	173.101	173101349_ 499	73	73	73	73	73	73	73	73	73	73	73	73	73	73	73	73	73	73	73	73	73	73	73	408	73	73	610	73	73	73
1258	528	3654070	3.65407	173101456	173.101	173101456_ 528	73	73	73	73	73	73	73	73	73	73	73	73	392	73	225	73	73	73	73	73	73	73	73	73	73	73	73	73	73	73
1259	578	4007553	4.00755	173101501	173.102	173101501_ 578	73	73	73	73	73	73	73	73	73	73	73	73	1402	462	779	73	73	73	73	73	73	73	73	87	73	73	73	296	73	191
1260	602	4176930	4.17693	173101501	173.102	173101501_ 602	73	73	73	73	73	73	230	313	73	585	573	637	3188	1063	1302	73	73	73	73	73	73	73	73	73	73	178	73	1236	73	449
1261	625	4338950	4.33895	173101517	173.102	173101517_ 625	73	73	73	73	73	73	73	73	73	73	73	73	73	73	73	73	73	73	73	73	73	278	73	250	1166	1009	779	2965	1434	1628
1262	1993	13389069	13.3891	173105026	173.105	173105026_1993	2213	2086	73	663	702	73	73	73	328	73	73	73	73	73	73	73	73	73	556	73	73	73	73	73	73	73	73	96	73	73
1263	831	5782378	5.78238	173118713	173.119	173118713_ 831	73	73	1289	73	578	73	73	73	875	73	73	73	73	73	73	73	73	73	73	73	73	73	73	73	73	73	73	73	73	73
1264	870	6054810	6.05481	173118744	173.119	173118744_ 870	73	73	73	497	271	485	73	450	262	73	73	73	73	73	73	73	73	73	73	73	73	73	73	73	73	73	73	73	73	73
1265	896	6238915	6.23892	173118713	173.119	173118713_ 896	2426	1849	3185	669	926	650	73	338	625	313	230	165	515	154	235	73	73	73	73	73	73	581	634	385	73	73	73	73	73	73
1266	917	6386202	6.3862	173118652	173.119	173118652_ 917	73	73	73	73	73	73	73	73	280	73	73	73	73	73	73	4540	73	73	73	73	1215	73	305	73	73	73	73	73	73	73
1267	955	6651315	6.65132	173118637	173.119	173118637_ 955	8820	6852	12656	2524	3816	1539	1475	953	4330	1067	1075	686	1581	756	945	73	73	73	73	73	73	73	73	73	73	73	73	73	73	73
1268	978	6811025	6.81102	173118637	173.119	173118637_ 978	73	73	73	73	73	73	73	73	73	73	73	73	73	73	73	14556	9699	12530	5728	1818	4095	1273	770	2102	833	601	1421	615	1052	1094
1269	1893	12689477	12.6895	173396713	173.397	173396713_1893	73	103	120	73	73	73	73	73	73	73	73	73	73	73	73	73	73	73	73	73	73	73	73	73	73	73	73	73	73	73
1270	1703	11395512	11.3955	173926544	173.927	173926544_1703	73	529	73	73	73	97	73	73	73	73	73	73	73	73	73	73	73	73	73	73	73	73	73	73	73	73	73	73	73	73
1271	1742	11630625	11.6306	173926590	173.927	173926590_1742	73	73	384	93	73	73	73	73	73	73	73	73	73	73	73	73	73	73	73	73	73	73	73	73	73	73	73	73	73	73
1272	1986	13337520	13.3375	173926559	173.927	173926559_1986	2533	2382	2367	752	735	634	448	439	416	408	456	424	848	314	380	1366	73	1281	73	73	288	73	73	73	114	73	95	73	83	73
1273	51	354362	0.354362	174002274	174.002	174002274_ 51	73	2918	73	73	73	73	73	73	73	392	73	73	73	73	73	73	73	73	73	73	73	73	97	73	73	73	73	73	73	73
1274	80	560555	0.560555	174002289	174.002	174002289_ 80	73	73	73	916	73	73	773	993	980	737	707	718	5594	73	73	73	73	73	73	73	73	73	73	618	166	73	73	73	73	73
1275	127	840935	0.840935	174002441	174.002	174002441_ 127	3147	1595	73	73	73	976	73	73	73	73	2076	73	9839	742	543	73	73	73	73	73	73	73	73	73	73	73	73	73	73	73
1276	155	1039773	1.03977	174002396	174.002	174002396_ 155	73	73	73	73	73	73	73	73	73	73	73	73	510	73	73	15993	73	73	73	73	73	1072	659	73	3703	73	73	1363	73	73
1277	200	1356527	1.35653	174002274	174.002	174002274_ 200	73	73	73	73	73	73	73	73	73	73	73	73	73	73	73	73	73	73	73	73	73	73	73	73	237	73	73	73	73	73
1278	242	1651000	1.651	174002243	174.002	174002243_ 242	73	73	73	73	73	73	73	73	73	73	73	73	73	73	73	73	73	1839	73	73	73	174	73	73	73	73	73	73	73	73
1279	315	2162810	2.16281	174002197	174.002	174002197_ 315	73	73	73	73	73	73	73	73	73	229	73	73	73	73	73	73	73	2901	73	73	73	73	73	73	73	73	73	73	73	73
1280	334	2299053	2.29905	174002304	174.002	174002304_ 334	750	73	73	73	73	73	73	73	73	73	73	73	73	73	73	73	73	73	756	73	73	73	73	73	73	73	73	73	73	73
1281	352	2424255	2.42426	174002350	174.002	174002350_ 352	73	73	73	73	73	73	73	73	73	73	73	73	73	73	73	73	73	3597	73	73	73	198	346	73	73	73	73	73	175	73
1282	375	2586277	2.58628	174002213	174.002	174002213_ 375	1404	73	73	73	73	73	73	73	73	73	73	73	73	73	73	73	73	73	899	73	73	73	73	73	73	73	73	73	73	73
1283	393	2711545	2.71155	174002319	174.002	174002319_ 393	73	73	73	73	73	73	73	73	73	73	73	73	73	73	73	73	73	3651	73	467	73	73	73	73	73	73	73	73	73	73
1284	411	2836693	2.83669	174002319	174.002	174002319_ 411	73	622	73	254	73	73	73	73	73	73	73	73	73	73	73	73	73	73	1237	73	73	73	73	73	73	73	73	73	73	73
1285	426	2939740	2.93974	174002075	174.002	174002075_ 426	73	73	73	73	73	73	105	73	73	73	73	73	73	73	73	73	73	73	73	73	832	73	73	73	73	73	73	73	73	73
1286	440	3042840	3.04284	174002258	174.002	174002258_ 440	73	73	73	73	73	73	214	73	73	300	73	73	73	73	73	73	73	73	73	73	73	73	73	73	73	73	73	73	73	73
1287	459	3175397	3.1754	174002258	174.002	174002258_ 459	73	73	73	73	73	73	73	73	73	73	73	73	73	73	73	73	73	73	1400	73	73	73	111	73	73	73	73	73	294	90
1288	519	3595157	3.59516	174002243	174.002	174002243_ 519	73	73	73	73	73	73	73	73	73	73	73	73	73	73	73	73	73	73	593	73	73	73	73	73	73	73	73	73	355	138
1289	773	5377340	5.37734	174002396	174.002	174002396_ 773	73	73	73	73	73	226	73	73	73	73	73	73	314	73	73	73	73	73	73	73	73	73	73	73	73	73	73	73	73	73
1290	870	6054810	6.05481	174002365	174.002	174002365_ 870	73	73	73	73	663	73	73	73	73	73	73	73	73	73	73	2407	73	73	73	73	73	73	73	73	73	73	73	73	73	73
1291	886	6165273	6.16527	174002380	174.002	174002380_ 886	73	73	73	73	73	73	73	73	73	73	73	73	256	73	73	73	73	2004	73	73	73	73	137	73	73	73	73	73	73	73
1292	915	6371515	6.37151	174002350	174.002	174002350_ 915	1786	73	3380	844	305	73	73	73	73	73	73	73	73	73	73	73	73	73	73	73	663	73	73	73	73	73	73	73	73	73
1293	948	6599767	6.59977	174002350	174.002	174002350_ 948	73	73	3169	986	73	73	754	332	569	73	353	73	989	73	170	73	73	73	73	73	314	73	83	73	73	73	73	73	73	73
1294	965	6724963	6.72496	174002304	174.002	174002304_ 965	3981	73	73	73	747	73	73	73	73	73	73	519	282	73	73	1490	73	1674	945	73	369	73	73	206	133	73	73	73	73	73
1295	983	6844010	6.84401	174002365	174.002	174002365_ 983	73	73	2973	73	621	73	602	73	379	73	73	521	73	73	73	73	73	73	73	767	73	73	73	73	73	73	73	73	73	73
1296	1001	6969202	6.9692	174002365	174.002	174002365_1001	73	2781	73	73	73	73	73	73	73	153	324	73	839	153	193	73	73	73	73	73	255	73	73	108	86	73	73	73	292	273
1297	1026	7145980	7.14598	174002228	174.002	174002228_1026	73	73	73	73	73	73	73	73	73	73	73	73	73	73	73	661	73	1638	73	73	73	73	73	73	73	73	73	73	73	73
1298	1032	7182806	7.18281	174002304	174.002	174002304_1032	73	73	73	73	73	73	73	73	73	312	73	724	926	266	288	73	73	73	978	73	346	73	73	73	73	73	73	73	73	73
1299	1049	7307955	7.30795	174002441	174.002	174002441_1049	73	73	73	73	73	73	73	73	73	73	428	73	73	73	73	73	73	73	73	73	73	73	73	73	73	73	73	73	73	260
1300	1067	7431237	7.43124	174002396	174.002	174002396_1067	3959	2667	2745	758	73	645	73	368	73	73	73	659	73	73	355	73	73	73	73	73	73	73	161	73	73	73	73	73	73	73
1301	1095	7622843	7.62284	174002380	174.002	174002380_1095	73	1474	73	73	344	73	73	73	73	342	73	73	977	259	73	73	73	73	73	73	403	73	73	73	73	73	73	73	73	73
1302	1120	7799467	7.79947	174002335	174.002	174002335_1120	3937	2709	3084	949	761	797	584	73	294	73	405	645	73	73	73	73	73	1098	73	73	73	73	73	73	73	73	73	73	73	73
1303	1141	7945433	7.94543	174002289	174.002	174002289_1141	73	73	73	1254	1185	73	457	491	73	73	240	73	73	73	73	2486	73	73	978	73	73	73	73	73	73	73	73	73	73	267
1304	1153	8033815	8.03382	174002289	174.002	174002289_1153	73	73	73	73	73	73	73	73	73	228	341	423	73	73	212	73	73	1336	73	73	918	73	259	73	73	73	73	73	73	73
1305	1169	8144268	8.14427	174002274	174.002	174002274_1169	73	73	73	1819	73	73	73	73	213	73	73	637	1586	73	73	73	73	73	1647	73	73	73	73	73	73	73	73	73	73	73
1306	1182	8232638	8.23264	174002274	174.002	174002274_1182	73	73	2436	73	73	73	520	635	73	529	566	841	73	384	455	73	73	73	73	1025	1103	302	377	204	145	73	73	73	73	73
1307	1203	8379923	8.37992	174002274	174.002	174002274_1203	73	73	73	73	73	73	73	508	194	73	73	73	1128	73	73	73	73	1711	1091	589	73	73	73	249	73	300	73	73	73	336
1308	1235	8604533	8.60453	174002289	174.002	174002289_1235	73	73	73	73	493	73	529	323	73	340	329	73	972	316	251	73	73	73	73	73	73	73	73	73	73	73	73	73	73	73
1309	1244	8667127	8.66713	174002289	174.002	174002289_1244	73	73	73	73	73	447	284	73	73	73	73	73	73	73	73	73	73	73	73	73	73	73	73	73	73	73	73	73	73	73
1310	1264	8807147	8.80715	174002289	174.002	174002289_1264	73	73	73	73	73	73	73	73	73	73	73	319	701	73	73	73	73	1070	73	73	299	73	134	73	73	73	142	73	250	300
1311	1299	9057585	9.05758	174002335	174.002	174002335_1299	73	73	73	1103	398	73	176	73	73	140	219	463	990	73	73	73	73	73	73	73	73	73	73	73	73	73	73	73	155	73
1312	1326	9241580	9.24158	174002411	174.002	174002411_1326	73	73	73	73	73	73	73	73	73	73	106	73	831	73	73	73	73	73	73	73	73	73	108	110	73	73	73	73	73	73
1313	1333	9293088	9.29309	174002365	174.002	174002365_1333	73	73	73	73	73	73	73	73	73	73	73	73	73	73	73	73	73	73	73	73	728	73	73	73	73	73	73	73	95	73
1314	1343	9366730	9.36673	174002350	174.002	174002350_1343	1128	73	73	1042	73	73	73	73	73	84	73	73	73	73	73	73	73	73	73	73	73	73	92	73	73	73	73	73	73	73
1315	1356	9455109	9.45511	174002319	174.002	174002319_1356	73	1653	73	73	73	73	73	73	73	73	73	359	73	73	73	73	73	73	73	73	73	73	73	73	73	73	73	73	73	73
1316	1362	9499325	9.49933	174002228	174.002	174002228_1362	73	73	73	73	73	73	73	73	73	73	73	73	73	73	73	73	73	723	384	73	73	73	73	73	73	73	73	73	73	73
1317	1388	9683440	9.68344	174002335	174.002	174002335_1388	73	1787	73	73	1159	73	158	73	437	73	367	73	847	73	73	73	73	73	73	73	73	73	73	73	73	73	73	73	281	73
1318	1405	9801218	9.80122	174002243	174.002	174002243_1405	73	73	73	73	742	73	73	73	73	73	73	73	73	73	73	73	73	73	426	73	73	73	154	73	73	73	73	73	73	73
1319	1413	9852780	9.85278	174002243	174.002	174002243_1413	73	73	73	73	73	73	73	73	392	292	73	298	73	73	213	73	73	951	73	277	606	73	73	73	73	73	73	73	73	73
1320	1429	9970602	9.9706	174002243	174.002	174002243_1429	2533	1519	73	73	962	801	356	356	259	73	254	73	879	247	73	73	73	73	73	73	73	73	73	73	79	73	73	73	73	73
1321	1447	10086944	10.0869	174002304	174.002	174002304_1447	73	526	73	740	73	73	73	73	73	73	73	73	73	73	73	73	73	73	73	73	73	73	73	73	73	73	73	73	150	73
1322	1460	10171198	10.1712	174002289	174.002	174002289_1460	1827	73	73	73	73	604	238	73	255	73	250	245	646	73	73	73	73	73	73	73	73	73	129	73	73	73	73	73	73	73
1323	1471	10252203	10.2522	174002136	174.002	174002136_1471	73	73	73	73	73	73	73	73	73	168	73	73	73	73	124	73	73	2114	991	73	73	73	73	73	73	73	73	73	73	73
1324	1484	10321680	10.3217	174002182	174.002	174002182_1484	73	73	73	73	709	73	73	73	73	73	73	73	73	73	73	1049	73	73	73	274	585	73	73	73	73	73	73	73	108	73
1325	1514	10514033	10.514	174002075	174.002	174002075_1514	73	73	73	381	73	73	73	73	73	73	73	92	470	73	73	73	73	73	73	73	73	73	73	73	73	73	73	73	73	73
1326	1549	10685478	10.6855	174002289	174.002	174002289_1549	1672	1526	1944	73	73	73	73	73	73	73	73	73	73	73	73	73	73	73	781	73	497	73	73	73	73	73	73	73	73	73
1327	1608	10950176	10.9502	174002304	174.002	174002304_1608	1849	1203	2159	73	73	73	73	73	73	73	73	73	73	73	73	73	73	73	73	73	73	73	73	73	73	73	73	73	73	73
1328	1634	11062580	11.0626	174002319	174.002	174002319_1634	73	73	73	73	73	73	73	73	73	73	73	73	206	73	73	1772	73	1775	73	73	73	73	73	73	73	73	73	73	73	73
1329	1683	11299415	11.2994	174002289	174.002	174002289_1683	1735	1433	73	73	73	73	73	73	73	73	73	73	73	73	73	73	73	73	73	73	73	73	73	73	73	73	73	73	73	73
1330	1700	11380484	11.3805	174002441	174.002	174002441_1700	73	73	73	73	73	73	73	73	73	73	73	73	73	73	73	1675	73	1400	413	73	73	73	73	73	73	73	73	73	73	73
1331	1728	11539855	11.5399	174002319	174.002	174002319_1728	73	1021	1775	73	73	73	73	73	73	73	73	73	73	73	73	73	73	73	73	73	73	73	73	73	73	73	73	73	73	73
1332	1750	11689538	11.6895	174002396	174.002	174002396_1750	73	391	73	73	73	73	73	73	73	83	73	73	73	73	73	961	73	73	73	73	73	73	73	73	73	73	73	73	73	73
1333	156	1047132	1.04713	174041428	174.041	174041428_ 156	73	73	73	73	73	73	73	73	73	73	73	73	73	73	73	73	73	73	73	73	73	73	73	73	73	73	73	819	1132	1093
1334	663	4604122	4.60412	174056259	174.056	174056259_ 663	73	73	941	73	73	205	73	73	73	82	73	73	73	73	73	73	73	73	73	73	73	73	137	73	126	111	73	122	73	73
1335	719	4994360	4.99436	174056335	174.056	174056335_ 719	73	73	73	73	73	73	73	73	73	73	73	73	73	73	73	73	73	73	359	101	73	990	785	1503	1325	742	73	73	73	208
1336	134	892485	0.892485	174077682	174.078	174077682_ 134	73	73	73	73	73	73	73	73	73	727	520	686	73	922	1465	73	73	73	73	73	73	73	73	73	73	73	73	73	73	73
1337	148	988225	0.988225	174077606	174.078	174077606_ 148	73	73	73	73	73	73	73	73	73	1835	1309	1825	6459	3349	6077	73	73	73	73	73	73	73	73	73	622	800	73	5293	4515	3882
1338	955	6651315	6.65132	174121811	174.122	174121811_ 955	73	73	73	196	73	73	73	73	400	73	77	73	73	73	73	73	73	73	73	73	73	73	73	73	73	73	73	73	73	73
1339	975	6791257	6.79126	174122192	174.122	174122192_ 975	73	73	73	73	73	73	73	73	73	73	73	73	73	73	73	73	73	1043	73	73	387	73	73	73	73	73	73	73	73	73
1340	813	5657143	5.65714	174894089	174.894	174894089_ 813	73	165	73	73	73	73	73	73	73	73	73	73	73	73	73	73	73	375	73	73	73	73	73	73	73	73	73	73	73	73
1341	1968	13212328	13.2123	174887466	174.887	174887466_1968	2033	1808	2713	549	73	396	330	342	314	272	241	217	485	73	282	73	73	73	73	73	73	73	73	73	73	73	73	73	73	73
1342	1991	13374438	13.3744	174887527	174.888	174887527_1991	73	73	73	73	73	73	73	73	174	73	127	73	73	73	73	73	73	73	2274	73	73	73	73	73	73	73	73	73	73	73
1343	1998	13425892	13.4259	174887451	174.887	174887451_1998	73	73	73	73	73	73	73	73	73	73	73	73	73	73	73	73	73	4027	73	73	73	73	73	472	73	73	73	73	653	73
1344	2011	13514301	13.5143	174887344	174.887	174887344_2011	73	73	73	73	73	73	73	73	73	73	73	73	73	73	73	73	73	73	1626	73	73	73	73	73	73	73	73	73	386	73
1345	20	140785	0.140785	174956314	174.956	174956314_ 20	73	73	73	1642	73	73	20042	17073	73	73	794	712	4660	73	1296	73	73	27192	20460	18548	77922	73	73	28134	5078	3532	73	73	73	4556
1346	51	354362	0.354362	174956299	174.956	174956299_ 51	73	105870	73	73	33743	73	73	73	20036	73	73	73	1768	73	73	73	73	73	73	73	73	73	73	73	1799	73	24234	73	73	73
1347	78	545818	0.545818	174956329	174.956	174956329_ 78	122303	73	99868	73	73	73	20721	16534	73	73	15373	16184	73	73	73	73	73	73	73	73	66618	73	73	73	73	73	73	73	73	73
1348	87	604732	0.604732	174956406	174.956	174956406_ 87	73	73	73	33640	37956	30016	73	73	23281	20105	73	73	73	17984	19059	73	73	73	73	73	73	73	26749	24525	2471	19732	23878	73	73	73
1349	103	707573	0.707573	174956268	174.956	174956268_ 103	73	73	73	73	73	73	73	73	73	73	73	73	1639	73	73	228535	266780	237998	106272	71172	73	27742	73	73	73	73	73	20799	24989	24760
1350	197	1334338	1.33434	174956345	174.956	174956345_ 197	73	73	73	73	73	14059	73	9280	73	73	73	73	2137	73	73	73	73	73	73	73	73	73	73	73	73	73	73	73	73	73
1351	220	1496350	1.49635	174956421	174.956	174956421_ 220	73	47477	35863	73	17138	73	73	11651	73	73	73	73	73	73	9885	188365	73	73	73	73	73	73	73	13820	73	73	73	73	73	73
1352	226	1540547	1.54055	174956360	174.956	174956360_ 226	73	73	73	73	73	73	73	73	12521	73	73	73	73	73	73	73	73	73	54616	45411	38923	73	18591	73	73	13116	73	73	73	73
1353	264	1805688	1.80569	174956345	174.956	174956345_ 264	73	57155	73	73	73	73	73	73	14693	73	73	73	3212	73	73	73	73	73	73	73	73	73	73	73	73	73	73	73	73	73
1354	278	1901383	1.90138	174956360	174.956	174956360_ 278	73	73	73	73	73	73	14427	13883	73	73	13542	73	73	73	4118	73	73	73	73	73	47071	73	21507	73	73	73	73	73	73	73
1355	302	2070773	2.07077	174956375	174.956	174956375_ 302	73	67236	73	73	73	73	73	14198	73	73	73	11539	73	73	73	73	73	73	73	73	73	73	73	73	1202	14887	73	73	73	16784
1356	348	2394838	2.39484	174956375	174.956	174956375_ 348	73	77206	73	73	73	73	73	73	73	73	73	73	73	73	73	73	73	73	73	73	56381	73	73	73	73	15162	16874	73	73	73
1357	395	2726217	2.72622	174956406	174.956	174956406_ 395	73	73	73	73	73	73	73	73	73	73	73	73	73	73	73	73	73	73	73	5522	73	73	73	73	73	1097	15843	73	73	73
1358	835	5811790	5.81179	174956512	174.957	174956512_ 835	73	73	73	73	73	73	73	73	73	73	2784	1911	73	73	73	73	73	73	73	73	73	73	73	73	73	73	73	73	73	73
1359	915	6371515	6.37151	174956451	174.956	174956451_ 915	73	73	73	4052	73	73	73	2942	73	73	73	73	73	73	73	73	73	73	73	73	73	73	73	73	73	73	73	73	73	73
1360	942	6562943	6.56294	174956436	174.956	174956436_ 942	73	69546	73	73	73	73	73	73	73	73	73	73	73	73	4283	73	73	73	73	73	73	73	73	73	73	73	73	73	73	73
1361	963	6710245	6.71024	174956467	174.956	174956467_ 963	73	73	67799	5909	73	11326	73	1297	73	73	73	1785	73	73	73	73	73	73	73	73	73	73	73	73	73	73	73	73	73	73
1362	971	6761796	6.7618	174956467	174.956	174956467_ 971	73	73	73	73	17685	73	73	73	73	3134	73	73	73	73	73	73	73	73	73	73	73	73	73	73	73	1935	73	73	73	73
1363	1029	7164350	7.16435	174956482	174.956	174956482_1029	73	73	57868	6358	18435	73	6725	2129	73	73	73	73	73	73	73	73	73	73	73	73	73	73	73	73	73	73	73	73	73	73
1364	1031	7175396	7.1754	174956512	174.957	174956512_1031	23670	65448	73	73	73	10206	73	73	73	73	73	73	73	73	4381	73	73	73	73	73	73	73	73	73	73	73	73	73	73	73
1365	1044	7271133	7.27113	174956528	174.957	174956528_1044	73	73	73	73	73	73	73	73	73	4845	4423	2241	73	2295	73	73	73	73	73	73	73	73	73	73	3288	3559	73	73	73	73
1366	1064	7409145	7.40914	174956467	174.956	174956467_1064	21170	55429	73	73	73	7459	73	73	73	73	3608	73	3137	73	3524	124257	100244	104478	16107	73	73	6729	73	73	73	73	73	73	5035	5723
1367	1090	7593248	7.59325	174956497	174.956	174956497_1090	73	44685	73	73	14158	73	4958	73	73	73	4792	73	73	1847	73	73	73	73	73	73	73	73	73	73	1455	73	73	73	73	73
1368	1125	7836270	7.83627	174956451	174.956	174956451_1125	73	73	50370	14708	73	9712	73	73	73	73	73	73	73	73	73	73	73	73	73	73	73	73	73	73	73	73	73	73	73	73
1369	1136	7909930	7.90993	174956390	174.956	174956390_1136	73	73	73	73	10945	73	73	73	73	2973	3666	4595	73	73	73	73	73	73	73	73	73	73	73	73	73	6308	73	73	73	73
1370	1163	8100140	8.10014	174956406	174.956	174956406_1163	73	40913	37658	13744	9857	73	73	4801	73	73	73	73	13431	73	73	73	73	73	73	73	73	73	73	73	3020	3797	1062	73	73	73
1371	1184	8247407	8.24741	174956360	174.956	174956360_1184	73	73	73	73	73	6593	6492	73	73	73	3532	5666	73	1328	73	73	73	73	73	73	73	73	73	73	73	5384	73	73	73	73
1372	1194	8313645	8.31364	174956406	174.956	174956406_1194	73	22643	73	11899	73	73	73	5917	73	73	73	73	73	73	2877	73	73	57735	19904	73	11624	73	2614	73	1486	73	73	73	73	73
1373	1219	8490387	8.49039	174956421	174.956	174956421_1219	73	28839	22903	73	7485	73	73	73	73	73	2344	73	10834	73	73	73	73	73	73	12457	73	73	73	73	3464	5216	73	73	73	73
1374	1231	8578802	8.5788	174956436	174.956	174956436_1231	73	73	73	11401	73	73	73	5323	73	2886	73	4393	73	73	73	73	73	73	73	73	73	73	73	73	2528	73	73	73	73	73
1375	1268	8836552	8.83655	174956421	174.956	174956421_1268	73	73	73	73	73	73	73	4179	73	73	73	3360	73	73	73	73	73	73	73	73	9079	73	73	73	3397	73	73	73	73	73
1376	1275	8888060	8.88806	174956482	174.956	174956482_1275	73	23950	73	6965	73	73	73	3295	2044	73	73	73	6907	73	73	73	73	73	73	73	73	73	73	73	73	4158	73	73	73	73
1377	1333	9293088	9.29309	174956467	174.956	174956467_1333	73	10424	73	2667	73	73	73	1754	73	73	73	1329	2777	73	73	73	73	73	73	73	73	73	73	73	73	73	73	73	73	73
1378	2017	13558456	13.5585	174956497	174.956	174956497_2017	346967	336882	304135	95252	108806	79723	62734	52963	63426	52058	48737	45011	96135	41228	48459	73	73	73	73	73	73	73	73	73	73	73	73	73	73	73
1379	2039	13713199	13.7132	174956467	174.956	174956467_2039	73	73	73	73	73	73	73	73	73	73	73	73	73	73	73	724461	852087	731603	340872	226615	213026	85777	78199	74836	63772	61828	74218	65235	76333	76698
1380	251	1717278	1.71728	175014603	175.015	175014603_ 251	1044	73	1120	73	73	184	933	885	73	1730	1497	1322	195	812	1475	73	73	73	73	73	73	73	73	73	73	73	73	73	73	73
1381	270	1849835	1.84983	175014587	175.015	175014587_ 270	73	73	73	73	73	73	73	73	73	73	73	73	73	73	73	73	73	2214	73	73	73	873	73	699	3853	3127	3542	3681	4583	3734
1382	107	723603	0.723603	175053528	175.054	175053528_ 107	73	73	73	1614	73	1643	73	73	73	73	73	73	73	73	73	73	73	73	73	73	73	73	73	73	73	73	73	73	73	73
1383	148	988225	0.988225	175053436	175.053	175053436_ 148	17416	73	32466	15399	2329	11599	3465	73	1925	1266	1528	1631	1970	1335	2675	73	73	73	73	73	73	73	73	73	73	73	73	73	73	73
1384	172	1157595	1.15759	175053360	175.053	175053360_ 172	73	15959	73	73	13970	73	73	693	73	73	1302	73	1007	73	1015	10474	73	17975	36426	6060	23672	3115	601	1845	957	1750	73	4579	5377	3718
1385	360	2475795	2.4758	175061523	175.062	175061523_ 360	73	73	73	73	4716	73	73	73	73	73	73	15738	73	73	73	73	73	73	73	73	73	73	73	287	73	73	73	73	73	73
1386	364	2505303	2.5053	175061447	175.061	175061447_ 364	73	73	73	6045	73	7681	12581	8050	9206	73	14676	73	60127	22277	28936	73	73	567	73	73	73	73	73	73	73	73	73	73	73	73
1387	386	2659900	2.6599	175061462	175.061	175061462_ 386	73	73	73	73	73	73	73	73	73	17002	73	73	73	73	73	73	73	73	73	73	7228	73	73	73	73	18310	73	43101	73	30339
1388	396	2733543	2.73354	175061417	175.061	175061417_ 396	73	73	73	73	73	73	73	73	73	73	73	73	73	73	73	73	73	73	5971	6558	73	18094	16875	15874	19094	73	23203	73	32791	73
1389	469	3241717	3.24172	175061417	175.061	175061417_ 469	73	73	73	73	73	73	73	104	73	73	73	73	73	73	73	73	73	73	73	73	98	73	73	375	73	243	73	73	73	73
1390	493	3411060	3.41106	175061722	175.062	175061722_ 493	128	73	73	73	73	73	73	80	73	73	73	73	73	73	73	73	73	73	73	73	73	73	73	73	73	73	73	73	73	191
1391	505	3492058	3.49206	175062180	175.062	175062180_ 505	73	73	73	73	73	73	73	73	73	73	73	73	73	73	73	73	73	329	73	73	73	73	73	139	73	73	73	73	73	73
1392	568	3933910	3.93391	175061691	175.062	175061691_ 568	73	73	73	73	73	73	73	73	73	73	73	73	73	73	73	73	73	73	73	73	73	73	135	73	73	88	73	73	73	73
1393	904	6290467	6.29047	175061111	175.061	175061111_ 904	73	73	73	73	73	73	73	73	73	73	73	73	73	73	73	73	390	73	73	73	91	73	73	73	73	73	73	73	73	73
1394	1056	7351865	7.35187	175076859	175.077	175076859_1056	73	73	73	190	73	73	73	73	73	73	73	73	132	73	73	73	73	73	73	73	73	73	73	73	73	73	73	73	73	73
1395	574	3978142	3.97814	175097885	175.098	175097885_ 574	680	73	1227	73	73	73	73	73	305	73	73	73	73	73	73	440	73	73	73	73	73	73	73	73	73	73	73	73	73	73
1396	606	4206390	4.20639	175097900	175.098	175097900_ 606	683	73	73	73	73	73	100	73	73	73	73	73	73	73	73	73	73	73	73	73	73	73	73	73	73	73	73	73	73	73
1397	658	4567286	4.56729	175097977	175.098	175097977_ 658	73	73	73	73	73	73	138	75	476	73	73	73	73	73	97	73	73	73	73	73	73	73	73	73	73	73	73	73	73	73
1398	670	4655608	4.65561	175097916	175.098	175097916_ 670	327	73	73	73	73	73	73	73	73	73	73	73	73	73	73	73	73	73	73	113	73	73	73	73	73	73	73	73	93	73
1399	697	4839712	4.83971	175097870	175.098	175097870_ 697	73	73	1299	73	73	73	73	73	73	201	73	73	73	73	186	73	73	73	384	73	169	73	98	73	73	73	73	73	73	73
1400	704	4891260	4.89126	175097900	175.098	175097900_ 704	1430	73	73	73	73	73	283	243	568	73	73	73	73	73	73	73	73	73	73	73	73	73	268	73	73	73	73	73	73	73
1401	722	5016477	5.01648	175097763	175.098	175097763_ 722	466	73	371	73	73	73	85	83	73	73	73	73	73	73	73	2856	73	73	1396	557	73	73	73	73	73	73	73	73	295	73
1402	778	5406757	5.40676	175097748	175.098	175097748_ 778	73	73	73	73	73	73	73	73	73	73	73	73	73	73	73	396	73	73	73	73	122	73	73	73	73	73	73	73	73	73
1403	828	5760335	5.76034	175098206	175.098	175098206_ 828	73	73	73	73	73	73	73	73	73	73	73	73	73	73	73	290	73	73	73	73	98	73	73	73	73	73	73	73	73	73
1404	1490	10353140	10.3531	175113159	175.113	175113159_1490	386	333	73	73	73	73	73	73	73	73	73	73	73	73	73	73	73	73	73	73	73	73	73	73	73	73	73	73	73	73
1405	1444	10070875	10.0709	175766541	175.767	175766541_1444	73	73	123	73	73	73	73	73	73	73	73	73	73	73	73	73	73	73	73	73	98	73	73	73	73	73	73	73	73	73
1406	88	612097	0.612097	175959808	175.96	175959808_ 88	73	73	73	1390	1641	1305	1033	73	1091	858	527	729	73	688	799	73	73	73	73	73	73	73	73	73	73	73	73	73	73	73
1407	109	734425	0.734425	175959778	175.96	175959778_ 109	73	73	73	73	73	73	73	73	73	73	73	73	505	73	73	73	10131	9024	3809	2356	2516	1105	904	910	686	722	938	772	975	826
1408	930	6474573	6.47457	175959930	175.96	175959930_ 930	73	73	73	73	73	73	73	73	73	73	73	110	73	73	73	73	73	73	73	73	73	73	73	73	73	73	218	73	73	73
1409	995	6925073	6.92507	175959930	175.96	175959930_ 995	73	73	73	73	73	73	73	73	73	252	73	73	73	73	73	73	73	73	73	73	73	73	73	73	73	73	73	73	245	73
1410	1184	8247407	8.24741	175959839	175.96	175959839_1184	73	73	73	73	73	73	73	73	73	198	73	73	73	73	73	73	73	73	73	73	73	73	73	73	73	271	73	73	73	73
1411	1215	8460930	8.46093	175959656	175.96	175959656_1215	73	73	73	73	73	73	73	73	73	73	73	73	73	73	73	73	73	73	73	73	73	73	73	73	73	73	73	329	200	73
1412	2015	13543817	13.5438	175959839	175.96	175959839_2015	12662	12212	10836	73	4032	2869	2220	1878	2250	1808	1735	1582	3520	1518	1792	73	30085	73	11875	73	73	3119	73	73	73	73	2630	73	2687	73
1413	1578	10811113	10.8111	176003723	176.004	176003723_1578	73	73	73	73	73	73	73	73	73	73	73	73	73	73	73	73	73	73	73	73	73	894	73	632	73	73	73	73	73	73
1414	277	1894020	1.89402	176017853	176.018	176017853_ 277	73	73	73	73	73	73	73	73	73	73	73	73	73	73	73	73	73	73	73	73	73	73	73	73	178	73	73	73	172	73
1415	251	1717278	1.71728	176039322	176.039	176039322_ 251	73	73	73	73	73	73	73	73	73	73	73	169	73	310	73	73	73	73	73	73	73	73	73	73	73	73	73	183	73	73
1416	260	1776192	1.77619	176039383	176.039	176039383_ 260	73	73	73	73	73	73	73	73	73	175	127	73	73	73	311	73	73	73	73	73	73	73	73	73	73	73	73	73	73	73
1417	789	5487803	5.4878	176038696	176.039	176038696_ 789	73	73	73	73	73	73	73	73	73	73	73	73	73	73	73	661	73	713	73	73	73	73	73	73	73	73	73	73	73	73
1418	916	6378837	6.37884	176039307	176.039	176039307_ 916	73	73	73	73	73	73	73	73	73	73	73	73	73	73	73	731	73	73	485	73	73	81	73	73	73	73	73	73	73	73
1419	1041	7249040	7.24904	176039246	176.039	176039246_1041	73	73	73	73	73	73	73	73	73	73	73	73	73	73	73	73	73	695	497	73	124	73	73	73	73	73	73	73	73	73
1420	1206	8402015	8.40202	176039383	176.039	176039383_1206	73	73	73	73	73	73	73	73	73	73	73	73	73	73	73	1005	1100	73	73	73	73	73	73	73	73	73	73	73	77	113
1421	1318	9189990	9.18999	176039505	176.04	176039505_1318	73	73	73	73	116	73	73	73	73	73	73	73	73	73	73	73	1398	695	73	73	73	73	88	73	73	73	73	73	73	73
1422	1429	9970602	9.9706	176039459	176.039	176039459_1429	73	73	73	73	73	73	73	73	73	73	73	73	73	73	73	1137	1028	73	73	73	73	91	113	73	73	73	73	73	95	73
1423	1472	10259568	10.2596	176039368	176.039	176039368_1472	73	73	73	73	73	73	73	73	73	73	73	73	73	73	73	617	73	713	73	73	73	73	73	73	73	73	73	73	73	73
1424	1553	10702470	10.7025	176039063	176.039	176039063_1553	73	73	73	73	73	73	73	73	73	73	73	73	73	73	73	73	1676	1061	73	73	369	210	73	73	73	73	73	73	73	73
1425	1668	11225612	11.2256	176039093	176.039	176039093_1668	73	73	73	73	73	73	73	73	73	73	73	73	73	73	73	73	1131	1656	73	73	73	73	73	73	73	73	73	73	73	73
1426	1711	11440082	11.4401	176038986	176.039	176038986_1711	73	73	73	73	73	73	73	73	73	73	73	73	73	73	73	1472	73	1555	73	73	260	73	73	73	73	73	73	73	73	73
1427	1764	11776308	11.7763	176039124	176.039	176039124_1764	73	73	73	73	73	73	73	73	73	73	73	73	73	73	73	626	73	73	480	73	236	73	74	73	73	73	73	73	73	73
1428	160	1076600	1.0766	176056915	176.057	176056915_ 160	73	73	2113	73	1005	73	73	73	73	73	73	73	73	73	73	73	73	73	73	73	73	73	73	93	73	73	145	73	73	73
1429	366	2519980	2.51998	176064774	176.065	176064774_ 366	73	73	73	73	73	538	73	73	646	1237	852	1256	4073	1658	2205	73	73	73	73	305	73	73	1075	73	73	73	73	73	73	73
1430	387	2667275	2.66728	176064728	176.065	176064728_ 387	73	73	73	73	73	73	994	571	73	73	1105	73	73	73	73	73	73	73	73	73	73	1214	1291	73	1340	1371	1576	3287	2044	2174
1431	1057	7358428	7.35843	176084625	176.085	176084625_1057	1794	73	73	557	1022	392	283	264	112	267	287	160	401	221	257	3932	73	73	1572	73	991	304	184	73	324	73	73	211	283	271
1432	1967	13205060	13.2051	176884537	176.885	176884537_1967	775	821	1052	194	73	185	73	73	73	73	77	73	73	73	73	73	73	73	73	73	73	73	73	73	73	73	73	73	73	73
1433	1984	13322802	13.3228	176884995	176.885	176884995_1984	73	209	371	73	73	73	73	73	73	73	73	73	73	73	73	73	73	73	73	73	73	73	73	73	73	73	73	73	73	73
1434	65	450085	0.450085	176936127	176.936	176936127_ 65	73	73	73	73	73	73	73	73	73	73	73	73	73	73	73	73	483	73	73	73	73	73	73	73	73	73	73	91	73	73
1435	94	653755	0.653755	176936417	176.936	176936417_ 94	285630	287899	254481	28994	32947	21684	21190	13777	20445	14809	73	13068	2973	73	11677	819	73	73	73	254	73	73	73	73	73	73	73	73	73	73
1436	112	751185	0.751185	176936508	176.937	176936508_ 112	65205	99809	165022	70467	71039	57663	48833	36681	47707	41403	73	37958	73	28408	36645	73	155314	73	73	72248	53875	27623	14588	23456	73	14512	23532	14117	30973	23823
1437	138	921982	0.921982	176936478	176.936	176936478_ 138	29468	37730	62021	20758	20111	18778	15478	10634	15387	11736	4422	9799	73	5837	10362	238824	397408	323923	73	111483	108508	48073	26665	37411	17403	33034	41628	31133	49759	46791
1438	169	1135505	1.1355	176936386	176.936	176936386_ 169	21000	25304	41224	11824	11595	73	8659	73	7610	5822	73	73	73	73	73	73	73	73	73	25449	73	73	73	73	73	73	73	73	73	73
1439	192	1297522	1.29752	176936371	176.936	176936371_ 192	73	20401	32078	73	7250	73	73	73	73	73	73	73	73	73	73	73	73	73	73	73	73	73	73	73	73	73	73	73	73	73
1440	209	1422708	1.42271	176936295	176.936	176936295_ 209	73	73	23411	4866	4523	73	3575	2041	2548	1654	627	1416	73	780	1347	10254	73	73	24843	73	73	73	2910	73	543	73	73	73	73	73
1441	237	1614178	1.61418	176936264	176.936	176936264_ 237	12460	12521	16650	73	73	2816	73	1225	73	73	73	73	73	564	1001	7273	19265	14012	73	6799	8618	3412	73	2872	73	73	2809	73	3508	2860
1442	254	1732047	1.73205	176936264	176.936	176936264_ 254	73	73	73	73	73	73	73	73	1242	73	73	73	95	73	73	73	73	73	73	73	73	73	73	73	73	73	73	73	73	73
1443	254	1732047	1.73205	176936264	176.936	176936264_ 254	8588	8158	11289	2846	2885	73	1560	837	1693	923	405	717	73	73	776	73	10810	9830	11888	73	5836	2613	1531	1783	344	73	73	1055	73	2243
1444	298	2041303	2.0413	176936234	176.936	176936234_ 298	73	73	73	1753	2054	1569	73	73	73	73	73	73	73	267	73	73	73	73	73	4055	4207	1815	73	73	73	73	1827	73	1844	1642
1445	327	2247543	2.24754	176936157	176.936	176936157_ 327	73	5899	8969	1345	73	1188	940	73	851	658	73	371	73	73	73	3932	73	6571	6816	73	3247	73	787	1291	249	73	73	739	73	73
1446	333	2291688	2.29169	176936188	176.936	176936188_ 333	73	73	73	73	1327	73	738	73	545	484	73	73	73	194	385	73	6716	73	73	2843	73	1220	619	898	73	73	73	574	1160	907
1447	346	2380065	2.38007	176936218	176.936	176936218_ 346	73	73	73	73	73	867	73	73	73	73	73	73	73	73	73	73	73	73	73	73	73	73	73	73	73	73	969	73	73	73
1448	365	2512627	2.51263	176936203	176.936	176936203_ 365	73	4084	73	73	73	73	73	73	494	73	73	73	73	73	73	73	73	73	73	2242	2112	73	457	637	136	73	73	419	73	73
1449	382	2630447	2.63045	176936111	176.936	176936111_ 382	73	73	73	73	73	73	537	73	73	73	73	73	73	73	73	73	73	73	73	73	73	754	73	73	73	73	73	73	73	73
1450	399	2751949	2.75195	176936157	176.936	176936157_ 399	73	73	73	73	966	548	73	73	365	73	73	73	73	73	73	73	4402	73	73	73	73	73	73	479	73	73	642	73	73	73
1451	437	3020787	3.02079	176936172	176.936	176936172_ 437	73	2306	73	73	73	73	73	73	73	73	73	73	73	73	191	784	3548	73	73	73	588	564	73	73	73	73	73	108	73	73
1452	455	3145940	3.14594	176936127	176.936	176936127_ 455	73	73	73	73	73	73	73	73	73	73	73	73	73	73	73	73	73	73	73	73	73	73	188	73	75	73	73	73	73	73
1453	473	3271143	3.27114	176936188	176.936	176936188_ 473	73	1698	73	73	73	92	259	73	174	73	73	73	73	73	73	73	2663	73	73	257	226	73	73	73	85	73	73	73	73	389
1454	500	3462645	3.46265	176936142	176.936	176936142_ 500	73	73	73	73	73	73	73	73	73	73	73	73	73	73	119	908	73	73	73	73	73	390	98	73	73	73	136	73	73	73
1455	515	3565707	3.56571	176936157	176.936	176936157_ 515	73	73	73	73	73	73	73	73	73	73	73	73	73	73	73	73	1851	73	73	229	73	73	73	90	73	73	73	130	73	274
1456	530	3668805	3.6688	176936050	176.936	176936050_ 530	73	1241	73	73	73	73	73	73	73	73	73	73	73	73	73	73	73	73	73	73	676	73	73	73	73	73	73	73	73	73
1457	559	3875003	3.875	176936127	176.936	176936127_ 559	73	73	73	73	73	73	73	73	73	73	73	73	73	73	73	73	1419	73	73	73	73	252	73	73	73	73	73	73	73	73
1458	592	4103288	4.10329	176936203	176.936	176936203_ 592	73	73	73	73	73	85	73	73	73	73	73	73	73	73	73	520	997	73	73	73	73	73	118	73	73	73	115	73	73	73
1459	621	4309526	4.30953	176936096	176.936	176936096_ 621	73	801	73	73	73	73	73	73	73	73	73	73	73	73	73	73	73	73	73	305	73	73	94	73	73	73	73	73	73	73
1460	653	4530455	4.53045	176936203	176.936	176936203_ 653	73	615	73	73	73	73	87	73	73	73	73	73	73	73	73	73	545	73	73	73	257	73	73	73	73	73	73	73	73	73
1461	688	4780798	4.7808	176936020	176.936	176936020_ 688	73	574	73	73	73	73	73	73	73	73	73	73	73	73	73	73	73	73	73	73	205	92	73	73	73	73	73	73	73	73
1462	896	6238915	6.23892	176952148	176.952	176952148_ 896	73	1093	2182	73	73	195	73	73	73	146	73	73	73	73	114	73	73	73	73	73	73	73	73	73	73	73	73	73	73	73
1463	895	6231552	6.23155	176960693	176.961	176960693_ 895	73	73	73	157	73	73	73	73	166	73	73	73	73	73	73	73	73	73	73	73	73	73	73	73	73	73	73	73	73	73
1464	2065	13897215	13.8972	176960571	176.961	176960571_2065	73	73	73	73	73	73	73	73	478	73	73	73	73	73	335	73	73	73	73	73	73	73	73	73	73	73	73	73	73	73
1465	252	1720958	1.72096	177011765	177.012	177011765_ 252	73	73	73	73	73	73	73	73	73	550	481	73	73	73	475	73	73	73	73	73	73	73	73	73	73	73	73	73	73	73
1466	262	1791043	1.79104	177011749	177.012	177011749_ 262	73	73	73	73	73	73	73	73	73	73	73	73	73	73	73	73	73	73	73	73	73	73	73	73	73	1003	73	1125	73	73
1467	268	1835107	1.83511	177011688	177.012	177011688_ 268	73	73	73	73	73	73	73	73	73	73	73	73	73	73	73	73	73	73	73	73	73	73	73	73	1170	73	73	73	73	1142
1468	277	1894020	1.89402	177011688	177.012	177011688_ 277	73	73	73	73	73	73	73	73	73	73	73	73	73	73	73	73	73	73	73	73	73	73	73	73	73	73	1063	73	1414	73
1469	1779	11886766	11.8868	177019684	177.02	177019684_1779	73	73	306	73	73	73	73	73	73	73	73	73	73	73	73	73	73	73	73	73	73	80	73	73	73	73	73	73	73	73
1470	319	2188590	2.18859	177040741	177.041	177040741_ 319	73	73	1563	162	73	73	73	73	73	73	73	73	73	73	73	73	73	73	73	73	73	73	73	73	73	73	73	73	73	73
1471	846	5885452	5.88545	177056030	177.056	177056030_ 846	73	73	73	73	73	263	73	142	73	73	73	73	73	73	73	73	73	73	73	73	73	73	73	73	73	73	73	73	73	73
1472	868	6040127	6.04013	177055908	177.056	177055908_ 868	73	73	73	73	73	73	73	73	73	73	73	73	73	73	73	73	73	73	73	73	73	73	286	309	73	73	73	73	73	73
1473	1029	7164350	7.16435	177092438	177.092	177092438_1029	6445	3723	6953	1630	2132	1349	591	420	422	467	677	358	1226	448	482	5131	73	4393	73	73	73	584	328	73	73	73	419	372	417	73
1474	1057	7358428	7.35843	177092484	177.092	177092484_1057	20504	16877	17842	5998	11201	4391	3600	2948	1736	3412	2961	2047	5674	2829	2865	73	2571	73	2613	671	1782	73	73	259	253	177	73	73	73	287
1475	1077	7497522	7.49752	177092499	177.092	177092499_1077	404	73	73	73	73	73	73	73	73	73	73	73	73	73	73	42524	30157	30808	16542	4193	10200	3095	1842	1800	2997	2378	961	2576	3226	3409
1476	1125	7836270	7.83627	177092789	177.093	177092789_1125	73	73	73	73	73	73	73	73	73	73	73	73	73	73	73	73	617	73	376	73	73	73	73	73	73	73	73	73	73	73
1477	1141	7945433	7.94543	177092606	177.093	177092606_1141	73	73	73	73	73	73	73	73	73	73	73	73	73	73	73	396	73	73	73	73	73	73	73	776	73	73	538	73	73	73
1478	360	2475795	2.4758	177103806	177.104	177103806_ 360	73	73	73	73	73	73	73	73	73	73	73	73	73	73	73	73	73	73	73	73	73	73	73	73	73	73	73	73	228	117
1479	1490	10353140	10.3531	177128647	177.129	177128647_1490	352	505	1042	73	73	73	73	73	73	73	73	73	73	73	73	73	73	73	73	73	73	73	73	73	73	73	73	73	73	73
1480	1585	10846452	10.8465	177127975	177.128	177127975_1585	73	73	73	4877	6052	5763	1932	2631	2692	1268	1273	1415	1494	1417	1817	73	73	73	73	73	73	73	73	73	73	73	73	73	73	73
1481	1597	10901872	10.9019	177128433	177.128	177128433_1597	26328	23864	12966	73	73	73	73	73	73	73	73	73	73	73	73	73	73	73	73	73	73	73	73	73	73	73	73	73	73	73
1482	1981	13308064	13.3081	177908768	177.909	177908768_1981	73	73	73	73	73	73	73	73	73	73	73	73	73	73	73	1595	1943	2288	907	620	554	73	217	73	73	135	249	73	252	239
1483	1990	13367017	13.367	177904938	177.905	177904938_1990	73	319	328	79	93	73	73	73	73	73	73	73	73	73	73	73	73	73	73	73	73	73	73	73	73	73	73	73	73	73
1484	20	140785	0.140785	178051147	178.051	178051147_ 20	73	250	73	105	73	73	73	73	73	73	73	73	73	73	73	1005	1110	73	73	73	73	89	80	73	73	73	99	84	73	73
1485	61	427992	0.427992	178050995	178.051	178050995_ 61	345	73	73	114	73	73	73	73	73	73	73	73	73	73	73	73	73	915	73	73	73	73	73	73	73	73	73	73	73	106
1486	68	472185	0.472185	178051147	178.051	178051147_ 68	73	73	73	73	73	73	73	73	73	73	73	73	73	73	73	943	73	73	485	73	73	73	73	73	73	73	73	73	73	73
1487	213	1444803	1.4448	178050873	178.051	178050873_ 213	73	73	73	73	73	73	73	73	73	73	73	73	73	73	73	73	802	613	73	73	73	73	73	73	73	73	73	73	73	73
1488	286	1960308	1.96031	178051483	178.051	178051483_ 286	73	73	73	73	73	73	73	73	73	73	73	73	80	73	73	73	73	732	397	73	73	73	73	73	73	73	73	73	73	73
1489	336	2310096	2.3101	178051102	178.051	178051102_ 336	73	73	338	73	73	73	73	73	73	73	73	73	124	73	73	73	73	649	73	73	73	73	73	73	73	73	73	73	73	73
1490	352	2424255	2.42426	178051437	178.051	178051437_ 352	279	73	73	73	73	73	73	73	73	73	73	73	73	73	73	476	73	73	73	73	73	105	73	73	73	73	73	73	82	92
1491	380	2615755	2.61576	178050720	178.051	178050720_ 380	73	73	403	73	73	73	73	73	73	73	73	73	73	73	73	73	1079	73	543	73	73	73	73	73	73	73	73	73	73	73
1492	411	2836693	2.83669	178051117	178.051	178051117_ 411	73	281	73	73	73	73	73	73	73	73	73	73	73	73	73	714	73	73	73	73	73	73	73	73	73	73	73	73	73	73
1493	421	2902920	2.90292	178051102	178.051	178051102_ 421	73	73	73	73	73	73	73	73	73	73	73	73	86	73	73	73	73	73	472	73	73	73	73	73	73	73	73	87	73	73
1494	462	3193807	3.19381	178050995	178.051	178050995_ 462	264	73	73	73	73	73	73	73	73	73	73	73	73	73	73	626	73	73	73	73	73	73	73	81	73	73	73	73	73	73
1495	470	3249038	3.24904	178051010	178.051	178051010_ 470	73	330	328	73	73	73	73	73	73	73	73	73	127	73	73	73	73	73	73	376	73	73	73	73	73	73	73	73	73	73
1496	521	3609927	3.60993	178051071	178.051	178051071_ 521	73	254	267	73	73	73	73	73	73	73	73	73	73	73	73	73	73	73	401	73	179	112	73	73	73	73	73	73	73	73
1497	553	3830853	3.83085	178051041	178.051	178051041_ 553	73	73	306	73	73	73	73	73	73	73	73	73	73	73	73	73	73	73	73	226	73	73	73	73	73	73	73	73	73	73
1498	581	4029654	4.02965	178051208	178.051	178051208_ 581	73	275	73	73	73	73	73	73	73	73	73	73	73	73	73	73	73	73	485	73	73	73	73	73	73	73	73	73	73	73
1499	600	4162263	4.16226	178051315	178.051	178051315_ 600	73	73	322	73	105	73	73	73	73	73	73	73	73	73	73	520	73	73	73	73	73	73	73	73	121	73	80	73	73	73
1500	630	4372084	4.37208	178051392	178.051	178051392_ 630	73	73	237	90	73	73	73	73	73	73	73	73	73	73	73	73	73	658	73	73	73	73	73	73	73	73	73	73	73	73
1501	667	4633513	4.63351	178051437	178.051	178051437_ 667	73	247	73	73	73	73	73	73	73	73	73	73	73	73	73	73	73	73	422	73	73	73	73	73	73	73	73	73	73	73
1502	674	4677738	4.67774	178050400	178.05	178050400_ 674	308	73	73	73	73	73	73	73	73	73	73	73	73	73	73	73	73	988	73	73	73	73	73	73	73	73	73	73	107	73
1503	695	4825023	4.82502	178051163	178.051	178051163_ 695	73	73	73	73	109	73	73	73	73	73	73	73	73	73	73	599	73	73	73	73	187	73	84	73	73	73	79	73	73	103
1504	707	4913450	4.91345	178051300	178.051	178051300_ 707	73	73	73	73	73	73	73	73	73	157	73	163	73	73	73	73	73	73	73	73	73	73	73	73	73	73	73	73	73	73
1505	713	4957543	4.95754	178051224	178.051	178051224_ 713	73	73	368	73	73	73	73	73	73	73	73	73	288	73	73	73	73	73	73	73	73	73	73	73	73	73	73	73	73	73
1506	722	5016477	5.01648	178051102	178.051	178051102_ 722	73	73	73	73	73	73	139	73	73	73	163	73	73	73	73	705	73	750	73	73	73	73	73	114	174	73	73	73	73	73
1507	732	5090095	5.09009	178051178	178.051	178051178_ 732	73	422	156	94	73	73	73	73	73	73	73	73	73	73	73	73	863	73	73	73	372	91	195	73	73	116	175	197	73	212
1508	747	5193237	5.19324	178051315	178.051	178051315_ 747	73	73	73	73	80	73	73	73	73	73	73	73	73	73	73	73	73	73	535	73	73	73	73	73	73	73	73	73	73	73
1509	791	5502493	5.50249	178051208	178.051	178051208_ 791	73	73	73	97	113	73	73	73	73	73	73	73	78	73	73	73	73	73	73	308	210	81	73	73	73	73	73	73	73	73
1510	795	5531950	5.53195	178051407	178.051	178051407_ 795	73	223	283	73	73	73	73	73	73	73	73	73	73	73	73	73	73	73	73	73	73	73	73	73	73	73	73	75	73	73
1511	808	5620320	5.62032	178050949	178.051	178050949_ 808	73	73	73	73	73	73	73	73	73	73	73	73	73	73	73	73	73	73	531	73	73	73	89	73	73	73	73	73	73	73
1512	826	5745552	5.74555	178051025	178.051	178051025_ 826	73	73	73	121	73	73	73	73	73	73	73	73	73	73	73	73	73	567	73	73	278	88	73	73	73	73	73	73	73	73
1513	838	5833889	5.83389	178051422	178.051	178051422_ 838	73	213	306	73	73	92	73	73	73	73	73	73	73	73	73	714	73	73	73	73	73	73	73	73	73	73	73	73	73	73
1514	844	5870705	5.87071	178051559	178.052	178051559_ 844	73	73	73	73	105	73	73	73	73	73	73	73	73	73	73	73	73	73	656	73	73	73	73	73	73	73	73	73	73	73
1515	866	6025353	6.02535	178051529	178.052	178051529_ 866	73	281	73	73	73	73	73	73	73	73	73	73	73	73	73	73	884	73	73	73	73	73	95	73	73	73	73	73	73	73
1516	876	6099092	6.09909	178051071	178.051	178051071_ 876	73	73	73	73	73	73	73	73	73	73	73	73	83	73	73	837	73	73	73	246	73	73	73	76	73	73	73	73	73	73
1517	883	6143187	6.14319	178051285	178.051	178051285_ 883	323	73	335	73	73	96	73	73	73	73	73	73	73	73	73	73	73	73	73	73	73	73	73	73	73	73	73	73	73	73
1518	888	6180005	6.18001	178051208	178.051	178051208_ 888	73	73	73	114	76	73	73	73	73	73	73	73	73	73	73	73	73	723	384	73	73	73	73	73	73	73	73	73	73	73
1519	919	6400935	6.40093	178051224	178.051	178051224_ 919	73	73	73	73	111	78	73	73	73	73	73	73	77	73	73	564	73	73	510	73	73	73	74	73	73	73	73	73	73	73
1520	973	6776657	6.77666	178051132	178.051	178051132_ 973	73	73	73	73	73	73	73	73	73	73	73	73	73	73	73	73	771	73	472	73	73	73	73	73	73	73	73	73	73	73
1521	998	6947215	6.94721	178051437	178.051	178051437_ 998	338	73	73	73	73	73	73	73	73	73	73	73	73	73	73	73	73	649	73	73	73	73	93	73	73	73	73	73	73	73
1522	1046	7285968	7.28597	178051453	178.051	178051453_1046	73	73	73	73	73	73	73	73	73	73	73	73	73	73	73	73	73	73	430	269	73	73	76	73	73	76	73	73	73	73
1523	1112	7747900	7.7479	178051056	178.051	178051056_1112	73	73	73	73	73	73	73	73	73	73	73	73	73	73	73	73	73	73	623	73	73	89	73	82	73	73	73	73	73	73
1524	1149	8004350	8.00435	178051147	178.051	178051147_1149	73	73	73	73	73	73	73	73	73	73	73	73	73	73	73	899	73	814	73	73	73	73	73	73	73	73	73	73	73	73
1525	1170	8151633	8.15163	178051071	178.051	178051071_1170	397	73	73	73	73	73	73	73	73	73	73	73	73	73	73	73	73	73	73	73	228	73	96	73	73	73	73	73	73	73
1526	1196	8328373	8.32837	178051102	178.051	178051102_1196	73	73	73	73	73	73	73	73	73	73	73	73	73	73	73	599	935	73	73	73	73	73	73	73	73	73	73	73	73	73
1527	1256	8755498	8.7555	178051346	178.051	178051346_1256	73	73	73	73	73	73	73	73	73	73	73	73	73	73	73	73	73	869	363	73	273	73	73	73	73	73	73	73	73	73
1528	1290	8991225	8.99123	178051437	178.051	178051437_1290	73	73	227	73	73	73	73	73	73	73	73	73	73	73	73	73	73	741	73	73	73	73	73	73	73	73	73	73	73	73
1529	1305	9094301	9.0943	178051239	178.051	178051239_1305	73	73	73	73	73	73	73	73	73	73	73	73	73	73	73	670	833	73	73	73	182	73	73	73	73	73	73	73	80	73
1530	1355	9447746	9.44775	178051361	178.051	178051361_1355	73	73	73	73	73	73	73	73	73	73	73	73	73	73	73	555	73	73	73	260	73	73	78	73	73	73	73	73	73	73
1531	1367	9532423	9.53242	178050842	178.051	178050842_1367	73	73	241	73	73	74	73	73	73	73	73	73	73	73	73	73	73	73	188	73	73	77	73	73	73	73	73	73	73	73
1532	1405	9801218	9.80122	178050949	178.051	178050949_1405	73	73	73	73	73	73	73	73	73	73	73	73	73	73	73	73	73	73	73	73	182	73	77	73	73	73	73	73	73	73
1533	1415	9867560	9.86756	178051270	178.051	178051270_1415	73	73	276	73	88	73	73	73	73	73	73	73	85	73	73	511	73	73	347	73	73	73	73	73	73	73	73	73	73	73
1534	1459	10163972	10.164	178051483	178.051	178051483_1459	73	73	73	73	73	73	73	73	73	73	73	73	73	73	73	73	73	73	401	274	73	73	73	73	73	73	73	73	73	73
1535	1474	10274345	10.2743	178051163	178.051	178051163_1474	345	209	73	73	73	73	73	73	73	73	73	73	73	73	73	73	802	73	73	73	73	73	73	73	73	73	73	73	73	73
1536	1535	10628747	10.6287	178051102	178.051	178051102_1535	73	433	276	73	73	73	73	73	73	73	73	73	73	73	73	73	719	668	73	73	73	245	73	73	73	73	73	73	73	73
1537	1558	10723800	10.7238	178051086	178.051	178051086_1558	238	73	73	73	73	73	73	73	73	73	73	73	73	73	73	73	73	73	73	73	166	73	73	73	73	73	73	73	73	73
1538	1601	10919538	10.9195	178051361	178.051	178051361_1601	73	73	73	73	73	73	73	73	73	73	73	73	73	73	73	73	1244	750	73	73	73	73	73	73	73	73	73	73	73	73
1539	1623	11014990	11.015	178051208	178.051	178051208_1623	73	73	397	73	73	73	73	73	73	73	73	73	73	73	73	73	73	73	547	73	73	73	73	73	73	73	73	73	73	73
1540	1704	11400488	11.4005	178051361	178.051	178051361_1704	73	73	73	73	73	73	73	73	73	73	73	73	73	73	73	73	781	1153	73	73	73	73	73	73	73	73	73	73	73	73
1541	1741	11626941	11.6269	178051132	178.051	178051132_1741	73	73	227	73	73	73	73	73	73	73	73	73	73	73	73	73	73	732	73	73	182	73	73	73	73	73	73	73	73	73
1542	1749	11682272	11.6823	178050812	178.051	178050812_1749	73	73	73	73	73	73	73	73	73	73	73	73	73	73	73	73	812	73	271	73	73	73	73	73	73	73	73	73	73	73
1543	1057	7358428	7.35843	178095627	178.096	178095627_1057	2180	1643	1960	517	1171	423	348	319	187	361	285	179	646	318	295	4373	73	3322	1685	73	1191	73	186	151	341	187	73	245	341	201
1544	1585	10846452	10.8465	178131577	178.132	178131577_1585	3375	3063	1423	584	742	601	73	73	73	73	73	73	73	73	73	73	73	73	73	73	73	73	73	73	73	73	73	73	73	73
1545	1990	13367017	13.367	178815643	178.816	178815643_1990	283	75	73	95	73	73	73	73	73	73	73	73	73	73	73	73	73	73	73	73	73	73	73	73	73	73	73	73	73	73
1546	1965	13190235	13.1902	178884796	178.885	178884796_1965	73	680	1319	189	195	175	120	78	90	73	73	73	73	73	73	73	73	73	73	73	307	73	73	73	73	73	73	73	73	73
1547	1989	13359613	13.3596	178885071	178.885	178885071_1989	73	73	73	73	73	73	73	73	73	73	73	73	73	73	73	414	946	73	73	73	73	73	73	112	73	73	109	73	73	73
1548	53	369127	0.369127	178949097	178.949	178949097_ 53	73	73	73	73	73	73	73	73	73	73	73	73	73	73	73	73	73	73	73	1313	73	524	73	73	73	73	73	73	73	73
1549	102	702418	0.702418	178949234	178.949	178949234_ 102	73	73	73	73	73	528	73	73	73	73	73	73	73	333	349	4038	4247	3761	73	73	73	73	73	73	385	73	73	73	73	73
1550	963	6710245	6.71024	178949387	178.949	178949387_ 963	73	73	73	73	73	319	73	73	183	73	73	73	73	73	73	73	73	73	73	73	73	73	73	73	73	73	73	73	73	73
1551	996	6932390	6.93239	178949509	178.95	178949509_ 996	73	73	73	73	73	73	73	73	73	73	73	73	73	73	176	73	73	73	73	73	73	73	73	73	73	173	177	73	73	73
1552	1020	7101753	7.10175	178949402	178.949	178949402_1020	73	73	73	73	73	73	73	73	73	73	73	73	73	73	73	73	73	73	73	419	73	73	73	73	73	73	73	73	73	255
1553	1047	7293268	7.29327	178949463	178.949	178949463_1047	1360	73	73	73	341	73	73	73	73	188	73	73	73	73	73	73	73	73	73	73	73	73	73	73	73	73	73	73	73	73
1554	1149	8004350	8.00435	178949310	178.949	178949310_1149	73	73	73	73	73	73	73	73	73	73	73	73	73	73	73	73	73	73	73	73	73	122	73	73	73	73	73	73	73	206
1555	1161	8085355	8.08535	178949219	178.949	178949219_1161	73	73	73	73	73	73	73	73	73	73	141	73	73	73	73	73	73	73	73	73	73	73	73	73	168	73	73	73	73	73
1556	2017	13558456	13.5585	178949371	178.949	178949371_2017	7845	7251	6569	1978	2160	1720	1374	1145	1339	1086	1022	73	2077	73	1049	73	73	73	73	73	73	1790	73	73	73	73	73	73	73	73
1557	2067	13911937	13.9119	178949387	178.949	178949387_2067	73	73	73	73	73	73	504	73	73	73	73	73	845	73	411	73	73	73	73	73	73	73	73	73	73	73	73	73	73	73
1558	50	346997	0.346997	178977921	178.978	178977921_ 50	73	73	3429	73	73	73	73	73	73	73	73	73	73	73	73	73	73	73	73	73	73	73	73	73	73	73	73	142	73	152
1559	59	413263	0.413263	178977921	178.978	178977921_ 59	4717	73	73	73	73	73	73	73	73	73	73	73	272	73	73	73	73	73	73	73	73	73	73	73	73	73	73	73	73	73
1560	88	612097	0.612097	178978073	178.978	178978073_ 88	11062	9585	10950	2377	2996	2216	1051	639	747	637	512	624	73	821	1075	7282	73	73	73	73	2219	73	73	73	73	73	73	73	73	73
1561	103	707573	0.707573	178978027	178.978	178978027_ 103	73	73	73	73	73	73	73	73	73	73	73	73	73	73	73	73	8146	7816	4010	2625	73	1046	829	890	630	728	993	587	1179	913
1562	190	1282787	1.28279	179035324	179.035	179035324_ 190	73	73	73	73	73	73	73	73	73	73	89	73	73	130	73	73	73	2379	73	73	73	73	73	73	73	73	73	73	73	73
1563	634	4397861	4.39786	179035217	179.035	179035217_ 634	73	73	73	73	73	73	73	73	73	158	73	73	73	200	73	73	73	73	73	73	73	73	73	73	73	73	73	73	73	73
1564	656	4552510	4.55251	179035553	179.036	179035553_ 656	73	73	73	73	73	73	73	73	80	79	73	73	73	103	73	73	73	73	73	158	73	73	73	73	73	73	73	104	73	73
1565	705	4898667	4.89867	179035400	179.035	179035400_ 705	73	73	73	73	73	73	73	73	73	73	73	73	73	73	73	73	73	604	73	223	73	73	73	73	73	73	73	89	73	73
1566	779	5414163	5.41416	179035324	179.035	179035324_ 779	73	73	73	73	73	73	73	73	73	73	73	73	581	73	243	73	73	73	73	73	73	73	73	73	73	73	73	73	73	73
1567	795	5531950	5.53195	179035263	179.035	179035263_ 795	73	73	73	386	73	614	73	73	90	136	206	73	73	150	73	73	73	73	73	73	73	73	73	73	73	147	73	164	73	73
1568	105	715513	0.715513	179056732	179.057	179056732_ 105	73	73	14308	9182	9187	9229	6444	3792	6105	4567	2479	3514	73	2818	4578	73	73	73	73	73	73	73	5135	73	1885	73	73	73	73	73
1569	129	855663	0.855663	179056656	179.057	179056656_ 129	73	73	73	73	73	73	627	73	73	73	73	73	73	73	73	44261	73398	76049	10671	9237	22844	7023	73	5434	73	4735	6794	5722	6757	6188
1570	182	1231237	1.23124	179056702	179.057	179056702_ 182	73	73	73	73	73	73	73	73	550	412	73	73	73	73	369	73	8876	8191	73	73	2909	880	533	73	73	73	968	593	905	73
1571	995	6925073	6.92507	179056992	179.057	179056992_ 995	73	73	73	73	73	73	73	73	73	73	168	73	73	154	143	73	73	73	73	73	73	73	73	73	73	73	73	103	73	73
1572	1142	7952838	7.95284	179057358	179.057	179057358_1142	73	73	73	73	73	73	73	73	73	73	73	73	73	73	73	73	73	73	73	73	73	73	73	73	160	73	168	73	73	73
1573	1160	8077990	8.07799	179057480	179.057	179057480_1160	73	73	73	73	73	73	90	73	73	73	111	106	73	73	73	73	73	73	73	73	73	73	73	73	73	73	73	73	73	73
1574	1183	8240002	8.24	179057587	179.058	179057587_1183	73	73	73	73	73	73	73	73	73	82	73	73	192	73	73	73	73	73	73	73	73	73	73	73	73	73	73	73	73	73
1575	1208	8416741	8.41674	179057175	179.057	179057175_1208	73	73	73	73	73	73	73	73	73	73	73	73	73	73	73	73	73	73	73	73	73	73	73	73	73	73	119	122	73	73
1576	1436	10014830	10.0148	179057571	179.058	179057571_1436	73	73	73	73	73	202	73	73	73	73	73	73	73	73	80	73	73	73	73	73	73	73	73	73	73	73	73	73	73	73
1577	1465	10208018	10.208	179057602	179.058	179057602_1465	73	73	73	73	268	73	159	73	73	96	73	73	73	73	73	73	73	823	73	73	73	73	73	73	73	73	73	73	131	73
1578	664	4611420	4.61142	179071686	179.072	179071686_ 664	73	73	807	73	73	77	73	73	73	73	73	73	86	73	73	73	73	73	73	73	73	73	73	73	73	73	73	73	73	73
1579	779	5414163	5.41416	179071686	179.072	179071686_ 779	73	73	73	489	244	985	388	416	280	384	549	363	340	272	177	73	73	73	73	73	73	73	73	73	73	73	73	73	73	73
1580	800	5561447	5.56145	179071732	179.072	179071732_ 800	73	73	73	73	73	80	73	73	73	73	85	73	91	73	73	73	73	73	73	73	73	566	910	483	627	577	594	582	471	73
1581	815	5671908	5.67191	179071686	179.072	179071686_ 815	73	73	73	73	73	73	73	73	73	73	73	73	73	73	73	73	73	73	73	73	73	73	73	172	136	154	73	73	79	73
1582	824	5730798	5.7308	179071701	179.072	179071701_ 824	73	73	73	73	73	73	73	73	73	73	73	73	73	73	73	73	73	73	73	73	73	142	73	73	73	73	133	73	73	73
1583	907	6312558	6.31256	179071533	179.072	179071533_ 907	73	73	73	73	73	73	73	73	73	73	73	73	73	73	73	73	73	73	73	73	73	73	73	203	73	73	148	73	73	73
1584	1098	7644802	7.6448	179107971	179.108	179107971_1098	1139	73	1508	253	73	288	219	73	73	178	206	73	296	73	123	73	73	73	73	73	73	73	73	73	73	73	73	73	73	73
1585	1090	7593248	7.59325	179107986	179.108	179107986_1090	73	73	73	73	577	73	73	73	73	73	73	73	73	97	73	73	73	73	73	73	73	73	73	73	73	73	73	73	73	73
1586	1118	7784727	7.78473	179107819	179.108	179107819_1118	73	73	73	73	221	73	73	73	73	73	73	73	73	73	73	1137	73	73	73	121	73	178	73	88	78	73	128	90	74	73
1587	335	2306415	2.30641	179119247	179.119	179119247_ 335	73	73	73	73	73	73	235	73	73	504	73	73	73	73	602	73	73	73	73	73	73	73	73	73	73	73	73	73	73	73
1588	345	2372803	2.3728	179119308	179.119	179119308_ 345	73	73	73	73	73	73	73	73	73	73	190	480	73	413	73	73	73	73	73	73	73	73	73	73	73	73	73	73	73	856
1589	361	2483165	2.48317	179119019	179.119	179119019_ 361	73	73	73	73	73	73	351	73	73	73	73	73	73	73	794	73	73	73	73	73	73	73	73	73	73	270	73	73	1355	73
1590	373	2571530	2.57153	179119232	179.119	179119232_ 373	73	73	73	73	73	73	73	73	73	754	73	73	73	73	73	73	73	73	73	73	73	73	73	73	73	73	73	73	73	1174
1591	380	2615755	2.61576	179118942	179.119	179118942_ 380	73	73	73	73	73	73	73	73	73	73	73	73	73	73	73	73	73	73	73	73	73	73	73	73	73	73	600	73	1689	73
1592	702	4876542	4.87654	179119263	179.119	179119263_ 702	73	73	73	255	73	539	3385	3916	1603	5010	6436	5921	12245	7278	7119	73	73	73	73	73	73	73	73	73	73	73	73	73	73	73
1593	723	5023829	5.02383	179119263	179.119	179119263_ 723	73	73	73	73	73	73	73	73	73	73	73	73	4192	3135	3112	73	73	73	73	73	73	1453	1248	1022	2348	2442	1701	5462	5305	4826
1594	755	5252205	5.25221	179119324	179.119	179119324_ 755	73	73	73	73	73	73	73	73	73	726	952	821	73	114	101	73	73	73	73	73	73	73	73	73	200	176	167	2730	1465	1346
1595	951	6621857	6.62186	179144424	179.144	179144424_ 951	73	73	73	73	73	73	269	216	73	289	250	275	639	346	251	73	73	73	73	73	73	356	73	73	73	215	206	73	259	224
1596	977	6805133	6.80513	179144226	179.144	179144226_ 977	73	73	73	113	73	73	73	73	73	73	73	73	73	73	73	73	73	73	73	73	73	73	470	457	73	73	73	73	73	73
1597	1132	7887820	7.88782	179144363	179.144	179144363_1132	73	73	73	73	73	186	73	73	73	73	73	82	73	73	73	73	73	73	73	73	73	73	73	73	73	73	73	73	73	73
1598	1141	7945433	7.94543	179144516	179.145	179144516_1141	73	73	73	73	73	73	193	302	118	73	246	177	73	73	73	73	73	73	73	73	73	73	73	73	73	73	73	73	73	73
1599	1162	8092720	8.09272	179144165	179.144	179144165_1162	73	73	73	73	73	73	73	73	73	73	73	73	73	73	73	73	73	73	73	566	73	73	222	73	73	73	73	73	73	73
1600	1976	13271242	13.2712	179943024	179.943	179943024_1976	73	292	73	73	73	98	73	73	73	73	73	73	73	73	73	73	73	73	73	73	73	73	73	73	73	73	73	73	73	73
1601	186	1260698	1.2607	180033768	180.034	180033768_ 186	73	73	73	73	73	73	73	73	73	73	73	73	73	73	73	1913	73	1894	73	73	73	73	73	73	75	73	73	73	73	73
1602	297	2034035	2.03403	180065994	180.066	180065994_ 297	73	73	73	73	73	73	73	73	73	73	73	73	73	73	73	73	73	375	73	73	73	73	73	73	73	73	73	76	73	73
1603	508	3514167	3.51417	180066345	180.066	180066345_ 508	73	73	73	73	73	73	73	73	73	73	73	73	73	73	73	73	73	73	73	73	117	74	73	73	73	73	73	73	73	73
1604	691	4802896	4.8029	180066925	180.067	180066925_ 691	73	73	73	73	73	73	73	73	73	73	73	73	73	73	73	73	73	558	73	73	145	73	73	73	73	73	73	73	73	73
1605	1140	7938073	7.93807	180067154	180.067	180067154_1140	73	73	73	73	73	73	73	73	73	73	73	73	73	73	73	73	73	759	73	73	109	73	73	73	73	73	73	73	73	73
1606	1319	9197360	9.19736	180066681	180.067	180066681_1319	73	73	73	73	73	73	73	73	73	73	73	73	73	73	73	73	73	439	363	73	73	73	73	73	73	73	73	73	73	73
1607	1467	10222747	10.2227	180066666	180.067	180066666_1467	73	73	73	73	73	73	73	73	73	73	73	73	73	73	73	73	73	402	288	73	73	73	73	73	73	73	73	73	73	73
1608	701	4869168	4.86917	180122559	180.123	180122559_ 701	73	73	73	73	73	73	286	454	120	439	651	628	1285	748	744	73	73	73	73	73	73	73	73	73	220	73	73	544	458	508
1609	733	5097460	5.09746	180122574	180.123	180122574_ 733	73	73	73	73	73	73	73	73	73	73	73	73	495	299	320	73	73	73	73	73	73	86	131	73	73	73	84	73	73	73
1610	112	751185	0.751185	180922272	180.922	180922272_ 112	73	73	73	73	73	73	73	73	73	73	73	73	73	73	73	73	73	73	73	73	1985	73	73	73	73	73	73	570	73	73
1611	191	1290192	1.29019	180922409	180.922	180922409_ 191	73	1543	73	73	73	73	73	73	73	372	73	73	73	73	243	73	73	8585	73	73	73	73	73	73	73	245	73	551	73	73
1612	213	1444803	1.4448	180922195	180.922	180922195_ 213	73	73	73	73	406	837	73	73	156	347	112	109	73	73	208	73	73	73	73	1551	73	73	480	73	73	73	73	73	73	73
1613	270	1849835	1.84983	180922134	180.922	180922134_ 270	73	73	73	73	73	73	73	73	73	73	73	73	73	73	187	73	73	73	73	1155	73	73	73	73	73	162	73	73	73	73
1614	481	3330045	3.33005	180922043	180.922	180922043_ 481	73	73	73	73	171	73	73	73	73	73	73	73	73	73	73	73	73	73	73	73	73	73	73	73	73	73	75	73	73	73
1615	698	4847075	4.84708	180922379	180.922	180922379_ 698	73	73	73	73	73	204	73	73	121	73	73	73	73	73	73	73	73	73	73	73	73	73	129	73	73	73	73	73	73	73
1616	758	5266881	5.26688	180922211	180.922	180922211_ 758	73	73	73	73	178	73	73	73	73	73	73	73	73	73	73	73	73	73	73	356	73	73	73	73	73	73	73	73	73	73
1617	115	768500	0.7685	180931503	180.932	180931503_ 115	73	73	73	73	73	73	73	73	73	397	73	73	73	73	73	73	5410	5418	73	73	1558	73	843	73	73	520	73	73	73	73
1618	170	1142913	1.14291	180931442	180.931	180931442_ 170	73	73	73	73	556	73	73	73	73	73	73	73	73	73	73	73	73	73	73	73	73	73	707	73	73	73	73	73	73	73
1619	187	1268057	1.26806	180931396	180.931	180931396_ 187	73	73	73	73	73	73	457	73	73	73	73	73	73	73	73	73	73	73	73	1294	73	605	73	73	73	73	644	73	462	611
1620	17	118702	0.118702	180973602	180.974	180973602_ 17	73	73	73	73	73	192	73	73	73	73	73	73	73	73	73	73	31875	1885	73	3120	73	73	73	2513	593	73	847	73	73	73
1621	87	604732	0.604732	180973694	180.974	180973694_ 87	9967	9152	7950	2741	2727	2116	1791	1584	1755	1440	73	1322	73	1150	1575	17298	73	17783	73	73	73	73	73	73	73	73	73	73	73	73
1622	103	707573	0.707573	180973602	180.974	180973602_ 103	73	73	73	73	73	73	73	73	73	73	73	73	3672	73	73	73	20581	73	7769	5408	5035	2176	2056	2304	1565	1518	1727	1616	1923	1816
1623	201	1363843	1.36384	180973694	180.974	180973694_ 201	73	73	73	73	73	250	73	73	73	73	73	73	73	73	73	73	73	10196	73	73	73	73	73	73	1051	73	73	73	73	73
1624	781	5428852	5.42885	180973724	180.974	180973724_ 781	73	73	73	73	73	266	73	73	73	73	73	127	73	73	73	73	73	73	73	73	73	73	73	73	73	73	73	73	73	73
1625	873	6076947	6.07695	180973770	180.974	180973770_ 873	73	73	73	73	365	1331	73	73	73	73	73	73	73	73	73	73	73	73	73	73	73	73	73	73	73	73	73	73	73	73
1626	948	6599767	6.59977	180973694	180.974	180973694_ 948	1580	7567	1029	73	73	960	73	73	303	675	73	771	73	73	586	73	73	73	73	73	73	73	73	73	73	73	73	73	73	316
1627	973	6776657	6.77666	180973801	180.974	180973801_ 973	73	73	73	73	1065	73	73	73	73	420	73	73	73	73	73	73	73	73	73	73	73	73	73	73	73	73	73	73	73	73
1628	993	6910298	6.9103	180973755	180.974	180973755_ 993	73	6508	73	73	73	73	73	73	73	73	73	728	73	408	73	73	73	73	73	73	73	73	73	73	73	73	73	73	73	73
1629	1011	7035515	7.03552	180973755	180.974	180973755_1011	73	73	73	73	962	654	73	73	73	421	73	73	73	73	73	73	73	73	73	73	73	73	73	73	73	73	73	73	73	73
1630	1062	7394423	7.39442	180973740	180.974	180973740_1062	5809	4730	4683	73	73	467	73	73	73	375	305	73	73	73	543	8226	73	3304	3500	73	73	73	73	73	73	73	73	73	73	73
1631	1088	7578522	7.57852	180973694	180.974	180973694_1088	4985	3795	4028	73	490	73	73	73	286	199	206	461	73	430	500	73	73	73	73	73	73	73	73	766	73	665	73	73	73	73
1632	1113	7751582	7.75158	180973724	180.974	180973724_1113	73	73	73	73	73	73	73	73	73	73	73	73	73	73	73	73	73	73	73	73	73	73	73	73	73	73	73	546	73	568
1633	1136	7909930	7.90993	180973755	180.974	180973755_1136	73	73	73	73	73	73	73	73	73	73	73	332	73	73	336	73	73	73	73	73	73	73	73	73	73	73	73	73	73	73
1634	1156	8048535	8.04853	180973480	180.973	180973480_1156	73	73	73	73	73	73	73	73	73	142	73	73	73	73	73	73	73	73	73	73	73	73	73	323	73	73	73	73	73	73
1635	813	5657143	5.65714	181002151	181.002	181002151_ 813	73	73	73	73	73	73	73	73	73	73	73	73	73	73	73	467	73	338	73	73	73	73	73	73	73	73	73	73	73	73
1636	242	1651000	1.651	181026367	181.026	181026367_ 242	73	73	73	73	73	73	73	73	73	110	127	117	73	73	73	73	73	73	73	73	73	73	73	73	73	73	73	73	73	73
1637	258	1761470	1.76147	181026932	181.027	181026932_ 258	73	73	73	73	73	73	73	73	73	73	73	73	73	73	97	73	73	73	73	73	73	73	73	73	73	187	73	73	73	73
1638	269	1842510	1.84251	181026871	181.027	181026871_ 269	73	73	73	73	73	73	73	73	73	73	73	73	73	73	73	73	73	73	73	73	73	73	73	73	73	73	162	73	73	198
1639	275	1879330	1.87933	181026428	181.026	181026428_ 275	73	73	73	73	73	73	73	73	73	73	73	73	73	73	73	73	73	73	73	73	73	73	73	73	286	73	73	73	253	73
1640	267	1827745	1.82774	181050522	181.051	181050522_ 267	73	73	73	73	73	73	76	73	73	73	73	73	383	73	73	73	73	73	73	73	73	73	73	73	73	73	73	73	73	73
1641	77	538453	0.538453	181072037	181.072	181072037_ 77	73	73	73	476	73	73	73	262	73	73	73	73	73	73	192	73	73	73	73	73	73	73	73	73	73	73	73	73	73	73
1642	605	4199063	4.19906	181072021	181.072	181072021_ 605	73	73	73	73	73	73	73	73	73	73	73	73	145	73	73	73	73	73	73	246	73	73	73	73	73	73	73	73	73	73
1643	775	5392028	5.39203	181071960	181.072	181071960_ 775	73	73	73	121	73	73	73	73	73	73	73	73	73	73	73	73	73	73	73	220	73	73	73	73	73	73	73	73	73	73
1644	1008	7017067	7.01707	181072128	181.072	181072128_1008	73	73	73	73	73	172	73	73	73	73	73	73	73	73	73	73	73	73	73	416	73	73	73	73	73	73	73	73	73	73
1645	1164	8107463	8.10746	181071838	181.072	181071838_1164	73	73	73	73	73	73	73	73	166	138	73	73	73	73	120	73	73	73	73	73	73	73	73	73	73	73	73	73	73	73
1646	1183	8240002	8.24	181072159	181.072	181072159_1183	73	73	381	73	73	73	73	73	73	73	73	73	73	91	160	73	73	73	73	73	73	73	73	73	73	73	73	73	73	73
1647	1268	8836552	8.83655	181071960	181.072	181071960_1268	73	73	73	130	73	129	73	73	73	73	73	73	73	73	73	73	73	73	73	73	73	73	73	73	73	73	73	73	73	73
1648	1434	10000053	10.0001	181071945	181.072	181071945_1434	73	73	73	73	73	276	73	73	195	169	73	159	320	73	73	73	73	73	73	73	73	73	73	73	73	73	73	73	73	73
1649	1455	10138038	10.138	181071823	181.072	181071823_1455	73	73	73	370	73	73	73	73	73	73	73	73	73	73	139	73	73	73	73	73	73	73	269	189	193	73	73	220	73	73
1650	1465	10208018	10.208	181071991	181.072	181071991_1465	73	73	73	73	73	73	73	160	73	155	169	173	362	73	168	73	73	73	73	73	73	73	73	73	73	73	73	73	73	73
1651	1480	10302357	10.3024	181071930	181.072	181071930_1480	73	73	73	73	73	73	73	73	73	73	73	73	73	73	73	73	73	73	73	73	73	73	73	73	73	73	73	73	323	357
1652	1491	10359286	10.3593	181071808	181.072	181071808_1491	73	73	73	73	73	73	73	73	73	73	73	73	73	73	73	73	73	73	73	73	73	73	285	73	73	73	73	194	73	73
1653	1502	10425794	10.4258	181072021	181.072	181072021_1502	73	73	73	310	73	73	73	73	73	159	73	73	73	73	125	73	73	73	73	73	73	73	73	73	73	73	73	73	73	73
1654	1515	10520967	10.521	181071884	181.072	181071884_1515	73	73	73	73	73	301	73	166	73	73	193	73	73	73	73	73	73	73	73	73	73	73	73	73	73	73	73	73	73	73
1655	1543	10661365	10.6614	181071777	181.072	181071777_1543	73	73	73	73	73	73	73	73	73	73	73	73	73	73	73	73	73	73	73	73	73	73	261	73	73	73	73	142	73	73
1656	1559	10728193	10.7282	181071838	181.072	181071838_1559	73	73	586	73	73	73	73	73	73	73	73	73	73	73	73	73	73	73	73	73	772	73	73	73	73	73	73	73	73	73
1657	1688	11325400	11.3254	181071777	181.072	181071777_1688	73	73	73	73	73	73	73	73	73	73	73	73	73	73	73	73	73	73	73	336	73	73	73	73	73	73	73	73	265	73
1658	757	5259472	5.25947	181087524	181.088	181087524_ 757	73	73	73	73	73	73	73	73	73	73	87	88	73	73	125	73	73	73	73	73	73	73	73	73	73	73	73	73	73	73
1659	779	5414163	5.41416	181087219	181.087	181087219_ 779	73	73	73	73	73	73	73	73	73	73	73	73	73	73	73	73	73	73	73	73	73	73	73	73	73	73	135	73	152	73
1660	929	6467206	6.46721	181087296	181.087	181087296_ 929	73	73	73	1756	374	3546	224	346	170	73	208	173	73	73	73	73	73	73	73	73	73	149	73	73	73	73	73	73	73	73
1661	951	6621857	6.62186	181087265	181.087	181087265_ 951	73	73	73	73	73	73	73	73	73	73	73	73	73	73	73	73	73	73	73	1591	73	881	1154	1023	164	73	79	73	73	73
1662	577	4000190	4.00019	181098587	181.099	181098587_ 577	73	73	73	73	73	73	73	73	73	73	135	168	947	246	358	73	73	73	73	73	73	73	73	73	73	73	73	73	85	73
1663	922	6423022	6.42302	181123657	181.124	181123657_ 922	73	73	73	73	192	73	73	73	73	73	73	73	73	73	76	73	73	73	73	73	73	73	73	73	73	73	73	73	73	73
1664	923	6430387	6.43039	181160126	181.16	181160126_ 923	73	73	73	73	73	73	73	73	92	73	340	332	73	290	73	73	73	73	73	73	73	73	73	73	73	73	73	73	73	73
1665	923	6430387	6.43039	181160141	181.16	181160141_ 923	4059	2925	3051	813	1065	575	557	440	675	465	73	73	836	73	405	6515	5358	5363	2559	1520	1439	784	73	741	471	361	478	406	340	468
1666	1016	7072343	7.07234	181160004	181.16	181160004_1016	500	532	524	86	136	73	73	73	73	73	73	73	78	73	73	73	73	73	73	73	73	73	73	73	73	73	73	73	73	73
1667	1029	7164350	7.16435	181160278	181.16	181160278_1029	73	73	73	1207	73	73	73	73	81	73	73	73	73	73	73	73	73	73	73	73	73	73	73	73	73	73	73	73	73	73
1668	1035	7204855	7.20486	181160110	181.16	181160110_1035	73	73	73	73	310	2209	113	187	73	73	73	73	73	73	73	73	73	73	73	73	73	73	73	73	73	73	77	73	73	73
1669	1055	7344787	7.34479	181160248	181.16	181160248_1055	73	73	73	73	73	73	73	73	73	73	73	73	73	73	73	73	73	73	865	1987	1751	525	775	655	73	73	73	73	73	73
1670	164	1106107	1.10611	181917816	181.918	181917816_ 164	73	73	73	73	73	73	73	73	73	73	73	73	73	73	357	73	73	8585	73	73	73	898	1106	73	73	618	73	73	73	73
1671	184	1245972	1.24597	181917755	181.918	181917755_ 184	73	73	73	73	73	73	73	73	73	73	73	73	73	73	73	5263	6942	6855	73	73	1876	73	73	705	73	73	742	635	73	683
1672	212	1437477	1.43748	181917542	181.918	181917542_ 212	73	73	73	73	73	73	73	73	73	73	73	73	73	73	73	1472	2746	73	73	73	73	73	366	73	73	73	73	257	409	452
1673	222	1511140	1.51114	181917725	181.918	181917725_ 222	73	73	73	73	73	73	73	73	73	73	73	73	73	73	73	73	73	1912	73	73	73	73	73	73	73	173	73	73	73	73
1674	248	1695322	1.69532	181917557	181.918	181917557_ 248	73	73	73	73	73	73	73	73	73	73	73	73	73	73	73	1119	1923	73	73	73	73	462	73	299	73	73	377	73	73	73
1675	258	1761470	1.76147	181917572	181.918	181917572_ 258	73	73	73	73	73	73	73	73	73	73	73	73	73	73	73	73	73	1446	73	73	73	185	73	73	73	73	73	73	73	73
1676	273	1868399	1.8684	181917679	181.918	181917679_ 273	73	73	73	73	73	73	73	73	73	73	73	73	73	73	73	73	73	73	73	73	697	73	137	73	73	73	257	73	73	73
1677	297	2034035	2.03403	181917694	181.918	181917694_ 297	73	73	73	73	73	73	73	73	73	73	73	73	73	73	73	855	1450	951	73	73	73	73	73	73	73	73	73	73	73	230
1678	332	2284363	2.28436	181917374	181.917	181917374_ 332	73	73	73	73	73	73	73	73	73	73	73	73	73	73	73	529	1439	73	73	73	73	129	125	73	73	73	199	73	275	73
1679	364	2505303	2.5053	181917664	181.918	181917664_ 364	73	73	73	73	73	73	73	73	73	73	73	73	73	73	73	73	73	73	73	73	541	73	73	73	73	73	73	73	141	73
1680	412	2844027	2.84403	181917221	181.917	181917221_ 412	73	73	73	73	73	73	73	73	73	73	73	73	73	73	73	73	73	485	73	73	413	73	73	73	73	73	73	73	73	73
1681	473	3271143	3.27114	181917618	181.918	181917618_ 473	73	73	73	73	73	73	73	73	73	73	73	73	73	73	73	590	565	73	73	73	299	73	102	73	73	73	73	73	180	73
1682	527	3646747	3.64675	181917389	181.917	181917389_ 527	73	73	73	73	73	73	73	73	73	73	73	73	73	73	73	846	73	73	73	73	262	73	100	73	73	73	73	73	73	73
1683	533	3690892	3.69089	181917831	181.918	181917831_ 533	73	73	73	73	73	73	73	73	73	73	73	73	73	73	73	73	647	741	73	73	73	73	73	73	73	73	92	73	109	73
1684	578	4007553	4.00755	181917526	181.918	181917526_ 578	73	73	73	73	73	73	73	73	73	73	73	73	73	73	73	467	73	613	73	73	73	73	73	73	73	73	73	73	122	73
1685	631	4375765	4.37577	181917526	181.918	181917526_ 631	73	73	73	73	73	73	73	73	73	73	73	73	73	73	73	476	73	805	73	73	416	73	79	73	73	73	73	73	98	79
1686	682	4736613	4.73661	181917725	181.918	181917725_ 682	73	73	73	73	73	73	73	73	73	73	73	73	73	73	73	73	761	805	73	73	73	73	85	73	73	73	82	76	73	73
1687	738	5126924	5.12692	181917786	181.918	181917786_ 738	73	73	73	73	73	73	73	73	73	73	73	73	73	73	73	73	73	73	73	73	366	73	73	86	73	73	73	73	73	73
1688	784	5450995	5.45099	181917664	181.918	181917664_ 784	73	73	73	73	73	73	73	73	73	73	73	73	73	73	73	73	73	73	73	73	372	73	73	73	73	73	73	73	73	83
1689	824	5730798	5.7308	181917831	181.918	181917831_ 824	73	73	73	73	73	73	73	73	73	73	73	73	73	73	73	73	73	686	73	73	372	73	109	73	73	73	73	73	73	73
1690	914	6364117	6.36412	181917648	181.918	181917648_ 914	73	73	73	73	73	73	73	73	73	73	73	73	73	73	73	73	73	787	73	73	369	73	73	73	73	73	73	73	73	73
1691	964	6717593	6.71759	181917542	181.918	181917542_ 964	73	73	73	73	73	73	73	73	73	73	73	73	73	73	73	634	73	73	73	73	249	73	73	73	73	73	73	73	73	73
1692	1097	7637447	7.63745	181918030	181.918	181918030_1097	73	73	73	73	73	73	73	73	73	73	73	73	73	73	73	73	894	567	73	73	73	73	73	73	73	73	73	73	73	73
1693	1166	8122189	8.12219	181917145	181.917	181917145_1166	73	73	73	73	73	73	73	73	73	73	73	73	73	73	73	73	73	356	73	73	192	73	73	73	73	73	73	73	73	73
1694	1202	8372565	8.37256	181918015	181.918	181918015_1202	73	73	73	73	73	73	73	73	73	73	73	73	73	73	73	617	73	521	73	73	73	73	73	73	73	73	73	73	73	73
1695	1266	8821776	8.82178	181917465	181.917	181917465_1266	73	73	73	73	73	73	73	73	73	73	73	73	73	73	73	73	915	631	73	73	73	73	73	73	73	73	73	73	73	73
1696	1323	9223126	9.22313	181917557	181.918	181917557_1323	73	73	73	73	73	73	73	73	73	73	73	73	73	73	73	608	534	73	73	73	127	73	73	73	73	73	73	73	73	73
1697	2034	13676276	13.6763	181917770	181.918	181917770_2034	73	73	73	73	73	73	73	73	73	73	73	73	73	73	73	3756	4186	3130	73	73	1212	438	372	73	73	288	371	318	416	384
1698	66	457447	0.457447	181947128	181.947	181947128_ 66	73	73	73	73	73	73	73	73	73	73	73	73	73	73	73	73	73	73	250	73	242	73	92	73	73	73	73	73	73	73
1699	104	712867	0.712867	181947678	181.948	181947678_ 104	261184	216640	250905	41954	50392	36034	30685	21608	30157	20853	21643	19956	73	16518	18294	987	73	73	73	73	73	73	73	73	73	73	73	73	73	73
1700	130	863028	0.863028	181947723	181.948	181947723_ 130	73	88054	73	73	73	17718	73	12081	73	11774	12894	11953	73	10968	10158	73	73	73	153659	85719	55156	34035	27171	29884	29396	18207	25702	20092	33823	29755
1701	139	929307	0.929307	181947632	181.948	181947632_ 139	90588	73	80817	19783	73	73	14680	73	14668	73	7288	73	73	7897	73	142261	139648	100533	73	73	73	73	73	73	73	73	73	73	73	73
1702	156	1047132	1.04713	181947693	181.948	181947693_ 156	73	73	73	73	19299	73	73	73	73	73	73	73	73	73	73	73	73	73	73	73	36441	18233	21180	14044	73	13164	16206	73	73	16754
1703	171	1150230	1.15023	181947586	181.948	181947586_ 171	73	48763	58288	73	73	73	73	73	73	5901	73	73	204	73	4384	73	73	73	73	30031	27757	73	73	73	73	73	73	73	17189	73
1704	216	1466893	1.46689	181947510	181.948	181947510_ 216	27394	25545	32111	2965	3314	2512	2742	73	1827	1275	414	1073	73	73	73	73	73	73	21786	73	73	73	73	73	73	73	73	73	73	73
1705	224	1525923	1.52592	181947525	181.948	181947525_ 224	73	73	73	73	73	73	73	73	73	73	245	73	73	73	733	73	73	73	73	73	73	73	73	73	73	73	73	73	73	73
1706	236	1606820	1.60682	181947510	181.948	181947510_ 236	73	17665	24786	2307	73	73	73	73	73	73	329	73	73	422	999	73	14780	73	15095	73	73	73	2062	2165	478	1635	2800	1462	3854	2552
1707	260	1776192	1.77619	181947449	181.947	181947449_ 260	21824	14350	73	73	73	73	1598	73	1439	856	73	725	73	273	73	5510	73	6672	11240	4386	5602	2895	1541	73	73	73	73	73	73	1753
1708	274	1871932	1.87193	181947510	181.948	181947510_ 274	73	73	73	73	2235	1550	73	656	73	73	73	73	73	73	73	73	73	73	73	73	73	73	73	1553	73	73	1856	840	73	73
1709	287	1967678	1.96768	181947418	181.947	181947418_ 287	16037	11242	18079	1561	73	73	1098	73	1088	73	73	536	73	73	566	73	73	4072	8292	73	73	1895	73	73	259	73	73	73	2106	73
1710	299	2048668	2.04867	181947433	181.947	181947433_ 299	73	73	73	73	73	73	73	73	73	631	73	73	73	73	73	2971	73	73	73	73	3715	73	73	73	73	73	73	73	73	73
1711	335	2306415	2.30641	181947433	181.947	181947433_ 335	73	73	73	73	73	778	714	368	73	379	73	289	73	73	301	73	73	2819	6025	2588	73	73	793	870	73	73	1020	73	1223	73
1712	355	2446337	2.44634	181947464	181.947	181947464_ 355	73	73	73	714	73	470	457	241	452	73	73	73	73	73	73	2204	73	2059	4963	2064	73	746	534	73	73	73	711	73	73	559
1713	391	2696720	2.69672	181947464	181.947	181947464_ 391	73	73	73	537	73	73	73	73	288	73	73	73	73	73	73	73	73	73	73	73	73	73	73	73	73	73	73	256	73	73
1714	414	2858750	2.85875	181947388	181.947	181947388_ 414	73	73	73	73	73	73	73	73	73	73	73	73	73	73	165	1851	73	73	73	73	73	73	73	73	75	73	73	73	73	391
1715	437	3020787	3.02079	181947388	181.947	181947388_ 437	73	73	73	357	73	73	330	73	73	73	73	73	73	73	73	73	73	73	73	73	73	73	73	73	73	73	73	235	73	73
1716	447	3087025	3.08703	181947525	181.948	181947525_ 447	73	73	73	73	73	73	73	73	182	73	73	73	73	73	73	73	73	73	73	73	73	73	73	73	73	73	195	73	73	73
1717	472	3263783	3.26378	181947357	181.947	181947357_ 472	73	73	73	178	73	267	73	73	73	73	73	73	73	73	73	73	73	73	73	73	73	73	73	73	73	73	73	73	73	265
1718	487	3366867	3.36687	181947388	181.947	181947388_ 487	73	73	73	73	73	73	226	73	73	142	73	73	73	73	73	1542	73	73	73	73	73	73	139	208	73	73	73	73	73	73
1719	521	3609927	3.60993	181947571	181.948	181947571_ 521	73	73	73	73	73	73	148	73	73	73	73	73	73	73	73	987	73	622	73	73	73	73	73	73	96	73	73	179	73	73
1720	546	3782946	3.78295	181947357	181.947	181947357_ 546	73	73	73	73	73	98	73	73	73	73	73	73	73	73	88	73	73	73	73	73	73	73	73	73	73	73	73	73	73	73
1721	566	3926552	3.92655	181947525	181.948	181947525_ 566	73	73	73	73	73	73	73	73	123	79	73	73	73	73	73	73	73	73	73	73	299	73	73	73	73	73	73	73	73	73
1722	619	4294758	4.29476	181947296	181.947	181947296_ 619	73	73	73	73	73	73	73	73	73	73	73	73	73	73	73	73	73	375	73	73	73	73	73	73	73	73	73	73	206	73
1723	631	4375765	4.37577	181947464	181.947	181947464_ 631	73	73	73	73	73	73	73	73	73	73	73	73	73	73	73	484	73	73	259	73	73	73	135	73	73	73	73	73	73	89
1724	680	4721885	4.72189	181947372	181.947	181947372_ 680	73	73	73	73	73	73	73	73	73	73	73	73	73	73	73	73	73	421	73	73	260	73	73	73	73	73	73	73	73	73
1725	703	4883897	4.8839	181947617	181.948	181947617_ 703	73	73	73	73	73	73	73	73	73	73	73	73	73	73	73	73	73	73	1087	73	73	131	120	84	73	73	73	73	73	73
1726	722	5016477	5.01648	181947479	181.947	181947479_ 722	73	73	73	73	73	73	73	73	73	73	73	73	73	73	73	537	73	73	73	73	73	73	93	73	73	73	73	73	150	111
1727	737	5119593	5.11959	181947327	181.947	181947327_ 737	73	73	73	73	73	73	73	73	73	73	73	73	73	73	73	73	73	402	73	73	265	73	73	73	73	73	73	73	73	73
1728	747	5193237	5.19324	181947495	181.947	181947495_ 747	73	73	73	152	73	80	100	73	73	73	73	73	73	73	73	387	73	73	1007	73	73	73	73	73	73	73	73	73	174	73
1729	780	5421598	5.4216	181947525	181.948	181947525_ 780	73	73	73	73	73	73	73	73	73	75	73	73	73	73	73	73	73	73	73	226	73	73	116	73	73	73	73	73	73	73
1730	805	5598269	5.59827	181947739	181.948	181947739_ 805	73	73	73	73	73	75	73	73	73	73	73	73	73	73	73	73	73	73	815	73	73	73	104	105	73	73	73	73	73	117
1731	825	5738153	5.73815	181947403	181.947	181947403_ 825	73	73	73	73	145	73	73	73	73	73	73	73	73	73	73	73	73	73	73	167	73	73	73	73	73	73	73	73	103	73
1732	847	5892848	5.89285	181947342	181.947	181947342_ 847	73	73	73	126	73	73	73	73	73	73	73	73	73	73	73	546	73	73	73	73	73	73	73	75	73	73	73	73	73	73
1733	866	6025353	6.02535	181947662	181.948	181947662_ 866	73	73	73	73	73	73	73	73	73	73	73	73	73	73	73	73	73	73	656	73	73	73	73	73	73	73	73	73	83	73
1734	1056	7351865	7.35187	181946838	181.947	181946838_1056	73	73	73	73	73	73	73	73	73	73	73	73	73	73	73	370	73	73	73	73	231	73	73	73	73	73	73	73	73	73
1735	1190	8291553	8.29155	181948349	181.948	181948349_1190	73	73	73	73	73	73	73	73	73	73	73	73	73	73	73	379	73	73	229	73	73	73	73	73	73	73	73	73	73	73
1736	1415	9867560	9.86756	181947296	181.947	181947296_1415	73	73	73	73	73	73	73	73	73	73	73	73	73	73	73	396	73	73	238	73	73	73	73	73	73	73	73	73	73	73
1737	1454	10134378	10.1344	181947723	181.948	181947723_1454	73	73	416	73	73	73	73	73	73	73	73	73	73	73	73	73	73	73	217	73	73	73	73	73	73	73	73	73	73	73
1738	1677	11268100	11.2681	181947220	181.947	181947220_1677	73	73	420	73	73	73	73	73	73	73	73	73	73	73	73	370	73	73	73	73	73	73	73	73	73	73	73	73	73	73
1739	25	170338	0.170338	181976898	181.977	181976898_ 25	419	73	195	73	73	73	73	73	73	73	73	73	73	73	73	73	73	73	73	73	73	73	73	73	73	73	73	73	73	73
1740	724	5031193	5.03119	182009674	182.01	182009674_ 724	73	73	73	73	87	73	73	73	73	73	73	73	73	73	73	387	73	320	73	73	104	73	73	73	73	73	73	73	73	73
1741	774	5384666	5.38467	182009903	182.01	182009903_ 774	73	73	73	73	73	73	73	73	73	73	73	73	73	73	73	73	431	73	73	73	111	73	73	73	73	73	73	73	73	73
1742	791	5502493	5.50249	182010010	182.01	182010010_ 791	154	73	120	73	73	73	73	73	73	73	73	73	73	73	73	73	73	73	242	73	73	73	73	73	73	73	73	73	73	73
1743	1627	11033405	11.0334	182009537	182.01	182009537_1627	73	73	224	73	73	73	73	73	73	73	73	73	73	73	73	343	73	73	171	73	73	73	73	73	73	73	73	73	73	73
1744	1667	11220319	11.2203	182010345	182.01	182010345_1667	73	116	73	73	73	73	73	73	73	73	73	73	73	73	73	73	637	73	73	73	73	73	73	73	73	73	73	73	73	73
1745	846	5885452	5.88545	182021103	182.021	182021103_ 846	753	732	579	187	73	121	83	73	101	73	73	73	76	73	73	73	73	73	73	73	73	73	73	73	73	73	73	73	73	73
1746	867	6032718	6.03272	182021088	182.021	182021088_ 867	1628	1722	1429	439	451	356	254	208	256	221	177	150	270	127	140	73	73	1253	73	345	322	160	96	73	73	73	73	73	73	73
1747	887	6172647	6.17265	182020950	182.021	182020950_ 887	73	73	73	73	73	182	111	73	73	73	73	73	73	73	73	2265	2694	73	73	73	73	353	73	73	211	73	73	160	244	73
1748	894	6224230	6.22423	182020935	182.021	182020935_ 894	382	73	400	73	73	73	73	73	73	73	73	73	73	73	73	73	73	3624	1672	1172	861	73	301	73	73	96	73	73	73	222
1749	914	6364117	6.36412	182020905	182.021	182020905_ 914	73	240	73	73	73	73	73	73	73	73	73	73	73	73	73	617	73	1491	501	73	73	100	73	73	73	73	73	73	73	73
1750	925	6437847	6.43785	182020706	182.021	182020706_ 925	73	73	133	73	73	73	73	73	73	73	73	73	73	73	73	73	812	73	73	419	73	73	73	73	73	73	73	73	73	73
1751	1090	7593248	7.59325	182059021	182.059	182059021_1090	235	73	485	73	73	73	73	73	73	73	73	73	93	73	73	73	73	73	73	73	73	73	73	73	73	73	73	73	73	73
1752	633	4390500	4.3905	182082642	182.083	182082642_ 633	73	73	73	73	73	73	73	73	73	73	73	73	332	143	146	73	73	73	73	73	73	73	73	73	73	73	73	73	73	73
1753	904	6290467	6.29047	182079285	182.079	182079285_ 904	73	73	73	73	73	73	73	73	73	73	73	73	73	73	73	73	73	356	73	73	83	73	73	73	73	73	73	73	73	73
1754	827	5752875	5.75288	182118973	182.119	182118973_ 827	73	73	73	73	73	73	73	73	73	168	184	174	500	167	167	73	73	73	73	73	73	73	73	73	73	73	130	73	151	73
1755	849	5907543	5.90754	182119339	182.119	182119339_ 849	73	73	73	73	73	73	73	73	73	73	73	73	73	73	73	73	73	73	73	73	73	73	73	73	216	73	73	276	73	164
1756	888	6180005	6.18001	182155365	182.155	182155365_ 888	73	73	73	73	73	313	819	886	347	1234	1300	1252	3085	1413	1148	73	73	73	73	73	73	73	73	73	73	73	73	73	73	73
1757	909	6327298	6.3273	182155350	182.155	182155350_ 909	73	73	73	73	73	696	312	345	195	228	254	73	434	73	147	73	73	73	73	73	73	475	751	437	1294	1007	934	1248	1265	1175
1758	929	6467206	6.46721	182155167	182.155	182155167_ 929	73	73	73	73	73	73	73	73	73	73	73	73	73	73	73	73	73	73	73	73	333	73	557	73	73	73	73	73	73	73
1759	921	6415658	6.41566	182163254	182.163	182163254_ 921	272	73	315	73	73	73	73	73	73	73	73	73	87	73	73	73	73	73	73	73	73	73	73	73	73	73	73	73	73	73
1760	1724	11515518	11.5155	182989120	182.989	182989120_1724	73	73	517	73	73	73	73	73	73	73	73	73	73	73	73	73	647	73	73	73	124	73	73	73	73	73	73	73	73	73
1761	1766	11791034	11.791	182988434	182.988	182988434_1766	73	73	73	73	73	73	73	73	73	73	73	73	73	73	73	73	822	73	301	73	73	73	73	73	73	73	73	73	73	73
1762	1806	12078279	12.0783	182988724	182.989	182988724_1806	73	73	73	73	73	73	77	73	73	73	73	73	73	73	73	73	73	73	505	73	221	73	91	73	73	73	73	73	73	73
1763	1849	12380172	12.3802	182988647	182.989	182988647_1849	73	73	615	73	73	73	73	73	73	73	73	73	73	73	73	73	73	1189	255	73	73	73	97	73	73	73	73	73	73	105
1764	1888	12652650	12.6526	182988739	182.989	182988739_1888	73	73	73	73	73	73	73	73	73	73	73	73	73	73	73	73	1038	915	73	73	325	73	73	73	73	73	73	73	73	86
1765	1896	12704237	12.7042	182988663	182.989	182988663_1896	73	73	631	73	73	73	73	73	73	73	73	73	73	73	73	73	73	73	87	73	73	73	73	73	73	73	88	73	73	73
1766	1938	13006142	13.0061	182988815	182.989	182988815_1938	73	73	569	73	73	73	87	73	73	73	73	73	73	73	73	73	73	750	73	73	73	73	73	73	73	73	73	73	73	73
1767	840	5844926	5.84493	183005127	183.005	183005127_ 840	2007	3372	73	631	612	567	73	609	670	302	73	73	73	73	73	73	73	73	73	73	73	73	73	73	73	73	73	73	73	73
1768	859	5981168	5.98117	183005096	183.005	183005096_ 859	3683	73	3345	1033	73	73	608	73	73	73	372	385	642	73	73	73	73	73	73	73	73	73	73	73	516	543	73	73	73	731
1769	890	6194736	6.19474	183005020	183.005	183005020_ 890	73	73	73	73	73	73	73	186	165	73	73	73	207	73	73	8199	11221	8814	3847	2673	2721	864	910	73	73	73	613	73	73	73
1770	929	6467206	6.46721	183005051	183.005	183005051_ 929	73	73	73	153	73	73	73	73	73	73	73	73	73	73	73	73	73	73	1446	73	1314	73	73	73	73	149	73	73	73	73
1771	937	6526124	6.52612	183005249	183.005	183005249_ 937	73	73	73	73	73	73	73	73	73	73	73	73	73	73	73	73	73	2196	73	73	73	73	272	73	73	73	187	73	73	205
1772	947	6592442	6.59244	183004929	183.005	183004929_ 947	73	73	73	73	73	73	73	73	73	73	73	73	73	73	73	73	73	73	73	858	73	73	73	73	123	73	73	73	73	73
1773	978	6811025	6.81102	183005127	183.005	183005127_ 978	73	73	73	73	73	73	73	73	73	73	73	73	73	73	73	73	73	915	376	73	73	73	73	73	73	73	73	73	73	73
1774	993	6910298	6.9103	183005493	183.005	183005493_ 993	73	73	73	73	73	73	73	73	73	73	73	73	73	73	73	73	73	73	73	433	73	73	91	73	73	73	73	73	73	73
1775	1131	7880497	7.8805	183010986	183.011	183010986_1131	73	73	73	858	520	457	434	311	73	73	73	73	907	73	73	73	73	73	73	73	320	73	73	73	73	73	73	73	73	73
1776	1150	8011720	8.01172	183011520	183.012	183011520_1150	1330	73	996	655	73	73	73	73	336	414	229	185	615	222	317	7432	73	3615	2400	1716	1514	1054	576	73	880	73	504	73	73	518
1777	1192	8299011	8.29901	183011475	183.011	183011475_1192	8599	5985	7038	2825	1611	1466	1424	1031	1296	1665	928	954	2581	1144	1161	2504	73	73	940	73	73	73	258	73	344	353	138	494	73	73
1778	1214	8453565	8.45356	183011276	183.011	183011276_1214	6180	4087	73	1330	73	73	756	602	681	865	560	525	1473	619	629	22730	11756	10415	7209	4981	4480	73	1871	1672	2537	1409	73	73	1190	1806
1779	1228	8556675	8.55668	183011307	183.011	183011307_1228	73	73	73	73	73	73	73	152	73	73	73	73	73	73	73	16055	73	73	73	3783	3408	2706	1370	73	73	957	1369	2128	73	73
1780	1276	8895418	8.89542	183010666	183.011	183010666_1276	4981	4070	5761	1024	1114	1235	1020	674	805	973	563	506	983	662	866	73	73	73	73	73	73	73	73	1069	1782	73	73	1276	73	1271
1781	1251	8718678	8.71868	183010635	183.011	183010635_1251	3386	2083	3419	1599	662	729	539	443	478	564	417	73	1810	402	452	14327	8979	7596	4762	3763	3021	2225	1447	713	1946	976	557	1358	914	1293
1782	1296	9035354	9.03535	183010345	183.01	183010345_1296	73	73	4592	73	340	73	73	503	176	73	476	73	73	492	571	9099	4649	5290	3328	2415	2289	1509	1018	978	73	73	845	862	73	963
1783	1316	9175260	9.17526	183009995	183.01	183009995_1316	3724	2812	73	1294	963	867	717	73	613	741	73	385	1394	73	73	5589	3054	73	73	73	1137	73	73	73	73	73	73	73	73	73
1784	1335	9307817	9.30782	183010056	183.01	183010056_1335	2003	73	73	73	73	73	73	73	73	315	203	73	73	73	73	9919	6490	5427	3642	3035	2274	1769	73	765	1432	680	534	73	73	73
1785	1365	9521379	9.52138	183009888	183.01	183009888_1365	73	73	73	73	73	73	73	73	215	73	73	73	73	73	223	4329	73	1958	1936	1342	73	73	1173	73	73	73	212	994	73	924
1786	1398	9749675	9.74967	183010193	183.01	183010193_1398	73	73	73	73	73	73	73	73	73	73	73	73	73	73	73	73	73	73	313	552	520	73	73	73	164	103	73	73	73	123
1787	1418	9889590	9.88959	183009583	183.01	183009583_1418	73	73	73	73	73	73	73	73	73	73	73	73	73	73	73	73	73	73	73	73	73	73	141	73	73	73	137	73	73	73
1788	1482	10312045	10.312	183009827	183.01	183009827_1482	73	73	73	73	73	73	73	73	73	73	73	73	73	73	73	73	73	73	73	73	325	73	73	73	73	73	77	73	73	73
1789	1531	10609821	10.6098	183009674	183.01	183009674_1531	73	73	73	73	73	73	73	73	73	73	73	73	73	73	73	73	73	73	73	325	281	73	73	73	73	73	73	73	73	73
1790	1688	11325400	11.3254	183010391	183.01	183010391_1688	73	73	73	73	73	73	73	73	73	73	73	73	73	73	73	73	73	402	321	73	309	73	73	73	73	73	73	73	73	73
1791	1777	11872038	11.872	183010239	183.01	183010239_1777	73	73	73	73	73	73	73	73	73	73	73	73	73	73	73	73	73	73	73	73	205	73	78	73	73	73	73	73	73	73
1792	165	1113417	1.11342	183027756	183.028	183027756_ 165	73	73	73	73	73	73	73	197	73	73	279	73	73	73	73	73	73	73	73	73	73	73	73	73	73	73	73	73	73	73
1793	189	1279117	1.27912	183027725	183.028	183027725_ 189	73	73	73	73	73	73	73	73	73	73	73	73	73	73	73	73	73	73	73	73	73	73	73	73	980	509	73	73	73	73
1794	181	1223877	1.22388	183066574	183.067	183066574_ 181	73	73	73	73	73	73	73	264	73	73	505	73	4775	73	336	73	73	73	73	73	73	73	73	625	790	73	73	73	73	73
1795	568	3933910	3.93391	183066513	183.067	183066513_ 568	73	73	94	460	73	73	609	816	371	569	455	485	690	706	544	73	73	73	73	73	73	73	73	73	73	73	73	73	73	73
1796	589	4081210	4.08121	183066330	183.066	183066330_ 589	73	123	73	73	73	73	449	73	73	73	73	73	73	73	73	73	73	73	73	303	73	775	773	73	73	616	73	724	73	690
1797	620	4302124	4.30212	183066574	183.067	183066574_ 620	73	73	73	298	73	73	73	73	73	73	73	73	73	441	73	73	73	73	73	73	359	73	73	732	774	73	555	73	726	73
1798	640	4442050	4.44205	183066650	183.067	183066650_ 640	73	73	73	73	73	73	332	73	73	73	73	73	73	73	73	73	73	73	73	73	73	73	73	73	73	73	73	640	73	73
1799	653	4530455	4.53045	183066513	183.067	183066513_ 653	73	73	73	73	73	73	73	73	73	73	73	73	73	73	73	73	73	73	73	73	265	73	73	73	816	73	73	73	545	73
1800	678	4707155	4.70716	183066620	183.067	183066620_ 678	73	73	73	73	73	73	73	73	73	73	73	73	73	73	73	73	73	73	73	73	73	73	73	73	436	73	73	466	73	73
1801	700	4861845	4.86184	183066742	183.067	183066742_ 700	73	144	73	73	73	73	268	73	73	73	145	73	73	73	73	73	73	73	73	73	73	73	73	73	73	73	355	73	438	73
1802	712	4950173	4.95017	183066559	183.067	183066559_ 712	73	73	73	73	73	73	73	222	73	73	73	73	73	73	172	73	73	73	73	209	73	73	73	398	73	73	73	73	73	73
1803	740	5141645	5.14164	183066574	183.067	183066574_ 740	73	73	73	73	73	73	73	73	73	73	73	73	73	73	73	73	73	73	73	73	73	813	806	657	806	645	555	704	815	724
1804	458	3168072	3.16807	183066849	183.067	183066849_ 458	73	73	198	73	73	73	73	73	73	73	73	73	73	73	73	73	73	73	73	73	114	73	73	73	73	73	73	73	73	73
1805	813	5657143	5.65714	183066528	183.067	183066528_ 813	73	116	73	73	73	73	73	73	73	73	73	73	73	73	73	73	73	73	73	73	127	73	73	73	73	73	73	73	73	73
1806	1681	11289105	11.2891	183067139	183.067	183067139_1681	73	140	73	73	73	73	73	73	73	73	73	73	73	73	73	73	73	73	73	73	148	73	73	73	73	73	73	73	73	73
1807	477	3300588	3.30059	183077911	183.078	183077911_ 477	73	73	73	73	73	73	73	73	73	73	73	73	73	132	161	73	73	73	73	73	73	73	73	73	73	73	73	73	73	73
1808	712	4950173	4.95017	183103073	183.103	183103073_ 712	73	73	73	73	73	73	73	73	209	73	73	73	73	73	73	73	73	73	73	73	109	73	73	73	73	73	73	73	73	73
1809	857	5966485	5.96648	183103195	183.103	183103195_ 857	73	73	73	114	73	73	73	73	73	73	73	73	73	73	73	73	73	73	213	73	73	73	73	73	73	73	73	73	73	73
1810	901	6275737	6.27574	183102783	183.103	183102783_ 901	73	73	73	73	73	73	73	73	73	73	73	73	73	73	73	73	73	73	577	73	343	73	73	73	73	73	73	73	73	73
1811	942	6562943	6.56294	183102509	183.103	183102509_ 942	73	73	73	73	73	73	73	73	73	73	73	73	73	73	73	73	73	73	242	73	150	73	73	73	73	73	73	73	73	73
1812	994	6917662	6.91766	183104202	183.104	183104202_ 994	73	73	73	74	73	73	73	73	73	73	73	73	73	73	73	73	73	73	255	96	73	73	73	73	73	73	73	73	73	73
1813	1057	7358428	7.35843	183102783	183.103	183102783_1057	73	73	73	73	73	73	73	73	73	73	73	73	73	73	73	73	73	73	376	96	171	73	73	73	73	73	73	73	73	73
1814	651	4519397	4.5194	183139404	183.139	183139404_ 651	73	73	73	73	73	73	73	151	73	73	133	137	531	125	150	73	73	73	73	73	73	73	73	73	73	73	73	73	73	73
1815	674	4677738	4.67774	183139481	183.139	183139481_ 674	73	73	73	73	73	73	73	73	73	73	73	73	73	73	73	73	73	73	73	90	73	96	143	73	273	172	73	226	73	152
1816	971	6761796	6.7618	183139542	183.14	183139542_ 971	158	73	309	73	73	73	73	73	73	73	73	73	73	73	73	73	73	73	73	73	73	73	73	73	73	73	73	73	73	73
1817	1097	7637447	7.63745	183139450	183.139	183139450_1097	139	409	358	73	73	73	73	73	153	73	73	73	73	73	73	73	73	73	73	73	73	73	73	73	73	73	73	73	73	73
1818	1123	7821555	7.82156	183139435	183.139	183139435_1123	134079	120675	159016	73	73	73	73	73	319	73	73	73	73	73	73	73	73	73	167	73	73	73	73	73	73	73	255	73	73	73
1819	1179	8210591	8.21059	183139084	183.139	183139084_1179	73	354	73	73	73	73	73	73	101	73	73	73	73	73	73	73	73	73	73	73	73	73	73	73	73	73	73	73	73	73
1820	1631	11049988	11.05	183139069	183.139	183139069_1631	477	264	73	73	73	73	73	73	73	73	73	73	73	73	73	73	73	73	73	73	73	73	73	73	73	73	73	73	73	73
1821	888	6180005	6.18001	183158630	183.159	183158630_ 888	73	73	73	73	73	73	73	90	73	73	146	73	351	135	125	73	73	73	73	73	73	73	73	73	73	73	73	73	106	73
1822	916	6378837	6.37884	183158630	183.159	183158630_ 916	73	73	73	73	73	73	73	73	73	73	73	73	73	73	73	73	73	73	73	73	73	73	73	73	73	86	73	73	73	80
1823	1165	8114828	8.11483	183615723	183.616	183615723_1165	73	73	73	73	73	73	73	73	73	73	73	73	73	191	172	73	73	73	73	73	73	73	73	73	73	73	73	73	73	73
1824	1165	8114828	8.11483	183659836	183.66	183659836_1165	73	73	73	73	73	73	73	73	73	73	73	73	73	102	79	73	73	73	73	73	73	73	73	73	73	73	73	73	73	73
1825	51	354362	0.354362	183913422	183.913	183913422_ 51	73	73	73	73	73	73	73	73	73	73	73	73	73	73	73	73	73	73	73	73	400	73	73	73	73	85	73	73	73	73
1826	1959	13153414	13.1534	183916870	183.917	183916870_1959	757	73	73	207	73	73	73	73	73	73	73	103	73	73	79	73	73	73	73	73	73	73	73	73	73	73	73	73	73	73
1827	1252	8726082	8.72608	184014648	184.015	184014648_1252	242	73	280	73	73	73	73	73	73	73	73	73	73	73	73	73	73	73	73	73	73	73	73	73	73	73	73	73	73	73
1828	1203	8379923	8.37992	184014023	184.014	184014023_1203	577	73	73	181	137	73	73	73	73	73	73	73	177	73	73	73	73	73	73	73	73	73	73	73	73	73	73	73	73	73
1829	1214	8453565	8.45356	184017914	184.018	184017914_1214	345	323	381	73	73	73	73	73	73	73	73	73	73	73	73	1357	709	73	73	73	73	73	73	73	73	73	73	73	73	73
1830	1222	8512478	8.51248	184014191	184.014	184014191_1222	73	73	73	73	73	73	73	73	73	73	73	73	73	73	73	73	73	73	73	73	73	201	73	73	207	73	73	73	73	73
1831	1275	8888060	8.88806	184015030	184.015	184015030_1275	250	73	73	73	73	73	73	73	73	73	73	73	73	73	73	634	73	73	73	73	73	127	73	73	144	73	73	79	73	73
1832	921	6415658	6.41566	184040848	184.041	184040848_ 921	73	73	172	73	154	73	73	73	73	73	73	73	73	73	73	73	73	73	73	73	73	73	73	73	73	73	73	73	73	73
1833	941	6555624	6.55562	184041138	184.041	184041138_ 941	73	73	73	73	73	73	73	73	73	73	73	73	81	73	73	73	73	73	73	73	73	73	73	73	73	73	296	73	73	73
1834	495	3425825	3.42583	184097916	184.098	184097916_ 495	73	73	73	73	73	73	75	73	73	73	73	73	73	73	73	73	401	73	73	73	73	73	73	73	73	73	73	73	73	73
1835	816	5679238	5.67924	184097427	184.097	184097427_ 816	158	73	73	73	73	73	73	73	73	73	73	73	73	73	73	73	73	73	73	73	73	73	73	73	73	73	73	73	73	73
1836	1028	7160668	7.16067	184098572	184.099	184098572_1028	147	73	73	73	73	73	73	73	73	73	73	73	73	73	73	73	73	73	73	73	132	73	73	73	73	73	73	73	73	73
1837	935	6511394	6.51139	184134521	184.135	184134521_ 935	73	73	73	73	73	73	117	110	73	73	73	73	73	73	73	73	73	73	73	73	73	73	73	73	73	73	73	73	73	73
1838	1037	7219625	7.21962	184134628	184.135	184134628_1037	73	73	73	73	73	73	73	73	73	73	73	73	73	73	73	73	73	73	73	73	73	73	73	75	73	73	168	73	73	73
1839	1431	9985325	9.98532	184134689	184.135	184134689_1431	73	73	73	73	73	73	73	73	73	73	73	73	73	73	73	73	73	73	73	73	73	73	73	117	73	73	221	73	73	73
1840	1122	7814197	7.8142	184142456	184.142	184142456_1122	13544	12975	16073	73	73	73	73	73	73	73	73	73	73	73	73	73	73	73	73	73	73	73	73	73	73	73	73	73	73	73
1841	1193	8306280	8.30628	184228165	184.228	184228165_1193	73	73	73	73	73	73	73	73	73	73	73	73	73	73	73	73	73	73	73	73	73	73	73	73	73	73	99	150	73	73
1842	22	148190	0.14819	184876633	184.877	184876633_ 22	73	73	73	73	73	73	73	73	73	73	73	73	73	73	73	73	843	686	73	73	73	73	73	73	73	73	73	73	84	103
1843	1685	11309400	11.3094	184915863	184.916	184915863_1685	400	357	73	73	73	73	73	73	73	73	73	73	73	73	73	73	73	73	73	73	73	73	73	73	73	73	73	73	73	73
1844	1718	11483027	11.483	184915894	184.916	184915894_1718	73	73	73	73	73	73	73	73	73	73	73	73	73	73	73	73	73	686	188	73	73	73	73	73	73	73	73	73	73	73
1845	1742	11630625	11.6306	184916565	184.917	184916565_1742	73	73	651	93	73	73	73	73	73	73	73	73	73	73	73	73	73	73	73	73	73	73	73	73	73	73	73	73	73	73
1846	1749	11682272	11.6823	184916397	184.916	184916397_1749	507	73	73	73	73	73	73	73	73	73	73	73	73	73	73	73	73	73	73	73	236	73	73	73	73	73	73	73	73	73
1847	1762	11769498	11.7695	184916153	184.916	184916153_1762	73	73	73	73	73	73	73	73	73	73	73	73	73	73	73	767	1182	73	73	73	73	73	73	73	73	73	73	73	73	73
1848	1792	11975139	11.9751	184915604	184.916	184915604_1792	73	419	73	73	73	73	73	73	73	73	73	73	73	73	73	73	73	73	73	229	73	73	73	73	73	73	73	73	73	73
1849	1792	11975139	11.9751	184916321	184.916	184916321_1792	73	73	73	120	73	73	73	73	73	73	73	73	73	73	73	73	73	869	73	73	73	73	73	73	73	73	73	73	73	73
1850	1811	12107695	12.1077	184916275	184.916	184916275_1811	345	73	299	73	73	73	73	73	73	73	73	73	73	73	73	73	1316	73	73	73	234	73	73	73	73	73	73	73	73	78
1851	1848	12372853	12.3729	184916138	184.916	184916138_1848	73	151	130	73	73	73	73	73	73	73	73	73	73	73	73	73	719	741	73	184	73	73	73	73	73	73	73	73	73	73
1852	1881	12601098	12.6011	184915955	184.916	184915955_1881	73	213	73	73	73	73	73	73	73	73	73	73	73	73	73	73	73	73	255	73	73	73	73	73	73	73	73	73	73	73
1853	1923	12895668	12.8957	184916122	184.916	184916122_1923	73	73	270	91	73	73	73	73	73	73	73	73	73	73	73	73	73	73	204	121	73	73	73	73	73	73	73	73	73	73
1854	1944	13042956	13.043	184916306	184.916	184916306_1944	73	73	73	73	73	73	73	73	73	73	73	73	73	73	73	73	73	402	179	237	96	73	73	73	73	73	73	73	73	73
1855	1951	13094506	13.0945	184916275	184.916	184916275_1951	73	73	73	73	73	73	213	192	73	73	168	155	73	73	73	73	73	73	73	73	73	73	73	73	73	73	73	73	73	73
1856	1973	13249155	13.2492	184916214	184.916	184916214_1973	2956	3218	2589	856	930	647	573	473	73	73	419	420	73	333	389	1560	2735	2617	73	73	624	221	73	73	73	73	73	173	73	216
1857	1997	13418527	13.4185	184916229	184.916	184916229_1997	73	73	73	300	73	73	73	164	73	73	73	73	73	73	73	6700	7498	6461	2667	2106	2019	753	73	606	612	460	627	624	73	685
1858	2022	13595268	13.5953	184916016	184.916	184916016_2022	73	73	73	73	73	73	73	73	73	73	73	73	73	73	73	73	73	73	73	73	577	73	73	73	73	73	73	181	73	73
1859	2035	13683646	13.6836	184916382	184.916	184916382_2035	73	73	73	73	73	73	73	73	73	73	73	73	73	73	73	238	257	73	73	73	73	73	73	73	73	73	73	73	73	73
1860	30	207065	0.207065	184950424	184.95	184950424_ 30	73	73	73	73	73	73	73	73	73	73	73	73	73	73	73	73	73	823	73	215	73	73	73	73	73	73	73	73	73	109
1861	36	251250	0.25125	184946350	184.946	184946350_ 36	73	73	73	73	73	73	73	73	73	73	73	73	73	73	73	73	73	73	73	141	278	73	73	73	73	73	73	73	73	73
1862	45	310163	0.310163	184950302	184.95	184950302_ 45	404	73	73	73	73	73	73	73	73	73	73	73	73	73	73	502	771	73	73	73	73	73	73	73	73	73	73	73	73	73
1863	83	582640	0.58264	184950562	184.951	184950562_ 83	73	73	73	73	73	73	73	73	73	73	73	73	80	73	73	423	73	73	73	73	73	73	73	73	73	73	73	73	73	73
1864	91	634190	0.63419	184950119	184.95	184950119_ 91	73	73	73	73	73	73	73	73	73	73	73	73	73	73	73	73	73	448	73	189	73	73	73	73	73	73	73	73	73	73
1865	286	1960308	1.96031	184947845	184.948	184947845_ 286	73	73	73	73	73	73	73	73	73	73	73	73	73	73	73	581	73	73	73	135	73	73	73	73	73	73	73	73	73	73
1866	299	2048668	2.04867	184947632	184.948	184947632_ 299	73	73	73	73	73	73	73	73	73	73	73	73	73	73	73	73	73	329	73	73	202	73	73	73	73	73	73	73	73	73
1867	321	2203413	2.20341	184948029	184.948	184948029_ 321	73	73	73	73	73	73	73	73	73	73	73	73	76	73	73	73	73	430	73	73	106	73	73	73	73	73	73	73	73	73
1868	431	2976562	2.97656	184950439	184.95	184950439_ 431	73	73	73	73	73	73	73	73	73	73	73	73	89	73	73	670	73	73	73	73	73	73	73	73	73	73	73	73	73	73
1869	441	3046522	3.04652	184949875	184.95	184949875_ 441	73	73	73	73	73	73	73	73	73	73	73	73	73	73	73	73	73	750	73	164	73	73	73	73	73	73	73	73	73	73
1870	491	3396323	3.39632	184950317	184.95	184950317_ 491	213	73	73	73	75	73	73	73	73	73	73	73	73	73	73	73	73	356	73	215	73	73	73	73	73	73	73	73	73	73
1871	574	3978142	3.97814	184949951	184.95	184949951_ 574	73	73	73	73	73	73	73	73	73	73	73	73	73	73	73	73	73	329	73	73	132	73	73	73	73	73	73	73	73	73
1872	594	4118017	4.11802	184949677	184.95	184949677_ 594	73	73	73	73	73	73	73	73	73	73	73	73	73	73	73	405	73	73	73	215	73	73	73	73	73	73	73	73	73	73
1873	684	4751393	4.75139	184950394	184.95	184950394_ 684	316	73	73	73	73	73	73	73	73	73	73	73	73	73	73	73	1018	73	73	155	73	73	73	73	73	73	73	73	73	73
1874	813	5657143	5.65714	184950043	184.95	184950043_ 813	73	73	73	73	73	73	73	73	73	73	73	73	73	73	73	73	73	613	73	73	153	73	73	73	73	73	73	73	73	73
1875	114	762622	0.762622	184986252	184.986	184986252_ 114	73	73	73	73	73	73	73	73	73	892	531	794	73	886	1043	73	73	73	73	73	73	73	73	73	73	73	73	461	73	73
1876	1194	8313645	8.31364	185007584	185.008	185007584_1194	73	213	73	105	73	73	73	73	73	73	73	73	79	73	73	73	73	73	73	73	73	73	73	73	73	73	73	73	73	73
1877	1221	8505155	8.50516	185006561	185.007	185006561_1221	73	73	73	73	73	73	73	73	73	73	73	73	73	73	73	793	73	73	73	73	73	75	73	73	73	73	73	73	73	73
1878	463	3197502	3.1975	185027817	185.028	185027817_ 463	463	402	73	73	112	73	96	73	73	73	73	73	73	73	73	73	73	73	73	73	73	73	73	73	73	73	73	73	73	73
1879	474	3278547	3.27855	185027710	185.028	185027710_ 474	73	73	73	73	73	73	73	93	73	73	73	73	73	73	73	537	73	73	73	73	73	73	73	73	73	73	73	73	73	73
1880	481	3330045	3.33005	185027908	185.028	185027908_ 481	73	73	73	73	369	73	73	73	200	73	151	73	73	73	73	73	73	73	73	73	236	136	133	73	103	73	73	73	73	73
1881	502	3477332	3.47733	185027985	185.028	185027985_ 502	73	73	73	73	73	319	73	298	73	73	73	170	282	73	73	2160	73	73	73	73	73	73	73	73	73	127	119	73	73	73
1882	512	3543607	3.54361	185028030	185.028	185028030_ 512	3187	73	73	995	73	73	859	73	73	73	73	73	73	73	73	73	73	73	1325	73	910	73	73	73	73	73	313	73	73	73
1883	525	3635653	3.63565	185028046	185.028	185028046_ 525	73	2489	73	73	73	420	73	73	283	73	255	245	73	73	73	73	73	73	73	73	73	73	73	73	221	176	73	178	73	73
1884	544	3771903	3.7719	185028107	185.028	185028107_ 544	2544	73	73	73	666	73	697	396	73	73	73	73	647	161	217	73	73	73	73	73	73	73	149	73	73	73	73	73	73	73
1885	562	3897193	3.89719	185028091	185.028	185028091_ 562	3485	3276	73	73	73	872	73	557	73	73	73	369	73	73	73	3914	2396	73	2107	73	73	677	73	264	374	270	397	338	73	73
1886	598	4147491	4.14749	185028122	185.028	185028122_ 598	4419	4662	3885	1094	1406	1179	860	692	73	558	633	642	1413	452	433	73	73	73	73	73	73	73	73	73	548	509	678	530	73	73
1887	616	4272705	4.27271	185028091	185.028	185028091_ 616	73	73	73	73	1114	73	544	73	73	73	73	73	685	73	197	10791	7991	8310	4566	2540	2204	1045	805	804	812	680	981	885	745	637
1888	640	4442050	4.44205	185028061	185.028	185028061_ 640	73	73	73	73	733	73	348	345	73	73	73	73	73	119	73	7617	5914	73	73	73	1399	73	73	73	605	390	73	73	588	73
1889	653	4530455	4.53045	185028152	185.028	185028152_ 653	73	73	73	73	73	435	73	249	73	73	73	228	457	73	73	73	73	73	73	73	73	73	73	73	73	73	73	501	311	440
1890	659	4574707	4.57471	185028015	185.028	185028015_ 659	73	73	73	73	73	73	73	73	73	73	73	73	73	73	73	73	73	73	73	73	73	73	73	73	429	73	73	73	73	73
1891	674	4677738	4.67774	185028076	185.028	185028076_ 674	73	73	73	73	73	73	73	73	224	73	73	73	73	73	73	4434	1717	73	73	73	473	459	253	73	73	200	73	73	73	73
1892	689	4788202	4.7882	185028244	185.028	185028244_ 689	73	73	73	73	73	73	73	73	73	73	73	148	306	73	73	73	73	73	73	73	73	73	73	73	73	73	73	73	73	73
1893	716	4972308	4.97231	185028152	185.028	185028152_ 716	73	73	73	73	73	73	73	73	151	73	73	146	73	73	73	2865	73	73	73	73	73	268	73	73	284	73	111	232	73	73
1894	737	5119593	5.11959	185028320	185.028	185028320_ 737	73	73	73	73	73	73	73	73	73	73	73	73	73	73	73	73	73	73	73	73	73	171	73	73	201	73	91	149	73	73
1895	780	5421598	5.4216	185028305	185.028	185028305_ 780	73	73	73	73	73	73	73	73	120	73	73	73	73	73	73	73	73	73	73	73	73	73	141	73	73	73	73	113	73	73
1896	835	5811790	5.81179	185028183	185.028	185028183_ 835	73	73	73	73	73	73	73	73	73	73	73	113	73	73	73	73	73	73	73	73	73	73	143	158	73	73	73	73	73	73
1897	850	5914908	5.91491	185028137	185.028	185028137_ 850	73	73	73	73	73	73	73	73	127	73	73	73	108	73	73	73	73	73	73	73	73	73	73	73	73	73	73	95	73	73
1898	1021	7109159	7.10916	185028290	185.028	185028290_1021	73	73	73	73	73	73	73	73	73	73	73	73	73	73	73	476	73	73	73	73	73	135	73	73	73	73	73	73	73	73
1899	1044	7271133	7.27113	185028152	185.028	185028152_1044	73	563	407	73	73	73	73	73	73	73	73	73	73	73	73	73	73	73	73	73	73	73	85	93	73	93	73	73	73	73
1900	1062	7394423	7.39442	185028107	185.028	185028107_1062	73	73	73	73	73	73	73	73	73	73	73	99	119	73	73	414	73	73	73	73	390	73	73	73	73	73	73	73	73	73
1901	1096	7630070	7.63007	185028152	185.028	185028152_1096	73	73	73	73	73	73	73	73	75	73	76	73	73	73	73	273	73	73	73	73	73	73	80	73	73	73	73	73	73	73
1902	1133	7895187	7.89519	185027954	185.028	185027954_1133	73	73	73	73	73	73	73	73	73	73	73	73	73	73	73	73	73	73	73	73	228	73	73	73	73	73	73	73	192	73
1903	1154	8041168	8.04117	185028198	185.028	185028198_1154	73	73	73	73	73	194	95	73	73	73	73	73	73	73	73	299	73	73	73	73	73	73	73	73	73	73	73	73	73	73
1904	1204	8387288	8.38729	185028000	185.028	185028000_1204	73	73	73	73	247	73	129	73	73	73	73	73	73	73	73	819	1254	73	73	73	73	73	94	73	94	73	73	121	182	165
1905	1252	8726082	8.72608	185028122	185.028	185028122_1252	73	73	73	73	242	73	73	73	102	73	73	117	73	73	73	599	73	73	73	73	242	86	126	73	73	73	97	94	73	73
1906	1286	8961697	8.9617	185028229	185.028	185028229_1286	492	73	73	73	241	85	73	73	73	73	73	98	73	73	73	73	73	73	73	73	236	73	73	129	73	73	73	73	73	73
1907	1299	9057585	9.05758	185028015	185.028	185028015_1299	73	73	73	73	73	73	73	73	73	73	73	73	73	73	107	73	73	73	73	73	73	116	73	73	73	73	73	73	73	73
1908	1327	9248908	9.24891	185028183	185.028	185028183_1327	514	73	73	73	73	73	73	73	103	73	73	73	73	73	73	73	73	73	73	73	73	73	73	73	73	73	73	73	73	73
1909	1407	9815953	9.81595	185028107	185.028	185028107_1407	73	73	439	73	73	73	73	73	73	73	106	73	197	73	73	1102	73	73	73	73	73	73	180	160	73	73	140	73	73	73
1910	1423	9926416	9.92642	185028000	185.028	185028000_1423	73	73	73	73	278	73	73	73	73	73	73	73	73	73	73	73	73	73	73	73	73	73	73	73	140	73	73	73	73	73
1911	1429	9970602	9.9706	185028015	185.028	185028015_1429	73	73	73	73	73	73	73	73	116	109	73	73	73	73	73	73	73	73	73	73	585	73	73	73	73	112	73	73	73	126
1912	1441	10051643	10.0516	185028030	185.028	185028030_1441	73	931	73	73	73	204	171	73	73	73	73	160	227	73	152	1252	73	73	73	73	73	183	73	136	73	73	149	127	73	73
1913	1486	10331598	10.3316	185028091	185.028	185028091_1486	73	73	73	73	288	73	143	98	73	130	73	73	73	110	97	1410	73	73	501	73	502	136	92	73	73	73	73	73	178	73
1914	1513	10506668	10.5067	185027985	185.028	185027985_1513	1128	73	73	73	339	257	73	73	171	117	112	85	314	73	108	73	73	73	73	73	73	73	73	73	73	73	73	73	73	211
1915	1586	10851713	10.8517	185027954	185.028	185027954_1586	1547	73	654	73	136	73	73	73	73	73	73	73	73	73	73	3412	73	3175	73	73	73	73	73	73	73	73	73	73	73	73
1916	1648	11131768	11.1318	185028030	185.028	185028030_1648	1536	73	73	73	73	174	73	73	73	73	73	73	309	73	73	73	73	73	73	73	73	73	73	73	73	73	73	73	73	73
1917	1680	11284079	11.2841	185028198	185.028	185028198_1680	73	632	475	73	73	123	73	73	73	73	73	73	73	73	73	73	73	73	73	73	73	73	73	73	73	73	73	73	73	73
1918	1696	11365943	11.3659	185027740	185.028	185027740_1696	1308	73	73	73	73	73	73	73	73	73	73	73	73	73	73	73	73	73	73	73	590	73	73	73	73	73	73	73	73	73
1919	1703	11395512	11.3955	185027756	185.028	185027756_1703	73	73	73	73	192	182	73	73	73	73	73	91	266	73	73	2592	73	73	819	73	73	73	73	73	73	73	73	73	73	73
1920	1748	11674850	11.6748	185027985	185.028	185027985_1748	687	73	73	73	147	131	73	73	73	73	74	73	158	73	73	1631	73	73	380	73	73	160	128	73	73	73	73	119	73	73
1921	1775	11857358	11.8574	185027969	185.028	185027969_1775	73	73	73	73	73	73	73	73	73	73	73	73	73	73	73	73	73	73	73	73	73	76	144	101	73	73	73	73	73	73
1922	1967	13205060	13.2051	185028107	185.028	185028107_1967	9739	8884	8689	2363	2780	2279	1576	1425	1575	1308	1276	1260	2456	1172	1289	73	73	73	73	73	73	73	73	73	73	73	73	73	73	73
1923	1988	13352255	13.3523	185028122	185.028	185028122_1988	2904	73	2761	73	73	73	73	441	534	435	370	414	818	286	73	16267	18082	18543	7510	5442	5079	1976	1773	1652	1447	1351	1723	1463	1691	1693
1924	2001	13447997	13.448	185028122	185.028	185028122_2001	73	73	73	73	73	73	73	73	73	73	73	73	73	73	73	73	73	6315	73	73	1883	73	73	73	73	73	690	73	73	73
1925	2016	13551135	13.5511	185028107	185.028	185028107_2016	73	73	73	73	73	73	73	73	120	73	73	109	73	73	73	6083	73	73	73	73	1457	717	73	73	537	461	73	543	73	73
1926	881	6135817	6.13582	185028168	185.028	185028168_ 881	272	73	73	73	73	196	73	82	73	73	85	82	73	73	73	1163	73	73	480	73	73	73	73	146	73	73	73	86	73	73
1927	1037	7219625	7.21962	185028061	185.028	185028061_1037	466	73	73	73	262	73	73	73	73	73	73	73	107	73	73	73	73	73	73	73	73	73	73	73	73	73	73	73	73	73
1928	1185	8254730	8.25473	185028381	185.028	185028381_1185	73	73	73	73	73	168	73	73	88	130	73	129	73	73	127	73	73	73	430	73	343	73	73	113	73	85	73	73	73	73
1929	1334	9300468	9.30047	185028152	185.028	185028152_1334	73	73	73	73	305	79	73	73	108	73	73	83	103	73	113	925	73	73	73	73	73	85	110	126	73	73	73	113	73	73
1930	1561	10737115	10.7371	185028641	185.029	185028641_1561	2628	1970	1420	73	354	73	73	73	73	73	73	73	73	73	73	1745	73	73	970	73	73	73	73	73	73	73	73	73	73	73
1931	1625	11024080	11.0241	185029892	185.03	185029892_1625	73	73	1136	196	73	73	73	73	73	73	73	73	73	73	73	2398	73	73	73	73	73	73	73	73	73	73	73	73	73	73
1932	249	1702557	1.70256	185043411	185.043	185043411_ 249	4224	4197	3481	73	73	731	3823	4061	2124	6695	7296	6197	1505	3580	6131	73	73	73	73	73	73	73	3330	73	73	10632	73	12582	73	73
1933	272	1864667	1.86467	185043304	185.043	185043304_ 272	73	73	73	73	73	73	73	73	73	73	124	73	73	73	73	73	73	8292	73	73	73	2742	73	2229	15008	73	10525	73	14324	12264
1934	338	2321183	2.32118	185042969	185.043	185042969_ 338	73	73	73	73	73	73	73	73	73	73	73	73	73	73	73	73	73	73	73	73	73	73	73	73	73	210	73	73	337	73
1935	365	2512627	2.51263	185043228	185.043	185043228_ 365	73	73	73	73	73	73	73	73	73	73	73	73	73	73	73	73	73	73	73	73	73	73	73	73	194	73	73	73	179	176
1936	432	2983967	2.98397	185042984	185.043	185042984_ 432	73	73	73	73	73	73	73	73	73	73	73	73	73	73	73	73	73	73	73	73	73	73	73	73	123	76	73	73	155	133
1937	839	5841247	5.84125	185061722	185.062	185061722_ 839	294	73	73	73	92	73	73	73	73	73	73	73	73	73	73	73	73	73	73	73	73	73	73	73	73	73	73	73	73	73
1938	935	6511394	6.51139	185061493	185.061	185061493_ 935	73	73	377	73	116	73	73	73	73	73	73	73	73	73	73	73	73	73	73	73	73	73	73	73	73	73	73	73	73	73
1939	34	236522	0.236522	185082184	185.082	185082184_ 34	73	632	73	73	73	73	73	73	114	73	73	73	118	73	73	73	740	73	73	73	283	182	129	73	73	73	73	73	73	152
1940	55	383807	0.383807	185082047	185.082	185082047_ 55	73	73	73	194	209	187	73	111	73	73	102	73	73	73	73	1066	73	73	73	447	73	73	73	73	73	73	73	127	73	73
1941	73	509103	0.509103	185081940	185.082	185081940_ 73	73	722	73	73	73	73	107	73	73	73	73	99	73	73	73	73	73	73	73	73	73	156	73	73	73	73	73	73	73	134
1942	92	641553	0.641553	185081985	185.082	185081985_ 92	73	73	73	73	73	73	73	73	73	73	73	73	73	73	73	1393	1275	1208	685	73	353	73	73	130	73	73	73	73	73	73
1943	105	715513	0.715513	185082016	185.082	185082016_ 105	73	73	73	73	73	73	73	73	73	73	73	73	73	73	73	73	73	73	73	555	73	73	73	73	73	73	73	73	88	73
1944	183	1238603	1.2386	185082138	185.082	185082138_ 183	73	73	73	73	73	105	73	73	73	73	142	195	1195	73	92	73	73	73	73	73	73	73	73	73	73	73	73	80	73	73
1945	200	1356527	1.35653	185082169	185.082	185082169_ 200	73	73	73	153	73	73	83	73	73	73	73	73	1503	73	73	1825	73	73	73	73	73	73	73	73	73	73	73	73	73	73
1946	239	1628905	1.62891	185082123	185.082	185082123_ 239	73	73	73	73	73	82	73	73	73	73	73	73	73	73	73	73	1995	73	73	73	73	175	73	273	73	73	73	100	73	73
1947	260	1776192	1.77619	185082397	185.082	185082397_ 260	73	316	73	73	73	73	73	73	73	73	73	73	73	73	73	73	73	73	593	73	73	73	73	73	73	73	73	73	73	73
1948	272	1864667	1.86467	185081909	185.082	185081909_ 272	694	73	73	73	73	73	73	73	73	73	73	73	73	73	73	73	73	73	73	526	73	73	73	148	73	73	73	73	73	73
1949	314	2159132	2.15913	185082199	185.082	185082199_ 314	599	305	73	73	73	73	73	73	73	73	73	73	73	73	73	73	73	73	73	73	73	73	73	73	73	73	73	73	73	73
1950	322	2210728	2.21073	185082092	185.082	185082092_ 322	73	73	73	73	98	73	73	73	81	73	73	73	73	73	73	661	73	73	73	399	301	73	73	73	73	73	73	73	103	73
1951	329	2262232	2.26223	185082138	185.082	185082138_ 329	73	73	73	73	73	73	73	73	73	73	73	73	73	73	73	73	73	73	73	73	73	73	73	182	73	73	73	78	73	73
1952	351	2416898	2.4169	185082138	185.082	185082138_ 351	73	73	416	73	118	83	73	73	73	73	73	73	73	73	73	73	73	1391	794	73	275	73	73	73	73	73	101	73	73	73
1953	367	2527345	2.52734	185082108	185.082	185082108_ 367	73	285	73	73	73	73	73	73	75	73	73	73	73	73	73	73	637	73	73	73	73	73	73	73	73	73	73	73	73	73
1954	380	2615755	2.61576	185082062	185.082	185082062_ 380	308	73	73	73	73	73	73	73	73	73	73	73	73	73	73	599	73	73	73	73	73	73	73	73	73	73	73	73	73	73
1955	386	2659900	2.6599	185082169	185.082	185082169_ 386	73	73	73	73	73	73	73	73	73	73	73	73	73	73	73	73	73	73	73	495	73	73	73	151	73	73	73	73	73	73
1956	434	2998662	2.99866	185082031	185.082	185082031_ 434	356	409	73	73	73	73	73	73	73	73	73	73	73	73	73	73	73	73	73	73	231	122	73	73	73	73	73	73	73	73
1957	472	3263783	3.26378	185082092	185.082	185082092_ 472	73	73	361	73	97	73	73	73	73	73	73	73	73	73	73	73	699	73	73	147	73	118	73	146	73	73	127	73	73	73
1958	517	3580428	3.58043	185082169	185.082	185082169_ 517	73	73	73	73	73	73	73	73	73	73	73	73	73	73	73	73	925	73	309	73	73	73	73	73	73	73	73	73	73	73
1959	550	3808727	3.80873	185082092	185.082	185082092_ 550	73	73	416	73	73	73	133	122	128	73	73	73	73	73	73	925	791	73	73	73	262	131	118	73	73	73	73	79	90	73
1960	650	4515705	4.5157	185082138	185.082	185082138_ 650	73	73	73	73	73	94	73	168	73	73	73	73	73	73	73	1604	73	73	551	73	249	73	73	73	73	73	73	73	73	73
1961	744	5171107	5.17111	185082291	185.082	185082291_ 744	73	73	957	179	314	73	105	73	297	185	173	73	73	96	73	73	73	73	73	305	73	73	73	73	73	73	73	113	73	83
1962	786	5465685	5.46568	185082214	185.082	185082214_ 786	73	73	73	107	73	73	73	194	73	73	73	73	73	73	73	1789	73	73	73	73	424	148	159	225	73	73	73	189	96	73
1963	807	5612960	5.61296	185082199	185.082	185082199_ 807	73	73	73	73	73	73	73	73	77	73	73	73	73	73	73	73	73	73	73	73	73	73	73	256	73	73	73	73	73	73
1964	866	6025353	6.02535	185082306	185.082	185082306_ 866	301	409	73	73	121	73	73	73	73	92	73	73	73	73	73	740	73	851	73	73	73	112	73	73	73	73	73	100	73	73
1965	895	6231552	6.23155	185082153	185.082	185082153_ 895	73	73	73	73	73	73	73	73	73	73	73	73	73	73	73	73	73	73	73	192	338	73	73	73	73	73	73	80	124	73
1966	916	6378837	6.37884	185082062	185.082	185082062_ 916	73	312	73	73	73	73	73	106	73	73	73	73	73	73	73	73	73	73	393	73	73	73	73	73	73	73	73	73	73	73
1967	945	6581354	6.58135	185082306	185.082	185082306_ 945	253	73	73	118	73	73	73	73	73	73	73	73	73	73	73	73	73	73	73	73	73	73	73	131	73	73	73	75	73	73
1968	1024	7131217	7.13122	185082230	185.082	185082230_1024	73	73	73	73	116	86	73	73	73	73	73	73	73	73	73	1163	73	73	313	73	73	119	73	73	73	73	73	73	73	73
1969	1040	7241675	7.24167	185082230	185.082	185082230_1040	73	890	73	73	73	73	73	73	73	73	73	73	73	73	73	73	73	73	73	243	73	73	155	125	73	73	73	82	73	73
1970	1055	7344787	7.34479	185082230	185.082	185082230_1055	352	73	73	73	73	73	73	73	73	73	73	73	73	73	73	1445	73	73	73	73	244	73	73	73	73	73	73	73	73	73
1971	1080	7519608	7.51961	185082260	185.082	185082260_1080	352	725	73	73	73	73	73	73	73	73	73	73	73	73	73	73	73	73	73	144	73	86	112	73	73	73	73	75	84	73
1972	1168	8136956	8.13696	185082214	185.082	185082214_1168	73	666	73	87	73	73	73	79	73	73	73	73	73	73	73	73	73	73	317	73	73	75	73	73	73	73	73	73	73	73
1973	1183	8240002	8.24	185081924	185.082	185081924_1183	73	73	73	73	73	73	73	73	73	73	73	73	154	73	73	722	843	73	73	158	291	73	73	73	73	73	73	73	122	73
1974	1196	8328373	8.32837	185082230	185.082	185082230_1196	452	73	73	73	73	86	73	73	73	73	73	83	73	73	73	73	73	997	73	73	73	73	73	73	73	73	73	73	155	73
1975	1214	8453565	8.45356	185082092	185.082	185082092_1214	73	73	73	73	73	73	73	76	73	73	73	73	73	73	73	73	73	73	73	206	73	73	73	73	73	73	73	73	73	73
1976	1223	8519843	8.51984	185082062	185.082	185082062_1223	73	73	73	95	73	73	73	73	74	73	73	73	73	73	73	73	73	73	73	73	73	73	73	73	73	73	73	95	73	73
1977	1238	8622942	8.62294	185082123	185.082	185082123_1238	378	73	73	73	73	73	73	73	73	73	73	73	73	73	73	73	73	73	73	73	73	73	73	113	73	91	73	73	126	73
1978	1244	8667127	8.66713	185082123	185.082	185082123_1244	73	73	73	73	73	73	73	73	73	73	73	73	73	73	73	73	73	73	73	249	255	73	73	73	73	73	73	73	73	73
1979	1254	8740770	8.74077	185082336	185.082	185082336_1254	73	73	73	73	73	73	73	73	73	73	73	73	73	73	73	837	750	73	73	73	73	73	73	73	73	73	73	73	73	97
1980	1310	9131113	9.13111	185082153	185.082	185082153_1310	297	73	413	73	73	73	73	73	73	73	73	73	73	73	73	925	966	73	351	232	210	73	133	116	73	73	73	73	114	73
1981	1368	9536163	9.53616	185082184	185.082	185082184_1368	73	73	312	73	73	98	73	73	73	73	73	73	73	73	73	899	73	73	73	73	73	73	73	73	73	73	73	73	73	73
1982	1393	9712855	9.71285	185082077	185.082	185082077_1393	73	464	73	73	141	73	73	73	73	73	73	73	134	73	73	73	1347	73	280	269	73	73	73	115	73	73	73	73	73	73
1983	1418	9889590	9.88959	185082184	185.082	185082184_1418	73	642	73	145	73	73	73	73	130	73	73	73	73	73	73	73	73	73	73	294	73	73	98	73	73	73	73	73	73	73
1984	1441	10051643	10.0516	185082184	185.082	185082184_1441	73	73	73	73	73	73	73	73	73	73	73	73	73	73	73	775	1100	73	73	73	73	104	73	73	73	73	73	73	73	73
1985	1450	10104921	10.1049	185082092	185.082	185082092_1450	73	73	73	73	73	73	73	73	73	73	73	73	73	73	73	73	73	73	443	73	262	73	73	73	73	73	73	73	94	73
1986	1586	10851713	10.8517	185082245	185.082	185082245_1586	363	515	384	73	73	73	73	73	73	73	73	73	73	73	73	1340	1100	1107	321	339	73	73	73	73	73	73	73	73	73	73
1987	565	3919183	3.91918	185093399	185.093	185093399_ 565	73	73	73	73	73	73	73	345	73	1265	1505	1403	6870	2955	3171	73	73	73	73	73	73	73	73	73	73	452	399	3074	2224	2336
1988	895	6231552	6.23155	185118698	185.119	185118698_ 895	345	73	426	73	73	73	73	73	73	73	73	73	73	73	73	73	73	73	73	73	106	73	73	73	73	73	73	73	73	73
1989	985	6858737	6.85874	185118576	185.119	185118576_ 985	73	73	117	73	73	73	73	73	73	73	73	73	73	73	73	379	863	73	73	73	73	73	73	73	73	73	73	73	73	73
1990	1022	7116580	7.11658	185118622	185.119	185118622_1022	73	73	73	73	73	73	73	73	76	73	73	73	73	73	73	73	226	73	73	73	73	73	73	73	73	73	73	73	73	73
1991	1030	7168033	7.16803	185118652	185.119	185118652_1030	73	151	201	73	73	73	73	73	73	73	73	73	73	73	73	73	73	73	73	73	73	73	73	73	73	73	73	73	73	73
1992	689	4788202	4.7882	185166336	185.166	185166336_ 689	73	73	73	73	73	73	73	73	73	177	131	102	1217	427	517	73	73	73	73	73	73	73	73	73	73	73	73	73	73	73
1993	706	4905995	4.90599	185166229	185.166	185166229_ 706	73	73	73	73	73	73	73	73	73	73	73	73	783	285	327	73	73	73	73	73	73	73	73	73	73	73	73	73	73	73
1994	719	4994360	4.99436	185166412	185.166	185166412_ 719	73	73	73	73	73	73	73	73	73	73	73	73	73	73	73	73	73	73	73	73	73	73	73	73	73	73	73	73	309	324
1995	2023	13602635	13.6026	185866104	185.866	185866104_2023	2323	73	2338	73	73	73	384	73	315	73	73	73	73	73	334	73	73	73	73	73	73	73	73	73	73	73	73	73	73	73
1996	1696	11365943	11.3659	185911057	185.911	185911057_1696	404	73	491	73	73	73	73	73	73	73	73	73	73	73	73	335	73	73	73	73	73	73	73	73	73	73	73	73	73	73
1997	1739	11615896	11.6159	185911453	185.911	185911453_1739	73	73	1139	73	228	190	73	73	73	73	73	73	73	73	73	73	73	73	376	404	140	73	73	73	73	73	73	73	73	73
1998	1745	11652723	11.6527	185911438	185.911	185911438_1745	1003	73	73	73	73	73	73	73	73	73	73	76	73	73	73	73	73	73	73	73	73	73	73	73	73	73	73	73	73	73
1999	1761	11763057	11.7631	185911377	185.911	185911377_1761	73	73	73	230	73	73	94	108	73	73	73	73	252	73	95	1278	73	860	73	73	73	73	73	73	73	73	73	73	73	73
[truncated: 85,026 more rows]

## Sheet: 3.Source data for Suppl Fig 1.c
				Measured mass (m/z)																																													Relative abundance of the discriminant metabolites in Bacillus cultures treated with standard oxylipin 12,13-DiHOME
S.No.	Peak Nr	Metabolites	RT	m/z (-ESI)	M2.VIP[1]	M2.VIP[2]	p-value	A1_oh_neg_1	A1_oh_neg_2	A1_oh_neg_3	A1_12h_neg_1	A1_12h_neg_2	A1_12h_neg_3	A1_24h_neg_1	A1_24h_neg_2	A1_24h_neg_3	A1_36h_neg_1	A1_36h_neg_2	A1_36h_neg_3	A1_48h_neg_1	A1_48h_neg_2	A1_48h_neg_3	D_oh_neg_1	D_oh_neg_2	D_oh_neg_3	D_12h_neg_1	D_12h_neg_2	D_12h_neg_3	D_24h_neg_1	D_24h_neg_2	D_24h_neg_3	D_36h_neg_1	D_36h_neg_2	D_36h_neg_3	D_48h_neg_1	D_48h_neg_2	D_48h_neg_3	Row aver.	OXL-Oh	OXL-12h	OXL-24h	OXL-36h	OXL-48h	Cont-Oh	Cont-12h	Cont-24h	Cont-36h	Cont-48	Normalize
1	11703	12, 13-DiHOME	7.85837	313.238	1.07945	1.15066	0	16869854	16365643	19809886	25051	15153	28826	21952	22128	18360	73	73	73	5262	163	139	73	73	73	1530	73	73	73	73	73	73	73	73	73	73	73	1.77284e+06	1.76818e+07	23010	20813.3	73	1854.67	73	558.667	73	73	73
2	72716	Iturin A-C14	6.74705	1041.54	1.4427	1.42469	0.003707	73	73	73	73	73	73	73	197	73	73	73	1754	73	73	2596	6550	3260	2983	28222	20966	18061	193231	112635	216679	227741	508529	36332	15698	26081	15074	47915.5	73	73	114.333	633.333	914	4264.33	22416.3	174182	257534	18951
3	73492	Iturin A-C15	7.00602	1055.55	1.8823	1.84659	0	73	73	73	73	73	73	73	73	73	73	73	73	73	73	73	8640	73	3084	32035	29428	27377	231244	148201	294732	295432	667523	581660	697365	809019	829927	155228	73	73	73	73	73	3932.33	29613.3	224726	514872	778770
4	74210	Iturin A-C16	7.33743	1069.57	1.79948	1.76446	0	73	73	73	73	73	73	73	73	73	73	73	73	87	73	73	2583	73	73	5770	6603	5854	48764	26803	60685	65488	123660	120752	213216	188230	194674	35477.9	73	73	73	73	77.6667	909.667	6075.67	45417.3	103300	198707
5	85720	Fengycin A-C16	7.69639	1433.76	2.16807	2.14687	2.8e-05	73	73	73	3093	3800	7693	8750	2384	9446	13797	9030	13472	2832	16547	13024	73	73	73	73	73	73	73	73	73	73	73	73	73	73	73	3506.07	73	4862	6860	12099.7	10801	73	73	73	73	73
6	39473	Dihydrobacillaene	7.89887	581.358	1.26971	1.26417	0	73	73	73	73	73	503	73	2125	1121	500	518	1042	1423	438	73	73	73	73	9688	8481	73	43027	20100	39861	7474	4247	149	73	206	73	4728.4	73	216.333	1106.33	686.667	644.667	73	6080.67	34329.3	3956.67	117.333
7	86548	Fengycin B-C15	8.24	1475.8	1.36324	1.34785	0.127339	73	73	73	73	73	73	347737	73	73	154083	73	93584	73	100119	134743	18850	9966	5995	275998	323472	338287	362895	73	190038	73	464376	73	582103	73	459986	128775	73	73	115961	82580	78311.7	11603.7	312586	184335	154841	347387
8	71771	Linear surfactin B-C14	9.35205	1024.65	2.24167	2.2162	0	205	73	73	73	73	39140	41914	47926	42347	44765	59532	49934	32799	55837	47113	73	73	73	73	73	73	73	73	73	1105	833	73	73	775	846	15538.9	117	13095.3	44062.3	51410.3	45249.7	73	73	73	670.333	564.667
9	72606	Linear surfactin B-C15	9.73494	1038.67	2.59914	2.58108	0	1566	1340	73	135391	176318	223023	159679	205633	188401	190097	248577	198796	158712	219513	181272	73	73	73	73	73	73	73	73	73	73	73	73	73	73	73	76316.2	993	178244	184571	212490	186499	73	73	73	73	73
10	73343	Linear surfactin A-C15	9.95587	1052.68	2.42354	2.40723	0	1768	1581	977	104341	141251	188397	39750	250932	223976	206816	279559	231198	174944	241776	204410	73	73	73	73	940	1264	73	73	2556	73	73	73	73	7314	4410	76963	1442	144663	171553	239191	207043	73	759	900.667	73	3932.33
11	69813	Cyclic surfactin B-C13	10.0815	992.627	2.49592	2.47544	0	12110	15612	8204	1020480	1285192	2289097	2339271	2805741	2488078	2638647	3102177	2823113	1643097	3046737	2772006	3879	73	73	73	73	73	73	73	73	73	73	73	73	73	73	943149	11975.3	1.53159e+06	2.54436e+06	2.85465e+06	2487280	1341.67	73	73	73	73
12	70625	Cyclic surfactin B-C14	10.312	1006.64	2.53904	2.51632	0	73	73	73	2053236	2735794	3964697	4723635	5289359	5379496	4595857	5532641	4823772	4255607	4978811	4686278	73	73	73	73	73	73	73	73	73	73	73	73	73	73	73	1.76735e+06	73	2917909	5130830	4984090	4640232	73	73	73	73	73
13	74111	Linear surfactin B-C16	10.4187	1066.7	0.889573	0.892165	0.092393	73	73	73	73	73	7979	73	12957	73	12493	10329	10463	3490	8653	9849	73	73	73	73	73	73	73	73	73	8032	7030	73	17895	73	73	3685.23	73	2708.33	4367.67	11095	7330.67	73	73	73	5045	6013.67
14	71500	Cyclic surfactin B-C15	10.6982	1020.65	2.60489	2.58357	0	73	73	73	9511582	11511266	10949586	9656319	8841080	8965439	8311717	7796446	8489001	11587845	7622792	8567347	73	73	73	73	73	73	73	73	73	73	73	73	73	73	73	3.72706e+06	73	10657478	9.15428e+06	8.19905e+06	9259328	73	73	73	73	73
15	72368	Cyclic surfactin A-C15	11.4056	1034.67	1.4362	1.42906	0.000423	73	73	73	73	73	73	327653	254040	278088	267672	73	73	73	222679	73	73	73	73	73	73	73	73	73	73	73	73	73	73	73	73	45065.2	73	73	286594	89272.7	74275	73	73	73	73	73
16	73103	Cyclic surfactin B-C16	11.2417	1048.69	1.51719	1.51431	0.098381	9140	73	3885	73	73	627518	73	815891	894917	736777	73	697382	73	737392	703744	13357	73	73	40842	54648	57188	125837	122419	116522	109195	101106	60873	71966	55234	63417	207328	4366	209221	570294	478077	480403	4501	50892.7	121593	90391.3	63539
	Footnotes
	1. Spectral characteristics of the metabolites shown here can be corresponded to those shown in supplementary data 2
	Abrreviations
	CF: Cross-fed (Bacillus cross-fed with Aspergillus extracts) in MCF-1 (Ad→Br)
	Con: Control
	RT: Retention time
	N.I: Non-identified metabolites
	Color indication for metabolites origin
	Oxylipin 12,13-DiHOME used for treatment
	Metabolites of Bacillus origin
[truncated: 10 more columns]

## Sheet: 4.
Metabolites	A1_oh_neg_1	A1_oh_neg_2	A1_oh_neg_3	A1_12h_neg_1	A1_12h_neg_2	A1_12h_neg_3	A1_24h_neg_1	A1_24h_neg_2	A1_24h_neg_3	A1_36h_neg_1	A1_36h_neg_2	A1_36h_neg_3	A1_48h_neg_1	A1_48h_neg_2	A1_48h_neg_3	D_oh_neg_1	D_oh_neg_2	D_oh_neg_3	D_12h_neg_1	D_12h_neg_2	D_12h_neg_3	D_24h_neg_1	D_24h_neg_2	D_24h_neg_3	D_36h_neg_1	D_36h_neg_2	D_36h_neg_3	D_48h_neg_1	D_48h_neg_2	D_48h_neg_3
12, 13-DiHOME	16869854	16365643	19809886	25051	15153	28826	21952	22128	18360	73	73	73	5262	163	139	73	73	73	1530	73	73	73	73	73	73	73	73	73	73	73
Iturin A-C14	73	73	73	73	73	73	73	197	73	73	73	1754	73	73	2596	6550	3260	2983	28222	20966	18061	193231	112635	216679	227741	508529	36332	15698	26081	15074
Iturin A-C15	73	73	73	73	73	73	73	73	73	73	73	73	73	73	73	8640	73	3084	32035	29428	27377	231244	148201	294732	295432	667523	581660	697365	809019	829927
Iturin A-C16	73	73	73	73	73	73	73	73	73	73	73	73	87	73	73	2583	73	73	5770	6603	5854	48764	26803	60685	65488	123660	120752	213216	188230	194674
Fengycin A-C16	73	73	73	3093	3800	7693	8750	2384	9446	13797	9030	13472	2832	16547	13024	73	73	73	73	73	73	73	73	73	73	73	73	73	73	73
Dihydrobacillaene	73	73	73	73	73	503	73	2125	1121	500	518	1042	1423	438	73	73	73	73	9688	8481	73	43027	20100	39861	7474	4247	149	73	206	73
Fengycin B-C15	73	73	73	73	73	73	347737	73	73	154083	73	93584	73	100119	134743	18850	9966	5995	275998	323472	338287	362895	73	190038	73	464376	73	582103	73	459986
Linear surfactin B-C14	205	73	73	73	73	39140	41914	47926	42347	44765	59532	49934	32799	55837	47113	73	73	73	73	73	73	73	73	73	1105	833	73	73	775	846
Linear surfactin B-C15	1566	1340	73	135391	176318	223023	159679	205633	188401	190097	248577	198796	158712	219513	181272	73	73	73	73	73	73	73	73	73	73	73	73	73	73	73
Linear surfactin A-C15	1768	1581	977	104341	141251	188397	39750	250932	223976	206816	279559	231198	174944	241776	204410	73	73	73	73	940	1264	73	73	2556	73	73	73	73	7314	4410
Cyclic surfactin B-C13	12110	15612	8204	1020480	1285192	2289097	2339271	2805741	2488078	2638647	3102177	2823113	1643097	3046737	2772006	3879	73	73	73	73	73	73	73	73	73	73	73	73	73	73
Cyclic surfactin B-C14	73	73	73	2053236	2735794	3964697	4723635	5289359	5379496	4595857	5532641	4823772	4255607	4978811	4686278	73	73	73	73	73	73	73	73	73	73	73	73	73	73	73
Linear surfactin B-C16	73	73	73	73	73	7979	73	12957	73	12493	10329	10463	3490	8653	9849	73	73	73	73	73	73	73	73	73	8032	7030	73	17895	73	73
Cyclic surfactin B-C15	73	73	73	9511582	11511266	10949586	9656319	8841080	8965439	8311717	7796446	8489001	11587845	7622792	8567347	73	73	73	73	73	73	73	73	73	73	73	73	73	73	73
Cyclic surfactin A-C15	73	73	73	73	73	73	327653	254040	278088	267672	73	73	73	222679	73	73	73	73	73	73	73	73	73	73	73	73	73	73	73	73
Cyclic surfactin B-C16	9140	73	3885	73	73	627518	73	815891	894917	736777	73	697382	73	737392	703744	13357	73	73	40842	54648	57188	125837	122419	116522	109195	101106	60873	71966	55234	63417
Metabolites		12, 13-DiHOME	Iturin A-C14	Iturin A-C15	Iturin A-C16	Fengycin A-C16	Dihydrobacillaene	Fengycin B-C15	Linear surfactin B-C14	Linear surfactin B-C15	Linear surfactin A-C15	Cyclic surfactin B-C13	Cyclic surfactin B-C14	Linear surfactin B-C16	Cyclic surfactin B-C15	Cyclic surfactin A-C15	Cyclic surfactin B-C16
A1_oh_neg_1	A1_0	16869854	73	73	73	73	73	73	205	1566	1768	12110	73	73	73	73	9140
A1_oh_neg_2	A1_0	16365643	73	73	73	73	73	73	73	1340	1581	15612	73	73	73	73	73
A1_oh_neg_3	A1_0	19809886	73	73	73	73	73	73	73	73	977	8204	73	73	73	73	3885
A1_12h_neg_1	A1_12	25051	73	73	73	3093	73	73	73	135391	104341	1020480	2053236	73	9511582	73	73
A1_12h_neg_2	A1_12	15153	73	73	73	3800	73	73	73	176318	141251	1285192	2735794	73	11511266	73	73
A1_12h_neg_3	A1_12	28826	73	73	73	7693	503	73	39140	223023	188397	2289097	3964697	7979	10949586	73	627518
A1_24h_neg_1	A1_24	21952	73	73	73	8750	73	347737	41914	159679	39750	2339271	4723635	73	9656319	327653	73
A1_24h_neg_2	A1_24	22128	197	73	73	2384	2125	73	47926	205633	250932	2805741	5289359	12957	8841080	254040	815891
A1_24h_neg_3	A1_24	18360	73	73	73	9446	1121	73	42347	188401	223976	2488078	5379496	73	8965439	278088	894917
A1_36h_neg_1	A1_36	73	73	73	73	13797	500	154083	44765	190097	206816	2638647	4595857	12493	8311717	267672	736777
A1_36h_neg_2	A1_36	73	73	73	73	9030	518	73	59532	248577	279559	3102177	5532641	10329	7796446	73	73
A1_36h_neg_3	A1_36	73	1754	73	73	13472	1042	93584	49934	198796	231198	2823113	4823772	10463	8489001	73	697382
A1_48h_neg_1	A1_48	5262	73	73	87	2832	1423	73	32799	158712	174944	1643097	4255607	3490	11587845	73	73
A1_48h_neg_2	A1_48	163	73	73	73	16547	438	100119	55837	219513	241776	3046737	4978811	8653	7622792	222679	737392
A1_48h_neg_3	A1_48	139	2596	73	73	13024	73	134743	47113	181272	204410	2772006	4686278	9849	8567347	73	703744
D_oh_neg_1	D_0	73	6550	8640	2583	73	73	18850	73	73	73	3879	73	73	73	73	13357
D_oh_neg_2	D_0	73	3260	73	73	73	73	9966	73	73	73	73	73	73	73	73	73
D_oh_neg_3	D_0	73	2983	3084	73	73	73	5995	73	73	73	73	73	73	73	73	73
D_12h_neg_1	D_12	1530	28222	32035	5770	73	9688	275998	73	73	73	73	73	73	73	73	40842
D_12h_neg_2	D_12	73	20966	29428	6603	73	8481	323472	73	73	940	73	73	73	73	73	54648
D_12h_neg_3	D_12	73	18061	27377	5854	73	73	338287	73	73	1264	73	73	73	73	73	57188
D_24h_neg_1	D_24	73	193231	231244	48764	73	43027	362895	73	73	73	73	73	73	73	73	125837
D_24h_neg_2	D_24	73	112635	148201	26803	73	20100	73	73	73	73	73	73	73	73	73	122419
D_24h_neg_3	D_24	73	216679	294732	60685	73	39861	190038	73	73	2556	73	73	73	73	73	116522
D_36h_neg_1	D_36	73	227741	295432	65488	73	7474	73	1105	73	73	73	73	8032	73	73	109195
D_36h_neg_2	D_36	73	508529	667523	123660	73	4247	464376	833	73	73	73	73	7030	73	73	101106
D_36h_neg_3	D_36	73	36332	581660	120752	73	149	73	73	73	73	73	73	73	73	73	60873
D_48h_neg_1	D_48	73	15698	697365	213216	73	73	582103	73	73	73	73	73	17895	73	73	71966
D_48h_neg_2	D_48	73	26081	809019	188230	73	206	73	775	73	7314	73	73	73	73	73	55234
D_48h_neg_3	D_48	73	15074	829927	194674	73	73	459986	846	73	4410	73	73	73	73	73	63417
