# Supplementary material for: Non-obligate pairwise metabolite cross-feeding suggests ammensalic interactions between Bacillus amyloliquefaciens and Aspergillus oryzae
Source: Commun Biol. 2022 Mar 15;5:232. doi: 10.1038/s42003-022-03181-7 (PMC8924192; doi:10.1038/s42003-022-03181-7)
Supplement: Supplementary file 8 — Supplementary data 5. [file 42003_2022_3181_MOESM8_ESM.xlsx]

## Sheet: 1. Source data Fig. 5.a & b
A. oryzae cross-fed with Cyclic surfactin A C-15
Phenotype	Fig. 1.e. Mycelial dryw weight (mg/mL)
Incubation time (h)	Treated (Surfactin)_Rep1	Treated (Surfactin)_Rep2	Treated (Surfactin)_Rep3	Average	Stdv	Control_1	Control_2	Control_3	Average	Stdv
0	0	0	0	0	0	0	0	0	0	0
120	5.896	5.128	5.572	5.532	0.385559	8.988	10.284	10.008	9.76	0.682665
168	8.9	7.224	6.56	7.56133	1.20592	9.456	11.38	10.296	10.3773	0.964575
216	6.908	8.764	5.804	7.15867	1.49584	8.028	11.38	10.564	9.99067	1.748
Phenotype	Fig. 1.f. Conidia density (log10 counts/mL)
Incubation time (h)	Treated (Surfactin)_Rep1	Treated (Surfactin)_Rep2	Treated (Surfactin)_Rep3	Average	Stdv	Control_1	Control_2	Control_3	Average	Stdv
0	3.69897	4	4	3.89966	0.1738	4	3.69897	3.69897	3.79931	0.1738
120	4.39794	4.47712	4.54407	4.47304	0.0731493	5.25527	5.60206	5.38021	5.41251	0.175636
168	4.8451	5.07918	5.04139	4.98856	0.125668	5.93197	5.94448	5.91116	5.9292	0.0168336
216	4.8451	5.11394	4.81291	4.92398	0.165294	5.83885	5.98	5.78176	5.86687	0.102051

## Sheet: 2. Source data Fig. 5.c
Peak Nr	Ret(umin)	Mass(uD)	Mass_Scan		CF - 0h_1	CF - 0h_2	CF - 0h_3	CF - 120h_1	CF - 120h_2	CF - 120h_3	CF - 168h_1	CF - 168h_2	CF - 168h_3	CF - 216h_1	CF - 216h_2	CF - 216h_3	Con - 0h_1	Con - 0h_2	Con - 0h_3	Con - 120h_1	Con - 120h_2	Con - 120h_3	Con - 168h_1	Con - 168h_2	Con - 168h_3	Con - 216h_1	Con - 216h_2	Con - 216h_3
1	5553335	150002930	150002930_ 793		70	75	70	70	137	70	70	70	70	70	70	70	70	229	134	278	70	114	70	70	70	70	70	70
2	4168843	150028519	150028519_ 596		70	70	70	75	221	71	747	70	70	3477	999	2610	70	70	70	291	70	516	6986	4172	3767	1004	3676	1403
3	4566558	150028564	150028564_ 653		262	146	176	205	297	379	297	70	70	340	352	397	778	333	911	368	70	195	455	516	70	561	545	476
4	3204178	150056885	150056885_ 458		70	70	70	70	70	70	70	110	70	70	70	82	70	70	70	70	70	70	70	70	70	70	70	70
5	3329327	150056763	150056763_ 476		70	70	70	70	70	70	70	299	927	2363	70	789	70	70	70	114	114	168	70	70	70	202	70	1134
6	3506058	150057358	150057358_ 501		70	70	70	70	70	70	70	70	119	70	70	120	70	70	70	70	70	70	70	70	70	70	70	70
7	5501790	150064789	150064789_ 786		70	70	70	70	70	70	70	70	423	70	70	70	70	70	70	70	70	70	70	70	70	70	70	96
8	5052562	150093216	150093216_ 722		70	70	70	70	70	70	419	636	70	285	808	403	70	70	70	830	1131	959	144	70	514	1981	1164	70
9	7677360	150101105	150101105_1134		70	70	70	70	70	70	70	70	70	70	70	70	231	70	156	70	70	70	105	70	70	77	70	96
10	8797578	150244110	150244110_1353		70	70	70	70	70	70	70	70	70	70	70	70	70	70	70	105	92	70	70	70	70	70	70	70
11	10507488	150265106	150265106_1721		70	136	153	70	70	70	70	70	70	70	70	70	70	70	70	70	70	70	70	70	70	70	70	70
12	10411180	150459610	150459610_1701		70	70	70	70	70	70	70	70	70	70	70	70	70	70	70	120	129	70	70	70	70	70	70	70
13	10930875	150507751	150507751_1811		70	70	70	70	70	100	70	70	70	70	70	70	70	70	70	70	70	70	70	70	70	118	70	70
14	10081635	150573975	150573975_1631		70	70	70	70	230	70	70	70	70	70	70	70	70	70	70	70	70	70	70	123	70	70	70	70
15	11108870	150697388	150697388_1844		70	242	70	70	70	70	70	70	70	70	70	70	70	70	70	70	70	70	70	70	137	70	70	70
16	9585515	150729156	150729156_1524		70	70	70	70	70	70	70	70	70	70	70	70	159	70	70	70	70	70	70	118	70	70	70	70
17	10671875	150729752	150729752_1756		130	70	70	70	70	70	70	70	70	70	70	138	70	70	70	70	70	70	70	70	70	70	70	70
18	9410606	150841888	150841888_1485		70	70	70	70	70	70	70	70	70	70	77	70	70	70	136	70	70	70	70	70	70	70	70	70
19	832830	150887207	150887207_ 119		70	70	95	251	70	277	356	70	314	70	374	425	168	70	70	70	1052	568	70	70	70	287	70	327
20	11605886	150889832	150889832_1940		70	70	70	201	258	192	128	267	70	262	355	70	184	70	70	70	288	291	70	172	70	260	188	237
21	11748092	150889984	150889984_1963		70	70	70	275	70	310	486	470	320	367	585	516	70	82	138	70	527	70	128	378	70	70	275	245
22	12063943	150889938	150889938_2013		70	194	162	70	339	70	643	459	496	301	730	668	104	70	117	70	389	357	495	70	70	319	310	323
23	12173304	150890076	150890076_2029		260	70	137	264	286	238	476	70	323	186	565	423	70	70	70	70	238	185	417	149	70	216	70	313
24	12651960	150890045	150890045_2098		168	137	70	177	140	70	336	230	219	134	70	323	70	70	70	70	215	212	238	70	70	70	177	178
25	12894513	150890167	150890167_2133		70	70	70	109	77	138	228	70	137	70	70	227	70	70	70	70	70	108	70	156	70	127	70	98
26	13159641	150890152	150890152_2171		129	231	94	70	70	70	569	153	70	70	70	702	70	70	70	70	152	70	134	264	70	70	70	114
27	13382350	150890030	150890030_2203		1388	1200	645	1428	1542	1633	3003	1961	1858	1779	3065	2724	2077	70	1326	1187	2169	1693	1730	1220	70	1620	1864	1625
28	13552135	150890076	150890076_2233		211	213	124	307	276	318	595	418	383	348	467	513	448	137	323	70	428	699	319	258	70	284	321	315
29	729967	150947769	150947769_ 105		387	327	70	257	297	374	70	405	70	70	577	381	70	70	70	70	70	486	70	70	70	70	70	70
30	696810	150983627	150983627_ 100		372	341	178	70	70	70	70	464	535	454	670	681	70	70	670	70	70	70	70	593	70	623	70	568
31	9851552	151008072	151008072_1582		70	70	70	70	70	195	70	158	70	70	70	85	70	70	70	70	70	70	70	70	70	70	70	70
32	1039032	151026886	151026886_ 149		70	70	70	70	70	70	155	70	70	70	70	378	70	70	597	70	70	131	70	70	70	70	70	70
33	4168843	151028717	151028717_ 596		70	70	70	70	70	70	70	70	70	70	70	70	70	70	70	70	70	70	314	70	70	70	211	70
34	641583	151040726	151040726_ 92		70	147	70	70	70	70	70	70	70	70	70	70	70	70	70	70	70	70	70	70	70	225	70	70
35	1304138	151040863	151040863_ 187		70	83	70	70	70	70	70	70	70	70	70	70	70	70	70	70	70	70	70	367	70	70	70	70
36	4161518	151040894	151040894_ 595		70	70	70	70	428	70	70	70	7581	40298	1361	4233	70	70	70	70	70	70	70	1095	851	913	1274	10495
37	4522330	151040833	151040833_ 646		70	92	70	70	70	70	70	70	70	70	70	70	70	70	70	70	70	70	70	70	70	70	678	70
38	4971591	151040833	151040833_ 710		70	174	70	70	70	70	70	70	70	70	70	70	70	70	70	70	70	70	70	70	70	70	312	70
39	5170388	151040863	151040863_ 739		70	476	361	601	645	744	1057	843	998	70	942	954	997	866	1152	1164	1060	70	70	1314	779	1171	980	1200
40	5737438	151040787	151040787_ 819		70	126	70	7154	7700	11022	47689	24702	2588	3052	19340	9374	70	70	70	39217	43003	39288	12492	19651	18392	17907	10361	4016
41	6238214	151040756	151040756_ 891		3859	2374	2795	3401	4075	3728	6131	5263	5688	7575	4979	7530	3917	1655	7604	5214	6804	4413	7062	10308	9514	7453	6928	7135
42	6554924	151040634	151040634_ 936		70	270	223	457	70	541	961	70	70	70	916	70	70	70	70	1025	1078	70	70	893	832	1016	823	811
43	6770945	151040588	151040588_ 967		70	576	517	813	667	981	70	70	70	1079	1389	1126	70	70	70	1526	1831	70	70	1479	1559	1262	1241	1488
44	6959547	151040390	151040390_1003		70	209	331	70	359	620	70	70	1157	914	70	548	70	1489	70	70	70	70	70	1076	932	1121	845	1202
45	7119350	151040497	151040497_1034		70	70	70	343	70	347	70	70	694	483	70	70	70	1899	70	70	70	70	70	896	690	70	70	664
46	7180715	151040512	151040512_1045		70	70	609	897	1116	1198	1526	1560	2030	1471	1607	1132	70	2418	1914	70	70	70	1643	2062	1964	2201	1953	2225
47	7301328	151040558	151040558_1066		70	521	244	70	546	70	70	609	800	70	70	70	70	959	70	70	70	70	70	896	736	70	808	902
48	7449705	151040512	151040512_1092		70	704	643	70	908	744	70	70	2017	1455	1385	377	2072	3219	1925	1430	70	70	70	1948	1847	1992	1936	1789
49	7574283	151040527	151040527_1117		70	70	445	660	70	70	1244	1380	1533	913	736	984	70	70	70	70	70	70	70	1529	1297	1302	1380	1413
50	7756200	151040573	151040573_1148		70	140	81	223	310	307	70	240	70	322	355	70	70	70	70	70	70	70	70	462	399	220	216	362
51	8469296	151040649	151040649_1286		70	134	116	70	70	70	70	70	70	70	70	70	70	70	70	70	70	70	70	368	70	271	70	70
52	8860728	151040436	151040436_1367		70	70	70	70	70	70	70	70	70	70	70	70	70	70	70	70	70	70	70	70	191	157	70	70
53	832830	151061981	151061981_ 119		70	70	70	70	70	70	70	70	1682	674	970	1101	70	70	70	147	70	70	70	70	70	70	834	1609
54	1451437	151062103	151062103_ 208		70	70	70	70	70	70	70	70	287	70	70	70	70	70	70	70	70	70	70	70	70	70	154	70
55	2143667	151062012	151062012_ 307		70	70	70	70	70	70	70	70	107	70	149	70	70	70	70	70	70	70	70	70	70	70	156	70
56	2961105	151061935	151061935_ 424		70	70	70	70	70	70	70	70	133	70	70	70	70	70	70	70	70	70	70	70	70	70	148	70
57	3248307	151062119	151062119_ 465		70	70	70	70	70	70	70	70	77	70	201	70	70	70	70	70	70	70	70	70	70	70	114	70
58	3679116	151061737	151061737_ 526		70	70	70	70	70	70	70	70	158	70	70	70	70	70	70	70	70	70	70	70	70	70	94	70
59	4529733	151077362	151077362_ 647		70	70	70	70	70	70	70	70	70	70	70	70	233	70	70	70	70	70	85	70	70	70	70	70
60	4640212	151076920	151076920_ 663		70	70	70	70	70	70	70	70	70	70	70	70	70	93	70	70	70	95	70	70	70	70	70	70
61	4857427	151077194	151077194_ 694		70	70	70	70	70	70	70	70	70	70	70	70	172	119	70	70	70	70	70	108	70	70	70	72
62	5104125	151077271	151077271_ 729		176	87	156	70	277	340	721	70	70	534	70	465	1038	1104	1058	422	70	384	942	748	609	70	576	602
63	5244033	151077271	151077271_ 749		88	70	81	70	148	144	156	70	70	114	149	137	757	70	70	81	70	70	70	207	176	70	212	70
64	5464962	151077209	151077209_ 781		95	70	70	70	108	93	70	70	70	70	70	70	534	284	70	70	70	70	215	70	115	70	70	142
65	5958382	151076965	151076965_ 851		70	70	70	70	70	70	70	70	70	70	70	70	70	123	70	70	70	70	70	70	70	70	70	86
66	6113060	151077148	151077148_ 873		70	70	70	70	70	70	70	70	70	70	70	70	123	70	70	70	70	70	70	92	70	70	70	70
67	6319221	151077148	151077148_ 902		418	395	321	70	391	628	753	70	70	95	676	668	870	611	70	772	70	590	761	826	703	849	742	695
68	6437153	151076843	151076843_ 919		70	70	70	70	70	86	70	70	70	70	70	70	70	216	70	83	70	70	83	82	70	70	70	70
69	6815185	151076706	151076706_ 974		70	70	70	70	70	70	128	70	70	70	73	70	70	70	70	70	70	70	70	70	70	70	70	70
70	6827935	151076920	151076920_ 976		971	772	529	739	817	1414	894	531	1474	1151	1566	1612	2246	767	2147	2384	1091	824	1564	1833	1214	1856	1477	1721
71	6981475	151077011	151077011_1007		76	70	70	70	70	109	81	70	70	101	122	102	173	70	70	70	70	108	115	173	112	70	109	138
72	7250918	151076859	151076859_1058		70	70	70	70	70	70	70	70	70	70	70	70	92	135	70	94	70	70	164	113	106	70	89	70
73	7452374	151076935	151076935_1093		78	70	70	70	70	70	70	70	70	70	70	70	244	70	70	70	70	70	70	70	70	70	70	70
74	11720707	151076828	151076828_1959		70	70	70	70	70	70	110	70	70	70	70	70	175	226	70	70	70	76	70	70	70	70	70	71
75	5921548	151113571	151113571_ 846		88	70	70	70	70	70	70	70	435	481	70	390	255	196	115	70	70	106	70	71	70	70	70	552
76	9773490	151234833	151234833_1565		70	70	70	70	70	70	104	70	70	70	70	70	70	70	70	70	70	162	70	70	70	70	70	70
77	11276440	151288956	151288956_1879		70	70	108	70	70	70	70	70	70	70	70	70	70	70	70	70	70	149	70	70	70	70	70	70
78	10618797	151388641	151388641_1744		70	70	70	70	70	70	70	70	70	70	70	70	70	70	70	70	70	70	70	70	92	110	70	70
79	9827117	151655869	151655869_1577		70	70	70	158	70	70	70	70	70	70	70	70	70	70	70	70	70	70	121	70	70	70	70	70
80	13364215	151890289	151890289_2200		70	70	70	156	106	70	273	231	227	147	315	306	171	70	70	109	275	243	70	70	70	157	143	162
81	9812572	151903320	151903320_1573		70	70	70	70	70	70	70	70	70	74	70	124	70	70	70	70	70	70	70	70	70	70	70	70
82	9802850	151916321	151916321_1571		70	70	70	70	138	70	70	70	70	70	70	70	70	70	70	70	163	70	70	70	70	70	70	70
83	2931660	152035660	152035660_ 419		70	70	70	70	70	70	70	70	70	318	70	70	70	70	70	92	70	70	70	70	70	70	70	70
84	3933187	152036102	152036102_ 562		70	70	70	70	70	70	70	70	70	356	70	70	70	70	70	78	70	70	70	70	70	70	70	70
85	6098387	152035980	152035980_ 871		70	70	70	70	345	70	70	70	70	388	410	472	70	70	721	725	70	676	70	70	556	326	70	70
86	5737438	152044113	152044113_ 819		70	70	70	70	369	925	4123	2133	510	642	1563	70	70	70	746	3396	3811	3333	70	1505	1660	1522	70	70
87	10487097	152058319	152058319_1717		70	70	70	70	70	70	70	70	70	70	70	70	70	70	70	70	70	70	70	126	70	70	70	79
88	6857552	152080338	152080338_ 981		72	70	70	70	70	81	70	70	70	70	70	112	70	70	126	142	70	76	70	70	70	153	70	143
89	9248135	152122452	152122452_1449		70	70	70	70	70	70	70	70	70	85	70	70	70	70	70	70	70	70	70	70	70	70	70	70
90	9547545	152190338	152190338_1516		70	70	70	70	70	70	70	70	70	70	92	70	70	70	148	70	70	70	70	70	70	70	70	70
91	11233382	152356995	152356995_1870		70	70	70	70	70	70	70	70	99	70	70	70	70	70	70	70	70	70	70	70	109	70	192	70
92	7925218	152626907	152626907_1181		70	70	70	70	70	70	70	70	70	94	70	70	70	70	70	70	70	70	70	70	70	160	70	70
93	832830	152884338	152884338_ 119		70	70	70	70	70	70	70	70	70	70	70	70	70	70	70	1036	1112	70	70	70	70	70	70	70
94	11754202	152887222	152887222_1964		70	70	70	70	88	70	209	70	76	70	143	133	70	70	70	70	86	70	70	71	70	70	70	70
95	12088711	152887177	152887177_2017		70	70	70	87	95	70	126	127	92	70	124	164	70	70	70	70	126	70	72	70	83	70	70	70
96	13189098	152886993	152886993_2175		70	70	70	70	70	70	70	70	178	70	159	137	70	70	70	70	70	70	70	70	70	70	70	70
97	13299557	152887161	152887161_2191		70	71	70	70	70	70	70	70	70	70	70	70	70	70	214	70	70	70	70	70	70	70	70	70
98	13364215	152887146	152887146_2200		479	419	70	470	518	539	1032	758	627	607	1135	1010	70	166	494	358	753	601	603	409	528	629	601	450
99	13579746	152887527	152887527_2238		70	70	70	70	70	70	187	70	70	73	70	161	70	70	70	70	70	70	70	70	70	70	77	80
100	243923	152918335	152918335_ 35		70	70	70	70	70	70	398	70	70	70	70	70	70	70	70	70	70	70	70	70	70	290	70	70
101	243923	152918457	152918457_ 35		70	70	70	70	70	70	936	70	70	70	70	70	144	70	70	70	70	70	70	70	70	70	70	70
102	1164228	152918427	152918427_ 167		70	70	70	70	70	70	256	70	70	70	70	70	502	198	965	70	70	201	70	70	70	70	70	70
103	1539808	152918335	152918335_ 221		70	70	70	70	70	70	393	70	70	70	70	70	70	70	70	70	70	70	70	70	70	195	70	70
104	2136340	152918320	152918320_ 306		70	70	70	111	70	70	320	70	70	70	70	70	70	70	70	70	70	164	70	70	70	70	70	70
105	2430918	152918228	152918228_ 348		70	70	70	70	70	70	297	70	70	70	70	70	70	70	70	70	70	143	70	70	70	70	70	70
106	2688667	152918396	152918396_ 385		70	70	70	70	70	70	233	70	70	70	70	70	70	70	70	70	70	145	70	70	70	113	70	70
107	3020055	152918472	152918472_ 432		70	70	70	70	70	70	212	70	70	70	70	70	70	70	70	70	70	310	70	70	70	99	70	70
108	3226215	152918320	152918320_ 461		70	70	70	70	70	70	272	70	70	70	70	70	70	70	70	70	70	282	70	70	70	92	70	70
109	3469237	152918335	152918335_ 496		70	70	70	70	70	70	148	70	70	70	70	70	70	70	70	70	70	70	70	70	70	102	70	70
110	133448	152979416	152979416_ 19		129	70	70	70	70	70	180	70	70	70	70	70	70	70	70	70	70	70	70	160	70	70	70	110
111	442787	152979401	152979401_ 64		70	70	70	70	70	70	70	70	70	70	70	70	70	70	70	70	70	220	70	210	70	70	164	70
112	737358	152979660	152979660_ 106		70	70	70	70	70	70	70	70	644	70	154	70	70	70	70	70	70	70	70	165	70	70	70	70
113	2136340	152979187	152979187_ 306		70	70	70	70	70	70	142	70	70	70	70	70	70	70	70	70	70	70	70	70	70	70	119	70
114	2592888	152979340	152979340_ 371		85	70	70	70	97	70	177	70	70	70	70	70	70	70	70	70	70	70	70	109	70	105	133	70
115	2813815	152979202	152979202_ 403		70	70	70	70	70	70	70	70	70	70	70	70	70	70	70	70	70	70	70	103	148	70	70	70
116	3233580	152979355	152979355_ 462		70	70	70	70	70	70	144	70	70	70	70	70	70	70	70	70	70	70	70	81	70	70	133	70
117	3896462	152979782	152979782_ 557		70	70	70	70	70	70	70	70	70	70	70	70	70	70	70	70	70	70	70	70	70	70	113	70
118	1149498	152996933	152996933_ 165		70	70	70	70	70	70	70	75	70	70	70	76	262	278	237	70	70	70	134	70	70	70	70	70
119	1223130	153020187	153020187_ 175		70	70	70	1149	70	70	70	70	486	70	70	70	70	70	70	70	70	3774	70	70	70	70	70	70
120	1451437	153020126	153020126_ 208		70	70	70	70	70	70	70	70	330	70	70	70	70	70	70	70	70	707	70	70	70	70	70	70
121	1775452	153020050	153020050_ 254		70	70	70	3035	3477	5504	23876	13346	69102	21463	17249	16655	70	70	70	13491	14387	15966	32031	55124	43673	28985	35792	37734
122	3800628	153020081	153020081_ 543		70	70	70	70	70	70	70	70	2127	70	2549	70	70	70	70	70	70	70	7019	4476	3700	70	70	70
123	6370823	153039322	153039322_ 910		70	75	70	70	70	152	70	70	70	70	70	70	70	70	207	70	70	70	70	70	70	70	70	70
124	4268260	153056213	153056213_ 610		70	70	70	70	70	70	70	70	70	70	70	70	72	70	169	70	94	70	70	70	70	70	70	70
125	4514977	153056656	153056656_ 645		70	70	70	70	70	70	70	70	70	70	70	70	80	70	142	70	70	70	70	112	70	70	70	70
126	5148295	153056488	153056488_ 735		70	70	70	70	70	70	70	70	70	70	70	70	70	70	70	70	70	70	70	503	803	70	70	70
127	5612247	153056503	153056503_ 802		921	884	502	518	70	580	70	70	868	70	847	960	5779	687	2499	1526	901	70	70	70	70	70	70	984
128	5973122	153056442	153056442_ 853		70	70	70	70	70	70	70	70	70	70	70	70	144	70	71	70	103	70	70	70	70	70	70	70
129	7119350	153056183	153056183_1034		626	70	356	70	70	930	70	70	1001	766	927	884	1790	70	1569	1388	70	70	70	1364	958	1458	1196	1212
130	7320923	153056122	153056122_1069		70	70	70	70	70	70	70	70	70	70	70	70	137	70	70	70	73	70	70	70	70	70	70	74
131	4294037	153093643	153093643_ 614		70	70	70	70	70	70	70	70	70	70	70	70	70	70	70	70	70	87	70	122	70	70	70	70
132	4654905	153092957	153092957_ 665		109	72	70	211	70	353	307	154	333	70	70	70	413	70	341	70	219	70	108	70	317	70	70	70
133	4839000	153092987	153092987_ 691		252	178	70	367	412	518	409	286	842	70	70	70	712	357	668	652	987	497	550	854	820	70	1612	70
134	4956830	153092865	153092865_ 708		70	70	70	251	220	315	70	70	358	70	70	70	70	70	70	448	449	70	378	512	399	70	70	70
135	5185117	153092941	153092941_ 741		1021	883	623	1022	1102	1255	1678	1416	1620	1381	70	70	2422	2021	2193	1787	1958	1379	1901	2068	1697	1735	1675	1401
136	5590250	153092911	153092911_ 798		70	70	70	198	70	277	337	70	750	70	70	70	434	70	470	542	365	305	493	483	435	70	481	70
137	5457605	153092880	153092880_ 780		70	152	70	369	260	574	553	269	949	817	70	70	611	407	70	553	1411	1007	70	1789	3479	70	4693	70
138	5766897	153092850	153092850_ 824		213	204	70	226	268	330	70	70	422	70	70	70	675	445	521	70	70	70	70	70	70	70	70	70
139	5980464	153092819	153092819_ 854		448	332	70	429	589	597	70	70	617	70	70	70	864	384	861	70	70	70	664	709	568	70	654	70
140	6363407	153092621	153092621_ 909		110	70	70	121	154	233	233	185	243	70	70	70	309	265	343	158	202	70	263	240	291	70	204	70
141	6171933	153092651	153092651_ 881		70	80	70	70	70	70	70	88	121	70	70	70	70	70	254	200	70	70	70	70	70	70	70	70
142	6540152	153092361	153092361_ 934		70	70	70	70	70	70	70	70	70	70	70	70	70	70	70	70	178	70	70	70	70	70	109	70
143	6759925	153092621	153092621_ 965		129	84	70	96	132	125	428	98	460	70	70	70	2176	363	229	149	488	193	277	160	284	70	338	70
144	7102072	153092545	153092545_1031		70	70	70	70	70	70	70	70	70	70	70	70	140	70	70	70	81	70	70	70	121	70	70	70
145	7244757	153092590	153092590_1057		70	70	70	70	70	73	70	70	70	70	70	70	70	139	125	70	70	70	70	70	70	70	70	70
146	7444366	153092682	153092682_1091		82	70	70	70	70	70	92	70	70	70	70	70	275	120	109	70	94	70	82	125	70	70	70	70
147	7677360	153092712	153092712_1134		70	70	70	85	70	257	372	131	386	70	70	70	498	162	198	143	195	149	215	335	345	70	70	70
148	7774230	153092712	153092712_1151		70	70	70	70	70	70	70	70	70	70	70	70	143	70	70	70	70	70	70	106	89	70	77	70
149	7925218	153092270	153092270_1181		70	70	70	70	70	70	89	70	70	70	70	70	70	84	70	74	96	70	70	70	70	70	70	70
150	3550243	153104156	153104156_ 508		70	70	70	70	70	112	118	114	168	70	70	70	70	70	70	70	70	70	70	70	70	70	70	71
151	5641703	153129211	153129211_ 806		231	159	223	70	779	585	70	70	184	70	181	70	701	532	575	70	701	813	70	70	70	70	70	265
152	6182981	153129288	153129288_ 883		94	77	83	70	117	70	70	70	70	70	70	70	297	70	227	70	70	70	70	70	70	70	70	70
153	6341323	153129150	153129150_ 906		296	287	246	70	394	70	70	467	576	490	397	70	673	578	733	70	563	534	412	648	70	70	609	536
154	6547515	153129105	153129105_ 935		70	70	70	70	70	70	70	70	70	70	70	70	292	70	70	70	70	70	70	70	70	70	70	70
155	7098992	153128937	153128937_1030		339	237	214	70	223	70	70	70	70	70	70	70	647	70	505	70	77	70	70	70	70	70	70	70
156	7282323	153129028	153129028_1063		782	469	353	70	563	730	70	429	925	793	780	70	1209	70	1251	70	686	357	973	1125	70	960	755	984
157	7449705	153129059	153129059_1092		70	72	70	70	148	70	70	70	126	70	70	70	70	70	70	70	163	70	74	70	70	70	70	131
158	7610635	153129044	153129044_1123		70	70	70	70	166	70	70	70	281	266	132	70	125	70	153	70	103	70	273	112	70	70	114	268
159	9321198	153221466	153221466_1465		70	70	70	70	70	70	70	70	70	70	70	92	70	70	70	70	70	70	70	70	74	70	70	70
160	10685668	153247559	153247559_1759		70	70	70	70	70	70	70	154	70	70	70	140	70	70	70	70	70	70	70	70	70	70	70	70
161	10314907	153529037	153529037_1681		70	70	70	70	70	70	70	70	70	70	70	70	135	70	70	70	70	158	70	70	70	70	70	70
162	9922177	153587967	153587967_1597		70	70	70	70	70	70	70	70	74	70	70	70	70	70	70	70	70	70	103	70	70	70	70	70
163	10229038	153785736	153785736_1663		96	70	70	70	70	70	70	70	70	70	70	70	70	70	70	70	70	70	70	70	70	96	70	70
164	11261278	153869064	153869064_1876		90	70	70	165	70	137	608	70	70	70	70	70	70	70	70	70	70	536	70	70	70	236	70	70
165	13407508	153869034	153869034_2208		70	70	70	70	70	70	174	70	70	70	70	70	297	70	70	70	70	118	70	70	70	70	70	70
166	13752053	153869095	153869095_2272		1507	1435	777	1642	1662	1962	3261	2416	2377	1969	2961	2706	1237	664	70	2559	3488	3000	2392	2112	2558	2442	2245	2038
167	11060935	153869247	153869247_1835		70	70	70	70	70	70	345	70	70	70	70	70	70	70	70	70	70	245	70	70	70	324	70	70
168	13595810	153869110	153869110_2241		70	187	70	153	70	139	392	70	177	70	70	70	70	70	70	70	70	70	70	70	70	271	70	70
169	9851552	153986740	153986740_1582		70	70	70	70	70	70	70	70	70	70	70	70	70	70	70	156	70	70	70	119	70	108	70	70
170	1097937	154015320	154015320_ 157		70	70	70	70	70	70	70	70	70	70	70	70	70	70	70	70	70	70	70	108	88	70	70	70
171	1333595	154015610	154015610_ 191		70	70	70	70	70	70	70	70	70	70	70	78	70	70	70	70	70	70	70	70	70	105	164	70
172	2187852	154015305	154015305_ 313		70	70	70	70	70	70	174	102	70	177	206	174	70	70	70	216	187	170	70	421	365	418	323	70
173	2320460	154015198	154015198_ 332		70	70	70	70	70	70	70	70	70	70	122	70	70	70	70	70	70	70	70	183	70	70	70	70
174	4562834	154015366	154015366_ 652		244	264	310	70	70	70	1851	782	1145	1106	708	695	1126	4388	3034	772	757	794	3661	1549	1770	816	827	816
175	4654905	154015381	154015381_ 665		70	70	70	70	70	70	70	70	114	70	122	70	70	70	70	70	70	70	70	70	70	70	70	70
176	4839000	154015274	154015274_ 691		70	70	70	70	70	70	70	70	70	70	70	70	70	70	70	70	70	70	108	70	71	70	70	70
177	1768128	154023438	154023438_ 253		70	70	70	70	70	70	1700	1032	5347	1548	1272	1204	70	70	70	1016	994	1285	2397	4307	3351	2189	2825	2846
178	3822727	154023483	154023483_ 546		70	70	70	70	70	70	94	70	70	70	97	70	70	70	70	70	70	70	542	283	196	70	70	70
179	10431335	154020813	154020813_1706		70	70	70	70	70	70	70	118	70	70	70	75	70	70	70	70	70	70	70	70	70	70	70	70
180	4227770	154064285	154064285_ 604		75	70	102	70	70	70	83	70	70	70	70	70	291	336	70	70	70	70	70	118	70	136	70	70
181	5612247	154060013	154060013_ 802		70	70	70	70	70	70	70	70	70	70	70	70	461	70	168	70	70	70	70	70	70	70	70	70
182	7523163	154064041	154064041_1107		93	70	70	72	94	133	128	74	70	70	119	70	288	94	332	70	70	70	70	150	190	231	209	70
183	7780223	154064056	154064056_1152		413	279	199	70	70	553	153	104	70	70	621	70	448	70	931	70	70	129	70	911	519	920	691	70
184	5700617	154088013	154088013_ 814		70	70	70	70	70	70	70	70	743	2915	70	70	70	70	70	70	70	70	70	70	70	70	70	835
185	5177758	154096252	154096252_ 740		70	70	70	70	70	70	70	73	70	70	124	70	196	158	199	70	70	70	70	179	70	70	133	109
186	4890545	154124603	154124603_ 699		70	70	70	70	273	114	70	70	70	70	70	70	70	70	177	70	70	318	70	258	70	70	70	70
187	11326643	154170959	154170959_1889		114	70	70	70	70	70	70	70	70	70	70	70	70	70	70	70	137	70	70	70	70	70	70	70
188	10747700	154381226	154381226_1773		70	70	70	70	70	70	70	136	70	70	70	70	70	70	70	70	70	70	70	70	70	153	70	70
189	10400987	154452362	154452362_1699		74	70	70	70	70	70	70	74	70	70	70	70	70	70	70	70	70	70	70	70	70	70	70	70
190	13724912	154869400	154869400_2266		172	70	70	150	70	204	315	70	235	224	70	294	70	70	70	70	413	70	70	211	290	314	273	240
191	560575	154899277	154899277_ 81		70	70	70	70	70	70	70	70	70	70	70	135	70	70	70	70	70	70	70	70	70	122	70	70
192	1679717	154899323	154899323_ 241		70	70	70	70	83	70	70	70	70	70	70	99	70	70	70	70	70	70	70	70	70	70	70	70
193	2902198	154899094	154899094_ 415		94	70	70	70	70	70	70	118	70	70	70	164	70	70	70	70	70	70	133	70	70	141	70	70
194	3285142	154899368	154899368_ 470		70	70	70	70	70	70	70	70	70	70	70	98	70	70	70	70	70	70	70	70	70	150	70	70
195	3815357	154899017	154899017_ 545		74	70	70	70	70	70	70	70	70	70	70	131	70	70	70	70	70	70	70	70	70	70	70	70
196	4573977	154899567	154899567_ 654		72	70	70	70	70	70	70	70	70	70	70	140	70	70	70	70	70	70	70	70	70	70	70	70
197	185037	154919373	154919373_ 27		70	70	70	70	70	70	70	70	70	70	70	70	70	70	70	204	70	70	70	70	70	70	70	154
198	324920	154919662	154919662_ 47		70	70	70	70	70	70	70	70	70	70	70	70	70	70	70	70	372	70	70	157	200	70	70	70
199	781513	154928848	154928848_ 112		13203	10065	5588	70	70	70	70	70	70	70	70	70	70	70	70	70	70	70	70	70	70	70	70	70
200	847692	154929001	154929001_ 122		17981	15255	7855	17732	18182	19301	35056	23749	29326	24608	31367	31954	13781	3285	6151	39891	52461	49334	36075	33031	33190	29197	29666	31134
201	1127395	154929077	154929077_ 162		70	70	657	70	2742	70	70	2518	70	70	3873	70	70	70	70	70	70	7815	70	1364	70	3704	70	70
202	1282053	154929092	154929092_ 184		1864	1187	502	70	1901	70	70	1841	70	70	70	70	70	70	70	3255	6292	4621	70	70	70	2673	70	70
203	1510390	154929062	154929062_ 216		1362	70	70	1515	1072	70	70	70	70	192	2391	70	70	70	70	70	70	3221	70	70	70	70	70	70
204	1591357	154928986	154928986_ 228		70	70	70	1019	70	70	70	70	70	70	1811	70	70	70	70	70	70	70	70	70	70	70	70	70
205	1753365	154928970	154928970_ 251		70	70	70	784	70	70	70	70	70	70	1304	70	70	70	70	70	70	70	70	70	70	70	70	70
206	1237858	154998047	154998047_ 177		70	70	70	70	70	70	70	70	70	70	70	70	70	70	70	131	70	70	77	70	70	70	70	70
207	2372055	154996323	154996323_ 339		70	70	70	70	70	70	70	70	70	70	70	70	70	70	70	120	70	74	70	70	70	70	70	70
208	3528152	154996811	154996811_ 504		70	70	70	70	70	70	70	70	70	70	70	104	70	70	70	72	70	70	70	70	70	70	70	70
209	7894343	155003143	155003143_1174		70	70	70	70	70	70	70	70	70	70	70	70	70	70	86	70	70	70	70	70	70	70	115	70
210	4559152	155018814	155018814_ 651		70	70	70	70	70	70	70	70	70	70	70	70	70	267	144	70	70	70	120	70	70	70	70	70
211	12357284	155020096	155020096_2055		70	70	70	70	70	70	70	70	70	70	70	70	70	70	121	70	70	174	70	70	70	70	70	70
212	12438100	155021500	155021500_2067		70	70	70	93	70	70	70	70	70	70	70	70	85	70	70	70	247	70	70	92	70	70	70	70
213	12842963	155021652	155021652_2126		70	70	70	70	70	70	70	70	70	70	70	70	70	70	208	220	70	226	70	102	70	70	70	70
214	13004978	155021484	155021484_2149		70	70	70	70	70	70	70	70	70	70	70	70	122	71	70	70	230	210	164	70	70	70	91	70
215	1097937	155035751	155035751_ 157		70	70	70	70	70	70	70	70	1433	70	70	70	70	70	70	70	70	70	70	1247	70	70	70	70
216	2916932	155072037	155072037_ 417		70	70	70	70	70	70	70	70	102	70	94	85	70	275	70	70	70	70	101	70	70	157	94	70
217	3049573	155071976	155071976_ 436		90	70	70	70	70	70	70	70	114	70	70	70	70	70	311	70	70	70	70	133	70	111	70	70
218	3395597	155072128	155072128_ 486		70	70	70	70	70	70	70	70	70	70	97	70	70	70	136	70	70	70	70	70	70	117	70	70
219	3616527	155072159	155072159_ 517		70	70	70	76	75	70	70	70	70	70	70	76	70	168	70	70	70	70	97	214	70	70	70	70
220	3756500	155072021	155072021_ 537		70	70	70	70	70	70	70	70	70	70	70	70	70	174	188	70	70	70	70	70	70	70	70	70
221	3999467	155072296	155072296_ 572		80	70	70	116	102	70	70	70	70	70	165	154	70	70	70	70	70	70	180	170	70	168	140	70
222	4257218	155072205	155072205_ 608		608	315	70	298	70	70	70	70	1043	70	650	576	1716	1995	1791	70	70	70	712	958	70	1018	688	70
223	4507602	155072296	155072296_ 644		300	70	70	157	180	70	70	70	326	70	292	70	70	70	70	70	70	70	70	314	70	70	70	70
224	4669615	155072220	155072220_ 667		201	172	70	70	70	70	70	70	300	70	318	293	70	534	640	70	70	70	351	312	70	418	305	70
225	4890545	155072205	155072205_ 699		350	185	70	304	253	70	70	70	528	70	70	354	70	883	996	70	70	70	475	549	70	578	318	70
226	5067298	155072296	155072296_ 724		70	70	70	235	70	70	70	70	70	70	70	70	70	70	70	70	70	70	70	70	70	70	775	70
227	5118878	155072235	155072235_ 731		532	514	70	508	494	70	70	70	809	70	591	629	70	1030	1553	70	70	70	618	928	70	1047	565	70
228	5266170	155072220	155072220_ 752		70	301	70	70	329	70	70	70	643	70	70	70	70	70	1129	70	70	70	70	596	70	671	70	70
229	5479690	155072189	155072189_ 783		793	543	70	636	711	70	70	70	1225	70	1101	1000	70	813	1766	70	70	70	1200	1375	70	1615	1090	70
230	5663800	155072205	155072205_ 809		431	299	70	364	468	70	70	70	395	70	70	70	70	70	1211	70	70	70	70	70	70	70	70	70
231	5877362	155072205	155072205_ 839		685	493	70	510	545	70	70	70	838	70	751	371	70	648	1573	70	70	70	419	70	70	70	70	70
232	6009920	155072128	155072128_ 858		70	70	70	70	70	70	70	70	361	70	305	70	70	70	644	70	70	70	70	70	70	70	70	70
233	6149882	155072144	155072144_ 878		235	218	70	70	240	70	70	70	340	70	347	310	70	508	70	70	70	70	277	374	70	446	242	70
234	6473873	155072021	155072021_ 924		226	235	70	216	70	70	70	70	381	70	349	70	70	565	544	70	70	70	70	362	70	475	70	70
235	6678915	155071915	155071915_ 954		264	70	70	186	213	70	70	70	277	70	184	242	70	393	427	70	70	70	226	352	70	275	70	70
236	7051798	155071762	155071762_1021		159	126	70	133	164	70	70	70	300	70	229	205	70	259	374	70	70	70	342	229	70	366	119	70
237	7164335	155071823	155071823_1042		70	70	70	70	70	70	70	70	70	70	70	85	70	161	109	70	70	70	70	70	70	142	70	70
238	7449705	155071869	155071869_1092		137	83	70	80	95	70	70	70	329	70	223	154	70	462	285	70	70	70	169	203	70	294	70	70
239	7586194	155071838	155071838_1119		70	74	70	70	94	70	70	70	70	70	70	137	70	161	70	70	70	70	70	70	70	70	70	70
240	7786320	155071701	155071701_1153		95	70	70	70	111	70	70	70	155	70	109	186	70	323	253	70	70	70	174	137	70	212	70	70
241	7946575	155071060	155071060_1185		70	71	70	70	70	70	70	70	70	70	70	70	70	70	70	70	70	70	70	132	70	70	70	70
242	8127124	155072144	155072144_1219		70	70	70	70	70	70	70	70	104	70	70	70	70	70	87	70	70	70	70	70	70	70	70	70
243	8541615	155071564	155071564_1300		70	70	70	70	70	70	70	70	70	70	70	92	70	89	70	70	70	70	70	106	70	70	70	70
244	8875185	155070679	155070679_1370		70	70	70	70	70	70	70	70	70	70	70	70	70	121	70	70	70	70	70	70	70	70	70	70
245	9410606	155071899	155071899_1485		70	70	70	70	70	70	70	70	86	70	93	70	70	70	70	70	70	70	70	70	70	77	70	70
246	10268250	155072632	155072632_1671		70	70	70	70	88	70	70	70	70	70	106	70	70	70	70	70	70	70	70	70	70	70	70	70
247	4971591	155108597	155108597_ 710		2759	1979	1811	2775	2725	3701	3462	2776	3457	3166	3927	3648	5288	3683	6023	5440	4717	3112	4003	4898	3416	4871	3668	3751
248	5199853	155108658	155108658_ 743		70	97	70	141	70	70	180	192	275	70	261	187	70	70	70	229	331	189	222	70	70	70	70	70
249	5501790	155108566	155108566_ 786		70	70	70	367	374	70	2803	1992	8711	5907	2856	3228	70	70	70	1803	1538	1797	4679	6250	5955	5877	9440	70
250	5656432	155108505	155108505_ 808		70	80	70	1485	2040	2067	25588	11713	13223	27759	21279	32712	70	70	70	11290	8084	9900	54239	57173	53670	80508	66337	14786
251	6009920	155108521	155108521_ 858		70	70	70	70	70	70	204	70	180	70	70	195	70	70	70	70	70	89	297	70	70	70	70	70
252	6525420	155108383	155108383_ 932		70	70	70	70	70	70	123	70	185	70	70	148	70	70	70	94	88	70	70	70	70	70	70	70
253	7113592	155108093	155108093_1033		70	70	70	70	70	70	70	70	70	70	70	98	70	70	70	70	70	70	108	70	70	70	70	70
254	7481428	155108704	155108704_1099		70	70	70	70	70	70	70	70	84	70	71	70	70	70	70	70	70	70	70	70	70	70	70	70
255	7592263	155108322	155108322_1120		70	287	70	252	70	70	70	185	485	70	471	589	981	603	70	677	277	153	511	70	70	70	70	70
256	7768271	155108231	155108231_1150		70	120	70	113	70	70	97	70	98	70	70	290	70	70	70	280	90	70	245	70	70	70	70	70
257	8972975	155108398	155108398_1391		70	70	70	70	70	70	70	70	84	70	74	70	70	70	70	70	70	70	70	70	70	70	70	70
258	9719769	155108124	155108124_1553		70	132	70	141	70	70	216	176	241	70	184	70	70	70	70	70	176	70	162	70	70	70	70	70
259	6767272	155144669	155144669_ 966		70	70	70	70	70	74	70	70	143	125	70	79	924	70	223	118	70	70	70	129	118	83	98	70
260	5892137	155144928	155144928_ 842		152	86	158	140	156	341	70	70	460	70	70	70	564	234	630	70	70	70	70	70	70	70	70	70
261	7792265	155144821	155144821_1154		70	70	70	70	70	70	241	70	304	71	122	163	642	70	84	70	139	70	70	70	212	176	159	70
262	11032766	155237396	155237396_1830		70	70	70	70	91	70	70	70	70	70	70	70	70	70	75	70	70	70	70	70	70	70	70	70
263	11164325	155254776	155254776_1856		70	70	70	70	70	124	70	70	70	70	75	70	70	70	70	70	70	70	70	70	70	70	70	70
264	10709128	155411285	155411285_1764		70	70	70	70	70	70	70	70	158	70	70	70	70	70	70	171	70	70	70	70	70	70	70	70
265	10492195	155788879	155788879_1718		70	70	70	106	70	70	70	70	70	70	70	70	70	70	70	70	70	70	70	70	70	70	70	70
266	11241110	155865662	155865662_1872		70	70	70	70	70	70	70	70	70	70	70	70	70	70	70	70	251	70	70	172	70	70	70	70
267	13724912	155866333	155866333_2266		1061	70	521	1006	1172	1143	1897	1557	1546	1394	2079	1741	70	70	70	70	2317	70	70	1246	70	1468	1466	1275
268	103990	155875137	155875137_ 15		70	70	70	70	70	70	70	70	70	70	70	70	70	70	70	70	70	70	70	73	70	70	76	70
269	3572377	156045151	156045151_ 511		70	70	70	70	70	70	70	70	70	217	70	70	70	70	70	70	70	70	152	70	70	70	70	222
270	229195	156067474	156067474_ 33		70	70	70	70	70	70	70	70	70	70	70	70	70	70	70	70	70	120	70	70	70	70	207	70
271	1156863	156067795	156067795_ 166		70	70	70	70	70	70	70	70	70	70	70	70	70	70	70	70	70	243	70	70	70	70	216	70
272	3837450	156067383	156067383_ 549		70	70	70	70	70	70	70	70	70	70	70	70	70	70	70	70	70	70	440	70	70	70	417	70
273	4268260	156067505	156067505_ 610		70	70	70	70	70	70	70	70	70	70	70	70	227	70	70	70	70	70	70	70	70	70	190	70
274	3808002	156103821	156103821_ 544		70	70	70	70	70	70	70	70	70	3792	70	70	70	70	70	70	70	70	557	70	70	70	70	70
275	5236667	156103821	156103821_ 748		70	70	70	70	70	70	70	116	1746	70	70	70	70	70	70	70	70	70	215	70	70	70	70	70
276	7486612	156102966	156102966_1100		70	70	70	70	70	70	70	70	70	70	70	70	70	70	70	70	70	79	77	70	70	70	70	70
277	4942095	156111633	156111633_ 706		70	70	70	70	70	70	70	221	70	70	70	70	70	70	70	70	70	70	350	70	70	70	70	70
278	5501790	156112076	156112076_ 786		70	70	70	70	70	70	70	138	70	70	70	70	70	70	70	70	70	70	409	70	70	70	70	70
279	5656432	156111740	156111740_ 808		70	70	70	70	70	70	2254	1090	1095	2411	1730	2986	70	70	70	70	70	70	4966	5323	4944	7659	5789	1202
280	9513984	156129333	156129333_1508		70	70	70	70	70	70	70	70	70	70	70	70	70	70	70	70	70	70	70	70	70	115	94	70
281	9729568	156179337	156179337_1556		70	70	70	70	70	70	70	70	70	70	70	70	70	70	70	70	70	156	70	70	70	70	70	94
282	10630537	156684845	156684845_1747		70	70	70	70	70	70	70	70	70	70	70	70	70	70	70	165	70	70	70	227	70	70	70	70
283	10685668	156780487	156780487_1759		70	70	70	70	70	91	70	142	70	70	70	70	70	70	70	70	70	70	70	70	70	70	70	70
284	11164325	156844696	156844696_1856		70	345	70	70	70	70	70	70	70	70	70	70	70	70	70	70	70	70	70	70	70	70	70	70
285	13714180	156866318	156866318_2264		99	70	70	70	70	70	139	182	133	139	70	161	70	70	70	70	133	70	70	70	70	70	201	86
286	376468	156896133	156896133_ 54		70	70	70	70	70	70	70	70	125	70	70	70	70	70	70	70	70	70	70	70	70	70	70	139
287	1628177	156895874	156895874_ 233		70	70	70	95	70	96	70	70	70	70	70	70	70	70	70	70	70	70	70	70	70	70	70	70
288	2563428	156896194	156896194_ 367		70	70	70	98	78	70	70	70	70	70	70	180	70	70	70	70	70	70	70	70	70	70	70	70
289	862280	156926010	156926010_ 124		6224	3624	2687	6106	6246	6826	12154	7982	9990	8547	10700	10849	4808	1091	2092	14040	18045	17468	12713	11076	11417	10084	10546	9621
290	1215807	156926208	156926208_ 174		70	70	70	1107	791	1069	70	921	70	70	1261	70	70	70	70	1461	3301	2603	70	70	70	70	70	70
291	1267317	156926086	156926086_ 182		607	70	179	503	622	657	70	725	70	289	914	70	70	70	70	819	1994	1962	70	70	70	70	70	70
292	1385145	156924377	156924377_ 198		70	70	104	70	452	445	70	70	70	249	70	70	70	70	70	70	1403	70	70	70	70	70	70	70
293	1738630	156926025	156926025_ 249		314	70	84	349	70	70	70	70	70	70	70	70	70	70	70	70	70	70	70	70	70	70	70	70
294	2916932	156925858	156925858_ 417		119	70	70	113	70	70	70	70	70	100	70	70	70	70	70	70	70	70	70	70	70	70	70	70
295	3263037	156926025	156926025_ 467		70	70	70	89	70	70	70	70	70	70	70	70	70	70	70	70	70	70	70	70	70	70	70	70
296	3531834	156925949	156925949_ 505		77	70	70	80	70	70	70	70	70	70	70	70	70	70	70	70	70	70	70	70	70	70	70	70
297	10248544	156984497	156984497_1667		70	70	70	70	70	70	70	70	70	70	70	70	70	70	70	70	70	70	70	115	130	70	70	70
298	766775	157012543	157012543_ 110		70	70	70	70	70	70	70	70	70	70	70	70	70	93	475	70	70	70	70	70	70	70	70	70
299	1156863	157014145	157014145_ 166		70	70	194	70	70	70	70	70	15011	70	70	70	70	2353	5322	70	70	70	1902	6544	4266	70	70	1492
300	9392205	157014923	157014923_1481		70	70	72	70	70	70	70	70	70	70	70	70	70	70	70	70	70	70	70	70	70	280	70	221
301	9509250	157015259	157015259_1507		70	70	70	70	242	70	70	70	70	70	394	70	70	70	70	70	70	70	70	70	70	70	70	70
302	9846675	157014648	157014648_1581		70	70	70	314	403	70	70	70	70	70	388	70	70	70	70	70	70	70	70	70	70	70	70	70
303	9997602	157014633	157014633_1613		70	70	70	310	308	70	70	70	70	70	235	70	70	70	70	70	70	674	384	70	70	70	70	312
304	10278172	157014542	157014542_1673		70	244	70	70	70	70	70	70	70	70	70	70	70	70	70	70	70	70	70	70	70	70	70	152
305	10606600	157014496	157014496_1741		70	70	107	70	70	70	267	70	70	70	70	70	70	70	70	70	70	70	546	70	70	352	70	70
306	3601793	157052734	157052734_ 515		70	70	70	70	70	70	70	70	1388	2296	70	70	70	70	70	70	70	70	70	70	70	70	70	2132
307	3822727	157051376	157051376_ 546		70	70	70	1321	1405	2392	4530	2896	10367	14029	2690	5665	105	70	70	70	70	70	5221	5515	4881	3752	4285	7638
308	4839000	157087814	157087814_ 691		70	70	363	70	70	70	70	70	70	70	70	993	70	686	1267	70	70	70	70	70	70	70	70	70
309	7756200	157123886	157123886_1148		152	81	70	70	268	97	70	70	70	82	188	161	118	262	70	240	135	70	108	324	140	137	70	70
310	7904585	157123398	157123398_1176		79	70	70	70	70	70	70	70	70	70	70	70	342	130	70	70	70	70	70	70	70	70	70	70
311	7995450	157123627	157123627_1194		70	70	70	70	243	70	70	70	70	70	70	70	70	70	70	118	83	70	70	123	70	70	70	70
312	9768639	157123810	157123810_1564		682	593	536	317	386	482	744	562	903	70	545	448	1225	1847	70	1033	647	70	985	943	1056	1094	646	70
313	9871083	157123917	157123917_1586		70	70	70	70	70	70	70	70	150	70	70	70	70	70	70	70	70	70	238	70	70	236	72	70
314	7460319	157280945	157280945_1095		70	70	70	70	70	70	70	70	81	70	70	70	70	70	70	70	79	70	70	70	70	70	70	70
315	9485443	157437225	157437225_1502		70	70	70	70	70	70	70	70	70	70	70	70	70	70	70	70	70	70	70	116	70	110	70	70
316	10601401	157687698	157687698_1740		70	70	70	70	70	70	70	70	70	70	70	70	70	70	105	70	70	70	70	70	70	70	70	70
317	10096688	157794586	157794586_1634		70	70	70	70	70	206	70	70	70	70	70	70	70	70	70	70	195	70	70	70	70	70	70	70
318	10268250	157809494	157809494_1671		70	70	70	70	70	70	70	70	70	70	70	70	70	70	70	70	70	70	133	70	70	106	70	70
319	1017037	158016174	158016174_ 146		70	70	70	70	70	70	70	70	70	70	70	70	70	107	222	70	70	70	70	70	70	70	70	70
320	1127395	158018600	158018600_ 162		70	70	70	70	70	70	70	70	1008	70	70	70	70	70	70	70	70	70	70	422	244	70	70	70
321	5708022	158038010	158038010_ 815		70	70	70	70	70	70	70	70	1728	70	70	70	70	70	70	70	70	70	70	1267	70	70	1616	2076
322	6171933	158037827	158037827_ 881		70	70	70	70	70	70	70	70	70	70	70	70	70	70	70	70	70	70	70	70	70	187	1019	909
323	6767272	158037857	158037857_ 966		70	70	70	70	70	70	102	70	2179	70	70	70	70	70	70	70	70	70	70	70	1425	418	1969	2345
324	3542880	158056152	158056152_ 507		70	70	70	70	70	70	70	70	70	149	70	70	70	70	70	70	70	70	70	70	70	70	70	184
325	3800628	158054764	158054764_ 543		70	70	70	70	70	166	328	212	809	1103	182	439	70	70	70	70	208	70	70	426	380	70	70	608
326	5214578	158061935	158061935_ 745		234	70	70	70	479	376	561	334	70	516	410	604	70	433	686	70	1747	70	70	522	479	70	70	339
327	715227	158083008	158083008_ 103		1195	1328	656	70	70	70	70	70	70	70	70	70	260	602	70	70	70	70	70	70	70	70	70	70
328	1458790	158083038	158083038_ 209		70	70	70	902	1539	1489	10543	6151	26398	10777	7653	7462	1152	2340	70	3851	4282	4748	14121	13722	8971	7040	11583	17639
329	1815939	158082993	158082993_ 260		70	70	70	70	70	70	70	577	70	70	70	70	70	70	70	70	70	601	70	70	70	70	573	70
330	2239410	158082993	158082993_ 321		70	70	70	1418	70	2422	10181	5902	38771	11954	6725	9400	70	70	70	2804	70	4290	14935	14694	10366	9380	12629	23849
331	10140933	158082840	158082840_1644		70	70	296	317	70	70	70	70	70	70	70	70	70	70	70	70	70	70	70	70	70	70	70	70
332	10331569	158082779	158082779_1685		70	70	70	70	70	70	70	70	70	70	70	70	450	247	70	70	70	70	70	1170	70	70	70	70
333	10375963	158082672	158082672_1694		803	70	70	306	70	70	70	70	70	70	70	70	70	251	70	70	70	534	70	70	70	401	70	70
334	10601401	158082642	158082642_1740		856	70	70	70	70	70	70	70	70	70	70	70	70	413	70	70	70	70	70	1377	70	413	70	70
335	10711409	158082855	158082855_1765		70	70	70	70	70	70	70	70	70	70	70	70	603	70	70	70	70	724	70	70	70	70	70	70
336	11003760	158082794	158082794_1824		613	487	70	70	70	70	70	70	70	70	70	70	70	70	70	70	70	70	70	70	70	70	70	70
337	11066749	158083038	158083038_1836		342	70	70	70	70	70	70	70	70	70	70	70	70	459	70	70	70	70	70	70	70	1068	70	70
338	11164325	158082642	158082642_1856		70	353	70	70	70	70	70	70	70	70	70	70	70	70	70	70	70	70	70	70	70	641	70	70
339	11316665	158082642	158082642_1887		573	575	70	70	70	70	70	70	70	70	70	70	804	70	70	743	70	70	70	1059	1181	1013	70	872
340	11448120	158082687	158082687_1912		317	70	70	70	70	70	70	70	70	70	70	70	70	70	70	834	70	70	70	899	70	70	70	70
341	11194549	158128906	158128906_1862		70	70	70	70	70	70	70	70	70	70	96	70	70	70	106	70	70	70	70	70	70	70	70	70
342	9871083	158136444	158136444_1586		70	70	70	70	70	70	70	70	70	70	127	70	70	70	70	231	70	70	70	70	70	70	70	70
343	9475975	158219086	158219086_1500		70	70	70	70	70	70	70	70	70	70	100	70	70	70	70	70	70	156	70	70	70	70	70	70
344	10096688	158225586	158225586_1634		70	70	70	70	70	70	70	183	70	70	153	70	70	70	70	70	70	70	70	70	70	70	70	70
345	7894343	158304855	158304855_1174		70	70	70	70	70	70	80	70	70	70	70	70	70	70	70	70	70	70	126	70	70	70	70	70
346	10911495	158334915	158334915_1807		70	70	70	70	70	78	70	70	70	70	70	70	84	70	70	70	70	70	70	70	70	70	70	70
347	10952804	158370544	158370544_1815		70	70	70	70	70	70	70	70	70	70	70	70	70	70	93	70	70	70	70	70	70	70	74	70
348	10796706	158505936	158505936_1783		70	70	70	70	70	70	70	85	70	89	70	70	70	70	70	70	70	70	70	70	70	70	70	70
349	10946915	158638550	158638550_1814		70	70	173	70	70	70	70	70	70	70	70	70	70	70	70	70	70	70	70	70	106	70	70	70
350	13394690	158892807	158892807_2205		89	75	70	79	70	70	198	70	156	211	70	211	70	70	70	70	70	118	129	70	70	70	122	152
351	774180	158926117	158926117_ 111		70	845	70	70	522	70	70	70	70	70	70	70	70	70	70	70	70	70	70	70	70	792	70	70
352	847692	158926117	158926117_ 122		605	608	141	70	704	70	1065	915	461	861	979	864	70	70	70	70	70	1356	70	70	70	563	688	647
353	1105350	158926178	158926178_ 158		70	167	70	70	70	70	208	241	70	70	70	70	70	70	70	70	70	466	70	70	70	70	70	70
354	11321482	158948547	158948547_1888		70	70	70	133	70	177	70	229	241	70	233	70	70	378	70	70	165	70	70	70	70	172	70	207
355	737358	158979324	158979324_ 106		10728	9791	1176	7553	8287	9676	15849	9685	2985	2087	15862	11646	1563	823	2084	13854	19881	18463	9575	7039	7166	8979	5834	3752
356	6827935	158979111	158979111_ 976		70	70	70	70	504	188	70	70	70	70	70	526	70	70	70	70	70	70	70	70	781	70	70	70
357	7449705	158978973	158978973_1092		70	70	369	70	525	595	70	70	70	70	70	1083	1621	851	1513	1789	70	70	70	70	1070	1192	70	70
358	976427	159011322	159011322_ 140		70	70	70	70	70	70	548	70	704	1138	70	70	194	70	70	70	70	70	595	769	1098	70	763	526
359	1105350	159011658	159011658_ 158		70	70	70	70	70	70	140	70	70	70	70	70	70	70	70	70	70	70	70	355	384	70	290	70
360	214472	159030853	159030853_ 31		93	70	70	70	70	70	70	70	70	70	70	70	70	70	70	70	70	70	70	70	70	114	70	70
361	891743	159030624	159030624_ 128		70	70	70	70	70	70	70	70	1908	813	70	574	70	70	70	70	70	70	70	70	770	70	850	1532
362	1061117	159030624	159030624_ 152		117	70	70	429	572	919	2619	1812	8812	2993	1695	2122	70	70	70	1639	70	1878	3438	3471	3742	2073	3496	7966
363	1687087	159030807	159030807_ 242		70	70	70	70	70	70	70	70	70	70	70	70	70	70	70	70	70	70	70	70	70	70	145	215
364	1937465	159030777	159030777_ 277		94	70	70	70	70	70	70	96	70	70	70	70	70	70	70	70	70	70	70	70	70	70	70	70
365	2776993	159030518	159030518_ 397		124	70	70	75	70	70	168	70	70	70	70	156	70	70	70	70	70	70	70	70	160	78	70	141
366	3093703	159030762	159030762_ 443		70	70	70	116	70	70	70	70	118	70	70	70	70	70	70	70	70	70	70	70	70	141	152	194
367	3384548	159030197	159030197_ 484		70	70	70	75	70	70	70	70	70	70	70	70	70	70	70	70	70	70	70	70	70	111	70	150
368	3660708	159030624	159030624_ 523		70	70	70	76	70	70	70	95	70	70	70	166	70	70	70	70	70	70	70	70	70	113	70	70
369	3947915	159030716	159030716_ 564		70	70	70	70	70	70	70	107	70	70	70	70	70	70	70	70	70	70	70	70	70	70	70	93
370	5118878	159030869	159030869_ 731		70	70	70	70	70	70	70	70	70	70	70	70	70	70	70	70	70	70	70	70	70	70	113	86
371	5266170	159030716	159030716_ 752		70	70	70	76	70	70	70	70	119	70	70	70	70	70	70	70	70	70	70	70	70	155	70	70
372	6061478	159030701	159030701_ 866		97	70	70	70	70	70	70	70	70	70	70	70	70	70	70	70	70	70	70	70	70	70	136	108
373	6275035	159030563	159030563_ 896		70	70	70	100	70	70	70	104	133	70	70	70	70	70	70	70	70	70	70	70	70	70	70	70
374	7713508	159030609	159030609_1141		70	70	70	94	70	70	70	110	70	70	70	70	70	70	70	70	70	70	70	70	70	70	70	70
375	8401908	159029938	159029938_1272		70	70	70	70	70	70	70	70	70	70	70	70	70	70	70	70	70	70	70	70	70	117	109	70
376	8625883	159030350	159030350_1317		70	70	70	117	70	70	70	70	70	70	70	70	70	70	70	70	70	70	70	70	70	70	70	96
377	8875185	159030762	159030762_1370		70	70	70	70	70	70	220	90	70	70	70	70	70	70	70	70	70	70	70	70	70	87	70	80
378	9155775	159030243	159030243_1430		70	70	70	91	70	70	70	105	70	70	70	156	70	70	70	70	70	70	70	70	70	70	70	82
379	9396885	159030365	159030365_1482		78	70	70	107	70	70	70	155	70	70	70	153	70	70	70	70	70	70	70	70	70	70	70	70
380	9807790	159030106	159030106_1572		70	70	70	70	70	70	283	70	146	70	70	70	70	70	70	70	70	70	70	70	70	70	70	86
381	10911495	159030396	159030396_1807		70	70	70	150	70	70	70	83	250	70	70	182	70	70	70	70	70	70	70	70	70	70	70	70
382	11271330	159029373	159029373_1878		101	70	70	72	70	70	70	124	70	70	70	182	70	70	70	70	70	70	70	70	70	70	70	70
383	4765360	159046051	159046051_ 681		70	70	70	70	70	70	70	70	157	70	70	70	70	70	70	70	70	70	70	70	70	70	70	94
384	5538613	159045624	159045624_ 791		70	70	70	70	70	70	70	70	238	70	70	70	70	70	70	70	70	70	70	70	70	70	70	475
385	6770945	159041519	159041519_ 967		70	70	70	70	70	70	70	70	70	70	70	70	70	70	70	70	70	70	70	70	74	70	197	206
386	1304138	159067017	159067017_ 187		70	70	70	70	70	70	70	70	70	70	70	70	367	70	70	70	589	651	70	70	70	70	70	70
387	3911093	159067032	159067032_ 559		70	70	70	575	70	70	70	70	70	1177	863	70	1117	745	1097	1144	1323	1134	1189	1116	70	70	70	70
388	5369230	159067047	159067047_ 767		70	70	70	70	70	70	70	70	70	70	70	70	70	70	616	70	436	293	70	601	70	70	70	70
389	6164577	159067093	159067093_ 880		70	70	70	70	70	70	70	70	70	70	70	70	70	70	70	70	219	330	70	70	70	70	70	70
390	6970343	159066406	159066406_1005		70	70	70	70	70	70	169	70	70	70	70	70	70	70	70	70	70	158	70	70	70	70	70	70
391	7288466	159066833	159066833_1064		70	70	70	70	70	70	70	198	70	70	70	70	70	70	70	70	251	70	70	70	70	70	70	70
392	8012063	159066803	159066803_1197		70	70	70	70	70	70	70	70	70	70	70	70	198	70	70	70	286	70	70	70	70	70	70	70
393	8451559	159066956	159066956_1282		70	70	70	70	70	70	70	70	70	70	70	70	70	70	70	70	281	224	70	70	70	70	70	70
394	8646755	159066711	159066711_1321		70	70	70	70	70	70	70	70	70	70	70	70	70	70	70	70	238	210	70	70	70	70	70	70
395	3056877	159078583	159078583_ 437		70	70	70	70	70	70	70	70	128	70	70	206	70	70	70	70	70	70	70	70	70	70	70	70
396	7659009	159083740	159083740_1131		70	70	70	70	70	70	70	70	140	70	143	70	70	70	70	70	70	70	70	70	70	70	70	70
397	1326270	159086426	159086426_ 190		70	70	70	70	70	70	921	70	2176	1016	791	683	70	70	70	70	70	70	70	1368	70	70	70	1494
398	1517702	159086426	159086426_ 217		70	70	70	70	70	70	70	70	70	70	301	214	70	70	70	70	70	70	70	70	70	70	70	70
399	2239410	159086319	159086319_ 321		70	70	70	70	70	70	988	70	3063	1033	622	747	70	70	70	70	70	70	70	1192	70	70	70	2011
400	3123113	159086365	159086365_ 447		70	70	70	70	70	70	121	70	179	70	200	70	70	70	70	70	70	70	70	70	70	70	70	70
401	3299857	159083939	159083939_ 472		70	70	70	70	70	70	208	70	70	108	70	70	70	70	70	70	70	70	70	70	70	70	70	70
402	3616527	159086319	159086319_ 517		70	70	70	70	70	70	211	70	70	70	106	153	70	70	70	70	70	70	70	70	70	70	70	70
403	4058380	159086472	159086472_ 580		70	70	70	93	70	70	275	70	384	263	80	241	70	70	70	70	70	70	70	70	70	70	70	70
404	4942095	159086533	159086533_ 706		70	70	70	70	70	70	70	70	178	123	163	70	70	70	70	70	70	70	70	70	70	70	70	70
405	5288227	159103485	159103485_ 755		1533	808	863	1199	1372	1605	1560	871	2067	1486	1788	1904	640	70	3393	2634	70	70	1994	2485	1567	2565	1631	2319
406	5501790	159103485	159103485_ 786		70	70	70	280	70	70	545	70	70	70	70	70	565	70	70	457	70	70	70	523	70	70	70	70
407	5715347	159103409	159103409_ 816		70	70	70	1348	1593	1509	971	70	70	70	70	70	1107	70	70	1696	1428	70	70	1143	70	70	70	70
408	5840542	159103363	159103363_ 834		70	70	70	70	70	675	1198	70	70	70	70	70	2426	70	70	70	70	70	70	1155	70	70	70	70
409	6135112	159103302	159103302_ 876		70	70	366	70	70	1082	1776	793	70	1200	70	70	2993	659	70	1302	70	70	70	1661	70	1244	70	1138
410	5004691	159118439	159118439_ 715		70	70	70	70	70	70	70	70	70	70	70	70	70	70	70	70	70	70	161	109	70	70	70	70
411	10375963	159192337	159192337_1694		70	95	70	70	70	71	70	70	70	70	70	70	70	70	70	70	70	70	70	70	161	70	70	70
412	10466488	159521744	159521744_1713		70	70	70	70	70	70	70	70	70	70	73	70	70	70	70	70	70	70	70	70	70	117	70	70
413	13730190	159845520	159845520_2267		177	70	70	70	70	70	70	70	339	264	70	70	70	70	70	70	126	70	236	230	266	70	223	70
414	2795412	159893997	159893997_ 400		70	70	70	70	70	70	70	70	70	70	73	70	70	70	70	127	70	70	70	70	70	70	70	70
415	501662	159894485	159894485_ 72		70	70	70	70	70	70	163	70	70	70	96	70	70	70	70	189	129	70	70	70	70	70	70	70
416	1687087	159894699	159894699_ 242		70	70	70	70	70	70	70	70	70	70	70	70	70	70	70	76	70	70	70	79	70	70	70	70
417	729967	159979706	159979706_ 105		1146	1113	123	793	977	1048	1787	1105	317	70	1728	1337	70	70	70	1510	2130	1903	1026	860	820	1013	70	70
418	6182981	160017044	160017044_ 883		70	70	70	70	70	70	70	70	70	70	70	70	70	70	70	70	70	70	70	70	70	70	185	197
419	5082165	160040771	160040771_ 726		70	70	70	70	70	70	70	70	70	947	70	70	70	70	70	70	70	70	105	91	70	70	70	70
420	5273489	160106827	160106827_ 753		151	70	70	74	106	109	70	70	198	123	70	115	70	70	266	165	70	70	70	70	70	239	70	153
421	5649068	160106857	160106857_ 807		70	70	70	70	159	70	70	70	70	70	70	70	70	70	87	138	70	70	70	70	70	70	70	70
422	6142485	160106689	160106689_ 877		70	70	70	70	70	70	70	70	70	70	73	70	258	70	70	70	70	70	70	70	76	70	70	70
423	10214167	160576904	160576904_1659		70	70	113	70	70	70	70	70	70	70	70	83	70	70	70	70	70	70	70	70	70	70	70	70
424	10752472	160662079	160662079_1774		70	70	70	70	70	70	97	70	70	70	70	70	70	70	70	156	70	70	70	70	70	70	70	70
425	700540	160842743	160842743_ 101		1849	1797	982	1930	2125	2369	3761	2722	2896	2654	70	3576	70	2135	4834	2895	70	3529	2713	70	2609	70	2704	2377
426	398562	160893005	160893005_ 57		70	70	70	70	70	70	70	70	70	70	77	137	70	70	101	70	170	162	70	70	70	118	70	100
427	656323	160893417	160893417_ 94		70	70	70	99	89	70	70	70	70	86	70	70	70	70	150	70	70	70	70	70	70	70	70	70
428	1561887	160893280	160893280_ 224		70	70	70	70	70	70	70	70	70	70	70	70	70	70	70	70	107	110	70	70	70	70	70	76
429	1815939	160893814	160893814_ 260		70	70	70	70	70	70	70	70	70	70	70	70	70	70	70	70	124	70	70	70	82	87	70	70
430	2136340	160893311	160893311_ 306		70	70	70	70	70	70	70	70	70	70	70	70	70	70	70	70	139	135	70	70	70	70	70	70
431	2375784	160893738	160893738_ 340		70	70	70	70	70	70	70	70	70	70	70	70	70	70	74	70	116	93	70	70	70	70	70	70
432	2695987	160893173	160893173_ 386		70	70	70	70	70	70	70	70	70	70	70	70	70	70	70	70	146	87	70	70	70	70	70	70
433	2946418	160893158	160893158_ 422		70	70	70	70	70	70	70	70	70	70	70	70	70	70	91	70	70	70	70	70	70	81	70	70
434	3204178	160893295	160893295_ 458		70	70	70	70	70	70	70	70	70	70	86	70	70	70	70	70	73	116	70	70	70	70	70	70
435	13306915	160919037	160919037_2192		70	126	70	70	146	70	264	181	70	70	357	334	70	70	70	70	73	70	70	70	85	70	70	166
436	11066749	160935333	160935333_1836		70	70	70	70	70	70	104	70	70	70	70	137	70	70	70	70	70	70	70	70	70	70	70	70
437	11271330	160936005	160936005_1878		70	70	96	134	172	70	304	158	70	70	435	600	70	70	70	70	70	70	70	70	70	70	189	119
438	11468490	160935928	160935928_1916		70	70	70	70	135	70	70	248	70	70	302	308	70	70	70	70	70	70	70	70	70	70	70	70
439	11663107	160935883	160935883_1949		88	70	70	107	70	70	70	70	228	70	223	240	70	70	70	70	70	70	70	70	70	70	95	70
440	11844158	160935928	160935928_1979		209	161	141	290	325	70	248	272	413	70	404	477	70	70	70	70	70	70	269	136	233	302	329	225
441	11994530	160935776	160935776_2003		70	70	70	78	70	70	70	231	70	70	70	70	70	70	70	70	70	70	70	70	70	113	114	116
442	13464523	160936188	160936188_2217		91	70	70	90	70	70	126	91	70	70	192	138	70	70	70	70	70	70	70	70	70	79	70	70
443	13631092	160936035	160936035_2248		70	140	70	70	108	70	224	162	150	70	70	224	70	70	70	85	70	70	106	70	115	114	70	149
444	6194033	160957306	160957306_ 885		589	631	413	362	350	343	638	480	328	307	448	70	2124	1212	1364	482	916	505	366	392	643	473	306	335
445	6959547	160957397	160957397_1003		70	70	70	70	70	70	70	70	70	70	70	70	241	139	70	70	70	70	70	70	86	70	70	70
446	7671278	160957138	160957138_1133		361	292	277	405	421	486	227	390	383	240	397	70	1113	883	593	748	1398	599	70	315	396	316	242	368
447	8365731	160957031	160957031_1265		265	221	70	70	404	360	230	325	409	169	225	70	796	1051	129	424	680	243	225	352	70	278	137	350
448	737358	160976929	160976929_ 106		1549	1462	70	1106	1209	1431	2286	1455	348	70	2191	1560	204	70	70	1987	2890	2524	1355	1017	869	1283	864	70
449	4986282	161025269	161025269_ 712		70	70	70	88	70	173	70	244	260	70	70	70	70	70	70	96	70	70	164	70	305	464	336	161
450	913840	161046249	161046249_ 131		70	70	70	70	70	70	70	70	70	2866	70	70	70	380	70	70	70	70	70	70	70	70	70	4286
451	1039032	161046234	161046234_ 149		2521	70	70	6446	6254	70	70	7458	16436	25880	9687	15510	1333	573	576	13367	15661	15304	12487	11894	11062	10402	9027	24059
452	10752472	161045441	161045441_1774		471	70	70	70	70	70	70	70	70	70	70	70	70	70	70	70	70	70	70	70	70	444	70	70
453	5383954	161061310	161061310_ 769		70	70	70	70	70	70	70	70	107	70	70	70	77	70	115	70	70	70	141	294	175	117	144	90
454	5612247	161061539	161061539_ 802		70	70	70	70	70	70	70	70	172	70	70	70	70	70	70	70	70	70	70	70	70	70	185	210
455	6333990	161061310	161061310_ 905		70	70	70	70	70	70	70	70	161	70	70	70	70	70	70	70	70	70	70	70	70	70	83	93
456	7534105	161061020	161061020_1109		70	70	70	70	70	70	70	70	70	70	70	70	70	70	70	70	81	70	100	70	70	70	70	139
457	1318867	161083099	161083099_ 189		70	70	70	70	70	70	70	70	70	70	70	70	70	111	134	70	70	70	70	70	70	70	70	70
458	1650260	161082703	161082703_ 236		70	70	174	70	70	70	124	126	70	70	70	70	1651	221	412	154	70	70	70	267	70	262	70	70
459	1768128	161082764	161082764_ 253		70	70	70	70	70	96	70	70	229	149	70	70	70	70	2049	70	70	70	70	70	142	75	70	165
460	2629708	161082367	161082367_ 376		70	70	70	70	70	78	70	70	103	70	70	70	70	70	70	70	70	70	70	70	70	70	70	92
461	3808002	161082779	161082779_ 544		70	70	70	70	70	123	163	70	245	70	111	70	70	126	70	70	70	104	70	70	143	153	70	180
462	4235270	161082718	161082718_ 605		70	70	70	70	70	70	70	95	278	70	75	70	70	70	70	70	70	70	70	268	101	122	70	222
463	10946915	161078705	161078705_1814		70	70	70	70	70	70	70	70	70	70	70	70	70	70	70	70	70	110	70	70	70	70	70	164
464	7455022	161097656	161097656_1094		70	70	70	70	70	149	185	70	352	370	70	70	2174	70	70	70	219	95	106	95	70	274	70	70
465	10975395	161323181	161323181_1819		70	133	70	70	70	70	70	70	70	70	70	70	70	70	70	70	70	70	70	70	70	88	70	70
466	10709128	161540237	161540237_1764		70	70	70	70	70	70	70	70	70	70	78	174	70	70	70	70	70	70	70	70	70	70	70	70
467	9311724	161605133	161605133_1463		70	70	70	70	70	70	70	70	70	70	70	70	70	70	70	70	70	162	70	110	70	70	70	70
468	10238835	161616119	161616119_1665		70	70	70	115	70	70	70	70	70	70	70	70	70	70	70	70	70	70	70	118	70	70	70	70
469	9580829	161773773	161773773_1523		70	70	70	70	70	70	70	70	70	70	70	70	70	70	70	70	70	70	70	108	70	70	70	71
470	9846675	161806534	161806534_1581		70	70	70	70	70	70	70	212	70	70	70	70	70	70	70	70	70	70	70	70	70	70	70	70
471	9604444	161809250	161809250_1528		70	70	70	70	70	70	70	70	70	70	70	70	70	70	70	70	70	70	70	70	70	70	85	103
472	13321643	161914200	161914200_2194		481	382	213	452	70	70	836	644	583	70	777	858	70	70	70	70	70	461	592	439	552	70	605	70
473	3498737	162020462	162020462_ 500		70	70	70	70	70	70	70	70	70	152	70	70	70	70	70	70	70	70	70	70	70	72	70	70
474	3822727	162020370	162020370_ 546		70	70	70	70	70	70	70	70	70	70	70	70	70	152	165	70	70	70	70	70	70	70	119	70
475	6127748	162023590	162023590_ 875		70	70	70	70	70	70	70	70	70	904	70	70	70	70	70	70	70	70	70	86	70	70	263	70
476	7744040	162020111	162020111_1146		70	70	70	70	115	70	70	70	70	381	70	70	70	70	70	70	180	70	70	70	70	70	113	70
477	177635	162049744	162049744_ 26		70	70	70	70	70	70	99	96	80	70	83	70	70	70	70	70	70	70	70	70	70	70	70	70
478	965380	162049667	162049667_ 138		70	70	70	78	70	70	94	70	93	70	566	70	70	70	70	70	70	70	70	70	70	500	70	70
479	1053752	162049652	162049652_ 151		70	70	70	457	70	70	859	567	1129	1833	790	70	70	70	70	70	70	70	70	70	70	711	70	1586
480	1252628	162049667	162049667_ 179		70	70	70	99	70	70	70	70	70	70	534	70	70	70	70	70	70	70	70	70	70	332	70	70
481	1473555	162049744	162049744_ 211		70	70	70	70	70	70	70	70	70	70	355	70	70	70	70	70	70	70	70	70	70	269	70	70
482	1797547	162049652	162049652_ 257		70	70	70	70	70	70	152	139	124	70	187	70	70	70	70	70	70	70	70	70	70	175	70	70
483	2165758	162049347	162049347_ 310		70	70	70	74	70	70	70	70	70	70	153	70	70	70	70	70	70	70	70	70	70	141	70	70
484	2651840	162049438	162049438_ 379		70	70	70	70	70	70	195	123	70	70	115	70	70	70	70	70	70	70	70	70	70	100	70	70
485	2850637	162049622	162049622_ 408		70	70	70	70	70	70	153	100	70	70	70	70	70	70	70	70	70	70	70	70	70	114	70	70
486	3159937	162049484	162049484_ 452		70	70	70	70	70	70	134	129	70	70	70	70	70	70	70	70	70	70	70	70	70	70	70	70
487	3384548	162049927	162049927_ 484		70	70	70	97	70	70	203	70	124	70	94	70	70	70	70	70	70	70	70	70	70	70	70	70
488	3712258	162049667	162049667_ 531		70	70	70	77	70	70	108	70	70	70	134	70	70	70	70	70	70	70	70	70	70	70	70	70
489	3984738	162049713	162049713_ 570		70	70	70	70	70	70	97	70	70	70	116	70	70	70	70	70	70	70	70	70	70	70	70	70
490	4257218	162049759	162049759_ 608		70	70	70	73	70	70	132	70	70	70	70	70	70	70	70	70	70	70	70	70	70	70	70	70
491	4964188	162050156	162050156_ 709		70	70	70	70	70	70	83	70	70	70	70	82	70	70	70	70	70	70	70	70	70	70	70	70
492	8146407	162065979	162065979_1223		70	70	70	70	70	70	70	70	70	70	70	70	70	70	70	71	70	83	70	70	70	70	70	70
493	11220632	162074722	162074722_1867		210	70	70	70	70	70	70	70	70	70	70	70	70	70	70	194	70	70	70	70	70	70	70	70
494	4073112	162093506	162093506_ 582		70	70	70	70	70	70	70	70	345	70	70	70	70	70	70	70	70	70	238	70	70	70	70	176
495	10421177	162251068	162251068_1704		70	70	70	70	70	70	70	70	70	70	70	70	70	70	70	70	70	166	70	152	70	70	70	70
496	10713795	162324234	162324234_1766		70	103	70	70	70	70	70	70	70	70	165	70	70	70	70	70	70	70	70	70	70	70	70	70
497	9943690	162638733	162638733_1602		70	70	70	70	70	70	96	70	70	70	70	70	70	70	70	70	70	70	70	70	70	108	70	70
498	10809069	162723953	162723953_1786		70	70	70	70	70	70	70	70	70	70	70	70	70	70	70	70	70	162	70	130	70	70	70	70
499	656323	162839813	162839813_ 94		1949	1832	950	1933	2074	2292	4110	2841	70	2835	3691	3415	1310	2060	4710	3024	3985	70	2833	70	2941	2699	2724	70
500	486932	162894257	162894257_ 70		70	70	70	70	70	142	70	70	70	70	70	70	70	70	83	70	70	164	70	70	70	70	70	70
501	486932	162894211	162894211_ 70		103	70	70	70	141	70	70	70	70	70	70	70	89	70	70	70	363	70	70	70	70	70	70	70
502	1591357	162894394	162894394_ 228		70	70	70	70	91	70	70	70	70	70	70	70	70	70	70	70	70	149	70	70	70	70	70	70
503	1915418	162894043	162894043_ 274		78	70	70	70	70	70	70	70	70	70	70	70	70	70	70	70	204	70	70	70	70	70	70	70
504	2092117	162894196	162894196_ 299		70	70	70	70	92	97	70	70	70	70	70	70	70	70	173	70	241	120	70	70	70	70	70	70
505	2375784	162894180	162894180_ 340		75	70	70	70	109	72	70	70	70	70	70	70	70	70	184	70	197	141	70	70	70	70	70	70
506	2666530	162894241	162894241_ 382		97	70	70	70	94	98	70	70	70	70	70	70	70	70	175	70	228	176	70	70	70	70	70	70
507	3086295	162894043	162894043_ 441		70	70	70	70	70	76	70	70	70	70	70	70	83	70	172	70	165	83	70	70	70	70	70	70
508	11194549	162914642	162914642_1862		70	70	70	70	70	70	131	70	70	70	70	70	70	70	70	70	70	70	70	70	70	70	70	138
509	869645	162940643	162940643_ 125		3272	3504	523	1622	2681	1577	3542	3609	2546	1914	3543	3515	280	70	70	1980	3270	5524	3290	1771	2477	3013	3256	3152
510	1083210	162940643	162940643_ 155		254	123	70	70	151	105	70	70	70	70	235	70	70	70	70	70	70	70	70	70	70	70	70	70
511	6194033	162954269	162954269_ 885		417	473	294	201	265	194	449	279	180	153	70	164	1546	773	866	111	70	270	277	202	311	272	144	198
512	7671278	162954132	162954132_1133		70	171	215	250	275	70	168	267	240	137	220	83	716	586	420	451	70	328	258	206	220	105	132	231
513	8350157	162954117	162954117_1262		186	144	201	212	220	250	184	70	235	70	226	70	550	725	134	70	70	70	83	70	70	104	88	164
514	302827	163040543	163040543_ 44		70	70	70	70	70	70	70	105	70	70	102	70	70	70	70	70	70	70	70	70	70	70	70	70
515	509132	163040649	163040649_ 73		70	70	70	70	70	70	166	113	70	70	70	70	70	70	70	70	70	70	70	70	70	70	70	70
516	1473555	163041107	163041107_ 211		70	70	70	70	70	70	137	139	70	70	70	70	70	70	70	70	70	70	70	70	70	70	70	70
517	1745995	163040802	163040802_ 250		70	70	70	70	70	70	152	70	70	70	89	70	70	70	70	70	70	70	70	70	70	70	70	70
518	2143667	163040375	163040375_ 307		70	70	70	70	70	70	172	98	70	70	112	70	71	70	70	70	70	70	70	70	70	70	70	70
519	2342502	163040344	163040344_ 335		70	70	70	70	70	70	201	70	70	70	96	70	70	70	70	70	70	70	70	70	70	70	70	70
520	2592888	163040741	163040741_ 371		70	70	70	88	70	70	131	70	70	70	70	70	70	70	70	70	70	70	70	70	70	70	70	70
521	2887468	163040802	163040802_ 413		70	70	70	96	70	70	112	70	70	70	70	70	70	70	70	70	70	70	70	70	70	70	70	70
522	2968465	163041138	163041138_ 425		70	70	70	70	70	70	70	116	70	70	70	70	71	70	70	70	70	70	70	70	70	70	70	70
523	3233580	163040833	163040833_ 462		70	70	70	70	70	70	158	70	70	70	70	70	75	70	70	70	70	70	70	70	70	70	70	70
524	3785912	163040817	163040817_ 541		70	70	70	1082	70	2870	70	1753	1118	70	897	70	70	70	70	70	70	70	70	1937	1803	70	790	920
525	3977418	163040802	163040802_ 569		70	70	70	334	70	70	70	381	70	70	70	70	70	70	70	70	70	70	70	70	70	70	70	70
526	4120974	163040924	163040924_ 589		70	70	70	237	70	441	70	319	70	70	70	70	70	70	70	70	70	70	70	70	70	70	70	70
527	4485512	163040939	163040939_ 641		70	70	70	237	70	398	70	70	70	70	70	70	70	70	70	70	70	70	70	70	70	70	70	70
528	4618065	163040909	163040909_ 660		70	70	70	3253	2846	6248	23163	12196	2253	1426	10883	2079	125	70	70	7147	7477	7638	9037	8948	7979	8088	3834	1533
529	4978917	163040848	163040848_ 711		754	70	387	880	806	70	70	70	1140	70	1290	1117	1944	1006	70	2129	1422	1437	70	70	70	70	1382	1018
530	5104125	163040878	163040878_ 729		70	70	76	70	70	70	70	70	70	70	70	70	70	70	70	70	70	403	70	70	70	70	70	316
531	5221937	163040909	163040909_ 746		70	70	70	70	70	70	70	70	70	305	70	70	232	70	70	331	70	70	70	70	70	70	70	70
532	5446551	163040924	163040924_ 778		70	70	70	267	70	70	70	70	70	70	70	70	176	70	70	70	70	70	70	70	70	70	70	70
533	5626983	163040802	163040802_ 804		70	70	70	189	70	70	70	70	70	160	70	70	70	70	70	70	70	70	70	70	70	70	70	70
534	5774261	163040848	163040848_ 825		70	70	70	70	70	70	556	70	70	70	187	70	70	70	70	70	70	70	70	70	70	70	70	70
535	6032013	163040771	163040771_ 861		70	70	70	70	70	70	70	70	70	243	70	70	70	70	70	70	70	70	70	70	70	70	193	70
536	6149882	163040771	163040771_ 878		70	70	70	210	70	70	574	144	825	1074	330	70	70	70	70	70	70	70	70	70	70	70	607	1007
537	6363407	163040741	163040741_ 909		70	70	70	208	70	70	70	70	70	70	223	70	70	70	70	70	70	70	70	70	70	70	70	70
538	6525420	163040558	163040558_ 932		70	70	70	70	70	70	70	70	178	704	70	70	70	70	70	70	70	70	70	70	70	70	70	70
539	6591742	163040634	163040634_ 941		70	70	70	263	70	70	728	496	4765	1428	445	70	118	874	70	70	70	70	70	1004	1175	70	1034	1769
540	6815185	163040573	163040573_ 974		70	70	70	70	70	70	70	70	1707	70	232	70	124	70	70	70	70	70	70	321	70	70	70	488
541	6964930	163040527	163040527_1004		70	70	70	152	70	70	302	114	994	845	111	70	70	70	70	70	70	70	70	70	70	70	70	523
542	7444366	163040649	163040649_1091		70	70	70	120	70	70	70	245	70	404	121	70	70	70	70	70	70	70	70	70	70	70	70	70
543	7610635	163040558	163040558_1123		70	70	70	104	70	70	273	70	70	70	146	70	70	516	70	70	70	70	70	70	70	70	70	70
544	7957660	163040436	163040436_1187		70	70	70	689	1006	1257	760	534	474	332	375	70	70	70	70	70	70	70	70	769	818	70	70	70
545	8208032	163040665	163040665_1234		70	70	70	97	70	70	187	90	70	70	70	70	70	70	70	70	70	70	70	70	70	70	70	70
546	8625883	163040848	163040848_1317		70	70	70	71	70	70	97	70	70	70	70	70	70	70	70	70	70	70	70	70	70	70	70	70
547	9204460	163040848	163040848_1440		70	70	70	70	70	70	120	70	70	70	134	70	70	70	70	70	70	70	70	70	70	70	70	70
548	9734408	163040344	163040344_1557		70	70	70	70	70	70	120	70	70	70	109	70	70	70	70	70	70	70	70	70	70	70	70	70
549	4389778	163061981	163061981_ 627		70	70	70	762	70	70	70	70	70	70	70	70	70	70	70	1747	70	70	70	70	70	70	70	70
550	4551787	163062012	163062012_ 650		70	70	70	318	70	70	70	972	70	70	70	70	70	70	70	70	70	70	70	2919	1347	70	70	70
551	6186703	163077225	163077225_ 884		70	70	70	70	70	70	70	70	70	79	70	70	70	70	70	70	70	70	70	70	127	108	70	70
552	7545375	163076874	163076874_1111		70	70	70	70	70	70	70	70	70	70	70	70	70	90	70	70	70	70	70	70	70	70	70	70
553	6715722	163113388	163113388_ 959		70	88	70	70	70	89	132	70	70	70	86	70	225	259	206	70	70	70	70	125	70	70	122	130
554	7334103	163113266	163113266_1071		70	70	70	70	70	70	70	70	70	70	70	70	70	103	118	70	70	70	70	116	70	70	70	70
555	5840542	163113831	163113831_ 834		70	70	70	70	70	70	70	70	70	70	70	70	121	101	70	70	70	70	70	70	70	70	70	70
556	6179298	163113235	163113235_ 882		70	70	70	70	70	70	70	70	70	70	70	70	70	71	70	70	70	70	70	70	70	83	70	70
557	10413783	163126221	163126221_1702		70	70	70	70	70	70	70	70	70	70	70	70	121	70	70	70	70	70	70	70	70	70	70	88
558	9714895	163652679	163652679_1552		70	70	70	70	70	70	70	70	70	70	70	70	70	70	70	70	170	70	70	70	100	70	70	70
559	10032405	163765045	163765045_1621		70	70	70	70	70	70	70	70	70	70	70	70	70	70	126	70	70	70	70	70	70	70	70	88
560	13521606	163897919	163897919_2227		70	70	70	70	70	73	340	70	70	70	125	170	70	70	70	70	70	70	141	136	70	169	70	70
561	13724912	163897980	163897980_2266		70	70	166	70	70	347	640	70	408	70	566	616	70	194	477	70	70	70	610	477	70	508	70	408
562	862280	163937393	163937393_ 124		966	835	320	70	675	790	1161	1053	847	704	1240	1208	70	70	70	1009	1390	1841	1029	904	989	997	1015	973
563	1259952	164036209	164036209_ 181		70	70	70	70	70	70	70	70	1210	955	70	70	70	70	70	70	70	70	705	610	70	70	70	1980
564	4794810	164036224	164036224_ 685		70	70	70	70	196	70	70	70	70	1536	70	70	185	70	70	70	70	70	567	633	70	70	70	70
565	4632805	164044296	164044296_ 662		70	70	70	70	251	624	2248	1152	70	70	917	70	70	70	70	70	70	717	827	870	70	70	70	70
566	4971591	164043945	164043945_ 710		70	70	70	70	70	94	70	70	70	70	70	70	70	70	70	70	70	70	118	70	70	70	70	70
567	10680932	164052246	164052246_1758		70	70	70	70	70	87	70	70	70	70	70	70	70	70	70	70	70	270	70	70	70	70	70	70
568	2173172	164072510	164072510_ 311		70	70	70	70	70	70	70	70	70	70	70	101	70	70	70	70	70	108	70	70	70	70	70	70
569	4404598	164072510	164072510_ 629		70	70	70	70	602	70	5302	3317	27602	17342	2858	8057	70	70	70	6504	7069	6167	13755	13692	14836	13462	22657	41458
570	4677033	164072449	164072449_ 668		70	70	70	70	113	70	928	70	2826	2118	70	861	70	70	70	296	70	355	70	1594	70	70	1564	3021
571	4964188	164072403	164072403_ 709		70	70	70	70	70	70	70	70	70	70	70	70	70	70	70	70	70	326	77	70	70	70	70	335
572	7496800	164084824	164084824_1102		105	95	121	77	140	160	126	129	330	183	214	202	70	70	439	176	383	253	399	216	196	196	178	240
573	9022090	164084641	164084641_1401		75	70	92	70	70	70	70	70	70	70	70	70	70	388	70	70	70	70	70	70	70	70	70	70
574	9410606	164142548	164142548_1485		70	70	70	70	70	70	70	70	70	70	70	70	70	70	70	70	118	70	70	70	70	75	70	70
575	11077911	164203705	164203705_1838		70	341	70	94	70	70	70	70	70	70	70	70	70	70	70	70	70	70	70	70	70	70	70	70
576	9326003	164395752	164395752_1466		70	70	70	70	70	70	70	70	70	70	70	70	70	70	70	70	154	70	70	70	73	70	70	70
577	9871083	164400345	164400345_1586		70	70	70	306	70	70	70	70	70	70	70	70	70	70	70	70	70	70	70	70	70	70	70	116
578	9880689	164457489	164457489_1588		70	70	70	70	70	70	70	284	70	70	70	70	70	70	70	70	154	70	70	70	70	70	70	70
579	700540	164836899	164836899_ 101		585	70	70	70	694	779	1259	887	922	830	1163	70	70	643	1620	70	70	70	935	70	70	70	70	70
580	13698002	164842621	164842621_2261		70	70	70	70	70	70	70	70	70	70	70	70	70	70	70	178	70	70	70	70	70	70	155	70
581	501662	164896408	164896408_ 72		70	70	70	70	70	79	70	70	70	70	70	70	70	70	70	78	70	70	70	70	70	70	70	70
582	729967	164928101	164928101_ 105		70	1032	70	1106	1142	1216	2889	70	1368	1203	1845	70	70	463	70	2237	2646	2438	1769	1462	70	1571	1383	1264
583	744685	164944229	164944229_ 107		70	70	70	70	70	70	70	761	70	70	70	918	70	70	70	70	70	1437	70	70	70	70	70	70
584	1156863	164948334	164948334_ 166		70	70	70	70	70	70	70	70	70	70	70	70	70	160	959	70	70	70	70	70	70	70	70	70
585	229195	164957642	164957642_ 33		70	70	70	70	70	70	70	70	70	70	70	70	110	70	210	70	70	70	70	70	70	70	70	70
586	788868	164957840	164957840_ 113		8700	7542	4621	8953	10094	10466	17012	13207	13829	16648	15408	16601	9495	3678	6741	21231	23587	26064	19875	15196	20050	15592	18793	15780
587	958058	164957794	164957794_ 137		70	70	751	70	70	70	2587	70	70	1737	891	753	5640	70	70	1344	1977	70	70	1838	2612	701	1752	70
588	987480	164957794	164957794_ 142		70	70	70	70	70	70	1668	70	70	70	70	70	70	70	70	70	3755	70	70	70	70	70	70	70
589	1112668	164957870	164957870_ 159		2422	1840	70	70	70	2034	3769	3279	70	70	3604	2328	1897	443	594	4039	7069	5580	70	1728	2311	2109	2660	1622
590	1444058	164957825	164957825_ 207		70	70	70	70	70	70	70	70	70	1634	70	70	773	281	70	70	70	70	70	70	70	70	70	70
591	2003743	164957764	164957764_ 287		70	70	70	70	70	70	70	70	70	70	70	70	436	70	200	70	70	70	70	70	70	70	70	70
592	7481428	164957367	164957367_1099		70	70	70	70	70	70	70	70	70	70	70	70	70	70	70	70	701	70	70	186	247	623	70	70
593	2813815	165020081	165020081_ 403		70	70	70	70	70	70	112	70	70	4104	312	1881	70	70	70	70	70	70	5836	70	70	70	70	70
594	3447152	165020050	165020050_ 493		70	70	277	70	622	860	1164	660	1431	70	900	1104	3797	2222	70	70	70	70	70	70	70	70	70	70
595	4028928	165020081	165020081_ 576		3506	2245	2138	2590	3584	3953	4747	4778	5870	6376	7396	5197	9286	4945	5776	8931	7004	6440	5220	7066	7137	6372	6759	6354
596	4323503	165020203	165020203_ 618		70	70	128	70	70	70	598	459	904	4403	283	1962	460	70	70	70	70	70	70	2677	2425	70	70	4046
597	4330858	165020126	165020126_ 619		70	70	70	70	70	70	278	229	70	70	70	70	70	70	70	70	70	70	70	70	70	70	70	70
598	5236667	165020233	165020233_ 748		70	70	81	70	125	70	70	130	70	70	208	70	212	70	70	70	70	70	70	70	70	70	70	70
599	5553335	165020111	165020111_ 793		70	70	112	70	70	70	70	70	70	70	232	70	211	70	70	70	70	70	70	70	70	70	70	70
600	5840542	165020081	165020081_ 834		70	70	126	70	159	123	328	283	293	70	239	70	527	70	70	70	70	70	70	70	70	70	70	70
601	6017300	165019867	165019867_ 859		70	70	70	70	118	70	70	70	70	70	70	70	348	70	70	70	70	70	70	70	70	70	70	70
602	6245584	165020004	165020004_ 892		70	70	118	70	70	82	70	70	70	70	130	70	288	70	70	70	70	70	70	70	70	70	70	70
603	6437153	165019913	165019913_ 919		70	70	70	70	70	70	155	70	70	70	70	70	108	70	70	70	70	70	70	70	70	70	70	70
604	10216676	165019257	165019257_1660		70	70	70	70	70	70	70	135	70	70	138	70	70	70	70	70	70	70	70	70	70	70	70	70
605	11027007	165019775	165019775_1829		70	70	70	70	70	274	70	420	70	214	94	70	99	70	70	70	70	70	70	70	70	70	70	70
606	11194549	165019821	165019821_1862		70	70	70	70	70	361	196	513	70	693	181	504	70	70	70	70	70	70	70	70	70	70	70	70
607	11387809	165019760	165019760_1901		70	70	70	70	70	70	70	275	70	70	105	70	70	70	70	70	70	70	70	70	70	70	70	70
608	1046388	165033264	165033264_ 150		70	70	70	70	70	70	70	70	70	70	70	70	70	170	275	70	70	70	70	70	70	70	70	70
609	10831410	165041199	165041199_1791		70	70	70	70	70	70	70	70	70	70	70	70	309	70	70	165	70	70	70	70	70	70	70	70
610	10963939	165041321	165041321_1817		70	70	70	70	70	70	70	70	70	70	70	70	471	80	70	70	70	70	70	70	70	70	70	70
611	11169670	165041183	165041183_1857		70	70	70	70	70	70	70	70	70	70	70	70	2447	70	70	160	70	70	70	70	70	70	70	70
612	11364960	165040451	165040451_1897		70	70	70	70	70	70	70	70	70	70	70	70	1181	70	70	129	70	70	70	70	70	70	70	102
613	11552170	165041092	165041092_1930		70	79	70	70	70	70	70	70	70	70	70	70	1174	348	501	194	70	70	83	70	70	70	70	70
614	11832517	165041367	165041367_1977		70	188	70	70	70	70	70	98	70	70	70	70	980	190	562	765	191	260	422	70	70	70	128	70
615	12143873	165041519	165041519_2025		70	70	70	70	70	70	70	70	70	70	70	96	70	214	70	70	70	439	210	70	70	70	70	70
616	12217413	165041489	165041489_2035		70	70	70	70	70	70	70	70	70	70	70	70	276	108	517	229	144	70	78	70	70	70	70	70
617	12474047	165041367	165041367_2072		70	70	70	70	70	70	70	70	70	70	70	150	547	280	1098	331	253	156	411	70	70	70	70	88
618	12754603	165041351	165041351_2113		70	131	70	70	70	70	70	87	70	70	70	70	554	242	416	178	202	70	70	70	70	70	94	102
619	12887155	165041580	165041580_2132		70	70	70	70	70	70	70	70	70	70	70	96	70	70	70	70	70	382	317	70	70	81	70	70
620	13137540	165041504	165041504_2168		70	372	70	70	70	70	70	74	70	70	70	70	673	259	70	70	70	70	70	70	70	70	70	70
621	13397794	165041168	165041168_2206		70	70	70	70	70	70	70	70	70	70	70	70	360	151	70	70	70	70	70	70	70	70	70	70
622	4522330	165056564	165056564_ 646		70	70	70	2345	2223	4771	12887	7520	54301	60394	7062	15322	1673	910	1116	4474	3940	4244	11969	20788	20271	9127	12886	18961
623	6598980	165056320	165056320_ 942		70	70	70	70	70	70	70	70	7564	70	70	70	70	70	70	70	70	70	70	70	70	70	752	2093
624	6715722	165056274	165056274_ 959		753	70	498	70	769	70	2235	1779	13836	70	1719	1532	1331	751	1397	1047	873	70	1373	1576	1309	1511	2110	3222
625	6933985	165056076	165056076_ 998		70	70	70	70	70	70	70	70	70	1547	70	70	70	70	70	70	70	70	70	70	70	70	70	1842
626	7354027	165056183	165056183_1075		70	70	70	70	70	70	70	70	4287	70	70	70	70	70	705	260	70	70	906	1368	979	709	1011	1295
627	7907159	165056015	165056015_1177		70	70	70	70	70	852	1398	913	70	70	571	70	70	70	70	304	628	70	70	674	820	429	70	70
628	8135378	165056183	165056183_1221		70	70	70	70	70	70	2718	2063	3453	2349	1854	2252	70	70	260	726	70	70	3392	6443	5154	2398	2531	1879
629	8433271	165056213	165056213_1278		70	70	70	70	70	70	70	70	70	70	70	70	70	70	70	227	70	70	70	70	70	70	70	267
630	9136104	165055832	165055832_1425		70	70	70	70	70	70	70	70	70	70	70	70	70	70	70	400	312	70	70	70	70	70	70	70
631	10184651	165057098	165057098_1653		70	70	70	70	70	70	70	70	70	70	70	70	70	70	70	382	70	70	268	70	70	70	70	70
632	4397148	165075836	165075836_ 628		70	70	70	70	70	70	70	70	2597	70	255	655	70	70	70	577	634	70	70	1180	1275	1195	2182	4091
633	4802182	165093201	165093201_ 686		70	70	70	88	71	70	70	70	70	70	70	79	70	70	70	70	70	70	70	70	70	70	70	70
634	5299259	165092819	165092819_ 757		70	70	70	70	108	70	132	70	70	341	70	120	838	191	125	70	70	72	174	139	70	70	143	124
635	5446551	165092850	165092850_ 778		70	70	70	70	70	70	70	70	70	70	70	107	70	94	70	70	70	70	70	70	70	70	70	70
636	5604883	165092590	165092590_ 801		70	70	70	70	70	70	70	70	70	133	70	70	126	70	70	70	70	70	70	70	70	70	70	75
637	6002595	165093079	165093079_ 857		70	70	70	70	70	70	70	70	70	70	70	70	138	88	150	70	70	70	70	70	70	70	111	70
638	6407645	165092789	165092789_ 915		70	70	70	70	70	70	70	70	70	70	70	70	85	90	70	70	70	70	70	70	70	70	70	70
639	6606208	165092697	165092697_ 943		1274	1055	822	1957	2199	2580	3257	1591	2735	1467	2938	3051	814	723	2821	2787	2042	1483	3341	4173	2808	4569	3053	3466
640	4971591	165092972	165092972_ 710		70	70	70	1216	2462	1315	75	70	70	10407	1054	3636	149	70	76	202	70	70	1536	1978	1747	1031	3677	362
641	7622581	165092621	165092621_1125		101	70	70	70	70	70	80	70	70	70	70	70	70	70	70	114	114	110	70	73	70	70	70	132
642	5951018	165129181	165129181_ 850		70	70	70	70	70	70	70	70	70	70	70	70	70	256	70	70	70	70	70	70	70	79	70	70
643	6330269	165129105	165129105_ 904		70	70	70	70	70	78	88	89	128	249	70	70	70	174	70	76	111	70	161	184	128	175	160	156
644	7197192	165129196	165129196_1048		70	70	70	70	70	70	70	70	186	70	70	70	70	70	70	70	70	70	70	70	70	70	70	83
645	7327520	165128998	165128998_1070		216	231	70	220	295	379	504	411	641	289	362	70	70	903	70	364	365	326	412	570	461	517	411	628
646	7433880	165128998	165128998_1089		70	70	70	70	70	70	70	70	70	70	70	70	70	70	70	70	70	70	70	308	172	290	104	116
647	7756200	165128754	165128754_1148		93	70	70	70	70	70	70	70	70	70	70	70	70	235	70	70	70	70	70	70	70	74	70	70
648	8135378	165128815	165128815_1221		126	70	70	105	133	182	70	70	70	119	179	70	70	70	70	70	103	70	197	70	70	365	70	221
649	12077663	165129074	165129074_2015		70	70	70	70	70	139	144	70	121	70	70	70	70	343	70	70	70	70	70	70	70	191	190	133
650	10451388	165299805	165299805_1710		70	70	152	70	70	70	70	70	88	70	70	70	70	70	70	70	70	70	70	70	70	70	70	70
651	10767282	165318237	165318237_1777		70	70	70	70	70	70	94	104	70	70	70	70	70	70	70	70	70	70	70	70	70	70	70	70
652	8851020	165390808	165390808_1364		70	70	70	70	70	70	70	70	70	70	70	70	70	70	70	120	70	70	70	70	70	70	83	70
653	9628505	165660400	165660400_1533		70	70	70	70	70	70	70	70	70	70	70	70	70	70	70	70	70	70	70	136	115	70	70	70
654	11220632	165754166	165754166_1867		208	70	70	70	70	70	70	70	70	70	70	70	70	70	70	70	70	70	70	70	70	70	137	70
655	13735601	165895096	165895096_2268		70	70	70	87	70	70	70	70	70	171	70	70	70	70	70	70	70	70	70	70	212	70	70	141
656	10680932	165952667	165952667_1758		105	70	70	70	70	102	70	70	70	70	70	70	70	70	70	70	70	70	70	70	70	70	70	70
657	5472333	166015244	166015244_ 782		70	70	70	70	70	70	70	70	70	70	70	70	70	253	173	70	70	70	70	70	70	70	70	70
658	869645	166018814	166018814_ 125		70	70	70	70	70	70	520	624	1598	798	641	1411	70	70	70	70	70	792	70	773	70	70	70	1178
659	2769628	166023544	166023544_ 396		70	70	70	70	70	70	70	70	70	312	70	70	70	102	70	70	70	70	70	129	76	70	74	130
660	3417687	166023438	166023438_ 489		70	70	70	70	70	70	70	70	70	70	70	70	70	191	70	70	70	70	70	70	70	70	72	70
661	4028928	166023483	166023483_ 576		274	70	184	221	70	339	390	445	97	540	585	433	721	411	519	690	514	70	70	658	645	500	583	550
662	4257218	166023575	166023575_ 608		70	70	70	70	70	70	70	70	70	384	70	70	70	70	70	70	70	70	70	200	70	70	70	299
663	3089977	166051605	166051605_ 442		70	70	70	70	70	70	70	70	70	70	70	70	70	70	70	70	70	122	70	70	70	70	70	103
664	3844817	166051788	166051788_ 550		74	70	70	70	70	70	70	70	70	70	70	70	70	70	70	70	70	151	70	70	70	70	70	70
665	6877268	166051575	166051575_ 985		245	70	70	70	70	70	70	70	70	70	70	70	70	70	70	70	70	645	70	70	70	70	70	70
666	7079353	166051483	166051483_1026		217	70	70	70	70	70	70	70	70	70	70	70	70	350	70	70	70	613	70	70	70	70	363	277
667	4522330	166059845	166059845_ 646		70	70	70	70	70	70	1408	70	5532	5943	70	1518	171	70	128	70	70	326	70	1964	1917	70	1320	1856
668	6715722	166059753	166059753_ 959		70	70	70	70	70	70	70	70	1296	70	70	70	112	70	109	70	70	70	70	70	70	70	70	479
669	7250918	166064285	166064285_1058		70	70	70	70	70	70	70	70	70	70	70	70	70	70	124	70	70	70	70	70	70	70	70	100
670	4802182	166096161	166096161_ 686		70	70	70	70	282	70	70	70	70	1096	70	365	70	70	70	70	70	70	70	174	70	70	332	70
671	6686276	166096008	166096008_ 955		73	103	79	70	214	260	283	155	70	107	308	299	70	70	311	245	182	70	268	453	70	70	276	346
672	10229038	166240570	166240570_1663		70	70	133	70	70	70	70	70	70	70	70	70	70	70	70	151	70	70	70	70	70	70	70	70
673	10466488	166270905	166270905_1713		70	70	70	70	70	70	72	106	70	70	70	70	70	70	70	70	70	70	70	70	70	70	70	70
674	10091693	166485809	166485809_1633		70	70	70	70	70	70	70	80	70	70	70	115	70	70	70	70	70	70	70	70	70	70	70	70
675	11024014	166486572	166486572_1828		156	70	70	70	93	70	70	70	70	70	70	70	70	70	70	70	70	70	70	70	70	70	70	70
676	10106483	166563690	166563690_1636		70	70	70	251	70	70	70	70	70	70	70	70	70	70	70	70	70	70	128	70	70	70	70	70
677	11371035	166718140	166718140_1898		75	70	70	70	70	70	70	70	70	70	70	70	70	70	70	70	70	70	70	70	70	70	70	70
678	347015	166910095	166910095_ 50		70	70	70	70	70	70	70	70	70	70	70	70	70	70	70	70	70	70	70	82	86	70	70	70
679	943288	167021744	167021744_ 135		70	70	70	70	70	70	526	70	70	70	451	806	70	70	70	70	70	70	70	70	70	70	70	70
680	1031698	167021759	167021759_ 148		70	70	70	70	208	661	1249	781	230	997	1275	2436	70	70	70	269	772	980	292	256	233	303	332	70
681	347015	167035889	167035889_ 50		70	70	70	70	70	70	70	112	70	70	70	196	70	70	70	70	70	70	70	70	70	70	70	70
682	501662	167035721	167035721_ 72		70	70	70	74	70	70	185	70	70	70	70	70	70	70	70	70	70	70	70	70	70	70	70	70
683	1053752	167035751	167035751_ 151		70	70	70	125	141	70	262	70	1146	70	184	70	70	70	70	70	70	70	70	1118	1306	70	70	70
684	1421965	167035629	167035629_ 204		70	70	70	70	70	70	70	192	70	70	137	70	70	70	70	70	70	70	70	70	70	70	70	70
685	1812278	167032913	167032913_ 259		70	70	70	70	70	181	248	70	576	667	70	70	76	115	70	147	98	70	139	70	70	194	70	70
686	2077388	167035645	167035645_ 297		70	70	70	70	70	88	108	70	70	70	70	70	70	70	70	70	70	70	70	70	70	70	70	70
687	2290953	167035553	167035553_ 328		70	70	70	70	70	70	148	137	70	70	70	70	70	70	70	70	70	70	70	70	70	70	70	70
688	2541472	167035751	167035751_ 364		70	70	70	79	70	70	155	70	70	70	119	70	70	70	70	70	70	70	70	70	70	70	70	70
689	3167340	167035965	167035965_ 453		70	70	70	70	70	70	97	89	70	70	141	70	70	70	70	70	70	70	70	70	70	70	70	70
690	3277808	167035751	167035751_ 469		70	70	70	83	70	70	184	70	70	70	70	70	70	70	70	70	70	70	70	70	70	70	70	70
691	3469237	167035645	167035645_ 496		70	70	70	96	102	70	217	166	70	2571	146	1219	70	70	70	70	70	70	70	70	70	70	70	70
692	3837450	167035812	167035812_ 549		70	70	70	70	75	70	187	70	70	124	70	70	70	70	70	70	70	70	70	70	70	70	70	70
693	4559152	167035721	167035721_ 651		70	70	70	89	87	70	70	70	70	188	242	70	97	70	70	70	70	70	70	70	70	70	70	70
694	4772718	167035858	167035858_ 682		70	70	70	84	86	70	400	216	2240	70	70	386	70	70	70	70	70	70	70	1758	1622	70	846	1673
695	5082165	167035767	167035767_ 726		70	70	70	70	70	70	100	70	70	99	70	70	70	70	70	70	70	70	70	70	70	70	70	70
696	5457605	167035782	167035782_ 780		70	70	70	70	70	70	70	70	70	70	70	70	70	77	70	70	70	70	70	70	70	70	70	70
697	5590250	167035767	167035767_ 798		70	70	70	70	70	70	70	70	70	70	70	70	72	70	70	70	70	70	70	70	70	70	70	70
698	5825819	167035645	167035645_ 832		70	70	70	70	70	70	158	70	70	70	70	70	494	70	70	70	70	70	70	70	70	70	70	70
699	6024648	167035736	167035736_ 860		70	70	70	70	70	70	70	70	70	70	147	70	168	166	326	70	70	70	70	70	70	70	70	70
700	6223525	167035751	167035751_ 889		70	70	70	70	70	70	70	70	70	70	70	70	70	78	192	70	70	70	70	70	70	70	70	70
701	6363407	167035660	167035660_ 909		70	70	70	70	70	70	123	121	70	70	70	70	70	70	70	70	70	70	70	70	70	70	70	70
702	6664223	167035843	167035843_ 952		70	70	70	70	70	70	147	70	70	70	118	70	70	70	70	70	70	70	70	70	70	70	70	70
703	9471260	167035187	167035187_1499		70	70	70	70	227	70	72	70	70	70	70	70	70	70	70	70	70	70	70	70	70	70	70	70
704	1046388	167048431	167048431_ 150		70	70	70	70	73	70	195	70	70	70	70	70	70	115	648	70	70	145	88	70	70	70	70	70
705	5796357	167051056	167051056_ 828		70	154	70	79	70	135	70	70	215	70	169	107	351	369	430	70	187	131	128	172	70	180	147	70
706	6891375	167050552	167050552_ 989		4738	3465	3244	3158	3972	5569	6256	5334	8686	4511	4870	5411	12477	11081	10149	4571	5384	4840	6290	7969	6902	6892	6901	9051
707	7062863	167050720	167050720_1023		70	70	70	70	70	70	70	70	671	70	70	70	70	1138	70	185	70	70	70	70	70	70	522	70
708	3557703	167072266	167072266_ 509		70	70	70	70	139	70	70	70	70	70	70	199	70	70	381	70	103	70	330	70	70	287	223	70
709	3973704	167072189	167072189_ 568		70	70	70	70	84	70	70	70	70	70	70	214	70	70	70	70	70	70	212	70	70	70	242	70
710	4146760	167072250	167072250_ 593		70	70	70	70	107	70	70	70	70	70	70	70	70	70	260	70	70	70	70	70	70	70	70	70
711	5140930	167072235	167072235_ 734		70	70	89	70	70	70	70	70	70	70	70	70	70	70	335	70	286	70	70	70	70	298	92	70
712	5325042	167072266	167072266_ 761		70	70	101	70	196	70	244	70	70	1000	70	241	70	70	300	70	458	70	296	70	70	700	1025	70
713	5531250	167072342	167072342_ 790		70	70	89	70	101	70	70	70	70	70	70	170	70	70	70	70	70	70	299	70	70	70	70	70
714	5744847	167072403	167072403_ 821		70	70	95	70	70	70	145	70	70	70	70	160	70	70	296	70	215	70	70	70	70	184	215	70
715	6017300	167072144	167072144_ 859		70	708	546	756	610	1092	1785	979	2057	2372	1316	1459	856	1177	1722	1422	2044	1319	2062	3481	2387	2875	3298	1946
716	6182981	167072205	167072205_ 883		70	70	71	70	70	70	294	70	70	70	70	70	70	70	70	70	70	70	70	70	70	70	70	70
717	6297174	167072189	167072189_ 899		70	70	129	70	182	70	70	70	70	70	70	88	70	70	339	70	154	70	231	70	70	382	267	70
718	6846622	167071915	167071915_ 979		70	70	70	70	196	70	84	70	70	70	70	216	70	70	70	70	70	70	185	70	70	208	106	70
719	7327520	167071564	167071564_1070		70	70	74	70	70	70	80	70	70	70	70	70	70	70	156	70	71	70	70	70	70	70	70	70
720	7899436	167071671	167071671_1175		70	70	70	70	70	70	78	70	70	70	70	70	70	70	70	70	167	70	74	70	70	73	70	70
721	10091693	167071716	167071716_1633		70	70	562	70	131	70	1102	70	1029	70	70	660	1057	1337	1193	70	944	70	70	70	70	1108	1046	70
722	11893269	167071747	167071747_1987		70	70	70	70	70	70	70	70	70	70	70	238	70	70	377	70	105	70	70	70	70	70	134	70
723	4861128	167108597	167108597_ 695		70	70	70	70	70	70	147	70	307	301	70	135	731	70	70	70	441	197	226	268	70	168	235	268
724	5251493	167108643	167108643_ 750		70	70	70	79	70	113	70	70	246	209	70	107	1003	167	83	70	114	168	103	204	140	126	109	153
725	5604883	167108612	167108612_ 801		118	70	70	78	70	137	83	103	185	1097	70	117	70	238	214	70	131	70	231	237	220	218	335	178
726	5774261	167108643	167108643_ 825		70	124	70	70	70	70	70	70	83	210	70	70	70	120	70	70	70	70	70	101	70	70	70	70
727	6032013	167108459	167108459_ 861		126	136	89	146	70	207	70	171	259	398	70	70	70	278	378	70	178	70	233	268	212	70	226	70
728	6208756	167108459	167108459_ 887		315	260	234	70	293	70	160	70	70	1834	70	254	70	718	628	70	70	126	70	635	577	355	738	183
729	6429687	167108337	167108337_ 918		70	70	70	164	70	70	131	70	70	2092	70	70	70	70	70	70	70	70	70	433	366	70	70	70
730	6584343	167108292	167108292_ 940		70	70	70	149	205	197	70	70	70	4103	70	435	70	130	84	70	70	70	194	688	776	266	906	70
731	7360775	167108154	167108154_1076		70	70	70	70	70	70	70	70	1688	508	70	258	70	148	70	70	70	70	476	739	510	70	410	568
732	11371035	167136902	167136902_1898		70	70	70	70	70	70	70	70	70	73	70	70	70	70	70	70	70	85	70	70	70	70	70	70
733	6142485	167144897	167144897_ 877		70	76	70	70	233	161	220	184	200	141	70	125	463	345	70	70	210	70	164	214	106	121	100	193
734	6260347	167144119	167144119_ 894		70	70	70	70	75	70	70	70	70	70	70	70	267	210	70	70	70	70	70	70	70	70	70	70
735	6723087	167144669	167144669_ 960		70	243	70	70	323	416	432	341	543	432	70	422	635	682	70	70	494	476	628	637	520	592	497	575
736	6862667	167144806	167144806_ 982		70	70	70	70	70	70	654	70	70	70	70	522	70	70	70	70	70	70	70	70	70	70	70	70
737	7169907	167144730	167144730_1043		70	107	70	70	70	70	70	70	70	94	70	70	419	484	70	70	90	70	70	106	70	222	128	217
738	7320923	167144669	167144669_1069		1754	1036	609	736	652	971	246	639	1135	1379	2111	2323	5486	70	2688	3454	1224	70	1404	2216	1321	2862	1870	2651
739	7433880	167144608	167144608_1089		70	70	70	70	70	70	70	70	553	570	70	70	1851	985	70	70	70	586	70	598	70	70	70	857
740	7507174	167144669	167144669_1104		70	293	70	70	70	647	652	491	758	70	70	629	1383	70	70	70	70	70	692	913	618	1121	865	70
741	7640837	167144699	167144699_1128		70	70	70	70	360	70	230	248	352	326	70	338	828	70	70	70	462	249	70	385	285	467	70	70
742	7774230	167144684	167144684_1151		952	700	70	70	778	1114	542	591	1377	1180	70	1540	1438	796	1759	70	890	667	1393	1872	1130	2006	1384	1783
743	7946575	167144531	167144531_1185		70	70	70	70	164	229	184	102	205	165	70	270	311	70	70	70	159	70	253	534	151	262	361	490
744	8056913	167144623	167144623_1206		70	70	70	70	70	70	70	70	70	70	70	70	70	70	70	70	70	70	70	213	70	70	130	70
745	8185570	167144821	167144821_1230		70	73	70	70	72	70	70	70	70	70	70	70	70	70	70	70	70	70	70	70	70	148	70	70
746	8285272	167144699	167144699_1249		70	70	70	70	70	148	116	70	81	103	70	76	70	70	70	70	70	70	133	70	70	70	70	70
747	10233955	167144806	167144806_1664		70	70	70	70	70	70	70	99	70	70	70	192	70	100	70	70	70	70	333	70	229	208	103	277
748	10007665	167241974	167241974_1615		70	70	70	70	70	70	70	70	74	70	70	70	70	70	70	70	70	70	70	120	70	70	70	70
749	10821248	167530182	167530182_1789		70	70	70	70	70	70	70	70	111	70	70	111	70	70	70	70	70	70	70	70	70	70	70	70
750	10487097	167621948	167621948_1717		70	70	70	70	70	70	70	70	70	70	70	70	70	70	70	70	70	70	70	123	70	101	70	70
751	13703410	167837463	167837463_2262		235	70	102	70	70	70	70	312	316	267	70	423	70	70	70	417	565	70	70	349	70	70	70	70
752	774180	167997986	167997986_ 111		70	70	70	70	70	70	70	70	772	70	485	769	70	70	70	70	70	811	453	462	70	774	733	943
753	862280	167998154	167998154_ 124		70	70	70	70	70	70	70	70	388	70	70	70	70	70	70	70	70	70	70	70	70	146	385	490
754	1318867	168030167	168030167_ 189		70	70	70	70	70	70	70	70	70	70	70	70	70	70	70	70	70	70	70	165	70	70	70	131
755	2077388	168030762	168030762_ 297		70	70	70	70	70	70	404	70	70	70	195	70	70	70	70	70	96	70	70	70	70	229	70	70
756	5369230	168030991	168030991_ 767		70	70	70	70	88	70	200	70	70	113	102	70	70	154	159	70	70	70	108	186	70	97	70	70
757	5649068	168031097	168031097_ 807		70	70	70	70	116	70	70	70	70	88	70	93	70	72	70	147	131	70	70	101	70	70	70	206
758	1097937	168042313	168042313_ 157		70	70	70	70	70	70	70	70	351	71	140	334	70	70	70	70	70	326	87	113	70	257	204	325
759	6896053	168053833	168053833_ 990		70	70	430	70	505	685	70	70	70	690	70	70	1685	1063	1167	70	70	70	351	70	70	70	699	1155
760	5604883	168079849	168079849_ 801		70	70	70	70	70	70	70	70	70	70	70	70	70	111	87	70	70	70	70	70	70	70	70	70
761	6002595	168075424	168075424_ 857		70	70	70	70	70	70	70	70	214	217	70	70	70	124	70	70	70	70	70	348	233	248	238	70
762	6715722	168079559	168079559_ 959		70	70	70	70	70	115	76	70	259	226	70	70	1452	102	70	70	150	70	192	214	169	263	199	184
763	4463417	168103882	168103882_ 638		70	70	70	70	70	70	70	70	70	70	70	70	184	189	70	129	256	158	70	70	70	70	70	70
764	5045235	168104126	168104126_ 721		70	70	70	70	70	70	70	70	70	70	70	70	70	70	70	70	70	85	70	70	70	274	70	70
765	5450272	168140366	168140366_ 779		70	70	70	70	70	70	70	70	129	70	70	70	70	159	148	94	116	72	70	70	110	70	76	70
766	7354027	168147980	168147980_1075		206	107	71	70	70	70	70	70	98	91	175	166	70	70	257	349	70	70	129	91	70	70	158	178
767	7798440	168147995	168147995_1155		120	70	70	70	103	70	70	70	83	70	70	70	70	70	188	70	70	70	93	170	70	70	77	70
768	10106483	168674255	168674255_1636		70	70	70	70	70	70	70	70	70	70	208	70	70	70	134	70	70	70	70	70	70	70	70	70
769	678525	168837021	168837021_ 97		1338	1216	373	1259	1210	1361	2561	1641	1652	1007	2354	2096	678	70	70	2168	3083	3152	1962	1549	1630	1758	1634	1340
770	803598	168837036	168837036_ 115		70	70	70	70	70	70	70	70	285	70	70	70	70	70	70	70	471	70	70	70	70	70	70	70
771	5869998	168836945	168836945_ 838		70	70	70	70	70	70	70	70	852	70	70	70	70	70	70	70	70	70	70	70	70	70	70	1223
772	236565	168950058	168950058_ 34		70	70	70	78	70	70	187	70	70	70	92	125	70	70	70	70	135	216	70	82	70	109	159	70
773	556967	168949753	168949753_ 80		70	70	70	100	70	70	70	70	70	70	70	70	70	70	70	70	101	70	70	70	70	70	70	70
774	1385145	168950058	168950058_ 198		70	70	70	70	70	70	80	70	70	70	70	70	70	70	70	70	70	70	70	70	70	70	70	75
775	832830	168981979	168981979_ 119		70	70	70	70	70	70	70	270	416	70	317	70	70	70	70	70	70	70	356	70	70	70	286	362
776	1097937	168980011	168980011_ 157		70	70	70	70	70	70	70	70	149	70	96	70	70	70	70	70	70	141	70	70	70	70	70	70
777	3815357	168990143	168990143_ 545		112	70	116	90	81	287	358	70	398	70	195	70	168	167	632	214	70	70	141	257	74	236	70	182
778	1061117	169015137	169015137_ 152		70	70	70	70	468	70	220	325	1426	104	70	2536	70	70	70	70	70	1521	1823	1714	1420	70	70	70
779	1539808	169013901	169013901_ 221		70	70	70	70	70	70	70	70	2228	117	70	192	70	70	70	70	70	70	70	70	3074	70	70	70
780	1885923	169014832	169014832_ 270		70	70	70	70	70	70	70	70	587	95	70	108	70	70	70	70	70	70	70	70	70	70	70	70
781	899103	169027924	169027924_ 129		70	70	70	70	70	70	70	70	70	70	70	70	161	186	204	70	70	70	70	70	70	70	70	70
782	3439778	169051361	169051361_ 492		70	70	70	70	70	70	70	70	70	70	267	70	70	70	70	70	307	70	70	70	70	70	70	70
783	6437153	169051102	169051102_ 919		70	70	70	70	70	70	70	70	70	70	274	70	70	70	70	70	228	70	70	70	70	70	70	70
784	6759925	169087631	169087631_ 965		70	70	349	70	70	70	70	70	70	70	70	70	70	1158	1187	1206	1452	70	70	70	70	785	70	70
785	5553335	169124207	169124207_ 793		135	87	83	100	71	154	97	110	168	124	204	70	337	178	250	87	144	133	134	155	151	195	136	70
786	5752168	169124054	169124054_ 822		76	70	70	70	70	70	70	99	70	80	86	70	172	70	70	70	70	70	70	70	80	70	70	70
787	5965788	169124161	169124161_ 852		250	111	192	249	350	474	456	429	462	485	414	70	553	573	492	517	438	376	514	658	470	724	344	70
788	5958382	169124176	169124176_ 851		70	70	70	70	70	201	70	145	70	70	70	70	70	70	70	70	70	70	70	70	70	70	70	70
789	6400247	169124054	169124054_ 914		75	70	70	89	70	163	169	198	158	70	178	70	244	171	203	300	238	174	70	180	130	298	104	70
790	6701032	169123840	169123840_ 957		124	86	79	70	154	70	70	70	70	138	89	70	155	173	126	76	88	70	151	70	109	190	70	70
791	6943940	169123703	169123703_1000		70	70	70	70	246	134	70	70	70	4133	124	70	70	71	70	70	70	70	312	745	583	70	1552	70
792	7616795	169124069	169124069_1124		233	133	237	133	125	70	70	94	92	70	77	70	687	1264	980	70	305	160	118	95	166	70	118	70
793	8017653	169123779	169123779_1199		93	70	70	70	82	70	70	70	142	91	113	70	311	70	134	114	70	70	154	70	112	70	79	70
794	9802850	169123672	169123672_1571		70	70	70	70	70	70	70	70	106	70	71	70	70	70	70	70	266	70	70	70	116	70	130	70
795	6451785	169160339	169160339_ 921		118	121	93	70	206	284	70	170	636	493	70	487	528	218	164	506	370	222	386	527	70	702	410	801
796	6767272	169160034	169160034_ 966		70	70	70	70	70	70	70	70	70	70	70	70	582	70	70	70	70	70	70	110	70	70	70	70
797	7401698	169160217	169160217_1083		1077	752	929	699	1066	1314	2017	1305	2168	1148	1116	1356	3543	3927	3856	1362	1443	1054	1432	1929	1541	1986	1263	2357
798	7507174	169160355	169160355_1104		70	70	70	70	70	70	70	188	96	70	70	70	70	70	70	89	70	403	70	70	70	275	70	177
799	8017653	169160324	169160324_1199		279	197	188	70	225	263	451	201	424	119	70	268	668	514	785	185	83	89	190	436	116	446	70	415
800	8096157	169160492	169160492_1213		70	70	70	70	70	70	70	70	195	70	70	70	70	119	70	70	70	70	70	70	70	70	70	70
801	8208032	169160156	169160156_1234		70	70	70	70	70	104	70	70	70	70	70	70	70	70	70	70	70	70	70	106	97	70	70	122
802	8391500	169159943	169159943_1270		70	70	70	70	70	70	70	70	73	70	70	70	170	79	70	70	70	70	70	70	91	70	70	91
803	8659980	169160324	169160324_1324		70	70	70	70	70	70	83	70	70	70	70	70	90	108	70	70	70	70	70	70	70	70	70	70
804	10179855	169187408	169187408_1652		70	70	70	83	70	70	70	70	70	70	70	70	70	70	70	70	70	70	70	70	70	86	70	70
805	11038645	169264404	169264404_1831		70	126	70	70	70	70	70	70	70	70	70	70	70	70	70	70	70	70	70	70	70	70	94	70
806	11108870	169336975	169336975_1844		70	204	70	70	70	70	70	70	70	70	70	70	70	70	70	70	109	70	70	70	70	70	70	70
807	10471577	169390106	169390106_1714		70	107	70	70	70	70	70	70	70	70	70	70	70	70	70	131	70	70	70	70	70	70	70	70
808	3285142	169834198	169834198_ 470		70	70	70	70	70	70	70	70	70	70	70	78	70	70	70	76	70	70	70	70	70	70	70	70
809	13719488	169834625	169834625_2265		70	70	70	340	70	70	70	70	70	70	597	532	70	70	70	460	746	70	70	70	70	70	70	70
810	9518937	169906860	169906860_1509		70	70	70	70	70	70	105	70	70	70	103	70	70	70	70	70	70	70	70	70	70	70	70	70
811	3314637	169992462	169992462_ 474		70	70	70	70	70	70	70	70	331	235	70	70	70	70	70	70	70	70	70	70	70	70	70	70
812	8347672	170004852	170004852_1261		70	70	89	86	111	70	70	70	70	70	70	70	173	70	264	70	70	183	70	70	70	70	70	70
813	8464295	170002975	170002975_1285		70	70	70	70	70	70	70	71	70	70	111	70	70	70	70	70	70	70	70	70	70	70	70	70
814	8778033	170005386	170005386_1349		70	70	70	70	73	70	70	70	70	70	70	70	126	70	70	70	200	70	70	70	70	77	70	70
815	1561887	170019562	170019562_ 224		70	70	70	70	70	70	70	70	106	70	70	70	70	70	70	70	70	70	70	70	223	70	70	70
816	1377782	170046906	170046906_ 197		70	70	70	70	70	70	70	70	1683	70	70	70	70	70	70	70	146	70	555	70	70	70	70	2261
817	3101028	170047089	170047089_ 444		70	70	70	70	70	70	70	70	70	70	70	70	70	70	70	70	86	70	88	70	70	70	70	70
818	2217312	170082825	170082825_ 317		70	70	70	70	70	70	70	70	70	70	70	75	70	70	70	70	70	70	70	70	70	75	70	70
819	5442868	170083832	170083832_ 777		70	70	87	70	70	70	70	70	266	70	206	177	419	133	372	202	122	70	70	321	70	281	70	216
820	4080482	170119446	170119446_ 583		71	70	91	70	227	70	70	70	70	70	70	70	286	457	353	70	70	70	70	70	70	70	70	70
821	5280853	170119492	170119492_ 754		70	70	70	70	70	70	70	70	89	70	70	70	70	70	70	70	70	70	70	70	70	70	99	70
822	6400247	170119064	170119064_ 914		70	70	70	70	70	70	70	70	70	70	70	70	141	259	211	70	83	70	70	70	70	70	70	70
823	6795195	170119400	170119400_ 971		70	70	70	70	70	70	70	70	70	70	70	70	70	215	218	70	70	110	70	70	70	70	70	70
824	7130737	170119156	170119156_1036		152	70	135	70	70	70	70	70	70	70	112	70	302	554	446	70	70	70	70	70	70	70	70	70
825	7257112	170119232	170119232_1059		70	70	243	70	203	70	70	70	70	70	70	70	501	874	710	70	387	266	95	159	70	70	70	70
826	7384877	170118988	170118988_1080		70	97	70	70	70	70	70	70	70	70	70	70	70	451	70	70	70	70	70	70	70	70	70	70
827	7373073	170119125	170119125_1078		199	70	165	100	308	70	70	70	70	70	70	70	279	542	427	134	70	316	70	70	70	70	163	70
828	7628620	170118988	170118988_1126		70	70	82	70	90	70	70	70	70	70	70	70	158	382	254	70	124	74	70	70	70	70	70	70
829	7859437	170118988	170118988_1167		70	70	70	70	90	70	70	70	70	70	70	70	70	86	70	70	70	70	70	70	70	70	70	70
830	8039971	170119095	170119095_1203		70	70	427	70	299	70	70	70	70	70	70	70	1026	1840	70	70	70	70	70	70	70	70	70	70
831	8129827	170119186	170119186_1220		520	311	564	356	421	70	70	105	339	147	303	70	1531	2240	1608	417	951	586	360	116	70	151	423	239
832	8263436	170119003	170119003_1245		70	70	70	70	70	70	70	70	70	70	75	70	198	286	70	70	70	164	70	70	70	70	70	70
833	8589045	170118896	170118896_1310		70	70	92	70	140	70	70	70	70	70	70	70	70	140	70	111	296	135	70	132	70	70	70	70
834	8728503	170118851	170118851_1338		70	70	70	71	70	70	70	70	70	70	70	70	70	70	146	70	70	70	70	70	70	70	70	70
835	8904377	170119385	170119385_1376		70	70	72	70	77	70	70	70	70	70	77	70	70	70	172	70	176	70	70	70	70	70	70	70
836	9041741	170119522	170119522_1405		70	70	111	70	70	70	70	70	70	70	70	70	70	256	70	70	70	70	70	70	70	70	70	70
837	9209343	170119141	170119141_1441		70	70	70	70	70	70	70	70	70	70	70	70	70	119	70	70	70	70	138	70	70	70	70	70
838	9364502	170119415	170119415_1475		70	70	70	70	95	70	70	70	70	70	70	70	70	70	70	173	70	70	70	70	70	70	70	70
839	9523767	170119812	170119812_1510		70	70	70	70	70	70	70	70	104	70	70	70	70	70	70	70	70	143	70	70	70	70	70	70
840	9763752	170119171	170119171_1563		70	70	70	214	339	70	70	70	70	70	80	70	70	70	70	70	70	70	70	70	70	70	70	70
841	9861400	170118713	170118713_1584		158	150	202	70	70	70	70	182	70	70	94	70	70	70	70	342	346	70	70	169	70	70	186	70
842	10066865	170119095	170119095_1628		144	70	224	115	156	70	70	70	70	70	70	70	70	357	70	70	70	70	70	70	70	70	70	70
843	10199265	170118988	170118988_1656		70	70	70	70	70	70	70	70	98	70	70	70	70	123	277	70	70	70	70	70	70	70	147	70
844	10317225	170119156	170119156_1682		124	117	121	98	70	70	70	91	70	70	75	70	70	70	171	70	148	70	70	70	70	70	70	70
845	10801699	170118439	170118439_1784		273	70	70	70	87	70	70	70	70	70	70	70	70	70	70	70	70	70	70	70	70	70	70	70
846	10936180	170119125	170119125_1812		70	70	70	70	242	70	70	70	70	70	70	70	70	70	70	70	251	201	70	112	70	70	84	70
847	5523933	170155792	170155792_ 789		70	70	70	70	132	123	470	367	1433	196	355	268	70	90	70	185	208	97	529	637	559	822	684	525
848	7396234	170163330	170163330_1082		70	70	94	70	70	165	153	70	70	70	90	111	294	447	326	70	70	70	70	137	70	200	70	180
849	10667267	170450272	170450272_1755		70	70	70	70	70	70	70	70	70	70	181	172	70	267	70	70	70	70	70	70	70	70	402	364
850	9861400	170625671	170625671_1584		70	70	70	70	70	70	190	70	70	70	70	70	70	70	70	70	148	70	70	70	70	70	70	70
851	10680932	170748840	170748840_1758		70	70	70	70	70	70	70	70	70	195	70	70	70	70	70	70	70	247	70	70	70	70	70	70
852	906467	170834030	170834030_ 130		2189	1900	531	2010	1939	2215	3965	2629	2346	1679	3623	3359	530	471	1391	3303	4568	4600	3067	2425	2494	2803	2318	2079
853	715227	170834015	170834015_ 103		70	70	70	70	70	70	70	70	70	70	70	70	390	282	70	70	70	70	70	70	70	70	70	70
854	1657668	170883972	170883972_ 237		70	70	70	70	70	70	70	70	70	70	70	70	70	70	113	70	120	70	70	70	70	70	70	70
855	788868	170902786	170902786_ 113		70	1483	279	70	70	70	70	70	70	70	70	70	70	70	70	70	70	70	70	70	70	70	70	70
856	899103	170902939	170902939_ 129		1923	2007	388	1287	2238	1159	3590	2985	2459	2856	2812	3094	322	70	70	1647	4157	4477	3688	2096	3079	2578	3216	2862
857	1097937	170903015	170903015_ 157		70	329	70	346	316	70	70	356	70	70	489	462	70	70	70	318	987	70	70	83	70	70	305	150
858	1252628	170902863	170902863_ 179		70	162	70	148	70	70	70	70	70	70	70	70	70	70	70	70	70	70	70	70	70	70	70	70
859	1392508	170902802	170902802_ 199		70	70	70	70	70	70	70	217	70	70	70	70	70	70	70	129	70	70	70	70	70	70	115	126
860	1536062	170903015	170903015_ 220		70	70	70	70	98	70	70	70	70	70	103	208	70	70	70	70	232	70	70	70	70	70	70	70
861	1687087	170902466	170902466_ 242		70	70	70	70	70	70	70	152	70	70	70	70	70	70	70	70	70	70	70	70	70	70	77	70
862	2040577	170903046	170903046_ 292		70	70	70	70	70	70	70	70	70	70	70	76	70	70	70	70	137	70	70	70	70	70	70	70
863	295510	170942184	170942184_ 43		70	268	70	70	191	70	70	70	70	70	70	70	70	70	70	70	484	391	282	423	70	70	70	70
864	442787	170942184	170942184_ 64		70	70	70	70	70	70	70	361	70	70	70	70	70	70	70	70	70	70	70	70	438	70	70	70
865	788868	170942551	170942551_ 113		225	226	118	285	235	250	70	337	70	285	70	70	237	178	498	70	645	586	472	439	468	373	309	70
866	1458790	170941833	170941833_ 209		70	83	70	70	70	70	70	70	70	70	70	70	70	70	70	70	70	70	207	70	70	70	70	70
867	1716538	170942017	170942017_ 246		70	70	70	70	70	70	70	121	70	70	70	70	70	70	70	70	249	253	70	190	70	70	70	70
868	1922737	170942032	170942032_ 275		70	70	70	70	70	70	70	70	70	70	70	70	70	70	70	70	70	268	139	70	172	70	70	70
869	2224680	170942017	170942017_ 318		70	70	70	70	88	104	70	199	70	70	70	70	70	70	70	70	329	347	243	106	121	126	70	70
870	2902198	170942108	170942108_ 415		70	70	70	70	70	70	70	70	70	70	70	70	70	70	70	70	120	195	70	137	70	70	70	70
871	3137843	170942261	170942261_ 449		70	70	70	70	70	70	70	70	70	70	70	70	70	70	70	70	70	139	70	70	70	162	70	70
872	3513443	170942139	170942139_ 502		70	70	70	86	70	70	70	105	70	70	70	70	70	70	70	70	400	70	412	70	70	70	70	70
873	3844817	170942154	170942154_ 550		70	88	70	70	70	80	70	70	70	70	70	70	70	70	70	70	268	70	70	70	172	70	70	70
874	1815939	171012909	171012909_ 260		70	70	70	606	70	610	70	70	70	70	70	70	2210	3879	70	70	70	971	70	532	70	445	70	748
875	2136340	171020813	171020813_ 306		70	70	70	70	70	82	70	70	70	70	70	70	70	70	70	70	70	70	70	70	70	70	70	70
876	1105350	171030731	171030731_ 158		70	70	70	70	70	70	70	70	70	115	70	70	70	70	70	70	70	70	70	70	70	70	70	317
877	1396190	171031082	171031082_ 200		70	70	70	70	70	70	70	70	70	70	70	70	70	70	70	102	70	70	70	70	70	70	70	270
878	4721165	171067154	171067154_ 675		13651	6267	5990	9819	12350	13859	16305	8900	22345	18221	17255	17026	44704	15754	31947	15648	29793	19890	21818	21149	18047	23254	18016	26210
879	722590	171078232	171078232_ 104		70	70	70	70	821	70	70	70	70	70	1405	70	885	515	1066	70	70	2234	1601	70	1486	70	70	1345
880	6774425	171077927	171077927_ 968		70	70	70	70	70	70	70	70	70	70	70	70	437	429	70	70	70	70	70	70	70	70	70	70
881	9614206	171078125	171078125_1530		70	70	70	70	70	600	70	70	70	70	70	70	603	70	70	70	70	70	70	70	70	70	70	70
882	9824651	171077881	171077881_1576		70	70	70	70	441	70	70	70	70	70	70	70	70	70	70	70	70	70	70	70	523	70	70	70
883	9963180	171077805	171077805_1606		70	70	201	398	617	512	70	70	70	70	648	70	801	70	598	70	70	70	70	70	531	70	70	531
884	10165295	171077835	171077835_1649		70	70	70	70	70	70	70	596	70	70	70	70	70	363	70	70	70	70	70	70	70	674	70	825
885	10317225	171077972	171077972_1682		70	70	70	70	509	70	70	70	70	70	70	70	70	70	500	70	70	70	70	70	70	70	70	70
886	10543754	171077820	171077820_1729		70	70	70	70	504	70	70	70	70	70	70	70	70	70	780	70	70	70	932	70	937	70	70	70
887	10811439	171078049	171078049_1787		70	70	70	70	404	70	70	70	70	70	70	70	70	70	70	70	70	932	902	70	669	70	70	70
888	11098692	171078156	171078156_1842		70	70	70	70	70	70	70	70	70	70	70	70	70	254	70	70	70	70	70	70	486	70	70	70
889	11241110	171077911	171077911_1872		70	70	70	70	70	70	70	70	70	70	70	70	383	70	601	70	70	70	70	70	70	70	70	70
890	5354496	171103531	171103531_ 765		1021	693	516	70	876	70	940	70	70	70	70	70	1573	898	2440	2343	70	70	70	70	70	1997	70	70
891	5442868	171103577	171103577_ 777		888	70	70	70	70	70	2198	70	70	70	70	70	70	70	70	70	70	70	70	70	70	70	70	70
892	5501790	171103485	171103485_ 786		1498	1129	1114	1292	1498	70	1224	70	2064	1577	70	70	3531	2029	3940	2652	70	70	70	70	70	2846	1930	70
893	5715347	171103500	171103500_ 816		1221	830	735	657	820	70	70	70	70	70	70	70	2594	1432	3033	10771	70	70	70	70	70	70	70	70
894	5958382	171103394	171103394_ 851		10874	7214	5324	9420	12142	10649	10738	7568	10963	9955	10526	11370	14918	3568	16138	14533	12106	7834	12810	15375	10211	17506	11223	12646
895	6252947	171103302	171103302_ 893		70	70	70	70	70	70	440	70	70	389	70	70	70	70	70	70	70	70	70	70	70	70	70	70
896	10711409	171102982	171102982_1765		70	70	70	1116	908	633	396	70	70	1313	70	1234	70	70	70	70	1342	70	70	973	70	415	1157	70
897	11256166	171103027	171103027_1875		711	307	70	2702	3174	2303	2149	1972	1680	3493	4370	5152	70	70	70	1328	2100	70	1317	1626	2739	1445	2626	1348
898	11353494	171103149	171103149_1895		70	70	70	70	376	70	560	70	70	70	70	70	70	70	70	70	70	70	355	70	70	70	70	70
899	3837450	171114609	171114609_ 549		70	70	70	70	70	70	70	70	151	70	70	78	70	70	70	70	70	70	70	70	70	70	70	113
900	6333990	171114395	171114395_ 905		70	70	70	70	70	70	70	70	132	70	70	70	70	112	70	70	70	70	70	70	70	70	70	70
901	8185570	171139923	171139923_1230		70	70	70	70	70	70	70	70	70	70	70	70	70	70	70	70	90	70	70	70	70	70	70	71
902	8307225	171139542	171139542_1253		70	70	70	70	70	70	70	70	70	74	70	73	70	70	153	107	70	70	70	70	70	70	70	70
903	10101555	171139145	171139145_1635		70	70	70	70	70	70	70	70	70	70	70	70	70	70	186	70	70	70	70	70	70	122	70	70
904	10767282	171513947	171513947_1777		70	70	70	70	70	70	70	70	70	70	70	70	70	70	70	70	70	70	70	156	70	70	76	70
905	13714180	171832062	171832062_2264		70	138	70	70	70	70	70	70	70	70	70	70	70	70	70	70	70	70	251	70	70	70	70	70
906	13676726	171947495	171947495_2257		70	159	70	70	70	107	70	173	70	158	267	179	113	70	195	70	70	70	70	267	339	70	314	220
907	891743	171985809	171985809_ 128		70	70	70	70	70	70	529	70	70	1007	70	70	228	269	70	648	70	70	70	70	770	70	745	411
908	1396190	171986572	171986572_ 200		70	70	70	70	70	70	70	70	70	70	70	70	70	70	70	136	70	70	70	70	70	70	130	70
909	2033315	171987305	171987305_ 291		70	70	70	70	70	70	70	70	70	70	70	70	70	70	70	96	70	70	70	70	97	70	70	70
910	2408780	171987198	171987198_ 345		70	70	70	70	70	70	70	70	70	70	70	70	70	70	70	70	70	70	105	70	115	70	70	70
911	3034743	171986969	171986969_ 434		70	70	70	70	70	70	81	70	70	70	70	70	70	70	70	70	70	70	70	70	160	70	143	70
912	3285142	171987045	171987045_ 470		70	70	70	70	70	70	108	70	70	133	70	70	70	70	70	70	70	70	162	70	285	70	152	81
913	3638613	171986832	171986832_ 520		70	70	70	70	70	70	124	70	70	110	70	70	70	70	70	70	70	70	113	70	70	70	70	70
914	3852185	171986908	171986908_ 551		70	70	70	70	70	70	70	70	70	70	70	70	70	70	70	70	70	70	111	70	137	70	122	70
915	7528600	171986740	171986740_1108		70	70	70	70	70	70	70	70	70	70	70	70	70	70	70	185	70	70	88	70	70	70	110	70
916	7090850	172040466	172040466_1028		70	70	70	70	70	70	70	70	70	239	70	104	70	70	70	70	70	70	70	70	70	70	70	70
917	1061117	172062378	172062378_ 152		70	70	70	70	70	70	70	70	2144	70	301	70	70	70	70	70	249	70	70	70	70	70	778	1359
918	5251493	172062469	172062469_ 750		70	70	282	70	333	70	70	70	70	70	577	70	70	70	1067	70	460	70	70	70	70	70	70	70
919	4721165	172070496	172070496_ 675		1220	70	539	825	1044	1222	70	70	1982	1562	1480	70	3917	1446	2731	70	2500	70	1869	1692	1610	2000	1615	2263
920	696810	172098633	172098633_ 100		70	70	70	70	70	70	70	488	70	650	70	70	70	70	335	70	748	70	570	70	70	70	70	70
921	3373500	172098663	172098663_ 482		4832	2766	4748	3789	20369	12437	70	3992	4718	70	6281	70	9876	16571	17565	9448	12763	17555	5009	29305	7306	4821	7471	4220
922	4124698	172098755	172098755_ 590		70	70	70	7476	70	70	57207	23610	70	70	28242	70	70	70	70	70	14239	70	73335	70	70	70	70	70
923	4235270	172098785	172098785_ 605		70	70	70	4560	9819	13059	34249	36542	153280	36742	48490	37778	70	70	70	26759	26294	28220	51709	107320	86910	68830	96689	115039
924	4308805	172098785	172098785_ 616		70	70	70	70	5282	7530	70	70	70	54003	70	70	70	70	70	12312	70	16032	70	64020	51573	39613	61186	91349
925	7439125	172098389	172098389_1090		70	70	70	70	70	70	70	70	70	70	70	70	258	70	277	70	70	70	70	70	70	70	70	70
926	7810372	172098312	172098312_1158		70	70	70	70	70	70	70	70	70	70	70	70	70	227	392	70	70	70	70	70	70	70	70	70
927	8073606	172098389	172098389_1209		70	70	181	70	70	70	70	70	70	70	70	70	70	582	618	70	70	70	70	70	70	70	70	70
928	8743464	172098236	172098236_1341		70	70	70	70	70	70	70	70	70	70	70	70	70	181	225	70	70	570	218	70	70	70	70	70
929	9131023	172098450	172098450_1424		70	70	70	70	70	70	70	70	70	70	70	70	70	70	70	355	70	70	343	70	70	70	70	70
930	9355030	172098022	172098022_1473		70	70	70	70	70	70	70	70	70	70	70	70	70	70	262	70	451	70	70	70	70	70	70	70
931	9518937	172098328	172098328_1509		70	70	70	70	70	70	70	70	70	316	70	70	70	70	70	399	482	70	70	70	70	70	70	70
932	9783352	172098328	172098328_1567		70	70	361	70	1103	1115	70	678	70	509	70	70	70	70	70	1062	1334	1581	718	1328	416	70	70	70
933	9987866	172098709	172098709_1611		70	70	70	70	70	70	70	228	70	70	70	70	70	70	70	70	70	545	70	70	70	70	70	70
934	10160439	172098419	172098419_1648		70	70	156	70	70	70	70	323	70	333	70	70	70	70	70	70	70	362	358	70	70	70	70	70
935	10528283	172098175	172098175_1726		70	70	70	70	70	70	70	70	70	251	70	70	70	70	70	70	70	70	409	70	70	70	70	70
936	5251493	172106659	172106659_ 750		70	70	70	70	70	70	70	70	70	72	70	70	70	70	70	70	70	70	70	70	70	70	70	147
937	5958382	172106750	172106750_ 851		1062	750	525	70	1173	70	70	755	70	1018	70	70	1429	70	1632	1435	1121	70	1379	1590	70	1808	1379	1108
938	11335193	172561539	172561539_1891		70	70	70	70	70	70	70	70	70	108	70	70	70	70	70	70	70	70	100	70	70	70	70	70
939	236565	172831482	172831482_ 34		163	70	70	70	70	70	220	70	70	70	70	70	70	70	70	70	70	70	70	70	70	70	70	70
940	722590	172831268	172831268_ 104		1265	1140	70	1226	1105	1293	2205	1518	1274	904	2150	1942	70	70	1341	2159	2930	2804	1853	1569	1471	1556	1435	1084
941	5892137	172831268	172831268_ 842		70	70	70	70	70	70	636	70	787	70	70	70	70	70	70	70	70	70	70	70	70	70	70	70
942	796237	172899994	172899994_ 114		555	508	70	70	70	70	70	70	70	70	70	70	70	70	70	70	70	70	70	70	70	70	70	70
943	884422	172900146	172900146_ 127		744	657	146	442	771	422	1358	1053	832	956	914	1184	70	70	70	544	1276	1660	1340	745	1059	1027	1112	977
944	1377782	172900452	172900452_ 197		70	70	70	70	70	70	70	70	70	70	81	70	70	70	70	70	70	141	70	70	70	70	70	70
945	1171597	172977798	172977798_ 168		70	70	70	70	70	70	70	70	70	315	70	70	70	70	70	70	70	70	162	271	70	70	70	70
946	1252628	172999573	172999573_ 179		70	70	70	456	419	1160	2133	977	2816	1389	1107	1318	70	70	70	856	2102	1183	2085	2950	2330	2000	2291	2702
947	1561887	172999680	172999680_ 224		70	70	70	70	70	70	70	70	70	70	70	70	70	70	70	70	70	70	70	83	119	86	70	70
948	3528152	172999512	172999512_ 504		70	70	70	70	70	70	420	70	70	577	70	70	70	70	70	70	70	70	187	128	606	266	616	510
949	3697530	172998840	172998840_ 529		70	70	70	70	70	70	70	70	70	70	70	70	70	70	70	70	70	70	70	70	70	70	284	96
950	1068520	173009872	173009872_ 153		70	70	70	70	70	70	70	70	899	254	70	70	70	70	70	70	70	70	281	439	341	220	340	491
951	980108	173027084	173027084_ 141		70	70	70	70	70	70	70	70	70	313	70	70	383	296	296	70	70	70	70	70	70	70	70	70
952	6905318	173024628	173024628_ 992		70	70	70	70	70	70	70	70	70	88	70	70	70	70	70	105	70	70	70	70	70	70	70	347
953	1215807	173046265	173046265_ 174		70	70	83	70	70	70	70	70	70	70	70	70	70	70	70	70	70	70	70	433	311	70	70	70
954	1215807	173046371	173046371_ 174		70	70	70	70	70	70	70	70	3072	70	70	526	326	70	221	362	357	366	1279	1581	1083	70	70	3342
955	1672352	173046371	173046371_ 239		70	70	70	70	70	70	70	70	70	70	70	331	70	70	70	114	217	170	378	381	143	70	70	70
956	1819637	173045929	173045929_ 261		70	70	70	70	70	70	70	70	70	70	70	231	70	70	70	74	70	70	70	70	70	70	70	70
957	5288227	173062271	173062271_ 755		70	70	70	70	70	70	70	70	90	70	70	70	70	70	70	70	70	70	70	70	73	70	70	70
958	5708022	173061539	173061539_ 815		70	70	70	70	70	70	384	278	6867	284	70	70	70	70	70	70	70	372	2892	4614	3718	1307	6470	8098
959	6179298	173061493	173061493_ 882		70	70	70	70	70	70	70	70	1224	70	70	70	70	70	70	70	70	70	1577	2641	1959	805	4889	4258
960	6770945	173061432	173061432_ 967		70	70	70	70	70	70	539	445	8198	289	1068	70	70	70	70	70	150	293	3328	5061	5038	1624	7127	8222
961	4647540	173082794	173082794_ 664		2921	70	2262	3517	7753	6372	8152	4575	8806	10563	5947	6275	7651	6016	7669	6606	9270	70	8397	13425	9094	8428	8599	7789
962	4831632	173082794	173082794_ 690		70	70	477	1107	1357	1464	2134	70	2300	2143	1636	1430	1186	1399	70	2126	2405	70	70	2683	2853	2396	1947	1892
963	4986282	173082809	173082809_ 712		4993	2909	1434	7810	7968	13141	20336	7554	24038	20712	16730	17797	94057	9634	7577	14470	27068	18802	19931	24128	18989	22633	21197	21014
964	5177758	173082855	173082855_ 740		70	70	70	70	70	446	70	640	70	70	70	740	70	70	70	70	70	70	70	70	70	70	70	70
965	737358	173093872	173093872_ 106		70	70	70	70	70	70	70	70	70	70	70	70	911	70	1220	1925	70	70	70	70	70	70	70	1032
966	3395597	173101944	173101944_ 486		70	70	70	70	1645	1071	70	70	70	70	70	70	70	70	70	70	70	70	70	2445	70	70	70	70
967	4139387	173102036	173102036_ 592		70	70	70	70	913	1063	4869	2998	14779	3022	4104	3380	70	70	70	2579	70	2424	5937	9074	7235	5459	8135	9920
968	4316130	173102051	173102051_ 617		70	70	70	70	481	70	2798	1888	11784	4602	2294	2704	70	70	70	70	70	70	4128	5054	4122	3213	4993	7819
969	111400	173119080	173119080_ 16		70	70	70	70	70	70	70	70	70	70	70	70	70	70	70	103	70	70	70	70	110	70	70	70
970	523760	173118729	173118729_ 75		70	70	70	70	70	70	112	70	70	70	70	70	70	70	70	85	70	70	70	70	70	70	70	70
971	1694580	173119400	173119400_ 243		70	70	70	70	70	70	113	70	70	70	70	70	70	70	70	111	70	70	70	70	85	70	70	70
972	2040577	173119125	173119125_ 292		70	70	70	70	70	70	108	70	70	70	70	70	70	70	70	105	70	70	70	70	94	70	70	70
973	2313045	173119064	173119064_ 331		70	70	70	70	70	70	70	70	70	70	70	70	70	70	70	147	70	70	70	70	98	70	70	70
974	3049573	173119202	173119202_ 436		70	70	70	70	70	70	70	70	70	70	70	70	70	70	70	98	70	70	70	70	128	70	70	70
975	3826412	173119278	173119278_ 547		70	70	70	70	70	70	86	70	70	70	70	70	70	70	70	102	70	70	70	70	70	70	70	70
976	5332403	173119171	173119171_ 762		495	70	348	70	70	1045	1025	676	975	70	70	70	800	70	70	1453	70	70	70	1500	1062	1522	1109	1266
977	5494420	173119171	173119171_ 785		1999	950	1203	1979	2849	3222	3797	2541	5282	1343	3994	4118	1043	70	3240	3017	70	70	5823	7403	4727	8349	5442	6071
978	5730088	173119095	173119095_ 818		2505	1251	969	1593	2127	1840	1292	1210	1579	70	1787	2455	2281	70	3101	3656	2358	70	1802	2203	1601	2416	1695	2099
979	5877362	173119232	173119232_ 839		1984	993	70	70	70	70	70	70	70	70	70	70	70	70	70	2887	70	70	70	70	70	70	70	70
980	5951018	173119080	173119080_ 850		2548	1375	1385	2612	3371	3584	3952	2321	70	2162	4363	4218	1762	70	4482	4017	70	70	70	6400	4549	6924	70	5722
981	6142485	173119064	173119064_ 877		6032	3590	3054	5040	6617	5890	5938	3647	6360	5621	5630	7526	6233	919	9562	9754	7327	4783	6021	8181	5657	8702	5580	7513
982	6400247	173118973	173118973_ 914		4001	3052	2377	3303	4610	4850	5136	3839	4934	3816	4284	4952	5331	1700	7384	5325	4968	4142	5637	5206	4871	6614	4841	5497
983	6569607	173118912	173118912_ 938		411	483	70	342	492	575	70	70	70	1295	70	70	2436	70	70	655	70	1000	70	832	70	70	70	1237
984	6801907	173118851	173118851_ 972		1209	874	762	1150	1746	1752	2009	1079	1967	1750	1735	1401	4103	1839	2390	2419	2317	2126	2003	2704	2085	1752	1953	1696
985	6929077	173118561	173118561_ 997		70	70	70	70	70	70	329	70	70	70	70	70	438	70	70	70	70	70	70	70	70	70	70	70
986	7203015	173118820	173118820_1049		70	70	91	70	70	70	70	70	70	70	70	70	70	70	70	302	70	70	70	70	70	70	70	70
987	7307778	173118881	173118881_1067		70	70	70	70	70	70	241	70	70	70	70	70	70	70	70	70	70	70	70	70	333	70	70	70
988	7455022	173118744	173118744_1094		70	70	186	70	70	70	481	70	70	70	70	70	734	70	70	776	70	70	70	70	685	70	70	70
989	7652912	173118881	173118881_1130		70	70	70	70	70	70	70	70	70	70	70	70	70	70	70	287	70	70	70	70	302	70	70	70
990	7804318	173118866	173118866_1157		70	70	75	70	70	70	233	70	70	70	70	70	70	70	70	70	70	70	70	70	70	70	70	70
991	7979200	173118668	173118668_1191		70	70	105	70	70	70	70	70	70	70	70	70	70	70	70	293	70	70	70	70	70	70	70	70
992	8079195	173118896	173118896_1210		70	70	70	70	70	70	193	70	70	70	70	70	70	70	70	70	70	70	70	70	181	70	70	70
993	8376099	173118683	173118683_1267		70	70	70	70	70	70	168	70	70	70	70	70	70	70	70	205	70	70	70	70	70	70	70	70
994	8589045	173120117	173120117_1310		70	70	70	70	70	70	70	70	70	70	70	70	70	70	70	125	70	70	70	70	92	70	70	70
995	8972975	173118591	173118591_1391		70	70	70	70	70	70	70	70	70	70	70	70	70	70	70	112	70	70	70	70	137	70	70	70
996	9690888	173118668	173118668_1547		70	70	70	70	70	70	78	70	70	70	70	70	70	70	70	70	70	70	70	70	113	70	70	70
997	9948573	173237610	173237610_1603		70	70	70	70	70	70	84	70	70	70	70	70	70	70	70	70	70	70	70	70	118	70	70	70
998	10233955	173386307	173386307_1664		70	70	70	81	70	70	102	70	70	70	70	70	70	70	70	70	70	70	70	70	70	70	70	70
999	10903585	173483185	173483185_1805		70	70	70	70	70	70	70	70	70	70	70	70	70	70	70	94	70	106	70	70	70	70	70	70
1000	10189577	173484222	173484222_1654		70	70	70	70	70	114	70	70	70	70	70	70	70	70	70	70	133	70	70	70	70	70	70	70
1001	10836383	173544434	173544434_1792		70	70	70	70	70	70	70	70	92	70	70	70	70	70	70	70	70	70	70	70	70	139	70	70
1002	13724912	173926392	173926392_2266		70	70	70	70	70	70	70	70	70	70	70	70	70	70	331	422	70	70	70	70	70	70	70	70
1003	5833183	173955597	173955597_ 833		416	405	301	70	244	70	470	70	70	333	225	271	1073	643	826	70	70	274	70	70	384	70	267	250
1004	6437153	173955292	173955292_ 919		263	70	221	156	139	70	192	70	70	148	70	70	731	600	617	70	70	70	70	70	70	70	70	70
1005	1002202	174002823	174002823_ 144		70	331	497	70	70	70	70	70	335	70	70	70	3256	4071	6642	70	70	70	70	70	70	70	70	70
1006	1267317	174002991	174002991_ 182		70	70	70	70	70	70	156	110	157	70	70	70	70	101	70	70	70	106	70	128	70	70	144	155
1007	1473555	174003159	174003159_ 211		70	70	70	70	70	70	70	70	70	70	70	70	70	70	70	118	137	70	70	70	70	70	70	70
1008	1863923	174003143	174003143_ 267		70	70	70	70	70	70	70	70	70	70	70	70	70	88	70	147	70	70	70	70	70	70	70	70
1009	2047940	174002548	174002548_ 293		70	70	70	70	70	70	70	70	81	70	70	70	70	70	70	70	202	156	70	70	92	91	70	70
1010	2342502	174002792	174002792_ 335		70	70	70	70	70	70	88	70	73	70	73	114	70	70	70	220	253	162	70	108	70	70	100	70
1011	3012672	174002701	174002701_ 431		70	70	70	70	70	70	92	70	92	70	119	70	70	113	70	302	428	70	70	253	300	99	160	137
1012	3299857	174002777	174002777_ 472		70	70	70	70	70	70	115	116	70	70	70	124	70	70	70	70	441	328	70	70	306	145	70	150
1013	3682840	174002747	174002747_ 527		70	90	70	70	70	70	176	70	127	70	147	150	70	70	70	462	387	70	70	70	70	172	201	94
1014	3933187	174002686	174002686_ 562		70	91	70	70	70	70	145	70	70	70	70	70	70	153	70	470	576	464	70	233	255	176	178	167
1015	4441329	174002930	174002930_ 635		70	79	76	70	70	70	70	70	70	70	70	70	70	116	70	413	488	70	70	70	70	70	70	70
1016	4794810	174002792	174002792_ 685		70	70	70	70	70	70	70	70	70	70	70	70	70	70	70	70	568	461	70	70	70	70	70	70
1017	5148295	174002823	174002823_ 735		70	115	71	70	70	70	136	76	70	70	134	70	70	70	70	552	70	70	70	234	70	70	145	70
1018	5446551	174002792	174002792_ 778		70	122	70	70	70	70	166	104	70	70	230	70	70	70	70	526	70	524	70	70	233	70	174	70
1019	5936293	174002640	174002640_ 848		70	70	70	70	70	70	220	130	70	70	70	70	70	70	70	70	555	480	70	70	359	70	70	70
1020	6547515	174002640	174002640_ 935		70	161	70	70	70	70	126	70	70	70	112	70	70	70	70	439	430	335	70	70	199	70	70	70
1021	6862667	174002747	174002747_ 982		70	81	70	70	70	70	70	70	70	70	70	70	70	70	70	224	195	70	70	70	70	70	70	70
1022	7327520	174002319	174002319_1070		70	70	70	70	70	70	70	70	70	70	70	70	70	70	70	70	167	206	70	83	70	70	70	70
1023	7528600	174002655	174002655_1108		70	87	70	70	70	70	208	113	70	70	178	99	70	70	70	70	510	509	70	70	70	211	169	70
1024	7671278	174002533	174002533_1133		70	70	70	70	70	70	70	70	70	70	70	70	70	70	70	357	70	70	70	78	70	70	70	70
1025	7816202	174002533	174002533_1159		70	70	70	70	70	70	70	70	70	70	94	70	70	70	70	70	400	274	70	70	101	70	70	70
1026	8127124	174002716	174002716_1219		70	70	70	70	70	70	70	70	70	70	70	70	70	70	70	133	294	253	70	70	70	70	70	70
1027	8323611	174002426	174002426_1256		70	70	70	70	70	70	70	70	70	70	70	70	70	70	70	160	305	201	70	70	70	70	70	70
1028	8489614	174002991	174002991_1290		70	70	70	70	70	70	70	70	70	70	70	70	70	70	70	160	70	133	70	70	70	70	70	70
1029	8760712	174002548	174002548_1345		70	70	70	70	70	70	70	70	70	70	70	70	70	70	70	70	225	129	70	70	70	70	70	70
1030	13639294	174002563	174002563_2250		70	86	70	70	70	70	152	70	115	70	90	117	70	70	70	189	124	70	70	70	172	70	155	162
1031	1039032	174041534	174041534_ 149		70	70	70	70	70	70	70	70	943	70	70	70	70	70	70	70	70	70	70	509	70	455	70	520
1032	6179298	174032944	174032944_ 882		70	70	70	70	70	70	70	70	70	70	70	70	70	70	70	70	70	70	70	631	70	70	1079	949
1033	10497305	174039444	174039444_1719		97	161	70	70	70	70	70	70	70	70	70	70	70	70	70	70	70	70	70	70	70	70	70	70
1034	4743355	174056839	174056839_ 678		70	235	141	70	70	70	70	70	70	1005	70	510	70	70	70	70	70	70	70	70	70	70	70	70
1035	5004691	174056900	174056900_ 715		70	70	70	70	70	491	70	771	70	2958	705	2666	70	358	70	70	70	70	866	70	651	70	70	70
1036	5708022	174064804	174064804_ 815		70	70	70	70	70	70	70	70	657	70	70	70	70	70	70	70	70	70	323	70	362	70	70	966
1037	6767272	174064697	174064697_ 966		70	70	70	70	70	70	70	70	932	70	70	70	70	70	70	70	70	70	358	70	621	139	725	985
1038	4632805	174086136	174086136_ 662		294	70	70	70	689	70	70	70	70	789	70	594	70	470	70	70	70	70	649	1165	70	70	70	696
1039	4986282	174086136	174086136_ 712		417	70	70	590	693	1136	1660	585	1979	1660	1442	1434	8087	791	70	1091	2328	1577	1690	2146	1505	1898	1772	1747
1040	5295582	174122406	174122406_ 756		70	70	70	70	70	70	70	70	70	70	71	70	70	70	70	70	70	70	97	70	70	70	70	70
1041	5464962	174122528	174122528_ 781		265	70	114	188	287	288	292	225	468	70	350	397	70	70	285	70	70	76	621	70	70	765	468	588
1042	5722710	174122498	174122498_ 817		166	99	102	179	204	186	70	70	70	70	70	245	70	70	70	70	107	70	70	70	70	70	70	70
1043	5987833	174122437	174122437_ 855		216	70	127	240	326	314	70	240	70	70	70	458	70	70	381	70	70	70	70	70	70	70	70	70
1044	6142485	174122375	174122375_ 877		590	345	268	476	632	533	388	70	409	70	473	682	70	106	918	70	70	305	70	70	413	711	524	575
1045	6385513	174122284	174122284_ 912		412	261	218	334	476	435	577	354	495	70	333	494	70	155	702	70	477	387	531	70	502	646	421	496
1046	6867647	174122299	174122299_ 983		70	82	70	93	111	87	147	70	70	70	176	114	70	130	173	70	79	168	126	70	70	140	70	70
1047	11123707	174215790	174215790_1847		70	70	70	70	70	70	70	70	70	70	70	127	70	70	70	70	70	70	70	160	70	70	70	70
1048	10836383	174251175	174251175_1792		70	70	70	70	70	70	70	70	70	70	70	86	70	70	70	70	70	70	70	70	70	151	70	70
1049	10101555	174270569	174270569_1635		70	70	70	70	70	70	214	131	70	70	70	70	70	70	70	70	70	70	70	70	70	70	70	70
1050	8773037	174357330	174357330_1348		70	70	70	70	70	70	70	70	70	70	70	70	70	70	126	70	70	70	70	70	82	70	70	70
1051	722590	174829376	174829376_ 104		537	530	70	480	486	486	70	705	70	70	888	70	70	70	70	70	1235	1256	70	70	70	70	635	70
1052	5862633	174829102	174829102_ 837		70	70	70	70	70	70	70	70	397	70	70	70	70	70	70	70	70	70	70	70	446	70	531	70
1053	13255365	174887878	174887878_2184		70	70	70	70	70	70	70	70	211	70	309	70	70	70	70	70	70	70	70	70	70	70	70	70
1054	13439930	174887558	174887558_2213		70	191	398	70	982	919	70	70	1421	70	1769	1771	472	231	70	70	70	953	70	846	70	70	1130	70
1055	13546677	174887466	174887466_2232		70	120	70	70	379	70	70	70	70	70	70	70	277	70	70	70	70	464	70	463	70	70	542	70
1056	707862	174956924	174956924_ 102		8887	7421	4589	8887	8617	9351	24287	11991	12178	9509	14505	14603	9285	5370	13379	20812	22898	22414	18594	15911	14269	13636	12626	11759
1057	913840	174978775	174978775_ 131		70	70	70	70	70	70	70	70	812	1713	549	70	70	70	70	70	70	70	1064	1167	70	70	756	1184
1058	1039032	174978699	174978699_ 149		70	70	70	2534	1844	4047	7251	3990	3091	2716	6534	7182	70	70	70	9561	12382	8360	7187	5992	4640	6217	4852	5027
1059	1256328	174996521	174996521_ 180		70	70	70	87	70	70	595	70	70	70	70	70	70	70	70	70	634	70	70	850	706	70	70	70
1060	1370415	174996490	174996490_ 196		70	70	70	70	70	70	108	70	70	70	70	70	70	70	70	70	70	70	70	70	163	70	70	70
1061	1230497	175015411	175015411_ 176		70	70	92	100	154	136	70	70	70	70	70	70	70	70	70	70	70	70	70	70	70	700	70	70
1062	1827002	175015198	175015198_ 262		70	70	70	70	70	136	70	70	1378	653	771	70	70	70	70	70	383	282	70	928	809	70	992	1210
1063	2011132	175015747	175015747_ 288		70	70	70	70	70	70	70	70	172	70	70	70	70	70	70	70	70	70	70	70	113	70	70	70
1064	1039032	175025528	175025528_ 149		70	70	70	70	404	70	70	70	352	645	70	70	70	70	70	70	70	724	70	485	70	410	485	70
1065	1134758	175053879	175053879_ 163		4222	2599	993	1316	1607	70	1078	1194	1036	70	70	751	1238	1398	70	1811	989	1681	70	70	655	682	687	740
1066	1488245	175062256	175062256_ 213		70	70	70	70	70	70	120	82	142	335	70	140	134	70	70	74	70	91	129	147	70	101	99	194
1067	1760732	175061981	175061981_ 252		70	70	70	70	70	70	70	70	70	70	89	70	70	70	70	70	70	81	83	70	70	159	72	70
1068	1760732	175061996	175061996_ 252		70	70	70	84	70	70	161	70	787	228	156	228	230	70	70	236	260	172	297	70	416	351	358	772
1069	2261497	175061905	175061905_ 324		70	70	70	70	70	70	70	92	70	70	70	274	70	70	70	98	70	70	70	70	146	70	70	70
1070	2475070	175062042	175062042_ 354		70	70	70	114	70	70	70	301	292	70	111	669	97	70	70	70	303	101	434	412	354	218	482	529
1071	2725485	175061951	175061951_ 390		70	70	70	5781	5983	8568	27431	18125	35976	48751	11273	30501	85	70	70	10111	10712	12439	23630	20296	19681	11239	16091	29024
1072	3086295	175062042	175062042_ 441		70	70	70	78	70	70	248	168	846	70	162	341	70	70	70	388	107	237	628	243	276	70	70	350
1073	3351463	175062103	175062103_ 479		70	70	70	70	70	70	70	118	317	528	70	70	70	70	70	70	70	70	70	70	70	70	194	70
1074	3483965	175062683	175062683_ 498		70	70	70	70	70	70	102	70	70	70	70	240	70	70	70	70	70	70	208	70	187	95	238	311
1075	3727085	175061829	175061829_ 533		70	70	70	70	70	70	107	70	244	312	70	104	70	70	70	70	70	70	70	105	70	70	80	82
1076	5302987	175077271	175077271_ 758		168	162	131	226	206	70	400	300	348	226	406	290	357	338	411	377	361	353	518	70	495	419	374	413
1077	5582790	175075455	175075455_ 797		70	70	70	70	70	70	172	70	70	183	70	169	100	112	70	70	77	70	202	347	288	447	380	70
1078	7501865	175076904	175076904_1103		70	70	70	70	70	70	70	70	117	70	70	70	70	385	134	182	170	70	141	177	70	70	70	70
1079	1856458	175098343	175098343_ 266		258	70	70	70	232	309	704	307	70	398	70	299	437	339	674	282	342	70	753	894	70	70	413	664
1080	1952233	175098495	175098495_ 279		103	70	70	70	70	70	70	70	70	70	70	70	260	70	70	70	70	70	70	388	70	70	70	70
1081	2195217	175098312	175098312_ 314		70	70	70	73	107	128	168	113	70	176	70	70	70	119	238	70	70	70	194	152	70	70	70	111
1082	4713840	175098373	175098373_ 674		324	218	70	362	517	521	406	384	1030	572	70	362	880	617	605	679	804	751	572	1015	70	70	734	557
1083	4993643	175098419	175098419_ 713		225	220	70	323	646	407	739	565	3129	1336	70	882	70	745	620	874	996	919	1473	2007	1547	2372	2619	2617
1084	5251493	175098236	175098236_ 750		70	70	70	70	70	70	70	70	70	70	70	70	70	70	70	70	70	70	87	70	70	70	154	131
1085	6510694	175113464	175113464_ 930		70	70	70	70	70	114	120	120	266	70	70	143	70	258	244	70	70	70	70	206	70	240	122	235
1086	7113592	175113297	175113297_1033		70	70	70	70	70	70	168	77	70	70	70	70	70	70	168	72	70	70	70	70	70	169	136	127
1087	10278172	175631287	175631287_1673		70	70	70	70	70	70	70	70	70	70	77	70	70	70	70	70	120	70	70	70	70	70	70	70
1088	13397794	175887970	175887970_2206		70	70	70	70	70	70	203	70	70	88	135	153	70	70	70	70	70	93	70	70	95	70	70	70
1089	1536062	176039841	176039841_ 220		70	70	70	70	70	70	70	106	70	370	70	70	70	70	70	70	70	70	70	70	70	70	96	113
1090	2703350	176065262	176065262_ 387		70	70	70	457	482	684	1833	1374	2782	3729	850	2322	70	70	70	799	832	876	1708	1534	70	885	1185	2253
1091	2548700	176066299	176066299_ 365		70	70	70	70	70	70	70	70	70	70	635	70	70	70	70	70	126	70	70	70	70	70	70	70
1092	7491758	176084793	176084793_1101		147	70	173	160	212	183	70	185	502	347	200	250	362	656	579	70	561	424	70	328	70	70	70	446
1093	9180190	176091675	176091675_1435		70	70	70	70	70	70	70	70	70	70	70	70	70	70	70	70	142	70	70	91	70	70	70	70
1094	10184651	176180298	176180298_1653		70	70	70	70	70	70	70	70	70	70	70	70	70	70	70	70	70	70	110	70	70	70	70	88
1095	11326643	176259674	176259674_1889		70	70	70	70	70	70	70	83	70	70	70	70	70	70	70	70	277	70	70	70	70	70	70	70
1096	10061900	176309097	176309097_1627		70	70	70	131	70	70	70	70	70	70	70	70	70	70	70	70	70	70	70	70	70	100	70	70
1097	9900146	176511292	176511292_1592		70	70	70	70	70	70	70	70	70	70	131	70	70	70	70	163	70	70	70	70	70	70	70	70
1098	11376618	176511795	176511795_1899		70	70	70	70	70	70	70	70	70	70	70	70	70	70	70	72	70	70	70	70	70	114	70	70
1099	9900146	176687347	176687347_1592		70	70	70	70	70	70	161	70	70	90	70	70	70	70	70	70	70	70	70	70	70	70	70	70
1100	13397794	176884796	176884796_2206		286	70	113	70	70	366	620	461	402	401	70	604	70	70	70	260	258	332	146	149	70	70	372	349
1101	13585187	176884872	176884872_2239		87	70	70	70	70	70	240	147	134	165	70	240	70	70	70	70	70	70	70	70	70	70	70	137
1102	847692	176901520	176901520_ 122		70	70	222	70	70	70	70	70	70	70	70	70	1100	1341	2197	70	70	70	70	70	70	70	70	70
1103	11118829	176896912	176896912_1846		70	70	70	70	70	70	70	70	70	70	70	128	70	70	70	70	70	70	70	70	70	70	88	70
1104	781513	176936813	176936813_ 112		21339	25565	3576	70	70	70	70	70	70	70	28065	70	70	70	70	70	70	70	20323	70	16110	24457	70	70
1105	906467	176936768	176936768_ 130		16729	19148	4467	11500	18513	12382	29537	26426	14837	22907	21589	26965	3348	223	377	15639	29188	41701	24956	14440	21783	19163	23476	19438
1106	972745	176936768	176936768_ 139		70	70	70	70	70	11120	70	70	2562	70	70	70	70	70	70	70	70	70	70	70	70	4281	70	70
1107	1396190	176936798	176936798_ 200		70	1640	236	1618	70	70	70	1829	1211	70	2950	2546	70	70	70	2459	70	70	1320	70	70	2430	1808	70
1108	1620845	176936768	176936768_ 232		1165	1080	70	70	70	960	70	70	832	716	1693	1647	70	70	70	1279	2352	2750	924	70	70	1686	1299	70
1109	1716538	176936768	176936768_ 246		698	70	133	637	70	669	70	949	424	548	1306	1122	70	70	70	70	1854	70	669	70	70	1019	70	771
1110	1966928	176936768	176936768_ 282		483	677	97	507	70	70	70	615	70	70	822	782	70	70	70	717	1157	70	480	70	70	661	70	485
1111	2151038	176936707	176936707_ 308		70	70	70	70	70	70	70	441	70	70	70	70	70	70	70	440	70	70	70	70	70	70	70	70
1112	2482440	176936752	176936752_ 355		374	308	70	239	70	70	70	365	209	220	438	70	70	70	70	289	550	70	358	70	70	391	70	340
1113	2747537	176936661	176936661_ 393		236	70	70	152	70	70	70	70	70	70	70	70	70	70	70	70	430	70	70	70	70	302	70	154
1114	2946418	176936493	176936493_ 422		192	204	70	70	70	70	70	70	70	70	248	70	70	70	70	70	70	70	70	70	70	70	70	70
1115	3064202	176936600	176936600_ 438		70	70	70	94	70	70	70	170	78	70	70	70	70	70	70	70	238	70	70	70	70	130	70	70
1116	3263037	176936798	176936798_ 467		87	157	70	70	70	70	70	70	70	70	170	70	70	70	70	114	228	70	70	70	70	154	70	125
1117	3461918	176936768	176936768_ 495		70	70	70	73	70	70	70	70	70	70	70	70	70	70	70	70	182	70	70	70	70	99	70	70
1118	3771192	176937164	176937164_ 539		70	70	70	70	70	70	70	70	70	70	70	70	70	70	70	70	152	70	70	70	70	84	70	70
1119	1039032	176975754	176975754_ 149		70	70	70	829	70	1284	2397	70	70	70	2166	70	259	70	70	2969	4077	2721	70	1904	70	1921	1423	70
1120	1804957	177012405	177012405_ 258		70	70	70	70	70	70	70	184	474	70	70	70	70	70	70	70	70	70	314	294	70	261	325	70
1121	4573977	177020203	177020203_ 654		70	70	70	70	70	70	70	70	70	70	70	70	70	70	70	70	70	70	319	408	70	70	524	70
1122	1024402	177041321	177041321_ 147		70	70	70	70	70	70	70	70	580	70	70	70	260	125	70	70	70	1288	70	70	70	70	70	70
1123	4610707	177056580	177056580_ 659		70	70	70	203	70	70	70	284	70	70	70	253	70	283	277	70	281	70	70	70	70	70	70	70
1124	4857427	177056686	177056686_ 694		70	70	70	239	70	70	289	70	70	219	290	70	70	70	386	70	70	70	70	70	70	70	70	70
1125	5074665	177056610	177056610_ 725		70	70	70	70	70	70	401	317	70	312	353	305	70	440	471	70	507	70	70	70	70	70	70	70
1126	5354496	177056580	177056580_ 765		70	70	70	144	70	70	158	186	70	149	238	279	70	226	163	70	159	70	70	70	70	70	70	70
1127	5796357	177056564	177056564_ 828		70	70	70	127	70	70	227	105	70	121	70	138	70	132	153	70	163	70	70	70	70	70	70	70
1128	6872468	177055420	177055420_ 984		70	70	70	70	70	70	70	79	70	70	70	85	70	70	70	70	70	70	70	70	70	70	70	70
1129	7244757	177056274	177056274_1057		70	70	70	70	70	70	214	282	70	221	70	98	70	621	359	70	232	70	70	70	70	70	70	70
1130	7452374	177056107	177056107_1093		70	70	70	239	70	70	329	442	70	371	283	332	70	1107	598	70	228	70	70	70	70	70	70	70
1131	7539635	177056152	177056152_1110		70	70	70	70	70	70	70	70	70	328	70	305	70	522	70	70	70	70	70	70	70	70	70	70
1132	1053752	177077774	177077774_ 151		70	70	70	70	70	70	70	70	70	70	70	70	820	492	3015	70	70	70	70	70	70	70	70	70
1133	5347132	177092743	177092743_ 764		70	70	70	70	70	70	70	70	70	70	70	70	70	70	70	71	70	74	90	92	70	70	70	70
1134	5892137	177093094	177093094_ 842		81	70	70	70	70	135	70	70	70	70	70	93	375	70	70	70	96	70	98	113	70	70	70	70
1135	6245584	177092575	177092575_ 892		70	70	70	70	70	70	70	70	70	70	70	70	142	70	70	70	70	70	113	70	70	70	70	70
1136	6882023	177092255	177092255_ 986		70	70	70	70	70	70	70	70	70	70	70	70	70	70	70	70	107	76	105	70	70	70	70	70
1137	6987168	177092606	177092606_1008		683	680	592	703	686	1172	1225	850	1059	880	1054	947	1420	1667	1747	1783	1573	1419	1358	1405	1342	1332	1112	1097
1138	7307778	177092667	177092667_1067		1447	856	742	1495	1773	70	70	2081	3871	1472	70	2783	3046	719	1943	1811	1904	1475	3343	4798	3208	3701	3704	4287
1139	7496800	177092606	177092606_1102		1896	1639	1949	2190	2578	2562	2899	3232	4971	4047	3205	3497	7695	8254	6780	6356	6447	4652	5437	4001	3875	4781	4037	5114
1140	7762193	177092422	177092422_1149		70	70	70	70	70	128	70	70	70	70	70	144	70	70	70	70	70	70	157	118	70	70	70	70
1141	7930583	177093033	177093033_1182		70	70	70	70	70	70	70	70	70	70	70	70	204	70	70	70	70	218	70	119	70	70	70	70
1142	11138991	177092255	177092255_1851		70	70	70	70	70	70	70	70	70	70	70	70	70	70	70	70	174	112	70	70	70	70	70	70
1143	6348685	177129120	177129120_ 907		70	70	70	70	70	70	70	70	70	70	70	70	162	104	70	70	70	70	70	70	70	70	70	70
1144	9355030	177468002	177468002_1473		70	70	70	70	70	70	70	70	70	70	70	70	70	70	70	70	70	70	87	70	70	70	85	70
1145	11210168	177498840	177498840_1865		70	70	70	70	70	70	70	70	70	70	70	70	70	70	70	149	70	70	97	70	70	70	70	70
1146	10767282	177562180	177562180_1777		70	198	70	70	70	70	137	70	70	70	71	70	70	70	70	70	70	70	70	70	70	70	70	70
1147	317560	177845352	177845352_ 46		70	70	70	70	70	70	288	70	70	70	70	70	70	72	110	70	70	70	70	70	70	70	70	70
1148	464848	177845947	177845947_ 67		70	70	70	70	70	70	235	70	70	70	249	70	70	70	70	70	70	70	70	70	70	70	70	70
1149	840188	177906113	177906113_ 121		70	70	239	379	70	445	70	70	583	70	70	70	490	322	405	1091	70	70	70	588	70	70	70	70
1150	13692732	177903427	177903427_2260		70	70	70	70	70	70	70	70	70	70	70	75	70	70	70	70	70	70	70	70	70	84	70	70
1151	13329008	177909210	177909210_2195		229	164	78	192	225	217	70	294	246	196	70	308	138	70	70	70	70	70	203	70	181	227	70	70
1152	10733028	177918976	177918976_1770		70	144	70	72	70	70	70	70	70	70	70	70	70	70	70	70	70	70	70	70	70	70	70	70
1153	4927377	178018799	178018799_ 704		70	70	70	70	70	70	70	77	374	70	70	70	70	70	70	70	70	70	282	303	70	70	234	381
1154	5369230	178018753	178018753_ 767		70	70	70	70	70	70	70	70	70	5084	70	70	70	70	70	70	70	70	70	362	368	167	1048	70
1155	6924267	178043060	178043060_ 996		114	70	70	70	70	131	70	70	70	70	81	70	70	70	70	70	70	70	70	70	70	70	70	176
1156	162910	178051788	178051788_ 24		70	70	70	70	70	70	70	70	95	88	122	70	70	70	70	70	70	70	70	70	70	70	70	70
1157	457475	178051758	178051758_ 66		70	70	70	70	70	70	70	70	70	70	92	70	70	70	70	70	70	87	70	70	70	70	70	70
1158	1451437	178051758	178051758_ 208		70	70	70	70	70	70	70	70	74	70	70	70	70	70	70	70	70	79	70	70	70	70	70	70
1159	3005287	178051636	178051636_ 430		70	70	70	70	70	91	70	70	70	129	70	70	70	70	70	70	70	70	70	70	70	70	70	88
1160	3204178	178050598	178050598_ 458		70	70	70	70	70	70	70	70	70	70	93	70	70	70	70	70	70	176	70	70	70	70	70	70
1161	3528152	178051498	178051498_ 504		70	70	70	70	70	70	70	70	256	703	119	70	70	70	70	70	70	193	70	70	70	101	145	370
1162	4036287	178051712	178051712_ 577		70	70	70	70	70	139	70	70	3342	8320	457	1606	70	70	70	70	70	349	70	1391	1148	817	1803	4427
1163	4735893	178051819	178051819_ 677		70	70	70	70	70	70	70	70	70	137	70	70	70	70	70	70	70	91	70	70	70	70	70	70
1164	5059930	178051773	178051773_ 723		70	70	70	460	70	769	70	70	1604	6925	1012	3043	70	70	70	70	70	638	2133	2513	1988	969	1206	1438
1165	5332403	178051559	178051559_ 762		70	70	70	70	70	70	70	70	105	70	70	70	70	70	70	70	70	89	70	70	70	70	70	70
1166	5700617	178052353	178052353_ 814		70	74	70	70	70	70	70	70	70	154	70	70	70	70	70	70	70	85	70	70	70	70	70	70
1167	7320923	178051956	178051956_1069		70	70	70	70	70	70	70	70	70	323	70	70	70	70	70	70	70	106	70	70	297	70	194	70
1168	8101757	178051544	178051544_1214		70	80	70	70	70	108	70	70	78	105	70	70	70	70	70	70	70	129	70	70	70	74	175	70
1169	6975887	178090012	178090012_1006		70	70	70	70	70	70	153	129	1946	690	170	146	70	70	95	70	70	70	450	426	425	70	77	70
1170	7337395	178095490	178095490_1072		70	70	90	70	70	306	289	70	371	117	70	70	70	70	70	122	98	83	289	533	115	531	425	70
1171	7496800	178095734	178095734_1102		70	130	220	195	249	70	376	265	497	70	331	310	720	692	834	630	606	474	600	473	396	372	437	70
1172	10461370	178223022	178223022_1712		70	70	70	70	70	70	70	124	70	70	70	70	70	70	70	70	70	307	70	70	70	70	70	70
1173	10713795	178224243	178224243_1766		70	70	70	70	70	70	70	70	70	70	181	148	70	70	70	70	70	70	70	70	70	70	70	70
1174	10268250	178661774	178661774_1671		73	70	70	70	70	70	70	70	70	70	70	70	70	70	70	70	70	70	70	70	70	70	70	70
1175	11144160	178708679	178708679_1852		70	70	457	83	70	70	70	70	70	70	70	70	70	70	70	70	70	70	70	70	70	70	70	70
1176	13343723	178844727	178844727_2197		130	70	70	101	85	106	70	152	165	147	280	221	70	70	70	70	70	70	70	70	70	149	95	70
1177	921235	178898499	178898499_ 132		70	70	70	70	70	70	70	70	70	70	70	70	331	470	757	70	70	70	70	70	70	70	70	70
1178	678525	178978516	178978516_ 97		2279	70	1120	2148	2405	2218	4010	2900	3129	3046	3711	3875	2656	1519	3898	5003	6100	5639	4039	4058	4221	3578	3490	70
1179	1377782	179035843	179035843_ 197		70	70	70	70	70	70	2360	70	1945	70	70	806	70	70	70	70	70	70	70	1793	70	70	70	70
1180	1812278	179035980	179035980_ 259		70	70	70	70	70	70	70	70	70	70	70	200	70	70	70	70	70	70	70	159	70	70	70	70
1181	4691712	179035889	179035889_ 670		70	70	70	70	70	70	70	70	70	70	70	582	516	70	70	70	70	70	70	859	70	70	70	70
1182	4883180	179035828	179035828_ 698		70	70	70	70	70	70	70	70	70	70	70	219	70	70	70	70	70	70	70	391	70	70	70	70
1183	5678534	179035782	179035782_ 811		70	70	70	1163	1285	1883	3432	2551	1841	2718	2133	2475	302	70	70	3629	1596	2365	1769	2849	2375	3168	2320	1890
1184	825470	179056931	179056931_ 118		5463	3690	1457	7798	6672	8375	12337	8655	6659	4059	12145	12064	1574	70	70	14231	18592	18296	10634	8507	8259	10794	8995	8033
1185	4389778	179072754	179072754_ 627		70	70	70	70	70	70	99	70	80	70	70	70	70	70	70	70	70	70	70	70	70	70	70	70
1186	4728530	179072205	179072205_ 676		70	70	70	70	70	70	70	70	117	70	147	134	70	146	70	70	70	70	70	70	70	70	70	245
1187	4765360	179072235	179072235_ 681		79	212	70	70	70	215	148	70	408	1362	153	429	432	287	70	176	70	228	302	70	70	70	335	465
1188	4905282	179072220	179072220_ 701		70	70	70	70	70	82	70	70	70	70	70	144	70	82	70	70	70	70	70	70	70	70	137	70
1189	5185117	179072250	179072250_ 741		336	375	70	70	70	548	830	70	784	70	606	563	879	470	70	708	776	572	745	70	70	70	667	721
1190	5325042	179072220	179072220_ 761		70	70	70	70	70	70	198	70	70	70	70	70	70	70	70	70	70	70	70	70	70	70	139	70
1191	5446551	179072220	179072220_ 778		197	173	70	70	70	277	472	70	463	70	394	229	538	410	70	262	413	266	291	70	70	70	440	418
1192	5752168	179072037	179072037_ 822		70	70	70	70	70	70	70	70	70	70	70	70	81	70	70	70	75	70	70	70	70	70	70	100
1193	6289765	179072067	179072067_ 898		70	70	70	70	70	70	70	70	131	70	70	70	70	70	70	70	70	70	83	70	70	70	70	81
1194	6554924	179071945	179071945_ 936		92	70	70	70	70	119	217	70	1040	70	84	267	70	70	70	70	170	156	368	70	70	70	428	492
1195	6891375	179071915	179071915_ 989		70	70	70	70	70	70	70	70	368	70	154	161	70	70	70	196	70	70	167	70	70	70	756	498
1196	7003935	179071777	179071777_1012		70	70	70	70	70	70	70	70	70	70	70	70	70	70	70	70	70	70	70	70	70	70	149	198
1197	8339665	179071899	179071899_1259		70	70	70	70	70	70	73	70	95	70	70	70	70	70	70	70	70	70	70	70	70	70	70	70
1198	7465462	179087250	179087250_1096		70	70	70	70	70	70	70	70	70	70	70	70	696	3460	70	70	70	70	70	70	70	70	70	70
1199	4787483	179108536	179108536_ 684		70	70	70	70	70	70	104	70	187	216	70	70	148	84	70	72	70	114	70	170	70	132	70	188
1200	5082165	179108597	179108597_ 726		70	70	79	111	70	70	70	70	126	70	70	70	70	264	223	70	213	264	70	70	70	70	155	131
1201	5619610	179108688	179108688_ 803		186	70	146	137	177	161	168	174	198	70	70	70	145	70	93	462	365	258	78	110	70	70	156	165
1202	5398687	179108566	179108566_ 771		70	70	70	225	82	334	905	191	439	301	70	169	506	541	493	683	791	503	656	1193	70	513	851	874
1203	5899462	179108398	179108398_ 843		70	70	70	70	70	70	70	90	70	221	70	131	482	134	161	70	129	70	70	285	70	177	132	70
1204	6090933	179108490	179108490_ 870		212	168	146	85	102	162	227	200	322	244	137	177	1624	321	370	105	294	70	123	275	70	205	162	251
1205	6157215	179109406	179109406_ 879		70	70	70	70	70	70	70	70	133	70	70	70	70	70	70	70	75	70	70	70	70	70	70	70
1206	6297174	179108551	179108551_ 899		70	70	70	70	70	70	104	70	70	70	70	70	283	170	136	70	75	70	70	91	70	70	79	90
1207	6562243	179108246	179108246_ 937		70	70	70	70	70	90	70	70	70	70	70	70	160	70	70	70	70	70	74	70	70	117	70	70
1208	6795195	179108398	179108398_ 971		70	70	70	70	70	70	70	70	70	70	70	70	70	126	177	76	70	70	70	70	70	70	70	70
1209	7269660	179108459	179108459_1061		70	70	70	70	70	92	70	70	70	83	70	96	70	70	70	70	70	70	70	70	70	124	70	70
1210	7455022	179108185	179108185_1094		70	70	70	70	70	281	332	70	457	506	70	371	2568	293	70	276	370	436	379	317	70	312	498	491
1211	7786320	179108246	179108246_1153		454	70	224	316	467	699	337	348	862	706	70	964	484	104	1012	70	596	501	828	988	70	1252	978	1145
1212	7904585	179108139	179108139_1176		70	70	70	70	84	130	70	70	268	70	70	70	70	70	183	70	70	70	317	70	70	185	128	350
1213	7989987	179107773	179107773_1193		70	70	70	70	70	70	70	70	70	70	70	222	70	70	70	70	70	70	70	70	70	70	70	108
1214	10314907	179108734	179108734_1681		70	70	70	70	70	70	70	83	70	70	70	70	70	70	70	70	70	70	70	70	70	70	115	70
1215	10411180	179120728	179120728_1701		70	70	70	108	70	70	70	70	70	70	70	70	70	70	70	70	70	70	70	70	70	70	70	70
1216	6414957	179144730	179144730_ 916		206	285	259	312	345	494	553	424	541	477	431	435	597	626	655	533	516	466	580	637	646	589	494	521
1217	6532785	179144653	179144653_ 933		70	120	70	70	70	70	70	70	70	82	70	105	70	70	253	70	70	106	118	70	70	70	70	70
1218	6701032	179144714	179144714_ 957		658	669	622	828	821	1227	1670	1201	1546	919	1288	1185	1454	1761	1801	1224	1562	1290	1521	1812	1547	1282	1318	1545
1219	6815185	179144669	179144669_ 974		70	70	70	70	70	70	70	70	384	70	70	313	354	70	70	70	70	70	70	70	420	70	70	70
1220	6919555	179144318	179144318_ 995		70	152	207	281	359	590	512	629	867	70	471	644	898	165	856	378	423	405	448	853	666	710	700	861
1221	6990015	179144577	179144577_1009		79	70	124	70	70	70	70	70	70	70	70	70	188	70	219	70	118	70	70	70	70	154	70	142
1222	7197192	179144730	179144730_1048		95	117	126	70	192	253	286	70	70	187	182	93	846	632	505	162	70	206	261	250	350	415	260	367
1223	7320923	179144638	179144638_1069		552	416	437	496	491	823	1070	812	1299	692	837	806	1278	1454	1438	830	822	780	965	1358	958	1123	1042	1267
1224	7433880	179144669	179144669_1089		70	70	70	177	240	219	70	427	70	411	200	381	682	242	70	429	518	70	70	469	444	70	531	644
1225	7659009	179144699	179144699_1131		348	204	355	313	179	233	761	356	579	209	493	370	706	737	1089	70	301	416	465	644	510	668	426	630
1226	7894343	179144501	179144501_1174		109	70	70	129	144	352	70	159	326	121	191	199	361	261	366	275	70	201	347	268	122	464	170	102
1227	8179934	179144699	179144699_1229		70	70	70	70	83	142	83	70	183	122	238	169	344	99	231	204	79	70	124	224	70	315	239	270
1228	8515590	179144684	179144684_1295		97	70	112	96	192	199	174	113	146	185	70	70	254	319	70	291	219	70	133	170	276	136	211	349
1229	8768066	179145248	179145248_1347		70	70	70	70	70	70	76	70	70	70	70	70	70	70	70	70	70	70	70	70	70	70	70	90
1230	10946915	179144333	179144333_1814		70	70	70	70	70	70	321	70	89	70	238	73	70	70	70	70	70	70	300	238	227	126	155	70
1231	277050	179982086	179982086_ 40		70	70	70	70	71	70	70	70	70	70	70	134	70	70	70	149	70	149	88	99	70	95	77	70
1232	6392880	179986450	179986450_ 913		70	70	70	70	70	70	70	70	230	318	70	143	70	70	70	70	70	70	430	70	70	70	70	70
1233	1193680	180034454	180034454_ 171		70	70	105	70	70	70	70	70	70	70	70	70	834	521	448	140	70	70	70	70	227	70	70	70
1234	13336365	180034286	180034286_2196		70	125	70	70	100	110	164	99	140	70	70	245	70	70	70	102	70	129	152	70	121	163	70	70
1235	5509157	180038239	180038239_ 787		70	70	70	70	70	137	329	70	70	207	70	227	70	70	70	289	70	151	70	250	70	257	252	70
1236	869645	180060318	180060318_ 125		70	70	70	70	70	70	70	70	70	70	70	70	70	70	70	832	1312	70	70	70	70	70	572	70
1237	4352952	180067535	180067535_ 622		70	70	70	70	70	70	70	70	70	70	70	70	70	70	70	74	77	70	70	70	70	70	70	70
1238	5825819	180067413	180067413_ 832		70	70	70	1210	1268	1716	3326	3259	27674	5076	3501	5665	70	70	70	2148	2674	3889	5554	7771	7827	1977	5222	10649
1239	6046741	180067352	180067352_ 864		70	70	70	70	70	70	70	70	3742	70	70	430	70	70	70	198	230	70	70	70	70	70	70	1340
1240	6970343	180067062	180067062_1005		70	70	70	70	70	70	70	70	4100	1341	70	70	70	70	70	70	70	70	70	70	70	70	70	1819
1241	8112857	180079697	180079697_1216		288	70	70	70	189	70	70	70	70	70	70	70	70	398	70	482	286	70	70	70	251	70	314	70
1242	4757988	180106247	180106247_ 680		70	70	70	70	70	70	70	70	180	70	70	70	70	70	70	70	73	156	70	70	70	70	70	70
1243	6715722	180148224	180148224_ 959		90	70	72	70	70	105	172	123	70	70	70	72	70	202	161	70	142	133	100	192	169	106	70	133
1244	10086815	180569183	180569183_1632		70	70	70	70	70	70	70	70	70	70	70	70	70	70	70	173	70	70	70	70	70	70	84	70
1245	11131555	180720459	180720459_1849		70	70	70	70	70	70	72	70	70	70	70	70	70	70	70	70	70	70	87	70	70	70	70	70
1246	13343723	180842773	180842773_2197		101	132	70	70	131	148	299	170	176	70	292	224	70	70	70	70	70	70	70	70	92	72	70	108
1247	199727	180913025	180913025_ 29		70	70	70	70	70	70	70	70	83	70	70	70	70	70	70	70	223	70	70	70	70	70	70	70
1248	310190	180913116	180913116_ 45		70	70	70	70	70	70	70	70	70	70	70	70	70	70	70	70	70	70	70	70	70	84	128	70
1249	464848	180913147	180913147_ 67		70	70	70	70	70	70	70	70	70	70	70	70	70	70	101	70	116	70	70	70	70	70	70	70
1250	1178988	180913086	180913086_ 169		70	70	70	70	70	70	70	70	70	70	70	70	70	125	401	70	70	70	70	70	70	70	70	70
1251	1495608	180913376	180913376_ 214		70	70	70	83	70	70	70	70	70	70	70	70	70	70	346	70	70	70	70	70	70	70	70	70
1252	1815939	180913681	180913681_ 260		70	70	70	85	70	70	70	70	70	70	70	70	70	70	159	70	70	70	70	70	70	70	70	70
1253	2327778	180913193	180913193_ 333		70	70	70	78	70	70	70	70	70	70	70	70	70	70	71	70	70	70	70	70	70	91	70	70
1254	1676033	180922073	180922073_ 240		70	150	70	107	70	70	139	70	70	70	70	70	70	70	70	70	70	70	70	70	70	70	70	70
1255	3005287	180922592	180922592_ 430		70	70	70	70	70	70	70	70	70	70	70	70	70	70	70	74	139	70	70	70	70	70	70	70
1256	1223130	180932007	180932007_ 175		236	70	70	194	362	70	320	70	70	70	70	344	70	70	70	70	501	655	294	70	70	284	70	70
1257	1480880	180931763	180931763_ 212		171	187	70	106	220	142	182	317	70	70	70	167	70	70	70	324	70	409	70	70	70	226	208	70
1258	1672352	180931610	180931610_ 239		81	88	70	70	141	70	70	70	70	70	70	70	70	70	70	70	327	70	70	113	70	176	169	70
1259	1790182	180928467	180928467_ 256		70	70	70	70	70	70	70	183	70	70	70	70	70	70	70	70	70	70	70	70	70	70	79	70
1260	2018490	180931946	180931946_ 289		70	70	70	70	75	70	70	82	70	70	70	95	70	70	70	71	70	178	70	76	70	70	70	70
1261	774180	180974075	180974075_ 111		430	70	258	70	323	423	830	490	1044	716	802	70	1379	917	3066	998	944	70	1103	1123	1387	623	797	739
1262	5501790	181002594	181002594_ 786		70	104	70	72	70	70	70	70	70	70	96	70	160	70	372	368	223	330	235	70	70	70	70	70
1263	3837450	181015106	181015106_ 549		70	70	70	70	70	70	70	70	164	779	70	542	70	78	70	74	70	70	351	1121	1085	294	70	695
1264	4183578	181014709	181014709_ 598		70	70	70	70	70	70	70	70	104	1297	70	704	70	70	70	70	70	70	254	852	895	185	70	626
1265	214472	181051376	181051376_ 31		70	70	70	70	91	70	70	70	70	70	70	70	70	70	70	70	70	70	70	70	70	70	151	70
1266	553260	181051453	181051453_ 79		70	70	70	70	74	70	70	70	70	70	70	70	70	70	70	70	70	70	70	70	70	70	148	86
1267	1944833	181051178	181051178_ 278		70	76	70	70	70	70	70	70	70	70	70	70	70	70	70	70	70	70	70	70	70	70	70	2897
1268	2128937	181051498	181051498_ 305		70	79	70	70	159	70	1160	70	6454	5013	70	1808	70	70	70	70	70	70	70	70	70	1136	1634	3792
1269	3027380	181051270	181051270_ 433		70	70	70	70	82	70	70	70	70	70	70	70	70	70	70	70	70	70	70	70	70	86	70	70
1270	3506058	181051086	181051086_ 501		70	70	70	70	79	70	70	70	70	70	70	70	70	70	70	70	70	70	70	70	70	70	70	102
1271	5067298	181051544	181051544_ 724		70	70	70	70	95	70	70	70	70	70	70	70	70	70	70	70	70	70	70	70	70	180	408	315
1272	7130737	181051132	181051132_1036		70	70	70	245	473	70	443	70	2609	3949	70	986	70	70	70	70	70	70	70	70	1083	306	70	980
1273	7449705	181051163	181051163_1092		70	70	70	70	242	70	70	70	1536	2755	70	636	70	70	70	70	70	70	70	70	70	70	470	727
1274	803598	181072525	181072525_ 115		70	70	70	904	70	760	70	779	1161	1026	3853	2494	951	673	1716	3711	331	1496	999	2133	1435	1289	2423	1755
1275	1097937	181072556	181072556_ 157		70	70	70	70	70	70	70	70	70	70	70	970	70	70	70	4053	1155	2303	70	1951	70	70	70	70
1276	4051055	181072327	181072327_ 579		70	70	70	70	70	70	70	70	70	158	70	70	70	70	70	70	70	70	70	70	70	70	139	70
1277	4905282	181072495	181072495_ 701		70	70	70	70	70	70	70	70	70	129	70	70	70	70	70	70	234	183	70	70	70	70	70	70
1278	5420877	181072632	181072632_ 774		70	70	70	70	70	70	70	70	70	70	70	70	70	70	70	70	154	181	70	70	70	70	70	70
1279	5825819	181071045	181071045_ 832		70	70	70	70	70	70	70	70	2604	491	70	70	70	70	70	70	303	274	70	813	70	70	467	954
1280	7046618	181070953	181070953_1020		70	70	70	70	70	70	70	70	70	108	70	70	70	70	70	70	70	70	70	70	70	70	117	70
1281	4713840	181087082	181087082_ 674		70	70	70	70	70	70	70	70	73	70	70	144	70	70	70	70	70	70	70	70	70	70	70	70
1282	4956830	181087921	181087921_ 708		70	70	70	73	86	70	70	97	70	170	115	193	70	91	70	136	167	116	70	173	140	70	235	150
1283	5089393	181087677	181087677_ 727		70	70	70	70	70	70	70	70	230	70	70	70	70	70	70	70	70	99	70	70	79	70	70	70
1284	5376638	181087936	181087936_ 768		70	70	70	70	70	70	70	70	132	70	113	70	70	108	70	70	107	99	70	209	70	70	273	147
1285	5656432	181087799	181087799_ 808		70	70	70	277	327	70	70	517	779	808	765	1096	70	300	70	482	469	474	1414	1644	1473	1622	1506	546
1286	5855310	181087677	181087677_ 836		70	70	70	112	112	70	70	70	70	189	179	192	70	125	70	134	70	70	70	253	252	70	205	70
1287	6061478	181087677	181087677_ 866		70	70	70	70	70	70	70	70	70	224	130	101	70	88	70	160	208	70	70	277	128	70	162	70
1288	6194033	181087479	181087479_ 885		70	70	70	70	91	70	70	82	201	70	70	70	70	70	70	70	70	70	70	70	70	70	70	212
1289	6525420	181087860	181087860_ 932		70	70	70	70	70	70	70	70	70	113	70	70	70	70	70	70	131	70	70	70	70	70	102	1193
1290	6540152	181087601	181087601_ 934		70	70	70	409	401	667	70	296	6519	1271	1002	889	6475	502	70	752	1013	811	1055	1267	1082	1216	1368	1813
1291	6808605	181087662	181087662_ 973		70	70	70	70	129	70	70	76	70	70	70	70	6937	70	70	129	204	341	70	70	70	70	70	70
1292	6889004	181087433	181087433_ 988		70	70	70	405	309	70	1134	70	1580	1367	790	668	8601	792	70	502	1058	790	950	1360	1020	968	1162	1229
1293	6964930	181087067	181087067_1004		70	70	70	207	70	70	70	70	223	152	70	70	70	70	70	70	70	168	70	109	70	70	70	70
1294	9066662	181087463	181087463_1411		70	70	70	70	70	70	70	70	70	103	70	101	70	70	70	70	70	70	70	99	170	70	70	70
1295	4905282	181099091	181099091_ 701		70	70	70	70	173	129	70	70	70	70	112	70	70	178	70	70	70	70	70	196	88	70	167	154
1296	4161518	181124451	181124451_ 595		70	70	70	70	70	70	70	70	70	70	70	70	332	70	70	70	116	70	70	70	70	70	70	70
1297	4875817	181124268	181124268_ 697		70	70	70	72	70	160	334	70	766	405	226	263	257	70	70	70	260	255	307	337	70	343	395	484
1298	5361860	181124222	181124222_ 766		70	70	70	70	70	148	396	121	415	70	198	115	206	70	70	94	301	70	70	304	70	70	254	70
1299	5888417	181124207	181124207_ 841		70	70	70	104	104	161	211	226	70	293	287	177	70	70	163	70	206	133	256	349	70	298	297	300
1300	5888417	181124146	181124146_ 841		70	70	70	112	98	280	680	458	362	1021	555	488	534	70	208	160	251	351	865	1056	70	984	1213	563
1301	6547515	181123947	181123947_ 935		70	70	70	70	83	115	112	70	70	140	70	70	636	70	165	70	176	85	151	229	70	187	238	144
1302	6821605	181123917	181123917_ 975		143	79	85	89	76	99	70	70	70	70	70	70	70	70	297	70	70	70	120	140	70	70	70	136
1303	6105657	181160431	181160431_ 872		70	95	70	70	75	99	70	94	70	70	70	70	248	242	164	125	103	70	70	70	70	160	70	70
1304	6378153	181160416	181160416_ 911		909	926	668	70	1097	981	904	1087	954	768	70	925	1763	1848	2201	1087	1256	1119	1100	1012	1145	1141	1001	1027
1305	6576972	181160416	181160416_ 939		70	70	296	70	654	70	70	748	70	70	70	70	70	70	1023	70	70	70	70	70	70	894	70	70
1306	6708364	181160385	181160385_ 958		498	550	470	784	667	937	1758	878	1470	1374	70	1041	5116	1331	1606	2344	1719	1229	1052	1432	1023	1404	1189	1434
1307	6840680	181160446	181160446_ 978		70	392	70	70	70	70	70	70	70	70	70	70	70	70	70	1029	70	70	70	70	70	70	70	70
1308	6914748	181160126	181160126_ 994		745	523	517	70	871	984	1444	1075	1515	1281	70	70	1677	1567	1482	1344	1200	1015	1289	1806	1306	1736	1409	1721
1309	7041190	181160309	181160309_1019		202	184	70	70	220	377	537	327	546	305	70	406	709	70	788	462	535	464	70	689	502	485	485	593
1310	7327520	181160294	181160294_1070		3207	2717	2418	2995	3342	4812	5774	4505	6858	4048	4503	4109	7643	9045	7693	5434	5130	4332	5563	7196	5621	6091	5110	6789
1311	7523163	181160294	181160294_1107		70	70	70	70	70	70	1291	70	70	70	70	70	70	540	70	70	1239	70	1131	70	70	1622	70	1589
1312	7756200	181160324	181160324_1148		495	399	70	70	421	540	667	562	715	363	70	462	1196	1417	1148	666	432	520	759	689	576	781	569	647
1313	7854398	181160233	181160233_1166		70	70	70	70	70	70	70	317	70	70	70	70	546	666	70	162	70	70	70	70	70	70	70	70
1314	7951890	181160110	181160110_1186		236	70	70	70	131	228	192	184	362	70	70	202	939	396	462	70	251	230	70	436	199	299	166	317
1315	8079195	181160324	181160324_1210		2385	1513	1327	1156	1681	2664	1480	1435	3619	2814	3084	3570	4576	1273	5345	4908	2143	1587	3309	4808	2937	5102	3788	4566
1316	8263436	181160248	181160248_1245		70	70	70	70	70	70	276	70	462	70	70	391	647	461	610	572	70	235	511	607	476	549	436	604
1317	8525980	181160248	181160248_1297		248	86	70	70	244	331	340	263	383	179	70	305	582	571	70	296	264	239	254	355	474	196	335	426
1318	8615492	181160431	181160431_1315		70	70	70	70	82	84	70	70	70	70	70	80	268	199	70	70	70	70	70	137	70	70	70	144
1319	8894642	181160416	181160416_1374		139	70	70	70	99	130	70	80	70	137	70	70	153	540	234	109	70	70	143	70	181	272	156	70
1320	9150873	181160278	181160278_1428		77	112	70	70	206	199	131	154	70	81	70	83	468	528	324	163	70	70	70	237	188	288	70	187
1321	9793087	181160126	181160126_1569		70	70	70	70	70	70	78	70	70	70	70	70	419	160	70	70	70	70	70	70	70	70	70	70
1322	9851552	181160217	181160217_1582		190	174	70	70	70	70	70	70	251	152	70	108	635	800	307	222	70	70	164	137	70	413	70	83
1323	10887557	181159088	181159088_1802		70	70	70	70	70	70	70	70	70	70	70	70	70	84	82	123	70	70	70	70	70	70	70	70
1324	11154220	181159180	181159180_1854		355	70	70	70	70	70	70	70	70	70	70	70	70	70	70	70	70	70	70	96	70	70	70	70
1325	12050155	181160263	181160263_2011		660	640	753	696	712	976	1224	1024	1780	885	1084	1197	2017	2337	2146	1268	1301	1204	1448	1075	1366	1363	1404	1306
1326	12658856	181160339	181160339_2099		259	308	70	70	221	447	398	371	627	353	70	443	897	880	874	453	385	355	550	473	529	544	557	434
1327	10618797	181758255	181758255_1744		70	70	70	70	70	70	70	70	70	70	70	70	132	70	70	70	70	70	70	105	70	70	70	70
1328	13746449	181839508	181839508_2271		70	78	70	70	70	101	70	70	70	70	70	70	70	70	70	70	70	70	70	70	70	70	70	70
1329	1414602	181918121	181918121_ 203		205	70	70	70	70	70	70	70	70	70	70	70	70	70	70	70	70	403	70	70	70	70	70	70
1330	2769628	181918198	181918198_ 396		71	70	70	70	70	70	70	70	70	70	70	70	70	70	70	70	70	164	70	70	70	70	70	70
1331	1318867	181938354	181938354_ 189		70	70	70	70	70	70	70	70	70	70	70	70	70	133	230	70	70	70	70	70	70	70	70	70
1332	877010	181947998	181947998_ 126		26592	25483	9550	17939	22204	20027	31545	30470	25455	24320	32099	31614	17262	6317	13226	30778	35928	46277	30074	25642	27217	27761	29514	29503
1333	958058	181947937	181947937_ 137		70	70	70	70	70	14136	70	15691	70	70	70	70	70	70	70	23158	20813	70	70	70	70	70	70	70
1334	1075845	181947952	181947952_ 154		70	8409	70	70	70	10637	11213	10716	3095	2717	14027	12135	70	70	70	70	70	21819	9736	5906	70	10931	7885	6244
1335	1363092	181948044	181948044_ 195		2209	70	70	70	2526	3003	70	70	1443	944	70	3440	70	70	70	5589	70	70	70	2277	70	3447	70	70
1336	1554528	181947998	181947998_ 223		1752	1952	376	70	1311	70	70	2180	855	665	70	70	70	70	70	2301	3221	4554	1776	1098	70	2117	1782	1498
1337	1676033	181947968	181947968_ 240		1283	1294	70	70	1019	1395	1723	1359	70	70	2112	2085	70	70	70	70	70	70	1161	843	70	1562	1288	1185
1338	1944833	181947983	181947983_ 278		1003	1009	70	70	70	70	1195	1120	70	332	1548	1674	70	70	70	1565	2063	2655	820	70	70	1233	812	834
1339	2095799	181947968	181947968_ 300		70	70	70	70	70	70	70	70	70	266	1339	1367	70	70	70	70	1502	70	600	70	70	1010	70	70
1340	2235717	181947983	181947983_ 320		705	727	143	70	70	70	70	707	70	182	979	964	70	70	70	781	1118	1512	70	70	70	696	460	471
1341	2430918	181947937	181947937_ 348		507	426	84	70	70	70	70	456	70	70	626	594	70	70	70	699	791	1075	463	70	70	482	70	279
1342	2902198	181947922	181947922_ 415		201	328	70	70	70	70	70	279	70	113	390	388	70	70	70	357	449	70	264	70	70	303	205	278
1343	3152577	181947998	181947998_ 451		70	228	70	70	70	70	70	70	70	70	283	284	70	70	70	70	352	70	166	70	70	70	70	192
1344	3410328	181948044	181948044_ 488		178	166	70	70	70	70	70	165	70	91	312	219	70	70	70	70	228	70	70	70	70	217	145	70
1345	3660708	181947922	181947922_ 523		149	138	70	70	70	70	70	129	70	70	169	232	70	70	70	125	230	70	70	70	70	113	70	99
1346	3852185	181948303	181948303_ 551		70	148	70	70	70	70	70	70	70	70	70	157	70	70	70	70	129	70	70	70	70	70	70	70
1347	4139387	181948074	181948074_ 592		81	113	70	70	70	70	70	85	70	70	160	154	70	70	70	71	70	70	88	70	70	70	70	70
1348	4728530	181948074	181948074_ 676		70	70	70	70	70	70	70	103	70	70	70	70	70	70	70	70	70	70	72	70	70	104	70	70
1349	4853738	181948441	181948441_ 693		80	70	70	70	70	70	70	70	70	70	113	78	70	70	70	70	116	70	70	70	70	70	70	70
1350	5008419	181948334	181948334_ 716		70	83	70	70	70	70	70	70	70	70	70	70	70	70	70	136	114	70	70	70	70	70	70	70
1351	5030472	182010300	182010300_ 719		70	70	70	122	183	121	137	272	208	259	226	355	250	464	70	142	118	187	205	236	214	70	70	70
1352	5045235	182010452	182010452_ 721		70	70	70	70	70	70	128	70	70	70	70	154	70	70	70	70	70	70	70	70	70	70	70	70
1353	5170388	182010147	182010147_ 739		70	70	70	70	70	70	70	70	70	70	70	70	70	109	70	70	70	70	70	70	70	70	70	70
1354	11233382	182005188	182005188_1870		70	70	70	70	70	70	70	83	70	70	70	70	108	70	70	70	70	70	70	70	70	70	70	70
1355	2040577	182047211	182047211_ 292		70	70	70	70	70	70	70	70	70	70	70	70	70	70	70	70	70	70	70	283	169	70	70	70
1356	2239410	182054504	182054504_ 321		70	70	70	70	70	70	70	70	70	440	70	70	70	70	70	70	70	70	70	81	112	70	118	70
1357	7810372	182058945	182058945_1158		70	70	70	70	70	70	70	70	186	70	70	70	70	70	230	70	70	70	70	233	91	248	70	167
1358	3830127	182083191	182083191_ 548		70	70	70	70	70	70	70	84	70	516	118	70	70	70	70	100	70	70	448	480	573	70	770	1260
1359	3970018	182083038	182083038_ 567		70	70	70	70	70	70	70	70	70	127	70	70	70	70	70	70	70	70	70	173	134	70	70	70
1360	6540152	182090942	182090942_ 934		70	70	70	70	70	70	70	70	584	70	70	70	620	70	70	70	70	70	70	70	70	70	70	117
1361	5089393	182119476	182119476_ 727		70	70	70	70	123	70	70	70	70	70	70	70	70	70	70	70	70	85	70	70	70	70	70	70
1362	5855310	182155914	182155914_ 836		70	70	70	70	70	315	70	70	70	70	70	70	70	86	70	70	70	118	70	70	70	70	70	70
1363	6392880	182163834	182163834_ 913		70	70	70	78	70	70	70	70	70	70	70	70	148	216	235	70	70	70	70	70	88	70	70	76
1364	6591742	182163605	182163605_ 941		70	70	70	70	70	86	70	70	70	70	70	88	70	70	70	266	70	70	70	70	70	70	70	70
1365	6708364	182163605	182163605_ 958		70	70	70	70	82	90	148	70	70	138	70	70	588	164	70	70	70	70	70	135	103	141	70	182
1366	7320923	182163620	182163620_1069		357	310	322	395	350	533	662	566	775	521	602	468	936	1114	955	644	70	555	70	789	688	723	597	880
1367	7407142	182163574	182163574_1084		70	70	70	70	70	70	70	70	70	70	70	70	481	540	70	70	70	70	70	70	70	70	70	70
1368	8084910	182163589	182163589_1211		302	124	162	70	205	338	70	111	405	207	431	441	531	106	605	439	193	70	70	551	236	608	430	559
1369	12057444	182163589	182163589_2012		70	70	71	70	70	101	126	114	134	70	70	70	230	253	169	111	70	70	70	70	107	106	109	81
1370	12637192	182163727	182163727_2096		70	70	70	70	70	70	70	70	70	70	70	70	72	75	70	70	70	70	70	70	70	70	70	70
1371	1178988	182992020	182992020_ 169		70	70	70	70	70	70	420	70	1211	1511	70	730	70	70	70	70	70	70	70	70	70	328	474	610
1372	4927377	182989426	182989426_ 704		72	70	70	142	77	149	83	105	291	70	287	274	70	70	70	242	129	122	128	321	305	346	243	277
1373	11528122	182989899	182989899_1926		70	70	70	70	70	70	70	70	70	70	70	70	70	70	70	70	79	116	70	70	70	70	70	70
1374	12107060	182988968	182988968_2020		70	70	70	70	70	70	70	70	70	70	70	70	70	70	70	70	150	70	70	70	70	91	70	70
1375	12342555	182989014	182989014_2053		70	70	70	70	70	70	70	70	70	70	93	70	70	70	70	116	77	70	70	72	70	70	70	70
1376	12557547	182989212	182989212_2085		70	70	70	70	70	70	70	70	70	70	70	70	70	70	70	70	70	124	70	79	70	70	70	70
1377	12820878	182989105	182989105_2123		70	70	70	70	70	70	70	70	90	70	70	70	70	70	70	70	124	93	70	70	70	70	84	70
1378	13181742	182988861	182988861_2174		70	70	70	70	70	70	70	70	70	70	70	70	70	70	70	70	70	70	70	78	70	70	77	70
1379	5995192	183005386	183005386_ 856		70	70	70	70	70	70	70	106	70	70	70	70	188	178	493	70	70	70	70	70	70	70	70	70
1380	7989987	183012024	183012024_1193		70	864	652	1097	1088	70	1046	70	70	70	70	70	2247	2200	2591	70	70	2619	70	70	70	70	70	70
1381	8107271	183011993	183011993_1215		70	70	70	70	70	70	740	787	70	70	70	70	1337	1352	1524	70	70	70	70	70	70	70	70	70
1382	8202472	183012329	183012329_1233		70	70	70	70	70	70	70	70	70	70	70	70	70	510	589	70	70	70	70	70	70	70	70	70
1383	8391500	183011703	183011703_1270		2551	2125	1614	2722	3119	2300	2566	2270	2716	2198	2311	70	5448	4570	5792	4296	4146	5614	3261	2795	3393	2413	2607	2231
1384	8510477	183011475	183011475_1294		70	1191	969	1362	70	70	1659	1201	70	70	70	2099	2964	2372	2967	70	70	70	70	70	70	70	70	70
1385	8641655	183010849	183010849_1320		70	70	70	70	70	70	70	70	70	70	70	70	790	70	748	70	70	70	70	70	70	70	70	70
1386	8787828	183010696	183010696_1351		70	1314	1104	1975	2196	1904	1708	1671	1813	1521	70	70	3473	3308	4095	70	3331	70	2649	2025	70	70	1953	1666
1387	8958263	183010437	183010437_1388		70	751	597	915	1030	70	832	860	70	70	70	70	1704	1527	1760	70	70	70	70	70	70	70	70	70
1388	9051765	183010101	183010101_1407		70	70	70	70	70	70	70	380	70	70	70	70	649	70	70	70	70	70	70	70	70	70	70	70
1389	9131023	183011169	183011169_1424		70	70	70	70	70	70	216	70	70	70	70	70	70	70	508	70	70	70	70	70	70	70	70	70
1390	9228610	183009872	183009872_1445		1326	940	70	70	70	70	1144	1070	70	70	70	70	2314	1924	2116	70	70	70	70	70	70	70	70	70
1391	9369177	183010162	183010162_1476		70	70	70	70	70	70	70	70	70	70	70	70	857	599	70	70	70	70	70	70	70	70	70	70
1392	9440634	183010071	183010071_1492		70	70	70	70	70	70	382	423	70	70	70	70	70	70	70	70	70	70	70	70	70	70	70	70
1393	11123707	183011307	183011307_1847		70	70	70	70	70	70	256	259	70	70	70	70	127	70	161	70	70	70	70	70	70	70	70	70
1394	1208402	183028275	183028275_ 173		70	70	70	936	1010	2078	4763	2690	7110	4464	2261	3048	117	70	150	2040	4138	2390	5463	7990	6956	4617	5750	6704
1395	1495608	183029755	183029755_ 214		70	70	70	70	70	70	268	70	1441	250	70	70	70	70	70	70	70	70	330	1024	758	70	70	137
1396	1878597	183029938	183029938_ 269		70	70	70	70	70	70	70	70	246	99	70	70	70	70	70	70	70	70	77	162	187	70	70	70
1397	2511893	183028305	183028305_ 359		70	70	70	70	70	70	70	70	84	70	70	70	70	70	70	70	70	70	70	70	91	70	70	70
1398	2754900	183028870	183028870_ 394		70	70	70	70	70	70	70	70	78	70	70	70	70	70	70	70	86	70	70	70	70	70	70	70
1399	3277808	183028061	183028061_ 469		70	70	70	70	70	70	70	70	96	70	70	70	70	70	70	70	70	70	70	70	70	97	70	92
1400	3432420	183027664	183027664_ 491		70	70	70	70	70	70	70	196	70	70	70	150	70	70	70	70	70	81	70	70	70	70	70	70
1401	3506058	183028198	183028198_ 501		70	70	70	70	70	70	1020	398	1311	1458	70	464	70	70	70	364	200	70	516	1503	1435	786	70	1229
1402	3668078	183028076	183028076_ 524		70	70	70	70	70	70	70	70	215	876	70	105	70	70	70	70	70	70	123	70	155	158	70	70
1403	4028928	183028076	183028076_ 576		70	70	70	70	70	70	70	70	86	70	70	70	70	70	70	70	70	70	74	129	70	70	70	107
1404	4168843	183030609	183030609_ 596		70	70	70	70	70	70	70	70	70	70	70	70	70	70	70	70	70	70	70	317	211	70	70	105
1405	11337493	183030228	183030228_1892		70	70	70	70	70	70	70	70	70	70	70	70	70	70	70	70	70	70	70	85	70	70	70	96
1406	5464962	183057297	183057297_ 781		70	70	70	70	70	70	70	70	875	764	70	70	70	70	70	70	70	70	70	70	70	70	70	70
1407	8821736	183058655	183058655_1358		615	70	432	70	70	70	70	70	1140	70	546	70	1467	1283	1459	70	70	70	70	70	70	70	70	1022
1408	3531834	183067062	183067062_ 505		70	70	70	1325	70	70	70	70	70	70	1414	70	245	119	219	3684	70	70	70	70	70	70	70	70
1409	3682840	183067017	183067017_ 527		70	70	70	70	70	70	70	70	70	70	70	70	70	92	99	70	70	70	70	70	70	70	70	70
1410	4087875	183067123	183067123_ 584		70	70	70	70	70	70	70	70	70	70	70	70	361	178	392	70	70	70	70	70	70	70	70	70
1411	4294037	183067108	183067108_ 614		70	70	70	70	70	70	70	70	70	70	70	70	204	130	70	70	70	70	70	70	70	70	70	70
1412	5155698	183067184	183067184_ 737		70	70	70	70	70	70	70	70	70	70	70	70	361	110	194	70	70	70	70	70	70	70	70	70
1413	6459146	183081955	183081955_ 922		70	70	70	70	70	70	70	70	70	70	70	70	383	98	70	70	70	70	70	70	70	70	70	70
1414	3697530	183103836	183103836_ 529		70	70	70	70	70	70	70	70	70	70	121	70	70	70	70	70	70	70	70	71	88	70	70	70
1415	4242486	183103455	183103455_ 606		70	70	70	70	70	70	70	70	70	70	83	70	70	70	74	70	70	70	70	109	121	70	70	110
1416	4794810	183103516	183103516_ 685		70	70	70	1859	2815	1765	70	1943	70	70	3550	2973	1347	70	70	2820	3539	3333	1516	4058	4898	4249	5733	704
1417	4242486	183103516	183103516_ 606		70	70	70	455	70	698	70	70	70	70	290	70	131	779	1268	836	70	174	1009	1411	1293	70	193	70
1418	4861128	183103485	183103485_ 695		70	70	70	133	70	70	70	70	70	70	70	70	70	70	70	70	70	70	70	70	383	70	70	70
1419	5288227	183103531	183103531_ 755		70	70	70	934	2138	607	70	70	70	20790	1199	5503	1434	570	582	335	70	476	2067	3973	3239	1906	7377	473
1420	5151977	183103592	183103592_ 736		70	70	70	70	70	322	70	70	70	70	442	70	651	70	310	289	70	70	70	70	443	70	70	70
1421	5446551	183103409	183103409_ 778		70	70	70	230	70	386	70	70	70	70	917	70	816	70	70	572	70	70	458	846	555	545	700	351
1422	5678534	183103409	183103409_ 811		70	70	70	70	70	70	70	70	70	70	70	70	460	70	70	70	70	70	383	70	70	70	550	70
1423	5995192	183103470	183103470_ 856		70	70	70	477	70	755	70	70	70	70	1022	70	476	70	373	856	70	830	876	1441	1131	70	1082	352
1424	5847905	183103394	183103394_ 835		70	70	70	1005	1222	1108	1704	70	70	70	2852	70	659	70	556	2678	2175	1953	1437	3809	3101	3272	2947	627
1425	6208756	183103333	183103333_ 887		70	70	70	357	70	423	70	70	70	70	625	70	383	70	342	601	70	561	462	900	1028	70	70	363
1426	6083565	183103027	183103027_ 869		70	70	70	191	70	70	70	70	70	70	70	70	70	70	70	70	70	70	70	70	470	70	70	70
1427	6385513	183103348	183103348_ 912		70	70	70	130	70	70	70	70	70	70	327	70	234	70	70	70	70	249	70	70	70	70	351	70
1428	6606208	183103226	183103226_ 943		70	70	70	70	70	210	70	70	70	70	70	70	70	70	70	70	70	70	70	70	333	70	70	70
1429	6723087	183103210	183103210_ 960		70	70	70	70	70	246	70	70	70	70	344	70	215	70	297	327	70	282	253	449	306	70	316	188
1430	7014638	183103104	183103104_1014		70	70	70	170	70	292	70	70	70	70	355	70	70	70	70	411	70	70	70	422	70	70	331	70
1431	7186198	183103088	183103088_1046		70	70	70	186	70	70	70	70	70	70	70	70	70	70	70	70	70	70	360	468	399	70	70	70
1432	7301328	183103165	183103165_1066		70	70	70	356	70	455	70	70	70	70	420	70	619	70	655	748	70	414	483	859	649	70	631	531
1433	7680401	183102844	183102844_1135		70	70	70	70	70	70	70	70	70	70	103	70	70	70	70	70	70	114	70	70	745	70	70	70
1434	8546782	183102829	183102829_1301		70	70	70	70	70	70	70	70	70	70	70	70	70	70	70	70	70	70	70	106	136	70	84	70
1435	8831470	183102341	183102341_1360		70	70	70	70	70	70	70	70	70	70	84	70	70	70	70	70	70	70	70	70	113	70	70	70
1436	9121215	183103073	183103073_1422		70	70	70	198	70	70	70	70	70	70	140	70	859	567	599	238	70	70	401	429	398	70	376	361
1437	9743968	183103973	183103973_1559		70	70	70	70	70	70	70	70	70	70	103	70	70	70	70	70	70	70	113	70	70	70	70	70
1438	4006830	183139877	183139877_ 573		70	70	70	70	70	70	123	70	70	70	70	70	87	183	99	85	70	70	77	101	124	128	70	70
1439	5089393	183140015	183140015_ 727		70	70	70	70	70	70	70	70	70	70	70	70	244	197	70	70	70	83	70	70	70	70	70	70
1440	5741113	183139816	183139816_ 820		70	70	70	70	70	70	70	134	70	70	70	70	70	70	70	70	70	70	70	70	70	70	70	214
1441	6142485	183139847	183139847_ 877		419	346	70	507	70	70	1084	717	70	70	70	70	1208	1134	1260	849	806	759	70	1129	961	1107	943	1106
1442	6437153	183139755	183139755_ 919		70	70	70	239	70	70	636	284	70	70	70	70	702	445	70	491	436	412	552	480	473	468	633	70
1443	6547515	183139664	183139664_ 935		227	234	70	376	70	70	899	443	70	70	70	70	70	629	676	763	70	70	741	879	697	973	282	644
1444	6767272	183139709	183139709_ 966		391	70	70	343	70	70	720	511	70	70	70	70	1223	766	984	562	617	526	680	735	582	660	587	688
1445	7068375	183139465	183139465_1024		70	70	70	70	70	70	70	70	70	70	70	1678	70	70	70	70	70	70	70	70	70	70	70	2172
1446	7147342	183139542	183139542_1039		2972	2011	1946	2363	2425	3697	5178	3489	6080	3681	3470	3980	13044	13149	10740	4274	3836	3591	4812	6054	4568	5995	5156	5760
1447	7412621	183139511	183139511_1085		70	70	70	70	70	70	576	70	70	70	70	70	70	1007	70	70	70	70	70	802	70	785	70	70
1448	7517755	183139587	183139587_1106		9747	7849	7148	10780	11874	18050	20090	12883	23023	15135	17690	16896	32097	24815	31920	24558	16733	15514	19732	28103	19571	29372	24422	25845
1449	7774230	183139557	183139557_1151		624	70	70	332	70	70	70	440	70	70	70	70	1061	871	334	70	70	70	70	567	70	70	219	70
1450	7884415	183139313	183139313_1172		70	70	70	70	70	70	70	70	70	70	70	70	466	411	70	70	70	70	70	70	70	70	70	70
1451	8017653	183139542	183139542_1199		3296	2648	1844	2961	2478	3860	4629	3277	4325	4183	4355	4517	5800	3690	6435	6866	4852	4411	4772	6316	5023	6418	5569	5672
1452	8268990	183139526	183139526_1246		70	70	70	70	70	70	70	70	70	70	70	70	291	465	326	70	70	178	70	342	70	70	70	70
1453	8279863	183139557	183139557_1248		141	70	70	133	70	70	244	70	70	70	70	70	70	318	70	380	70	70	240	70	224	208	238	214
1454	8557365	183139587	183139587_1304		111	108	70	155	70	70	140	128	70	70	70	70	314	239	233	167	70	70	217	102	137	308	279	341
1455	8919078	183138992	183138992_1379		70	70	70	115	70	70	70	70	70	70	70	70	135	70	70	70	70	70	88	70	79	146	96	138
1456	9485443	183139282	183139282_1502		70	70	70	70	70	70	70	70	70	70	70	70	70	70	70	70	70	70	166	172	70	70	132	70
1457	9914685	183139450	183139450_1595		88	70	70	70	70	70	70	70	70	70	70	70	70	70	70	70	70	70	70	70	184	70	119	70
1458	10233955	183139420	183139420_1664		4055	4170	3141	5081	5405	7002	11857	8561	11144	7792	8901	8903	628	1897	1610	13125	9941	9197	10719	10769	11651	12144	9710	12562
1459	10366030	183139633	183139633_1692		70	70	70	70	70	70	70	309	70	70	70	70	70	70	83	70	70	601	70	70	70	70	70	70
1460	10737707	183139130	183139130_1771		70	70	70	70	70	70	70	146	70	70	70	70	70	70	70	70	70	70	70	73	70	128	70	70
1461	10866633	183139328	183139328_1798		70	70	70	70	70	70	70	204	70	70	70	70	1055	1427	1582	220	88	224	70	301	238	145	279	315
1462	10981143	183139709	183139709_1820		70	70	70	70	70	70	70	70	70	70	70	70	70	70	281	70	70	114	70	70	70	70	70	70
1463	11108870	183139389	183139389_1844		70	70	70	70	70	70	70	145	70	70	70	70	236	194	70	258	157	164	70	103	143	70	70	97
1464	11387809	183138855	183138855_1901		70	70	70	70	70	70	70	115	70	70	70	70	70	70	101	70	70	70	70	70	70	70	70	70
1465	8562680	183175812	183175812_1305		117	70	87	70	161	86	70	70	70	70	70	144	580	308	248	70	70	162	154	186	70	208	158	70
1466	8646755	183173828	183173828_1321		70	70	70	70	70	70	70	70	70	70	70	70	70	72	70	70	70	70	70	70	103	70	70	70
1467	8792737	183175766	183175766_1352		70	70	70	70	70	70	70	70	70	70	70	70	183	70	70	149	70	70	70	70	70	231	70	70
1468	9116076	183176132	183176132_1421		70	70	70	87	70	74	70	70	80	70	70	104	70	70	70	70	70	70	139	139	110	159	166	70
1469	9609308	183176086	183176086_1529		70	70	70	70	70	95	70	70	70	70	70	70	70	70	70	70	70	187	70	70	70	70	70	70
1470	9623715	183507721	183507721_1532		70	70	70	70	70	70	72	70	70	70	70	70	70	70	70	156	70	70	70	70	70	70	70	70
1471	10742753	183937576	183937576_1772		70	70	70	125	70	70	70	70	70	70	70	70	70	70	70	70	70	70	152	70	70	70	70	70
1472	9642890	183992905	183992905_1537		70	70	70	70	70	70	70	70	70	70	70	70	70	70	70	70	70	70	70	70	104	70	70	99
1473	9282148	184013260	184013260_1457		70	70	70	70	70	70	75	70	70	70	70	70	70	70	70	70	148	70	70	70	70	70	70	70
1474	5214578	184017944	184017944_ 745		70	70	70	70	70	70	70	70	380	70	70	70	70	70	70	70	70	70	70	70	70	70	70	450
1475	8448853	184014771	184014771_1281		139	70	111	70	174	192	169	115	214	115	70	70	70	207	256	70	146	353	203	70	176	93	134	82
1476	1252628	184031708	184031708_ 179		70	70	70	70	70	70	296	70	447	245	70	70	70	70	70	70	70	70	319	493	491	293	421	435
1477	1694580	184062332	184062332_ 243		70	70	70	70	70	70	70	70	70	246	70	70	70	70	82	70	70	70	70	70	70	70	70	70
1478	2467745	184062393	184062393_ 353		70	70	70	70	70	70	70	70	70	79	70	161	70	70	70	70	70	70	70	70	70	70	70	70
1479	2946418	184062500	184062500_ 422		70	70	70	70	70	70	70	70	70	74	70	70	70	70	70	70	70	70	70	70	70	70	70	70
1480	3336690	184064651	184064651_ 477		70	70	70	148	70	70	70	70	70	92	70	130	70	70	70	70	70	70	70	70	70	70	70	70
1481	3826412	184062134	184062134_ 547		70	70	70	70	70	70	70	70	70	70	70	121	70	70	84	70	70	70	70	70	70	70	70	70
1482	4279308	184062500	184062500_ 612		70	70	70	78	75	142	70	70	70	102	70	70	70	70	70	70	70	70	70	70	70	70	70	70
1483	3903768	184099335	184099335_ 558		70	70	70	70	70	70	83	70	70	70	70	70	70	70	126	70	70	70	70	70	70	70	70	70
1484	4227770	184098831	184098831_ 604		218	111	178	161	660	70	83	215	126	70	70	70	390	487	70	399	70	551	169	809	311	70	306	70
1485	9861400	184098557	184098557_1584		70	70	123	70	70	70	70	70	70	70	70	70	70	70	70	70	70	70	70	165	151	70	70	70
1486	4787483	184102951	184102951_ 684		70	70	70	70	70	70	70	70	213	70	70	70	70	75	70	70	70	70	113	70	70	70	70	70
1487	5155698	184106827	184106827_ 737		70	70	70	70	70	70	70	70	70	2303	70	550	70	80	114	70	70	70	70	70	70	70	761	70
1488	5973122	184106628	184106628_ 853		70	70	70	70	70	70	76	98	70	70	70	131	70	70	70	227	107	120	95	335	303	70	301	70
1489	6002595	184135757	184135757_ 857		75	120	117	83	70	152	507	223	70	134	70	255	189	362	425	176	70	349	70	371	236	248	164	70
1490	6216120	184142868	184142868_ 888		70	70	70	70	70	70	70	70	85	70	70	70	90	70	70	70	70	70	70	70	70	100	70	70
1491	6981475	184142654	184142654_1007		70	70	70	70	70	70	76	70	220	70	70	203	806	70	70	100	70	70	70	357	202	70	362	70
1492	7147342	184142868	184142868_1039		330	224	226	258	271	70	529	235	70	130	70	429	1513	1467	1183	238	70	322	70	664	553	629	644	70
1493	7257112	184142929	184142929_1059		148	70	85	87	70	70	70	70	70	70	70	70	403	70	70	70	70	70	70	70	70	70	174	70
1494	7517755	184142868	184142868_1106		1160	866	854	1287	1395	2029	2243	1582	2657	1799	1852	1955	3721	2657	3701	2918	1786	1822	2192	3166	2095	3433	2823	2947
1495	8014848	184142838	184142838_1198		342	278	70	310	313	70	468	397	508	486	70	70	740	294	659	763	70	507	70	731	514	745	652	70
1496	8933905	184134949	184134949_1382		79	70	127	111	161	121	70	112	137	70	70	70	70	505	394	298	70	70	70	70	172	70	110	70
1497	9773490	184134277	184134277_1565		70	70	70	70	70	70	70	70	70	70	70	70	70	70	70	70	70	70	70	70	130	70	126	70
1498	10233955	184142624	184142624_1664		183	281	212	70	544	70	1300	1036	1183	858	843	1078	70	70	70	1382	70	1079	911	1118	1230	1396	918	70
1499	4839000	184135529	184135529_ 691		70	70	70	70	70	70	70	70	70	70	70	70	183	322	382	107	70	70	70	70	70	70	70	70
1500	6090933	184171310	184171310_ 870		70	70	70	70	70	70	315	163	70	382	188	313	70	70	84	70	70	70	516	402	311	126	196	277
1501	13724912	184896896	184896896_2266		70	70	70	70	70	70	153	81	70	70	70	127	70	70	70	70	70	70	70	70	131	70	70	70
1502	13446136	184916367	184916367_2214		293	70	133	70	330	318	612	448	447	351	561	588	272	70	231	318	383	451	70	70	368	373	70	322
1503	13623056	184916382	184916382_2246		70	70	70	70	70	122	70	70	117	70	108	115	70	70	70	70	70	70	70	70	70	70	70	70
1504	1657668	184944672	184944672_ 237		70	70	70	78	75	70	118	85	70	70	135	70	70	70	70	70	70	162	70	70	70	109	96	70
1505	1922737	184944534	184944534_ 275		70	70	70	70	70	70	126	70	70	70	128	70	70	70	70	70	70	160	70	70	70	70	70	70
1506	2099522	184944870	184944870_ 301		70	70	70	70	70	70	70	70	70	70	87	70	70	70	70	70	70	70	70	70	70	111	70	70
1507	7014638	185001617	185001617_1014		367	70	223	301	427	453	408	387	595	481	70	433	702	268	722	382	415	289	70	715	642	585	453	70
1508	8474428	185007370	185007370_1287		70	70	70	70	80	78	70	79	70	70	70	70	70	70	70	70	70	70	70	70	70	70	81	70
1509	1053752	185008377	185008377_ 151		70	70	70	573	472	882	2281	1183	14157	1631	1576	1826	738	319	416	1807	2255	1583	4039	4155	4167	1661	3924	7418
1510	891743	185022705	185022705_ 128		70	70	70	70	70	70	70	70	70	70	70	70	70	247	516	70	70	70	70	70	70	70	70	70
1511	3690165	185028595	185028595_ 528		70	70	70	2918	2424	1380	70	1063	990	1553	70	4106	70	694	1418	70	2136	29300	70	70	1663	70	768	70
1512	3973704	185028671	185028671_ 568		70	70	70	1516	1354	70	70	70	70	876	70	1970	70	70	582	70	70	13777	70	70	70	70	598	70
1513	4249853	185028748	185028748_ 607		70	70	70	328	70	70	70	388	70	70	70	70	70	70	70	70	70	1144	70	70	70	70	538	70
1514	4735893	185028854	185028854_ 677		70	70	70	107	70	70	70	141	70	70	70	70	70	70	70	70	70	70	70	70	70	70	70	70
1515	4949460	185028976	185028976_ 707		70	70	70	71	70	70	70	70	70	70	70	70	70	70	128	70	70	70	70	70	70	70	70	70
1516	5987833	185028381	185028381_ 855		70	70	70	70	70	70	70	411	70	70	70	70	70	70	70	70	70	324	70	70	70	70	70	70
1517	7507174	185028320	185028320_1104		70	70	70	272	70	70	70	371	70	70	70	70	70	70	70	70	626	642	70	70	70	70	170	70
1518	8028695	185028168	185028168_1201		70	70	70	122	70	70	70	141	70	70	70	70	70	70	70	70	70	70	70	70	70	70	70	70
1519	8124280	185027832	185027832_1218		70	70	70	70	70	70	70	70	70	70	70	70	70	70	203	70	70	70	70	70	70	70	171	70
1520	8381170	185028244	185028244_1268		70	70	70	70	70	70	70	137	70	170	70	70	70	70	70	70	70	70	70	70	70	70	128	70
1521	8763224	185028381	185028381_1346		70	70	70	128	70	70	70	70	70	70	70	70	70	70	70	70	70	70	70	70	70	70	200	70
1522	9002597	185028198	185028198_1397		70	70	70	136	70	70	70	162	70	70	70	70	70	70	70	70	363	70	70	70	70	70	139	70
1523	9306623	185028305	185028305_1462		70	70	70	161	70	70	70	70	70	221	70	70	70	70	70	70	70	70	70	70	70	70	126	70
1524	9396885	185028641	185028641_1482		70	70	70	70	70	70	70	70	70	70	70	70	70	70	70	70	335	70	70	70	70	70	196	70
1525	9471260	185028137	185028137_1499		70	70	70	70	198	70	70	70	184	70	70	70	70	70	70	70	70	70	70	70	70	70	70	70
1526	9743968	185028336	185028336_1559		171	70	70	70	70	70	70	70	192	262	70	310	70	70	70	70	378	70	70	70	70	70	196	70
1527	9997602	185028259	185028259_1613		241	70	70	70	70	70	433	345	70	168	70	70	70	70	70	70	70	70	328	230	444	70	299	70
1528	10224087	185028015	185028015_1662		279	70	70	198	275	70	70	323	70	294	70	70	70	70	70	395	419	70	366	341	70	70	70	70
1529	10431335	185028229	185028229_1706		70	70	70	70	196	70	70	70	306	151	70	70	70	70	70	70	70	70	70	70	70	231	70	70
1530	10601401	185028137	185028137_1740		267	70	70	238	238	295	280	208	413	342	70	435	70	70	70	70	660	380	70	70	329	459	389	422
1531	10757301	185028198	185028198_1775		70	70	70	448	70	70	70	70	70	699	70	70	70	70	70	70	70	70	70	70	70	70	70	70
1532	10777188	185028137	185028137_1779		412	70	70	691	422	70	771	580	588	538	734	996	279	70	434	931	1127	942	70	601	836	705	760	700
1533	10963939	185028198	185028198_1817		361	70	70	431	249	70	70	70	70	70	70	70	70	70	70	70	639	70	70	70	423	718	538	70
1534	11118829	185028168	185028168_1846		771	70	432	1169	986	1277	1630	1556	1456	1459	1827	1592	842	422	1315	1842	2347	1423	1805	1170	1856	1708	1654	963
1535	11235983	185028168	185028168_1871		70	70	70	718	70	70	70	70	70	70	70	524	70	70	874	70	70	70	70	70	70	70	70	70
1536	11382571	185028122	185028122_1900		454	330	220	432	70	70	70	466	70	70	70	70	213	70	70	70	70	70	70	70	70	70	680	70
1537	11567070	185028214	185028214_1933		312	70	133	385	70	70	70	175	70	70	70	70	70	70	279	70	70	70	70	70	70	70	372	70
1538	11868092	185028168	185028168_1983		466	268	70	434	70	446	70	566	622	613	70	856	354	104	465	838	70	70	888	450	70	568	744	70
1539	12077663	185028168	185028168_2015		70	70	70	70	70	70	70	70	70	70	70	70	70	70	133	70	70	70	70	70	70	70	182	70
1540	13364215	185028320	185028320_2200		4888	4245	2363	4936	5377	5356	9597	7208	6804	6284	9325	8585	5197	2575	5986	9093	10860	10179	8099	6620	7980	7067	7396	6528
1541	1053752	185046295	185046295_ 151		70	70	70	70	70	70	70	70	3675	70	70	70	70	70	70	70	70	70	998	3782	5296	70	70	631
1542	1223130	185044113	185044113_ 175		538	310	70	709	808	70	70	70	70	70	70	769	484	70	3208	1612	70	70	1266	70	965	911	70	426
1543	1790182	185044083	185044083_ 256		70	70	70	70	294	70	70	70	4297	454	1911	1807	70	70	70	70	70	70	3641	3330	3101	2358	3117	3768
1544	6046741	185038376	185038376_ 864		70	97	70	70	156	70	70	70	70	199	70	193	70	461	284	70	70	70	327	70	70	393	70	389
1545	6282400	185038406	185038406_ 897		70	70	70	70	70	70	70	70	70	70	70	78	70	70	70	70	70	70	75	70	70	153	70	150
1546	8831470	185056671	185056671_1360		70	70	70	70	70	70	70	70	372	70	70	70	70	70	181	247	70	70	70	70	350	70	70	422
1547	696810	185082596	185082596_ 100		70	70	70	70	70	70	70	70	336	70	70	70	70	70	306	70	70	70	421	70	70	70	70	70
1548	5383954	185082855	185082855_ 769		70	70	70	70	70	70	70	70	70	70	70	70	3753	70	653	70	70	70	70	70	70	70	70	70
1549	5612247	185082718	185082718_ 802		2905	2897	1555	1998	1433	2109	1260	1106	2314	2172	2541	2750	16341	1843	7131	5052	2993	1623	2514	2579	1947	3130	2119	2641
1550	6260347	185082581	185082581_ 894		70	70	70	70	70	70	70	70	512	70	70	70	70	70	70	70	70	70	606	70	70	660	70	526
1551	5766897	185119232	185119232_ 824		70	70	70	381	70	70	70	70	70	70	70	70	70	70	70	70	70	549	70	70	70	70	70	70
1552	6149882	185119064	185119064_ 878		70	70	70	614	675	70	70	70	70	70	70	70	70	70	70	70	70	642	70	70	70	70	70	70
1553	6477556	185118896	185118896_ 925		1011	70	70	930	961	1251	70	70	70	70	70	70	1166	70	70	1770	70	1215	70	70	1741	70	70	70
1554	6815185	185118958	185118958_ 974		70	70	70	284	70	70	70	70	70	70	70	70	70	70	70	70	70	474	70	70	70	70	70	70
1555	7169907	185118973	185118973_1043		70	70	70	107	70	70	70	70	70	70	70	70	70	70	70	70	70	172	70	70	70	70	70	70
1556	6275035	185155197	185155197_ 896		70	70	70	70	70	70	70	70	70	70	70	70	288	70	70	70	70	70	70	70	70	88	70	70
1557	6767272	185155319	185155319_ 966		4233	3881	2419	3953	3588	5453	6751	4412	5733	3588	4839	5117	5466	2302	9576	7280	5500	4569	5540	6013	5109	6237	4804	5143
1558	6949037	185154984	185154984_1001		125	70	70	183	210	241	248	175	321	322	70	319	335	286	70	120	273	70	424	459	194	252	140	434
1559	7598240	185155350	185155350_1121		326	255	225	317	329	70	70	349	70	449	70	478	70	631	70	637	436	70	70	70	468	70	70	70
1560	8202472	185155334	185155334_1233		70	70	70	70	79	70	70	70	70	70	70	70	70	70	70	70	70	70	70	70	70	209	70	70
1561	8406963	185155045	185155045_1273		70	70	70	70	70	70	70	70	70	70	70	70	70	70	70	70	70	70	70	70	70	164	99	92
1562	8753342	185154922	185154922_1343		70	70	70	70	70	70	70	70	70	70	70	70	70	70	70	105	70	70	70	70	70	84	70	70
1563	9116076	185154999	185154999_1421		155	70	91	70	76	70	94	81	129	131	70	128	161	116	70	70	70	70	70	112	70	203	114	132
1564	9326003	185155579	185155579_1466		70	70	85	70	70	70	70	70	70	70	70	70	249	70	70	70	70	70	70	96	70	176	70	70
1565	9652492	185155121	185155121_1539		72	70	70	70	70	70	70	70	70	73	70	70	178	70	70	70	70	70	70	70	70	70	70	70
1566	1856458	185166763	185166763_ 266		70	70	70	70	70	70	70	70	70	70	70	75	70	70	70	70	70	70	70	70	70	70	70	218
1567	4912734	185166626	185166626_ 702		70	70	70	70	70	70	70	70	287	70	70	70	70	70	70	70	70	70	70	70	70	70	70	152
1568	13292189	185911819	185911819_2190		616	592	307	794	782	835	1444	1031	1113	1026	1360	1441	70	70	70	70	501	318	717	456	829	845	924	864
1569	1223130	186002670	186002670_ 175		70	70	70	117	117	311	70	70	70	70	70	290	70	70	70	70	70	70	70	70	70	70	70	70
1570	1053752	186013245	186013245_ 151		70	70	70	70	70	70	70	70	1082	70	70	70	70	70	70	70	70	70	70	70	70	70	70	592
1571	3682840	186031860	186031860_ 527		70	70	70	70	133	70	70	70	70	70	70	238	70	70	75	70	161	2436	70	70	70	70	70	70
1572	3973704	186032150	186032150_ 568		70	70	70	70	70	70	70	70	70	70	70	83	70	70	70	70	103	1044	70	70	70	70	70	70
1573	13364215	186031754	186031754_2200		70	322	193	70	440	419	734	70	558	492	751	650	452	70	424	70	959	678	577	570	571	70	70	531
1574	884422	186046265	186046265_ 127		70	70	70	70	70	70	70	70	70	70	70	70	70	1279	1013	70	70	70	70	70	70	70	70	70
1575	1002202	186047226	186047226_ 144		70	70	277	70	70	70	70	70	70	70	70	70	1694	1730	2677	80	70	70	70	70	459	70	70	70
1576	1841770	186047333	186047333_ 264		70	70	70	70	70	70	70	70	186	94	70	72	70	70	70	70	70	70	212	203	142	70	70	210
1577	5214578	186056870	186056870_ 745		70	70	70	309	70	70	70	70	70	70	70	501	70	70	657	488	1415	70	70	70	70	70	70	324
1578	567938	186078003	186078003_ 82		70	70	70	70	70	70	70	124	70	70	70	70	70	70	70	70	202	70	70	70	70	70	70	70
1579	1392508	186077881	186077881_ 199		70	70	70	70	70	70	70	153	70	230	70	70	147	70	70	70	70	70	70	70	70	70	70	70
1580	1804957	186078171	186078171_ 258		70	70	70	70	70	70	70	70	70	325	70	70	228	70	70	185	70	70	70	70	70	70	70	70
1581	1955933	186078064	186078064_ 280		70	70	70	70	70	70	70	183	70	70	70	70	70	70	70	70	197	70	70	70	70	70	70	70
1582	2570793	186078140	186078140_ 368		70	70	70	70	70	70	70	70	70	70	70	70	105	70	70	180	70	70	70	70	70	70	70	70
1583	2791728	186078308	186078308_ 399		70	70	70	70	70	70	70	113	70	93	70	70	70	70	70	70	193	70	70	70	70	70	70	70
1584	4161518	186078857	186078857_ 595		70	70	70	70	70	70	70	121	70	70	70	70	295	70	70	209	70	70	70	70	70	70	70	70
1585	3513443	186082275	186082275_ 502		70	70	70	70	70	70	70	70	70	84	70	70	97	70	70	70	70	70	70	70	70	70	70	70
1586	4890545	186081100	186081100_ 699		70	70	70	70	70	70	70	70	70	245	70	70	343	70	70	70	180	70	70	70	70	70	70	70
1587	5089393	186081039	186081039_ 727		70	70	70	70	70	70	70	129	70	74	70	70	158	70	70	70	70	70	70	70	70	70	70	70
1588	5612247	186084396	186084396_ 802		70	70	70	70	70	70	70	167	70	130	70	70	1590	70	70	515	288	70	70	70	70	70	70	70
1589	700540	186114426	186114426_ 101		591	70	318	70	692	70	70	70	832	70	1097	1062	614	70	70	70	70	1460	70	887	70	70	70	70
1590	4463417	186114426	186114426_ 638		45276	29768	43101	37052	111419	96689	35691	46972	42647	18236	59322	24066	94514	103744	134584	82613	137617	153679	59826	169306	81364	48001	69325	36577
1591	4897950	186114410	186114410_ 700		70	70	70	70	70	70	70	70	547	70	70	70	70	70	70	70	70	70	70	70	70	370	70	70
1592	7979200	186113968	186113968_1191		70	70	362	70	1193	70	70	70	70	70	70	70	632	1138	70	70	70	1444	70	1078	70	70	70	70
1593	8899522	186113846	186113846_1375		70	70	70	70	70	70	70	70	70	70	70	70	251	227	70	70	70	70	70	70	70	70	70	70
1594	9296890	186113831	186113831_1460		70	70	70	70	70	70	70	70	70	70	70	70	476	227	70	70	70	70	70	70	70	70	70	70
1595	9666866	186113968	186113968_1542		512	70	70	70	1442	70	70	70	70	70	70	70	346	296	70	70	1123	809	70	70	70	70	70	70
1596	9817472	186113983	186113983_1574		70	70	70	70	70	70	70	70	70	70	70	70	218	256	70	70	70	70	70	70	70	70	70	70
1597	10012442	186114075	186114075_1616		70	70	70	70	726	70	70	478	70	70	70	70	70	70	70	70	70	70	70	70	70	70	70	70
1598	10145826	186113953	186113953_1645		70	70	70	70	70	70	70	70	70	70	523	70	70	377	70	70	70	70	70	70	70	70	70	70
1599	10312417	186113846	186113846_1680		70	70	338	70	626	70	70	70	368	70	70	70	265	70	70	70	70	70	70	70	70	70	70	70
1600	10590611	186113831	186113831_1738		70	70	248	70	70	70	70	70	402	70	70	70	339	332	70	70	70	70	70	70	70	70	70	70
1601	10826410	186113892	186113892_1790		392	70	70	70	589	70	70	70	70	70	778	1269	501	235	70	1534	2063	2403	1152	70	70	1109	70	70
1602	6767272	186158630	186158630_ 966		467	418	259	70	381	603	756	517	622	70	575	576	581	265	1137	816	70	414	70	70	637	635	538	589
1603	11164325	186217224	186217224_1856		70	336	70	70	117	70	70	70	70	70	70	70	70	70	70	70	70	70	70	70	70	70	70	70
1604	9571333	186406616	186406616_1521		70	70	70	70	70	70	70	70	81	70	70	70	70	70	70	176	70	70	70	70	70	70	70	70
1605	10471577	186436447	186436447_1714		70	70	70	70	70	70	70	70	70	70	70	70	70	70	70	145	70	70	70	123	70	70	70	70
1606	9909904	186529175	186529175_1594		70	70	70	92	70	70	70	70	70	70	70	70	70	70	70	70	70	70	70	70	101	70	70	70
1607	9326003	186685760	186685760_1466		70	70	70	70	70	70	70	70	70	70	70	70	70	70	70	70	139	70	70	70	70	70	77	70
1608	9504488	186813110	186813110_1506		70	70	70	74	70	70	70	128	70	70	70	70	70	70	70	70	70	70	70	70	70	70	70	70
1609	243923	186930313	186930313_ 35		70	70	70	70	70	70	75	70	70	70	70	70	70	70	70	196	70	70	70	70	70	187	70	70
1610	435383	186930222	186930222_ 63		70	70	70	138	108	102	104	70	100	121	227	144	108	70	70	123	391	70	70	70	70	70	70	177
1611	560575	186929810	186929810_ 81		70	70	70	70	70	75	70	70	70	70	70	70	70	70	70	70	70	70	70	70	70	186	70	70
1612	781513	186930298	186930298_ 112		819	667	740	959	1118	1230	1755	1019	132	127	1582	107	3318	5774	9495	2756	2978	2490	70	70	3443	1561	70	70
1613	972745	186930313	186930313_ 139		70	70	70	70	70	70	70	70	70	70	70	70	1166	1395	5633	70	70	70	70	70	70	70	70	70
1614	1377782	186930267	186930267_ 197		156	70	70	70	253	237	70	70	70	83	276	70	70	70	70	70	680	70	70	70	70	70	70	70
1615	1536062	186930191	186930191_ 220		70	70	106	190	70	193	224	228	70	157	290	153	70	70	70	218	542	70	70	70	70	231	70	124
1616	1815939	186930328	186930328_ 260		70	70	96	190	70	175	78	178	70	123	235	70	70	70	70	70	187	70	70	70	70	70	70	116
1617	1981650	186930115	186930115_ 284		70	70	70	70	70	175	70	70	89	108	251	108	89	70	70	129	200	70	70	70	70	193	70	184
1618	2235717	186930313	186930313_ 320		70	70	70	70	100	70	70	70	70	70	131	79	76	70	70	70	133	70	70	70	70	70	70	82
1619	2585527	186930191	186930191_ 370		70	70	70	70	109	104	70	105	70	70	153	80	104	70	70	70	146	70	70	70	70	158	70	125
1620	3159937	186930038	186930038_ 452		70	70	70	70	70	111	70	70	70	83	124	70	70	70	70	70	281	70	70	70	70	70	70	111
1621	3531834	186930283	186930283_ 505		70	70	70	70	70	70	70	70	70	86	75	70	128	70	70	70	185	70	70	70	70	78	70	74
1622	744685	186939835	186939835_ 107		70	70	70	70	70	70	70	70	1878	2061	70	1594	70	70	70	70	70	70	2246	2145	70	70	1983	1626
1623	1377782	186936646	186936646_ 197		70	70	70	70	70	70	70	70	70	70	328	70	70	70	70	353	70	70	70	70	70	70	70	70
1624	7186198	186969116	186969116_1046		70	70	70	70	70	70	70	70	70	132	70	70	70	70	70	70	70	70	70	70	70	70	70	70
1625	7822077	186969269	186969269_1160		70	70	70	70	70	70	70	70	70	479	70	70	70	70	70	70	70	70	70	88	70	70	70	70
1626	8012063	186969208	186969208_1197		70	70	70	70	70	70	70	70	70	424	70	70	70	70	70	70	70	70	70	70	113	70	234	88
1627	8307225	186969574	186969574_1253		70	70	70	70	70	70	70	70	70	569	70	70	70	70	70	70	70	70	70	70	112	70	238	148
1628	8659980	186969162	186969162_1324		70	70	70	70	70	70	70	70	70	355	70	70	70	70	70	70	70	70	70	76	70	79	128	70
1629	8972975	186969711	186969711_1391		70	70	70	70	70	70	70	70	70	374	70	70	70	70	70	70	70	70	70	70	70	70	70	81
1630	9262727	186969055	186969055_1453		70	70	70	70	70	70	70	70	70	372	70	70	70	70	70	70	70	70	70	70	70	70	113	70
1631	9452191	186969788	186969788_1495		70	70	70	70	70	70	70	70	70	442	70	70	70	70	70	70	70	70	70	70	70	70	118	70
1632	9900146	186970245	186970245_1592		70	70	70	70	70	70	75	70	70	168	70	70	70	70	70	70	70	70	70	70	70	70	70	70
1633	10559272	186969574	186969574_1732		70	70	70	70	70	70	70	70	70	518	70	70	70	70	70	70	70	70	70	70	70	70	192	70
1634	10936180	186967560	186967560_1812		70	70	70	70	70	70	70	70	70	251	70	70	70	70	70	70	70	70	70	70	70	70	70	70
1635	11108870	186969543	186969543_1844		70	70	70	70	70	70	70	70	70	558	70	70	70	70	70	70	70	70	70	70	70	70	163	70
1636	11316665	186967651	186967651_1887		70	70	70	70	70	70	70	70	70	768	70	70	70	70	70	70	70	70	70	70	172	70	70	70
1637	11439420	186969421	186969421_1910		70	70	70	70	70	70	70	70	70	70	70	70	70	70	70	70	70	70	70	70	80	70	336	70
1638	11637428	186969650	186969650_1945		70	70	70	70	70	70	70	70	70	588	74	70	70	70	70	70	70	70	70	70	70	70	321	70
1639	11795565	186968994	186968994_1970		70	70	70	70	70	70	70	70	70	214	70	70	70	70	70	70	70	70	70	70	70	70	70	70
1640	11952048	186969757	186969757_1997		70	70	70	70	70	70	70	70	70	454	70	70	70	70	70	70	70	70	70	70	70	114	264	70
1641	12195271	186969391	186969391_2032		70	70	70	70	70	70	70	70	70	371	70	70	70	70	70	70	70	70	70	70	82	70	163	70
1642	12946103	186969849	186969849_2140		70	70	70	70	70	70	70	70	70	207	70	70	70	70	70	70	70	70	70	70	70	70	87	70
1643	5133568	186981491	186981491_ 733		70	70	70	70	70	70	70	70	70	2022	70	360	70	70	70	70	70	70	70	79	70	70	70	242
1644	2401423	187015274	187015274_ 344		70	70	70	70	70	74	553	128	889	1086	70	240	70	70	70	70	243	70	70	809	520	329	716	70
1645	2806450	187015167	187015167_ 402		70	70	70	70	70	70	70	70	178	298	70	70	70	70	70	70	70	70	70	70	70	70	70	70
1646	2902198	187015137	187015137_ 415		70	70	70	70	70	70	115	70	418	485	70	70	70	70	70	70	98	70	70	492	309	204	688	70
1647	5082165	187014999	187014999_ 726		70	70	70	70	70	70	92	70	100	408	70	70	70	70	70	70	70	70	70	160	85	70	181	70
1648	1075845	187025543	187025543_ 154		70	70	70	391	426	448	1300	1020	2459	1891	70	1359	70	70	70	818	70	70	1013	1687	1399	1493	1515	1438
1649	3679116	187024139	187024139_ 526		70	70	70	70	110	70	70	70	70	70	70	189	70	70	70	70	118	70	70	70	70	70	70	70
1650	13357747	187024094	187024094_2199		166	165	82	187	70	219	425	268	244	70	70	371	70	81	70	331	400	70	70	70	318	275	320	70
1651	884422	187041260	187041260_ 127		70	70	70	70	70	70	70	70	483	344	70	70	70	5070	4121	70	70	70	70	70	293	70	70	460
1652	1002202	187042847	187042847_ 144		70	70	1206	549	859	547	1153	420	1106	1184	70	198	6695	6638	10911	725	964	597	448	70	516	375	464	70
1653	1120037	187042877	187042877_ 161		70	70	70	180	70	95	139	185	70	132	157	89	70	70	70	327	70	230	126	70	70	70	70	70
1654	1694580	187042969	187042969_ 243		70	70	70	70	70	70	70	70	70	70	70	72	70	70	70	70	144	70	70	70	70	70	70	70
1655	5545973	187041061	187041061_ 792		70	70	70	70	70	70	70	70	148	70	70	70	70	70	70	70	70	70	70	70	137	70	70	524
1656	6009920	187035492	187035492_ 858		70	70	70	70	70	70	70	70	70	70	70	76	70	70	70	70	70	70	70	70	70	70	70	144
1657	6715722	187038239	187038239_ 959		70	70	70	70	70	70	70	70	2420	70	70	70	70	70	70	70	70	70	70	70	70	70	70	609
1658	8157458	187038101	187038101_1225		70	70	70	70	70	70	120	92	230	70	70	70	70	70	70	70	70	70	70	70	354	70	170	70
1659	1444058	187062241	187062241_ 207		70	70	70	70	70	70	70	70	70	129	70	70	273	243	70	187	348	70	70	70	142	70	70	70
1660	1694580	187061890	187061890_ 243		70	70	70	70	70	70	70	70	70	70	70	70	70	196	70	116	70	70	70	70	167	70	70	70
1661	1878597	187062180	187062180_ 269		70	70	70	70	70	70	70	70	70	114	70	70	117	76	70	70	70	70	70	70	107	70	70	70
1662	2143667	187061905	187061905_ 307		70	70	70	70	70	70	70	70	70	104	70	70	113	91	70	74	70	70	70	70	70	70	70	70
1663	3682840	187061630	187061630_ 527		70	70	70	70	70	70	70	70	70	78	70	70	70	70	70	70	71	70	70	70	70	70	70	70
1664	4117293	187061951	187061951_ 588		70	70	70	70	70	70	70	70	70	70	70	70	70	270	70	70	139	70	70	70	170	70	70	70
1665	5634390	187054077	187054077_ 805		70	70	70	70	70	392	70	70	70	70	70	70	874	70	70	231	70	70	70	70	85	70	70	70
1666	5538613	187077271	187077271_ 791		70	70	70	70	70	70	70	70	70	70	70	70	70	70	70	70	70	70	70	70	70	70	1506	1786
1667	707862	187098358	187098358_ 102		832	770	450	70	937	997	70	296	405	1158	70	1525	950	70	70	1818	1928	70	1697	1348	1377	477	1352	1233
1668	1399918	187098373	187098373_ 201		70	70	70	70	70	70	70	70	70	70	467	70	70	70	70	70	2369	70	70	70	70	70	70	70
1669	5295582	187098465	187098465_ 756		10111	8495	7965	11372	22479	18167	24077	16301	14474	23554	19922	17415	19655	16869	23435	19454	28187	27793	24370	35670	25357	19190	19334	13959
1670	5582790	187098404	187098404_ 797		70	70	161	70	70	70	70	341	70	411	70	70	70	70	70	70	628	547	738	802	70	70	70	330
1671	9972975	187097946	187097946_1608		70	70	70	70	70	70	70	688	70	70	70	70	345	70	70	70	70	70	70	532	70	70	70	70
1672	10096688	187097977	187097977_1634		70	70	70	70	525	70	70	310	70	70	70	70	70	70	70	70	70	70	70	70	70	70	70	70
1673	10194368	187097900	187097900_1655		70	70	70	70	70	70	70	573	70	70	70	70	70	70	70	70	70	70	70	603	366	70	70	70
1674	10630537	187097977	187097977_1747		417	546	70	70	70	70	70	607	70	70	70	334	70	70	70	703	466	401	70	332	377	70	70	70
1675	1495608	187109665	187109665_ 214		70	70	70	70	70	70	70	70	3961	70	70	70	70	70	70	70	70	70	70	70	70	70	70	3877
1676	4463417	187117691	187117691_ 638		4453	2908	4134	3602	10668	9335	3462	4374	4211	1869	5713	2180	8995	9982	12515	7858	13712	14630	5711	16288	7711	4689	6859	3411
1677	3005287	187135010	187135010_ 430		70	70	70	70	70	70	70	70	70	70	70	70	70	70	70	70	98	70	70	70	70	70	70	70
1678	5604883	187134979	187134979_ 801		70	70	70	70	70	70	70	70	70	70	70	70	70	70	70	70	402	451	70	70	70	70	70	70
1679	5825819	187134796	187134796_ 832		70	70	70	70	70	70	70	70	70	70	70	70	70	70	70	70	766	680	70	70	70	70	70	70
1680	5951018	187135193	187135193_ 850		70	70	70	70	70	70	70	70	70	70	70	70	70	70	70	70	232	239	70	70	70	70	70	70
1681	6333990	187134552	187134552_ 905		70	70	70	70	70	70	70	70	70	70	70	70	70	70	70	70	350	351	70	70	70	70	70	70
1682	6723087	187134537	187134537_ 960		10323	6495	5557	7648	9477	9157	8916	5013	10489	8665	10921	11867	12546	2256	20253	14949	10768	7386	11517	14469	9419	13975	10757	11254
1683	7125100	187134460	187134460_1035		846	70	587	916	1083	70	70	70	1442	70	70	70	1863	70	1654	70	1740	1352	70	70	70	1396	70	70
1684	7046618	187134491	187134491_1020		70	70	70	70	70	70	70	70	70	70	70	70	70	70	70	70	1004	830	70	70	70	70	70	70
1685	7418090	187134430	187134430_1086		952	70	730	1039	1794	1241	70	70	1932	1995	70	70	6895	3758	2736	70	2760	2546	70	2303	70	1598	1941	1601
1686	10676416	187199127	187199127_1757		70	70	70	70	70	70	70	70	165	70	70	70	70	70	70	70	70	70	70	220	70	70	70	70
1687	11189622	187942169	187942169_1861		70	70	70	70	70	70	70	70	285	427	70	70	70	70	70	70	70	70	70	70	70	70	70	70
1688	11855997	187942108	187942108_1981		70	70	70	70	70	70	70	70	388	341	489	70	290	70	70	590	570	70	70	70	70	377	70	341
1689	2235717	188036041	188036041_ 320		70	70	70	70	70	70	70	70	169	70	70	70	70	70	70	70	70	70	159	70	110	70	70	192
1690	2445607	188035873	188035873_ 350		70	70	70	70	70	70	70	70	70	210	70	70	70	70	70	70	70	70	70	103	70	70	106	70
1691	4905282	188036041	188036041_ 701		70	70	70	70	70	70	70	70	135	206	70	70	70	70	70	70	70	70	70	70	89	70	70	70
1692	8625883	188040482	188040482_1317		70	70	70	70	70	70	70	70	70	70	70	70	70	70	70	70	70	70	70	113	70	70	92	70
1693	1017037	188046219	188046219_ 146		70	70	70	70	70	70	70	70	70	70	70	70	603	430	659	70	70	70	70	70	70	70	70	70
1694	5037830	188048752	188048752_ 720		70	70	70	70	70	70	70	70	70	70	70	70	70	70	70	70	70	70	70	238	209	70	130	149
1695	5531250	188048859	188048859_ 790		70	70	70	70	70	70	84	130	636	70	89	70	70	70	70	70	70	70	823	1253	851	70	1906	1982
1696	877010	188057236	188057236_ 126		70	70	70	70	70	70	291	237	2030	734	432	537	70	70	70	70	70	418	547	1126	619	70	1026	1794
1697	1046388	188056595	188056595_ 150		70	70	177	416	70	445	2289	1786	12766	3737	3758	4241	70	70	70	1344	1319	4446	4195	8276	4083	4848	6045	9673
1698	1256328	188057281	188057281_ 180		70	70	70	70	70	76	70	70	70	70	70	70	70	70	70	70	70	70	268	108	115	70	70	70
1699	1370415	188057480	188057480_ 196		70	70	70	70	70	70	97	70	70	157	70	143	70	70	70	70	70	70	70	70	70	70	70	218
1700	4993643	188072510	188072510_ 713		70	70	70	70	70	70	70	70	70	208	70	70	70	70	70	70	70	70	70	83	98	70	70	70
1701	6120385	188072357	188072357_ 874		70	70	70	70	70	142	70	70	70	625	70	70	70	70	70	70	70	70	70	143	142	70	70	70
1702	5295582	188101791	188101791_ 756		1041	821	750	1091	2226	1792	2408	1653	1361	2329	1823	1662	1862	1577	2326	1883	2769	2804	2402	3636	2452	1853	1785	1336
1703	6715722	188137894	188137894_ 959		1030	733	576	736	962	1010	955	487	1100	1009	1144	1288	1302	232	2123	1712	1136	749	1129	1466	1013	1556	1132	1106
1704	7046618	188137848	188137848_1020		90	70	70	70	71	70	70	70	70	70	70	70	70	70	70	70	70	70	174	70	107	70	70	70
1705	7412621	188138062	188138062_1085		70	70	70	70	70	70	70	70	70	172	70	70	666	318	70	70	116	220	70	70	70	145	95	83
1706	9614206	188190521	188190521_1530		70	70	70	70	70	70	70	70	70	70	70	70	70	70	70	70	70	70	133	70	70	70	70	83
1707	11144160	188238541	188238541_1852		70	70	509	70	70	70	70	70	70	70	70	70	70	70	70	70	70	131	70	70	70	70	70	70
1708	10101555	188567169	188567169_1635		70	70	70	70	70	70	206	70	70	70	70	70	70	70	70	70	70	70	70	137	70	70	70	70
1709	9096349	188731583	188731583_1417		70	70	70	70	70	70	70	70	70	70	70	70	70	70	70	105	70	118	70	70	70	70	70	70
1710	383842	188908218	188908218_ 55		70	70	70	70	70	70	70	70	70	70	70	192	70	70	70	70	232	70	70	70	70	70	70	70
1711	656323	188908569	188908569_ 94		70	70	70	70	70	70	70	70	70	70	70	219	70	70	70	70	150	70	70	70	70	70	70	70
1712	2143667	188908600	188908600_ 307		70	70	70	70	70	70	70	70	70	70	70	95	70	70	70	70	161	70	70	70	70	70	70	70
1713	2563428	188908127	188908127_ 367		70	70	70	70	70	70	70	70	70	70	70	96	70	70	70	70	182	70	70	70	70	70	70	70
1714	2799127	188908051	188908051_ 401		70	70	70	70	70	70	70	70	70	70	70	122	70	70	70	70	185	70	70	70	70	70	70	70
1715	3388365	188908112	188908112_ 485		70	70	70	70	70	70	70	70	70	70	70	127	70	70	70	70	88	70	70	70	70	70	70	70
1716	6642078	188951935	188951935_ 949		70	70	70	451	70	70	3065	1512	402	70	70	501	70	587	70	70	70	70	70	492	613	356	451	70
1717	1267317	188973587	188973587_ 182		70	70	70	70	70	70	184	70	70	70	70	70	70	70	70	70	70	70	70	70	70	146	197	70
1718	2394093	189012161	189012161_ 343		70	70	70	70	70	70	76	70	70	324	70	70	70	70	70	70	70	70	70	217	140	110	70	201
1719	3826412	189030853	189030853_ 547		119	70	71	214	200	292	748	514	1589	1346	676	751	344	117	270	457	451	436	1200	1093	1146	970	1289	1392
1720	5906820	189031372	189031372_ 844		70	70	70	70	70	70	70	70	70	459	70	318	70	70	70	70	70	70	70	70	70	70	70	70
1721	7191718	189036819	189036819_1047		70	70	70	70	70	70	70	70	70	451	70	70	70	70	70	70	70	70	70	70	122	70	286	70
1722	7580245	189035843	189035843_1118		70	70	70	70	70	70	70	70	70	459	70	70	70	70	70	70	70	70	70	70	187	70	182	70
1723	7968230	189036865	189036865_1189		70	70	70	70	70	70	70	70	70	474	70	70	70	70	70	70	70	162	70	70	112	70	396	70
1724	8090582	189036835	189036835_1212		70	70	70	70	70	70	374	188	70	780	70	70	70	70	70	70	70	853	70	328	456	154	644	70
1725	8355333	189036499	189036499_1263		70	70	70	70	70	70	70	70	70	402	70	70	70	70	70	70	70	114	70	70	127	70	70	70
1726	8651935	189036728	189036728_1322		70	70	70	70	70	70	278	161	70	1120	153	80	70	70	70	70	70	389	70	601	440	122	539	263
1727	8860728	189038071	189038071_1367		70	70	70	70	70	70	70	70	70	568	70	70	70	70	70	70	70	70	70	70	86	70	70	70
1728	9350282	189037933	189037933_1472		70	70	70	70	70	70	70	70	70	272	70	70	70	70	70	70	70	70	70	70	70	70	79	70
1729	9972975	189032471	189032471_1608		70	70	70	70	70	70	70	70	70	172	70	70	70	70	70	70	70	118	70	70	70	70	70	70
1730	1053752	189041290	189041290_ 151		70	70	70	240	289	145	696	481	70	834	201	229	70	70	70	841	525	640	258	597	624	402	651	70
1731	1134758	189041473	189041473_ 163		70	70	70	70	70	70	270	97	70	70	70	70	70	70	70	70	215	305	70	70	70	70	70	70
1732	2217312	189041199	189041199_ 317		70	70	70	70	70	70	198	70	70	70	70	70	70	327	70	70	70	70	70	70	70	70	70	70
1733	2342502	189041229	189041229_ 335		79	70	111	173	144	230	569	236	337	136	271	215	385	538	427	267	219	228	351	273	333	333	336	290
1734	2548700	189040909	189040909_ 365		70	70	70	70	70	70	70	138	70	70	70	70	70	70	70	70	70	70	70	70	110	70	70	113
1735	5004691	189033325	189033325_ 715		70	70	70	84	70	141	70	71	70	70	70	70	70	70	70	296	70	70	70	81	70	70	70	70
1736	1046388	189060654	189060654_ 150		70	70	70	70	70	70	70	70	851	225	271	70	70	70	70	70	70	251	70	577	297	297	415	768
1737	5185117	189056702	189056702_ 741		70	70	70	70	70	70	70	70	816	70	70	70	70	70	70	70	70	70	70	70	70	70	782	1300
1738	5593980	189056641	189056641_ 799		284	70	163	70	233	254	70	260	70	202	201	70	337	70	310	391	417	70	70	354	339	374	276	364
1739	5708022	189056396	189056396_ 815		75	70	70	70	82	70	70	73	70	70	70	70	70	70	70	136	70	70	70	73	70	70	70	70
1740	6186703	189056519	189056519_ 884		70	70	70	70	70	70	70	70	70	501	70	70	70	70	70	70	70	70	70	487	393	122	612	641
1741	1208402	189077438	189077438_ 173		70	70	70	70	70	70	110	70	70	70	70	70	228	229	303	70	70	70	70	70	70	70	70	70
1742	1495608	189077805	189077805_ 214		70	70	70	70	70	70	70	70	132	70	70	70	79	70	230	70	70	70	70	70	70	70	70	70
1743	2313045	189077667	189077667_ 331		77	70	81	70	106	70	89	112	70	83	70	70	249	301	70	70	230	183	143	155	70	70	70	103
1744	2533978	189077652	189077652_ 363		70	70	70	70	70	70	108	123	217	70	92	70	70	84	246	193	86	70	159	70	70	70	70	150
1745	3704893	189077728	189077728_ 530		70	70	70	70	70	143	152	70	199	171	70	70	440	121	70	109	137	70	189	125	121	70	70	284
1746	4168843	189077774	189077774_ 596		112	70	70	70	118	72	120	218	147	142	70	70	250	70	70	72	70	70	205	95	203	70	70	111
1747	4397148	189077728	189077728_ 628		70	70	70	70	70	70	1756	1184	3005	4941	192	2219	2823	325	211	70	236	274	2031	70	1832	1203	1436	2830
1748	2813815	189077805	189077805_ 403		70	70	70	70	70	70	70	70	227	98	70	70	70	70	70	70	70	70	70	101	77	70	70	70
1749	3454508	189114014	189114014_ 494		70	70	70	70	70	70	126	70	70	70	70	70	70	70	70	70	70	70	113	70	70	70	70	70
1750	3609197	189114151	189114151_ 516		70	70	70	70	70	70	70	70	70	70	70	70	70	112	117	70	70	70	70	70	70	70	70	70
1751	3859543	189114044	189114044_ 552		70	70	70	70	78	82	201	70	178	156	121	95	199	199	351	70	165	70	238	217	121	70	125	70
1752	4080482	189114120	189114120_ 583		70	70	74	70	70	153	70	70	70	70	70	70	70	70	208	70	70	70	70	70	70	70	70	70
1753	4117293	189114044	189114044_ 588		70	70	93	70	109	185	238	70	206	153	128	109	239	234	436	70	200	70	245	295	211	70	167	70
1754	4757988	189114014	189114014_ 680		334	70	70	70	70	243	507	70	481	350	70	70	766	698	1113	70	305	70	485	514	315	70	70	70
1755	4905282	189114044	189114044_ 701		134	70	70	70	70	70	70	70	194	139	182	93	466	195	679	70	70	70	70	70	70	70	185	70
1756	5096756	189114151	189114151_ 728		300	257	241	70	338	353	617	70	493	508	432	400	625	545	971	70	602	70	503	490	523	70	418	70
1757	5523933	189114075	189114075_ 789		289	70	189	70	70	247	595	70	477	70	308	413	70	567	624	70	70	70	70	70	70	70	70	70
1758	5649068	189114120	189114120_ 807		133	70	70	70	173	199	203	70	207	241	70	70	923	212	70	70	318	70	177	266	70	70	145	70
1759	5906820	189114059	189114059_ 844		72	70	70	70	70	70	70	70	70	70	70	70	70	72	152	70	70	70	70	70	70	70	70	70
1760	9623715	189116516	189116516_1532		70	70	70	70	70	70	70	70	70	70	94	70	70	122	70	70	70	70	70	70	70	70	70	70
1761	5001009	189129364	189129364_ 714		70	70	70	70	70	70	70	70	70	70	70	70	70	70	70	70	70	70	187	70	70	150	70	70
1762	9576047	189128464	189128464_1522		148	100	164	70	70	70	193	70	361	92	388	70	70	439	70	351	243	70	266	453	269	468	478	439
1763	9647774	189126862	189126862_1538		70	70	70	70	70	70	73	70	70	70	86	70	70	70	70	70	70	70	70	70	70	184	70	70
1764	9535718	189475357	189475357_1513		70	70	70	70	70	70	92	70	70	70	70	70	148	70	70	70	70	70	70	70	70	70	70	70
1765	11376618	189548553	189548553_1899		70	70	70	70	70	70	70	70	70	70	70	70	70	70	70	70	70	89	70	70	70	96	70	70
1766	11306782	189678192	189678192_1885		70	70	70	70	70	70	70	70	70	70	70	95	70	70	70	129	70	70	70	70	70	70	70	70
1767	1090580	190019012	190019012_ 156		70	70	70	70	70	70	70	70	70	501	70	193	70	70	70	70	70	70	70	70	70	70	70	70
1768	7854398	190016342	190016342_1166		124	70	70	108	70	70	198	70	70	154	191	70	70	70	70	293	277	272	277	70	172	70	70	70
1769	10554087	190017090	190017090_1731		70	70	70	70	70	70	70	70	70	70	70	80	70	70	70	70	70	210	70	70	70	70	70	70
1770	11044318	190016098	190016098_1832		70	70	70	70	70	70	70	70	70	70	70	70	70	70	88	70	124	116	100	79	70	70	70	70
1771	11337493	190016312	190016312_1892		70	70	70	70	70	70	225	70	70	70	195	70	70	70	70	70	70	70	70	70	254	70	70	70
1772	11485970	190016083	190016083_1919		70	70	77	70	70	70	70	70	70	120	70	70	70	70	165	256	70	70	70	70	70	70	100	70
1773	11713520	190016388	190016388_1958		164	126	70	139	70	70	328	70	184	172	258	234	158	70	183	318	316	430	215	221	241	70	188	204
1774	11913058	190016327	190016327_1990		148	70	70	70	70	70	240	70	122	154	70	70	134	70	70	70	408	70	240	258	261	70	70	70
1775	12217413	190016449	190016449_2035		180	149	78	182	70	70	366	70	221	70	277	270	162	70	223	70	471	393	70	291	300	70	243	145
1776	12383022	190016510	190016510_2059		70	133	77	70	70	70	70	70	70	208	70	328	70	88	262	391	527	499	398	297	338	70	283	221
1777	12666222	190016510	190016510_2100		192	160	70	183	70	70	377	70	201	235	321	267	151	97	70	388	477	439	317	70	70	70	256	195
1778	12938705	190016510	190016510_2139		240	187	112	275	70	70	470	70	297	245	432	358	214	70	297	480	550	538	361	441	345	70	302	273
1779	13211184	190016556	190016556_2178		352	320	187	393	70	70	681	70	526	403	707	574	305	70	461	810	834	876	611	617	609	70	549	454
1780	13427263	190016220	190016220_2211		70	70	70	70	70	70	139	70	70	70	70	70	70	70	70	70	150	70	70	70	70	70	147	70
1781	5325042	190026642	190026642_ 761		70	70	70	70	70	70	70	70	585	70	70	70	70	70	70	70	70	70	70	92	167	70	400	667
1782	5516540	190028137	190028137_ 788		70	70	70	70	70	70	70	70	219	70	70	70	70	70	70	70	70	70	108	70	70	70	88	239
1783	4268260	190051819	190051819_ 610		70	70	70	113	70	70	70	70	70	70	758	1742	70	70	70	298	473	70	1615	2397	2278	70	70	2798
1784	4389778	190051849	190051849_ 627		70	70	70	70	70	70	70	70	2302	3336	70	1071	70	70	70	70	70	70	70	70	1580	1341	2061	3942
1785	4912734	190051773	190051773_ 702		70	70	70	70	70	70	70	70	291	70	170	326	70	70	70	70	79	70	70	234	308	194	293	240
1786	2290953	190055298	190055298_ 328		70	70	70	70	70	70	70	70	412	70	70	120	70	70	70	70	70	70	70	119	70	101	278	429
1787	4404598	190088150	190088150_ 629		70	70	70	70	70	70	548	70	2595	1636	70	806	70	70	70	70	70	70	1294	70	1568	1400	2260	3974
1788	5538613	190088013	190088013_ 791		70	70	70	70	70	70	70	70	249	70	70	70	70	70	70	70	70	70	70	70	70	70	70	165
1789	7491758	190100449	190100449_1101		215	185	70	236	256	285	348	298	612	376	362	436	931	1007	868	670	884	497	649	379	70	402	448	610
1790	6230852	190124634	190124634_ 890		70	70	70	70	70	70	70	70	296	179	70	166	70	70	70	70	70	70	430	70	70	70	70	265
1791	10680932	190183411	190183411_1758		70	120	70	70	70	70	70	70	70	70	154	70	70	70	70	70	70	70	70	70	70	70	70	70
1792	10644328	190606033	190606033_1750		70	70	70	70	70	70	70	70	70	70	70	160	70	70	70	70	70	70	70	70	221	70	70	70
1793	1068520	190950882	190950882_ 153		70	70	70	70	70	70	404	70	70	70	70	260	70	70	70	70	70	70	266	233	70	267	70	70
1794	6642078	190948975	190948975_ 949		221	70	70	308	220	70	2061	1070	191	386	70	326	70	70	494	584	692	70	70	278	70	359	317	70
1795	913840	190973602	190973602_ 131		70	70	70	538	479	1023	3432	1742	3187	2345	4548	3928	871	70	70	6293	6150	5622	6501	6381	5914	3847	4278	4169
1796	1296778	190974106	190974106_ 186		70	70	70	70	70	70	70	70	70	70	70	70	70	70	70	70	223	206	200	70	70	70	70	111
1797	899103	191020493	191020493_ 129		70	70	70	70	271	171	363	262	1551	493	653	600	70	70	70	70	70	574	70	70	416	713	830	869
1798	1024402	191020508	191020508_ 147		1123	1362	254	1191	1242	714	1844	1510	7526	1728	3013	3240	262	169	70	1765	1585	2559	1588	2822	1794	3325	3105	3863
1799	1215807	191020538	191020538_ 174		70	70	70	70	70	70	70	70	70	70	93	75	70	70	70	87	96	409	70	70	230	148	70	70
1800	10892977	191022888	191022888_1803		70	70	70	70	70	70	70	70	70	70	97	70	70	70	70	70	182	70	70	70	70	70	70	70
1801	11199888	191019653	191019653_1863		70	70	70	70	70	70	70	100	70	70	70	70	70	70	70	70	70	70	70	70	151	127	70	70
1802	11913058	191020157	191020157_1990		70	70	70	70	70	73	70	70	70	70	70	76	90	95	70	346	118	70	111	70	70	84	163	88
1803	13218641	191019714	191019714_2179		70	70	70	70	70	70	70	70	70	70	77	70	70	70	70	70	75	70	70	70	70	70	70	70
1804	3918460	191027969	191027969_ 560		70	70	70	70	70	70	70	94	70	418	70	144	70	70	70	70	116	70	253	70	303	235	398	70
1805	4728530	191035812	191035812_ 676		70	70	70	70	70	70	70	70	70	70	70	70	70	70	70	70	70	70	70	70	420	70	449	70
1806	4949460	191035721	191035721_ 707		70	70	70	70	70	70	70	70	70	70	70	70	70	70	70	70	70	70	70	70	320	70	464	554
1807	5089393	191035858	191035858_ 727		70	70	70	70	70	70	70	70	4091	70	70	70	70	70	70	282	172	70	1253	2165	1862	982	2694	2955
1808	5450272	191035858	191035858_ 779		70	70	70	70	70	70	70	70	2227	70	70	70	70	70	70	70	70	70	70	70	848	333	1176	2306
1809	5744847	191035690	191035690_ 821		70	70	70	70	70	70	70	70	5048	70	70	70	70	70	70	70	70	70	1947	2293	2074	849	2985	4033
1810	6179298	191035599	191035599_ 882		70	70	70	70	70	70	70	70	70	70	70	70	70	70	70	70	70	70	70	70	314	70	140	70
1811	6576972	191035507	191035507_ 939		70	70	274	70	70	70	70	70	1150	70	1564	70	999	661	70	1769	1004	1313	70	70	714	655	1263	70
1812	4323503	191055161	191055161_ 618		70	70	70	70	70	70	70	70	219	322	70	173	70	70	70	70	70	70	70	240	236	70	226	325
1813	1193680	191057083	191057083_ 171		70	70	70	70	70	70	70	711	1773	479	70	837	70	70	70	614	602	70	70	899	986	710	1294	2070
1814	5766897	191072098	191072098_ 824		70	70	70	70	70	73	70	70	70	83	70	70	93	70	70	70	70	70	70	110	130	70	163	70
1815	6083565	191072235	191072235_ 869		70	70	70	70	70	74	70	70	70	86	70	70	166	70	70	70	70	70	70	70	70	105	70	109
1816	7659009	191072006	191072006_1131		70	121	70	70	70	165	70	70	70	70	239	70	70	70	70	70	70	70	70	70	70	70	70	70
1817	7337395	191108261	191108261_1072		2327	2057	1314	2385	2747	4414	5024	3517	5670	3442	4975	5019	5448	1724	4215	4281	2666	2580	5077	7610	5055	6930	6093	6869
1818	7523163	191108521	191108521_1107		70	207	70	70	70	70	70	70	70	70	70	584	70	70	70	721	70	70	70	70	70	70	70	70
1819	7208927	191144684	191144684_1050		70	70	70	70	70	70	70	70	70	70	70	70	70	70	70	70	70	70	70	70	70	209	70	124
1820	8884856	191288239	191288239_1372		70	70	70	70	70	70	70	70	70	70	70	70	70	70	70	70	70	70	110	70	70	70	70	70
1821	10096688	191312256	191312256_1634		70	70	70	70	70	70	100	70	113	70	70	70	70	70	70	70	70	70	70	70	70	70	70	70
1822	10742753	191772278	191772278_1772		70	70	70	70	70	70	70	70	70	70	70	70	70	70	70	70	70	70	159	70	70	70	158	70
1823	9807790	191801987	191801987_1572		70	70	70	70	70	70	70	70	70	70	70	70	70	70	70	140	70	70	70	70	70	70	70	76
1824	1046388	192023560	192023560_ 150		70	70	70	70	70	70	70	70	744	70	70	266	70	70	70	70	70	70	70	70	70	70	282	481
1825	862280	192034485	192034485_ 124		70	70	70	70	70	70	70	70	70	648	70	70	70	70	70	70	70	70	70	70	70	70	70	302
1826	1282053	192034744	192034744_ 184		70	70	70	70	70	70	641	424	403	1431	127	439	70	70	70	70	70	70	70	70	70	70	70	153
1827	5096756	192037964	192037964_ 728		70	70	70	70	70	70	70	70	366	70	70	70	70	70	70	70	70	70	83	251	110	70	230	235
1828	5446551	192039505	192039505_ 778		70	70	70	70	70	70	70	70	188	70	70	70	70	70	70	70	70	70	70	70	70	70	70	211
1829	6613325	192039734	192039734_ 944		70	70	70	70	70	70	70	70	70	70	71	70	70	70	70	173	70	70	70	70	70	70	70	70
1830	5752168	192038849	192038849_ 822		70	70	70	70	70	70	70	70	504	70	70	70	70	70	70	70	70	70	111	70	148	70	246	414
1831	251283	192067291	192067291_ 36		70	70	70	70	70	70	70	70	70	70	70	70	70	70	163	198	70	70	70	70	70	70	70	70
1832	1267317	192067200	192067200_ 182		70	70	70	70	70	70	70	70	70	70	70	70	97	70	126	70	70	70	70	70	70	70	70	70
1833	1620845	192067444	192067444_ 232		70	70	70	70	70	70	70	70	70	70	70	180	70	70	109	70	70	70	70	70	70	70	70	70
1834	2489793	192067230	192067230_ 356		109	70	70	70	70	70	70	70	70	70	70	70	90	70	70	70	70	70	70	70	70	70	70	70
1835	3601793	192067352	192067352_ 515		70	70	70	70	70	70	70	70	70	70	216	70	70	70	141	70	70	70	70	70	70	70	70	70
1836	4500238	192067474	192067474_ 643		70	70	70	70	70	70	70	70	4510	8857	745	1856	807	70	98	70	70	70	1728	1096	1133	70	805	2862
1837	10395968	192067291	192067291_1698		236	70	70	70	70	70	70	70	70	70	70	143	70	70	70	70	70	70	70	70	70	70	70	70
1838	11301950	192067322	192067322_1884		70	70	70	70	70	70	70	70	70	70	70	231	70	70	70	260	70	70	70	70	70	70	70	70
1839	9561990	192077682	192077682_1519		242	70	122	189	315	70	70	414	595	70	356	211	70	70	70	70	180	70	337	362	70	556	492	460
1840	7366951	192111404	192111404_1077		270	276	161	70	70	70	587	434	623	70	70	611	70	212	492	562	70	70	70	975	589	868	751	812
1841	7035964	192116043	192116043_1018		322	351	277	70	70	70	644	429	586	70	70	452	70	791	841	856	70	70	70	699	690	650	70	526
1842	7496800	192116089	192116089_1102		5682	4843	6119	6437	7430	6697	9066	9775	13962	12145	9567	10336	21199	24491	20780	18789	20135	14532	16306	12227	12838	11875	10264	15100
1843	7941278	192115997	192115997_1184		330	70	305	70	70	70	70	429	555	70	70	70	1329	1873	1834	70	70	70	70	70	851	70	70	70
1844	9585515	192367249	192367249_1524		70	70	70	70	70	70	92	89	70	70	70	70	70	70	70	70	70	70	70	70	70	70	70	70
1845	9485443	192404160	192404160_1502		70	70	70	70	95	70	70	70	70	70	70	70	70	70	70	70	70	70	70	129	70	70	70	70
1846	744685	192940430	192940430_ 107		452	446	70	214	70	381	488	70	70	70	509	70	70	70	70	70	632	70	70	70	70	70	70	70
1847	913840	192970718	192970718_ 131		70	70	70	187	70	266	1201	590	987	854	1339	1284	288	70	70	2148	1947	1839	2098	2205	1964	1320	1383	1500
1848	4168843	193015060	193015060_ 596		70	70	70	70	70	70	89	70	70	70	70	70	70	70	70	70	70	70	70	73	70	70	70	70
1849	6245584	193051346	193051346_ 892		6200	5531	4693	6426	6767	8904	11095	7679	9420	7204	9158	8204	12255	9570	13366	10472	11635	8853	9530	10882	9366	11134	8349	9087
1850	1694580	193062683	193062683_ 243		70	70	70	70	70	70	139	70	70	70	70	70	70	70	70	70	70	70	70	70	70	70	70	72
1851	1024402	193072495	193072495_ 147		70	70	76	1198	554	996	70	70	70	70	70	70	70	70	70	70	70	70	70	70	70	70	70	70
1852	9977837	193071945	193071945_1609		70	70	70	139	85	70	232	70	70	70	70	70	70	70	70	70	70	70	70	70	70	70	70	70
1853	4470780	193088623	193088623_ 639		70	70	70	70	70	70	70	70	70	70	70	70	70	70	70	70	77	70	70	70	70	70	72	70
1854	5001009	193087738	193087738_ 714		70	70	70	70	70	70	70	70	70	70	70	70	70	70	113	70	70	70	70	70	70	70	80	70
1855	5634390	193091095	193091095_ 805		70	70	70	70	70	124	70	70	70	70	70	70	70	456	435	70	70	70	70	70	70	70	99	70
1856	6017300	193087921	193087921_ 859		70	70	70	172	70	288	70	70	70	70	70	70	70	70	425	70	890	70	70	70	70	70	245	70
1857	6083565	193087753	193087753_ 869		70	70	273	388	70	611	70	70	715	70	70	70	70	666	1036	70	471	70	776	968	70	753	853	70
1858	6664223	193087616	193087616_ 952		789	693	494	785	771	997	1592	1138	1155	867	1227	1038	1024	1130	1252	1144	1095	70	1082	1405	1281	1501	1393	1448
1859	7098992	193087524	193087524_1030		1196	914	707	1327	1260	1783	1848	1319	2126	2022	2558	2192	6574	1632	2542	2634	3348	3227	2439	1983	2167	2010	1851	1689
1860	7327520	193087631	193087631_1070		70	70	70	422	70	466	70	70	70	70	70	70	70	70	505	70	802	70	70	70	70	70	70	70
1861	7539635	193087509	193087509_1110		70	70	70	70	70	202	70	70	70	70	70	70	70	70	70	70	70	70	70	70	70	70	346	70
1862	7677360	193087601	193087601_1134		7340	4949	4809	5296	6926	7386	11106	8002	11440	6552	7732	8337	16506	8550	16101	7623	7815	5978	10201	10581	9512	11721	9206	11626
1863	8285272	193087692	193087692_1249		70	70	70	70	70	108	70	70	70	70	70	70	70	70	505	70	70	70	70	70	70	70	70	70
1864	12578669	193087646	193087646_2088		70	70	70	70	70	70	70	70	70	70	70	70	70	70	75	70	70	70	70	70	70	70	92	70
1865	6260347	193100571	193100571_ 894		1243	975	537	70	1094	914	2033	966	888	758	1692	1136	970	70	1745	2536	2476	2765	1453	1536	1317	1457	1221	70
1866	6473873	193100403	193100403_ 924		70	70	70	70	76	272	403	70	70	70	70	70	70	70	397	70	426	70	70	70	70	70	305	70
1867	6035696	193101181	193101181_ 862		70	70	70	70	110	70	70	70	70	70	70	70	70	70	70	70	70	70	70	70	82	70	70	70
1868	7496800	193118530	193118530_1102		746	731	919	911	1080	888	936	1380	2061	1606	1361	1466	3068	3442	2902	2592	2700	1806	2154	1737	1877	1642	1473	1932
1869	5715347	193123520	193123520_ 816		70	70	70	70	70	70	70	70	70	70	70	70	83	70	70	78	70	70	70	70	70	70	70	70
1870	6032013	193124420	193124420_ 861		70	70	70	70	70	70	70	70	70	70	70	70	161	101	70	70	70	70	70	70	70	70	70	88
1871	6532785	193124084	193124084_ 933		70	70	70	70	70	72	70	70	161	70	70	70	553	141	183	70	131	70	118	70	142	171	70	175
1872	7433880	193160324	193160324_1089		208	196	195	307	345	419	473	520	641	595	70	70	889	845	698	70	643	505	659	758	673	862	70	930
1873	7941278	193160172	193160172_1184		2021	2134	2023	2255	1735	2157	3137	2813	3782	4416	3312	2477	8840	11511	11233	2865	3288	4964	2504	3730	5094	2919	2471	1875
1874	8279863	193160141	193160141_1248		70	70	70	70	70	70	70	70	70	70	70	70	383	266	354	70	70	70	70	240	70	91	70	70
1875	8381170	193160400	193160400_1268		70	70	70	70	70	70	70	70	70	70	70	70	91	79	70	70	70	70	70	70	70	70	70	70
1876	8713460	193196655	193196655_1335		200	70	171	183	213	197	240	251	263	326	156	218	667	551	70	391	137	166	70	395	91	482	323	454
1877	11256166	193723267	193723267_1875		109	181	70	70	70	70	70	70	70	70	70	70	70	70	70	70	70	70	70	70	70	70	70	70
1878	277050	193816483	193816483_ 40		70	91	70	70	70	124	70	70	70	70	70	70	70	70	70	70	70	70	70	70	70	70	70	70
1879	928560	193816406	193816406_ 133		70	70	70	70	70	70	70	70	70	70	70	70	95	339	767	70	70	70	70	70	70	70	70	70
1880	1083210	193816711	193816711_ 155		70	70	90	70	70	70	70	70	70	70	70	70	297	70	70	70	70	70	70	70	70	70	70	70
1881	1885923	193816574	193816574_ 270		70	83	70	70	103	244	70	70	70	70	70	70	70	70	70	70	70	70	70	70	70	70	70	70
1882	13802515	193816177	193816177_2281		70	70	70	70	70	488	70	70	70	70	70	70	323	70	70	70	70	70	70	70	70	70	70	70
1883	10699993	193905685	193905685_1762		120	70	70	70	70	70	70	70	70	70	70	70	70	70	70	70	70	70	70	70	70	70	164	70
1884	13512571	193942917	193942917_2225		70	112	70	70	70	111	70	70	119	194	70	70	70	70	70	70	70	70	70	70	91	163	95	70
1885	4268260	193992599	193992599_ 610		70	70	70	70	70	70	94	71	70	70	70	70	70	70	70	70	70	70	70	70	70	70	70	72
1886	2909603	194046646	194046646_ 416		70	70	70	540	498	873	2425	1709	6424	13177	70	3247	70	70	70	788	516	684	3555	3903	3275	1302	2311	6609
1887	3145208	194046997	194046997_ 450		70	70	70	70	70	70	70	70	70	70	70	122	70	70	70	70	70	70	210	70	70	70	70	70
1888	3425090	194046585	194046585_ 490		70	70	70	70	70	70	70	70	70	202	70	70	70	70	70	70	70	70	83	70	70	70	70	70
1889	3623892	194046783	194046783_ 518		70	70	70	70	70	70	70	70	83	70	70	70	70	70	70	70	70	70	70	101	70	70	70	70
1890	6245584	194054672	194054672_ 892		675	617	478	704	719	887	1276	828	1121	757	743	818	1377	1078	1457	1129	1125	928	976	1219	1052	1190	916	857
1891	5052562	194083176	194083176_ 722		70	70	70	70	70	70	70	70	70	70	70	331	70	70	70	634	70	670	70	487	70	1068	70	70
1892	5229342	194083176	194083176_ 747		70	70	70	70	70	70	70	70	70	70	70	70	70	70	70	116	70	156	70	70	70	70	70	70
1893	6009920	194083420	194083420_ 858		70	70	70	70	70	70	70	70	70	70	70	143	70	70	70	105	70	70	70	308	70	70	70	70
1894	7141918	194090515	194090515_1038		70	70	70	70	70	70	70	70	70	70	70	70	70	70	70	280	70	341	70	70	70	70	70	70
1895	7677360	194089767	194089767_1134		781	70	521	556	724	70	70	70	1167	70	70	365	1872	887	1659	581	70	661	945	1209	884	70	992	1181
1896	8062569	194082748	194082748_1207		16772	19351	12241	18740	19664	28457	26386	20626	29062	25273	30682	28880	48362	39781	49280	49683	33795	34287	25812	33323	28943	30606	30115	30767
1897	7951890	194163574	194163574_1186		70	70	70	70	70	70	70	70	70	70	70	70	1017	1507	1478	70	70	70	70	70	70	70	70	70
1898	11194549	194802155	194802155_1862		70	70	70	94	70	70	70	70	70	70	70	70	70	70	99	70	70	70	70	70	70	70	70	70
1899	13336365	194839691	194839691_2196		70	70	70	70	70	70	84	74	70	92	70	131	70	70	70	70	70	70	70	70	70	70	70	70
1900	10713795	194857849	194857849_1766		70	70	70	70	70	70	70	70	70	70	70	70	70	70	70	70	70	70	177	70	70	70	70	205
1901	11233382	194905975	194905975_1870		70	70	70	70	70	70	70	70	107	70	70	225	70	70	70	70	70	70	70	70	70	70	70	70
1902	11899302	194906158	194906158_1988		70	70	70	174	70	249	70	381	362	112	70	435	70	70	70	70	70	70	70	70	70	81	70	70
1903	13470835	194906448	194906448_2218		70	70	70	70	70	70	70	70	105	70	70	160	70	70	70	70	70	70	70	70	70	70	70	70
1904	13612090	194906662	194906662_2244		70	70	70	70	198	99	70	231	272	259	70	70	70	70	70	70	70	70	70	70	70	70	70	70
1905	781513	194947372	194947372_ 112		16672	20201	2767	9710	14046	8625	22250	20302	10947	17501	21494	22627	70	70	70	11482	21934	36233	15601	11666	15577	19002	17814	14512
1906	906467	194947296	194947296_ 130		13095	14660	3359	7330	70	70	70	70	70	70	16374	17806	2462	171	303	70	70	28594	18999	9632	12025	14177	70	70
1907	1385145	194947464	194947464_ 198		70	70	223	70	1302	1374	70	70	1035	873	2327	1855	70	70	70	1825	3085	70	70	1105	1220	1875	1348	1357
1908	1488245	194947403	194947403_ 213		70	1006	70	70	774	826	1110	1147	70	70	1735	1273	70	70	70	1286	2143	70	70	738	576	1488	960	841
1909	1664988	194947388	194947388_ 238		851	718	107	594	492	70	70	803	70	464	1152	939	70	70	70	637	1635	1689	720	412	70	70	677	666
1910	1922737	194947357	194947357_ 275		415	513	70	375	70	370	580	70	266	70	701	584	70	70	70	70	1024	1096	414	250	345	599	70	355
1911	2136340	194947433	194947433_ 306		310	353	70	231	289	266	70	70	70	206	419	70	70	70	70	306	70	70	70	70	107	70	332	263
1912	2401423	194947403	194947403_ 344		240	259	70	170	184	154	296	70	70	130	213	390	70	70	70	70	464	70	217	70	70	225	222	160
1913	2592888	194947464	194947464_ 371		70	70	70	70	70	70	148	70	70	70	70	221	70	70	70	70	70	70	70	70	70	70	70	70
1914	2776993	194947418	194947418_ 397		106	143	70	97	125	90	145	70	70	70	176	135	70	70	70	127	232	70	139	70	70	202	134	70
1915	3108387	194947220	194947220_ 445		70	70	70	70	70	70	70	70	70	70	70	141	70	70	70	70	148	70	70	70	70	70	70	70
1916	3358788	194947128	194947128_ 480		70	70	70	70	70	70	70	70	70	70	70	95	70	70	70	70	70	70	70	70	70	78	70	70
1917	1075845	195007263	195007263_ 154		70	70	70	70	70	70	70	70	913	70	70	70	70	70	70	70	70	70	70	459	70	70	70	70
1918	1075845	195030960	195030960_ 154		70	70	70	70	70	70	70	70	818	70	70	70	70	70	70	70	70	70	70	126	70	70	70	70
1919	1326270	195031433	195031433_ 190		70	70	70	70	70	70	70	70	263	70	70	70	70	70	70	70	70	70	70	70	70	70	70	71
1920	4058380	195030594	195030594_ 580		70	70	70	73	86	70	243	74	593	718	94	334	70	70	70	70	142	70	490	453	441	456	505	667
1921	4146760	195030273	195030273_ 593		70	70	70	70	70	70	70	70	70	70	70	70	70	70	70	70	70	70	70	70	238	70	126	70
1922	869645	195051926	195051926_ 125		70	70	70	70	70	70	70	70	694	70	70	70	143	70	70	70	70	1727	70	70	70	1022	959	70
1923	2902198	195050049	195050049_ 415		70	70	70	70	70	70	172	104	557	1272	70	70	70	70	70	70	70	70	292	335	70	70	140	70
1924	5796357	195046036	195046036_ 828		480	489	370	350	426	479	70	561	619	70	70	70	989	909	1038	70	675	70	70	70	70	70	70	70
1925	6896053	195045410	195045410_ 990		9953	7459	6440	6685	8669	11328	13844	11917	19451	10647	11565	12049	26441	22769	21781	10306	12149	10485	13461	16534	15437	15912	15230	20109
1926	7320923	195045975	195045975_1069		115	70	70	70	70	70	70	70	70	70	70	70	70	263	70	70	70	70	70	70	70	70	70	70
1927	3999467	195067810	195067810_ 572		70	70	70	70	70	70	70	70	70	70	70	70	70	70	102	70	83	70	70	112	169	70	70	88
1928	4242486	195067200	195067200_ 606		70	70	70	70	70	70	70	70	1333	70	70	70	70	70	124	70	208	70	902	1085	705	70	1389	2169
1929	4352952	195067123	195067123_ 622		70	70	70	70	70	70	70	70	70	70	70	70	70	70	149	70	70	70	70	70	187	70	70	226
1930	4647540	195065033	195065033_ 664		70	70	70	70	874	594	70	70	70	876	70	70	960	736	1021	70	1329	70	185	1532	1043	750	845	698
1931	4721165	195066299	195066299_ 675		70	70	70	70	70	70	70	70	70	70	70	70	70	70	70	70	70	70	177	70	267	70	70	288
1932	4986282	195065460	195065460_ 712		70	70	70	70	70	70	70	70	70	70	70	70	882	125	70	70	70	70	70	200	70	70	70	197
1933	5111488	195067169	195067169_ 730		70	70	70	70	70	70	70	70	70	70	70	70	910	1024	1246	70	475	70	1041	832	712	70	70	732
1934	5325042	195067139	195067139_ 761		70	70	70	70	70	70	70	70	70	70	70	70	92	70	70	70	172	70	222	70	202	70	70	301
1935	5446551	195067215	195067215_ 778		70	70	70	70	70	70	70	70	70	70	70	70	366	134	195	70	70	70	70	234	154	70	70	70
1936	6046741	195067261	195067261_ 864		70	70	70	70	70	70	70	70	70	70	70	70	70	70	70	70	70	70	70	108	70	70	70	184
1937	6326587	195066895	195066895_ 903		70	70	70	70	70	70	70	70	70	70	70	70	533	280	532	70	441	70	412	497	455	70	70	492
1938	6414957	195066895	195066895_ 916		70	70	70	70	70	70	70	70	70	70	70	70	379	70	70	70	70	70	70	70	95	70	70	70
1939	6671560	195066849	195066849_ 953		70	70	70	70	70	70	70	70	70	70	70	70	253	70	70	70	70	70	103	169	70	70	70	159
1940	6827935	195066666	195066666_ 976		1523	1214	772	1327	1334	2133	1340	909	2495	1912	2213	2699	3286	944	3625	3651	2158	1340	2483	3286	2164	2964	2407	2877
1941	10796706	195065887	195065887_1783		70	70	70	70	70	70	70	70	70	70	70	70	70	70	70	70	70	70	70	119	70	70	70	135
1942	8062569	195086014	195086014_1207		1701	2093	1283	2040	2095	2998	2793	2171	3189	2720	3306	2991	5110	4227	5374	5181	3669	3701	2863	3562	2877	3253	3011	3305
1943	4213042	195103790	195103790_ 602		70	70	70	70	70	70	70	70	70	70	70	70	100	70	97	70	70	70	70	128	70	70	70	70
1944	4559152	195104111	195104111_ 651		70	70	70	70	70	70	70	70	70	70	70	101	117	70	70	70	70	70	70	70	70	70	70	70
1945	4728530	195103546	195103546_ 676		70	70	70	70	70	101	70	103	182	70	81	153	590	70	70	70	144	191	70	187	103	110	70	117
1946	4883180	195103455	195103455_ 698		70	70	70	70	70	70	156	70	70	134	70	70	356	70	319	70	172	70	70	70	70	235	70	70
1947	5155698	195103714	195103714_ 737		70	70	105	70	70	138	70	113	183	70	151	95	875	70	370	70	180	70	70	70	169	217	70	175
1948	5339808	195103424	195103424_ 763		84	70	70	70	70	70	70	85	70	70	70	70	390	70	70	70	70	70	70	70	70	70	70	70
1949	5494420	195103577	195103577_ 785		75	70	70	70	101	70	212	111	198	176	70	70	739	70	227	70	230	70	70	174	146	151	70	116
1950	6127748	195103210	195103210_ 875		70	70	70	70	70	70	115	70	70	70	70	70	443	70	148	70	70	70	70	79	70	70	70	120
1951	6620458	195102921	195102921_ 945		70	70	70	70	70	70	70	70	70	70	70	70	134	70	144	70	70	70	70	70	70	70	70	107
1952	5995192	195139664	195139664_ 856		70	70	120	70	108	211	270	124	207	70	141	105	424	177	335	70	148	289	70	70	220	319	203	193
1953	6230852	195139740	195139740_ 890		70	70	366	70	517	920	2160	988	1335	70	70	623	1171	1076	1158	70	798	670	70	70	877	1253	651	1110
1954	6422330	195139603	195139603_ 917		70	70	210	70	70	390	70	70	569	70	70	70	70	513	736	70	70	70	70	70	70	70	70	70
1955	6481277	195139633	195139633_ 926		70	70	312	70	341	591	747	483	761	70	581	630	864	808	943	70	559	449	70	426	577	778	70	687
1956	6737854	195139526	195139526_ 962		660	70	696	70	961	1299	1611	1326	1645	70	1301	1285	1655	1945	2270	70	70	1504	1192	1419	1630	1649	1360	1671
1957	6801907	195139603	195139603_ 972		70	70	70	70	70	70	70	70	70	70	594	70	70	70	70	70	70	70	70	70	1220	70	70	70
1958	7068375	195139496	195139496_1024		862	681	900	70	1295	1792	1366	1419	1696	1658	1629	1895	2756	2060	2483	2525	2345	1564	2017	1939	1944	2584	1748	2475
1959	7257112	195139587	195139587_1059		903	868	1031	1072	70	70	70	70	3041	1306	70	70	3241	2391	2717	70	1994	70	1271	2772	70	2887	2201	2761
1960	7452374	195139465	195139465_1093		70	70	70	1326	1593	2025	2547	1913	70	70	2155	2141	4971	70	3696	2834	2479	1868	70	70	2492	3800	3094	3370
1961	7628620	195139572	195139572_1126		70	831	728	70	1720	1660	1880	1718	2119	70	2161	2265	5033	3108	4489	70	2605	3135	70	70	2312	2041	2058	1723
1962	7798440	195139481	195139481_1155		17558	16001	9532	13194	19559	28539	11666	14758	36292	29923	36625	39814	19189	4675	38692	50042	27189	19686	37281	51768	30061	55963	40391	50600
1963	8152065	195139526	195139526_1224		70	70	70	70	70	70	70	70	1166	70	1109	1059	70	70	779	70	70	70	70	1056	1199	1454	1664	1744
1964	8296460	195139450	195139450_1251		70	70	70	70	70	70	70	70	70	70	70	70	70	70	70	70	70	70	70	70	70	70	966	1095
1965	8391500	195139572	195139572_1270		70	70	70	70	70	500	70	70	551	70	70	70	368	70	70	70	70	70	70	70	70	991	586	873
1966	8489614	195139542	195139542_1290		70	70	326	70	503	631	452	452	893	70	784	692	1172	70	1101	70	522	70	70	70	943	1202	812	936
1967	8662519	195139343	195139343_1325		70	70	144	70	70	70	70	70	70	70	477	70	620	70	70	70	70	70	70	70	70	785	70	70
1968	8708447	195139511	195139511_1334		70	70	181	70	229	296	70	256	456	70	70	374	70	70	582	70	70	70	70	70	380	70	410	70
1969	8909204	195139542	195139542_1377		70	70	70	70	212	291	243	70	470	70	365	303	292	70	475	70	340	70	70	70	393	525	358	512
1970	9194727	195139465	195139465_1438		70	70	70	70	229	278	315	257	347	70	390	331	70	70	70	70	331	70	70	70	357	563	318	389
1971	9272388	195139404	195139404_1455		70	70	70	70	70	70	169	70	70	70	122	70	70	70	70	70	70	70	70	70	70	70	70	70
1972	9378445	195139389	195139389_1478		1669	1424	1858	1868	1972	2670	2568	2661	3853	2701	2751	2534	3655	5989	5339	70	3494	2744	2881	3310	3438	3837	3285	3102
1973	9438280	195139404	195139404_1491		70	70	70	70	379	348	1596	1703	2735	70	368	2005	2711	70	2677	70	2498	70	70	70	70	2787	2329	70
1974	9590250	195138992	195138992_1525		70	70	70	70	70	70	70	70	70	70	70	380	70	70	70	70	79	70	70	70	70	70	70	70
1975	9719769	195139450	195139450_1553		70	70	123	70	100	70	70	70	70	70	70	70	70	70	70	70	70	70	70	70	70	387	70	271
1976	9807790	195139450	195139450_1572		70	70	202	70	109	209	312	151	510	70	252	326	558	70	70	70	518	70	70	70	420	616	291	585
1977	10047312	195139542	195139542_1624		70	70	70	70	91	142	246	70	289	70	327	70	264	70	70	70	70	70	70	70	486	342	295	70
1978	10214167	195139008	195139008_1659		70	70	70	70	70	153	70	131	70	70	70	248	293	70	70	70	234	70	70	70	178	303	70	261
1979	10312417	195139328	195139328_1680		4240	4134	3674	4344	3758	6332	7767	5749	9353	6374	6974	6726	4152	4631	9324	16678	11917	13073	11831	10777	11044	9555	9289	10270
1980	10466488	195139359	195139359_1713		70	70	70	70	70	409	376	318	449	70	495	415	303	70	745	70	355	70	70	70	525	701	438	70
1981	10709128	195139343	195139343_1764		70	70	70	70	172	298	393	342	70	70	70	493	357	70	376	70	589	70	70	70	649	1028	779	508
1982	10791835	195139435	195139435_1782		70	70	70	70	381	70	460	566	645	70	816	70	707	70	626	70	596	484	70	70	687	758	592	797
1983	10914244	195139435	195139435_1808		70	70	70	70	209	208	70	70	430	70	393	70	70	70	70	70	70	70	70	70	70	70	70	445
1984	11098692	195139404	195139404_1842		70	70	70	70	70	426	70	388	604	70	569	409	767	70	668	70	441	412	70	70	543	527	413	677
1985	11205198	195139130	195139130_1864		70	70	70	70	161	70	70	230	343	70	70	306	276	70	295	70	208	70	70	70	155	70	70	212
1986	11359114	195139343	195139343_1896		70	70	70	70	70	70	70	70	155	70	70	70	177	70	70	70	70	70	70	70	70	70	70	70
1987	11448120	195139435	195139435_1912		70	70	70	70	70	98	70	70	70	70	70	70	70	70	218	70	70	70	70	70	70	175	77	70
1988	11899302	195139435	195139435_1988		70	70	70	70	70	88	70	94	126	70	134	111	141	70	275	70	182	162	70	70	79	166	95	79
1989	11676110	195139603	195139603_1951		70	70	70	70	70	70	70	70	70	70	73	73	70	70	70	70	70	70	70	70	70	70	70	70
1990	12099650	195139221	195139221_2019		70	70	70	70	70	70	70	70	70	70	70	70	129	70	70	70	70	89	70	70	70	70	70	70
1991	12364700	195139404	195139404_2056		70	70	70	70	70	70	70	70	70	70	71	70	120	70	70	70	70	70	70	70	80	70	70	70
1992	12669904	195139572	195139572_2101		70	70	70	70	113	95	121	88	86	70	122	122	111	70	124	70	105	145	70	70	209	139	119	266
1993	13093395	195140152	195140152_2161		70	70	70	70	70	70	89	70	82	70	70	70	70	70	70	70	79	70	70	70	70	70	70	70
1994	6678915	195175751	195175751_ 954		70	70	70	70	70	70	70	70	111	71	70	70	118	114	70	70	70	70	97	132	70	70	100	70
1995	7282323	195175949	195175949_1063		237	120	167	205	256	364	70	70	372	163	70	361	600	582	390	377	421	341	444	419	70	70	312	415
1996	7652912	195175919	195175919_1130		70	70	70	150	175	70	70	202	271	253	260	242	70	70	70	70	70	70	70	290	70	70	230	317
1997	8318127	195175888	195175888_1255		518	70	358	267	70	70	70	70	402	357	458	377	1061	334	1189	70	70	70	70	378	70	70	329	70
1998	8428059	195175949	195175949_1277		171	151	143	130	154	124	70	70	175	157	70	176	495	70	385	70	107	70	143	70	70	70	122	231
1999	8494870	195175781	195175781_1291		70	70	70	70	70	70	70	70	70	70	70	70	269	70	146	70	70	70	70	70	70	70	70	70
[truncated: 79,886 more rows]

## Sheet: 3. Source data Suppl Fig. 2.c
																																														Color key:	0.5	1	1.5
				Measured mass (m/z)																																					Relative abundance of the discriminant metabolites in Aspergillus cultures treated with Cyclic surfactin A- C15
S.No.	Peak Nr	Metabolites	RT	[M-H]-	M2.VIP[1]	M2.VIP[2]	p-value	CF - 0h_1	CF - 0h_2	CF - 0h_3	CF - 120h_1	CF - 120h_2	CF - 120h_3	CF - 168h_1	CF - 168h_2	CF - 168h_3	CF - 216h_1	CF - 216h_2	CF - 216h_3	Con - 0h_1	Con - 0h_2	Con - 0h_3	Con - 120h_1	Con - 120h_2	Con - 120h_3	Con - 168h_1	Con - 168h_2	Con - 168h_3	Con - 216h_1	Con - 216h_2	Con - 216h_3	Row avr.	CF-0D	CF-5D	CF-7D	CF-9D	Con-0D	Con-5D	Con-7D	Con-9D	Normalized	CF - 0h	CF - 120h	CF - 168h	CF - 216h		Con - 0h	Con - 120h	Con - 168h
1	7648	Citreoisocoumarin	5.29558	277.072	0.920766	0.933953	0.009608	188	134	70	1905	3186	2485	28585	15901	161080	44924	25293	22093	355	365	555	10157	9535	12376	74529	98461	88551	39129	135345	198553	40573.1	130.667	2525.33	68522	30770	425	10689.3	87180.3	124342		0.00322052	0.0622415	1.68885	0.758384		0.0104749	0.263458	2.14872
2	7838	Asperaculin A	6.2824	279.126	0.762272	0.744795	0.533767	70	70	70	70	135	155	70	106	302	178	203	261	70	199	142	169	70	239	174	223	223	70	149	482	162.5	70	120	159.333	214	137	159.333	206.667	233.667		0.430769	0.738462	0.980513	1.31692		0.843077	0.980513	1.27179
3	12645	9,12,13-TriHOME	6.32659	329.234	0.860212	0.876136	0.000198	196	70	70	555	70	691	1876	1062	70	3962	3473	4504	70	299	70	70	2128	70	2863	7571	6634	4746	4528	1264	1954.67	112	438.667	1002.67	3979.67	146.333	756	5689.33	3512.67		0.0572988	0.22442	0.51296	2.03598		0.0748636	0.386767	2.91064
4	19599	Sphingofungin B	6.77095	388.271	1.39955	1.37287	0.141846	395	311	335	3090	2935	4501	17257	5624	845	2119	2058	9302	158	163	70	2148	1263	838	643	2347	2324	70	1432	302	2522.08	347	3508.67	7908.67	4493	130.333	1416.33	1771.33	601.333		0.137585	1.39118	3.13577	1.78146		0.0516769	0.561573	0.702329
5	10865	5,8-DiHODE	7.34075	311.223	0.695184	0.709866	0	70	966	967	3450	4268	4993	18985	12675	20844	19487	32782	31540	70	2593	2644	6923	8375	7557	38478	50343	39327	22851	24871	17456	15521.5	667.667	4237	17501.3	27936.3	1769	7618.33	42716	21726		0.0430157	0.272977	1.12756	1.79985		0.113971	0.490826	2.75206
6	10867	9-HpODE	7.61679	311.223	1.16989	1.13856	0.002653	70	70	70	3244	70	4925	11761	5828	70	13138	20008	19303	70	1727	70	70	70	70	14538	70	70	70	70	8301	4323.04	70	2746.33	5886.33	17483	622.333	70	4892.67	2813.67		0.0161923	0.635278	1.36162	4.04414		0.143957	0.0161923	1.13176
7	11091	12,13-DiHOME	7.78022	313.239	0.718389	0.730582	0.125899	70	70	70	2597	70	70	7328	70	70	70	70	70	70	70	70	70	70	70	70	11062	9264	70	70	6029	1567.08	70	912.333	2489.33	70	70	70	6798.67	2056.33		0.044669	0.582186	1.58851	0.044669		0.044669	0.044669	4.33842
8	9329	13-HODE	8.5944	295.228	1.59967	1.56298	0.015006	70	70	70	367	443	70	70	993	943	1334	827	70	70	70	70	1668	1168	740	1272	1118	1904	1506	70	1181	673.5	70	293.333	668.667	743.667	70	1192	1431.33	919		0.103935	0.435536	0.992824	1.10418		0.103935	1.76986	2.12522
9	72650	Linear surfactin A-C15	10.1164	1052.69	2.30676	2.24655	3e-06	97194	97841	108987	3903123	4041643	3046612	2095612	3301932	285651	1762213	2574078	1656990	508	3415	28896	23809	26010	4679	7215	6903	27336	9190	2572	5939	963264	101341	3.66379e+06	1.8944e+06	1.99776e+06	10939.7	18166	13818	5900.33		0.105205	3.80352	1.96664	2.07395		0.0113569	0.0188588	0.014345
10	71959	Cyclic Surfactin A-C15	11.2102	1034.68	1.13214	1.1117	0.015391	70	1855684	2474317	296129	237751	70	70	70	70	70	70	70	70	70	70	10795	70	70	70	283	70	70	70	70	203176	1443357	177983	70	70	70	3645	141	70		7.10398	0.876007	0.000344529	0.000344529		0.000344529	0.0179401	0.00069398
	Footnotes
	Spectral properties of the metabolites can be corresponded to the information shown in supplementary data 3
	Abrreviations
	CF: Cross-fed (Aspergillus cross-fed with Bacillus extracts) in MCF-2 (Bd→Ar)
	Con: Control
	RT: Retention time
	N.I: Non-identified metabolites
	Color indication for metabolites origin
	Metabolites of Aspergillus origin
	Metabolites of Bacillus origin
[truncated: 1 more columns]

## Sheet: 4.
Metabolites	CF - 0h_1	CF - 0h_2	CF - 0h_3	CF - 120h_1	CF - 120h_2	CF - 120h_3	CF - 168h_1	CF - 168h_2	CF - 168h_3	CF - 216h_1	CF - 216h_2	CF - 216h_3	Con - 0h_1	Con - 0h_2	Con - 0h_3	Con - 120h_1	Con - 120h_2	Con - 120h_3	Con - 168h_1	Con - 168h_2	Con - 168h_3	Con - 216h_1	Con - 216h_2	Con - 216h_3
Citreoisocoumarin	188	134	70	1905	3186	2485	28585	15901	161080	44924	25293	22093	355	365	555	10157	9535	12376	74529	98461	88551	39129	135345	198553
Asperaculin A	70	70	70	70	135	155	70	106	302	178	203	261	70	199	142	169	70	239	174	223	223	70	149	482
9,12,13-TriHOME	196	70	70	555	70	691	1876	1062	70	3962	3473	4504	70	299	70	70	2128	70	2863	7571	6634	4746	4528	1264
Sphingofungin B	395	311	335	3090	2935	4501	17257	5624	845	2119	2058	9302	158	163	70	2148	1263	838	643	2347	2324	70	1432	302
5,8-DiHODE	70	966	967	3450	4268	4993	18985	12675	20844	19487	32782	31540	70	2593	2644	6923	8375	7557	38478	50343	39327	22851	24871	17456
9-HpODE	70	70	70	3244	70	4925	11761	5828	70	13138	20008	19303	70	1727	70	70	70	70	14538	70	70	70	70	8301
12,13-DiHOME	70	70	70	2597	70	70	7328	70	70	70	70	70	70	70	70	70	70	70	70	11062	9264	70	70	6029
13-HODE	70	70	70	367	443	70	70	993	943	1334	827	70	70	70	70	1668	1168	740	1272	1118	1904	1506	70	1181
Linear surfactin A-C15	97194	97841	108987	3903123	4041643	3046612	2095612	3301932	285651	1762213	2574078	1656990	508	3415	28896	23809	26010	4679	7215	6903	27336	9190	2572	5939
Cyclic Surfactin A-C15	70	1855684	2474317	296129	237751	70	70	70	70	70	70	70	70	70	70	10795	70	70	70	283	70	70	70	70
Metabolites		Citreoisocoumarin	Asperaculin A	9,12,13-TriHOME	Sphingofungin B	5,8-DiHODE	9-HpODE	12,13-DiHOME	13-HODE	Linear surfactin A-C15	Cyclic Surfactin A-C15
CF - 0h_1	CF0	188	70	196	395	70	70	70	70	97194	70
CF - 0h_2	CF0	134	70	70	311	966	70	70	70	97841	1855684
CF - 0h_3	CF0	70	70	70	335	967	70	70	70	108987	2474317
CF - 120h_1	CF120	1905	70	555	3090	3450	3244	2597	367	3903123	296129
CF - 120h_2	CF120	3186	135	70	2935	4268	70	70	443	4041643	237751
CF - 120h_3	CF120	2485	155	691	4501	4993	4925	70	70	3046612	70
CF - 168h_1	CF168	28585	70	1876	17257	18985	11761	7328	70	2095612	70
CF - 168h_2	CF168	15901	106	1062	5624	12675	5828	70	993	3301932	70
CF - 168h_3	CF168	161080	302	70	845	20844	70	70	943	285651	70
CF - 216h_1	CF216	44924	178	3962	2119	19487	13138	70	1334	1762213	70
CF - 216h_2	CF216	25293	203	3473	2058	32782	20008	70	827	2574078	70
CF - 216h_3	CF216	22093	261	4504	9302	31540	19303	70	70	1656990	70
Con - 0h_1	Co0	355	70	70	158	70	70	70	70	508	70
Con - 0h_2	Co0	365	199	299	163	2593	1727	70	70	3415	70
Con - 0h_3	Co0	555	142	70	70	2644	70	70	70	28896	70
Con - 120h_1	Co120	10157	169	70	2148	6923	70	70	1668	23809	10795
Con - 120h_2	Co120	9535	70	2128	1263	8375	70	70	1168	26010	70
Con - 120h_3	Co120	12376	239	70	838	7557	70	70	740	4679	70
Con - 168h_1	Co168	74529	174	2863	643	38478	14538	70	1272	7215	70
Con - 168h_2	Co168	98461	223	7571	2347	50343	70	11062	1118	6903	283
Con - 168h_3	Co168	88551	223	6634	2324	39327	70	9264	1904	27336	70
Con - 216h_1	Co216	39129	70	4746	70	22851	70	70	1506	9190	70
Con - 216h_2	Co216	135345	149	4528	1432	24871	70	70	70	2572	70
Con - 216h_3	Co216	198553	482	1264	302	17456	8301	6029	1181	5939	70
