# Supplementary material for: Non-obligate pairwise metabolite cross-feeding suggests ammensalic interactions between Bacillus amyloliquefaciens and Aspergillus oryzae
Source: Commun Biol. 2022 Mar 15;5:232. doi: 10.1038/s42003-022-03181-7 (PMC8924192; doi:10.1038/s42003-022-03181-7)
Supplement: Supplementary file 9 — Supplementary data 6. [file 42003_2022_3181_MOESM9_ESM.xlsx]

## Sheet: Source data for Fig. 6a 
Source data for Figure 6.a
Correlation network between metabolite profiles and phenotypes for B. amyloliquefaciens Cross-fed with A. oryzae extracts in MCF-1 (Ad→Br)
																																		Input values for correlation network making in cytoscape
Correlations	9,12,13-TriHOME	Sphingofungin	12, 13-DiHOME	Iturin A-2	Iturin A-C15	Iturin A-6	Dihydrobacillaene	Fengycin derivative	Fengycin B-C15	Fengycin A-C16	Linear surfactin B-C13	Linear surfactin B-C14	Linear surfactin B-C15	Linear surfactin A-C15	Cyclic surfactin B-C13	Linear surfactin B-C16	Cyclic surfactin B-C14	Cyclic surfactin B-C15	Cyclic surfactin A-C15	Cyclic surfactin B-C16	N.I. 1 (Aspergillus origin)	N. I. 2	N. I. 3	N. I. 4	N. I. 5	N.I. 6 (Bacillus origin)	N.I. 7 (Bacillus origin)	N. I. 8	Biomass	log10 CFU	OD 600 nm	Biofilm		Metabolites codes	Corr. Value	Phenotype
9,12,13-TriHOME	1	0.958598	0.806054	-0.340324	-0.322119	-0.303805	-0.182047	-0.291236	-0.325648	-0.306934	-0.169869	-0.157325	-0.233225	-0.233944	-0.544932	-0.21014	-0.59673	-0.559674	-0.558552	-0.598219	0.850883	-0.258486	-0.267721	-0.272527	-0.33289	-0.314646	-0.36408	-0.335444	-0.256991	-0.39485	-0.433521	-0.379113		a.3	-0.256991	Biomass
Sphingofungin B	0.958598	1	0.722037	-0.318696	-0.288049	-0.258148	-0.203595	-0.305959	-0.305205	-0.321243	-0.175935	-0.163588	-0.258757	-0.283945	-0.543677	-0.237793	-0.605735	-0.577006	-0.558502	-0.600884	0.811885	-0.261173	-0.184636	-0.268785	-0.313478	-0.294191	-0.385991	-0.322974	-0.379816	-0.409451	-0.429131	-0.395195		a.4	-0.379816	Biomass		NOTE: Metabolite codes can be reffered from the inset of Figure 6 of the manuscript
12, 13-DiHOME	0.806054	0.722037	1	-0.413053	-0.38116	-0.347292	-0.0267822	-0.384202	-0.386587	-0.379671	-0.0783604	-0.0572705	-0.158518	-0.0782372	-0.483204	-0.0571823	-0.476053	-0.494099	-0.435002	-0.511071	0.766727	-0.37159	-0.207636	-0.349102	-0.3245	-0.283165	-0.41621	-0.287223	-0.157627	-0.403511	-0.432115	-0.372147		a.7	-0.157627	Biomass
Iturin A-C14	-0.340324	-0.318696	-0.413053	1	0.98343	0.946166	-0.354072	0.774112	0.840725	0.736811	-0.0700274	-0.0952556	-0.00698676	-0.0342673	0.649094	-0.106446	0.685409	0.678145	0.333838	0.687197	-0.360186	0.80983	0.669775	0.828288	0.571324	0.433321	0.554256	0.567258	0.257464	0.511241	0.700533	0.459157		b.1	0.257464	Biomass
Iturin A-C15	-0.322119	-0.288049	-0.38116	0.98343	1	0.980027	-0.359553	0.743003	0.824749	0.688497	-0.0381136	-0.0529194	-0.0422756	-0.0769154	0.619897	-0.0938382	0.670167	0.606884	0.284619	0.652672	-0.340587	0.768218	0.752049	0.837858	0.61724	0.470925	0.471351	0.566614	0.120388	0.43276	0.679054	0.417513		b.2	0.120388	Biomass
Iturin A-16	-0.303805	-0.258148	-0.347292	0.946166	0.980027	1	-0.382964	0.635297	0.767904	0.568434	0.0159737	0.00293551	-0.00563923	-0.0454201	0.590316	-0.0574862	0.629208	0.514	0.212412	0.604683	-0.315547	0.694279	0.825447	0.751805	0.67001	0.529661	0.429382	0.564519	0.032942	0.437634	0.672814	0.460786		b.3	0.032942	Biomass
Fengycin A-C16	-0.291236	-0.305959	-0.384202	0.774112	0.743003	0.635297	-0.265645	1	0.923783	0.962764	-0.216332	-0.237855	-0.143386	-0.146739	0.472173	-0.212672	0.591018	0.728508	0.400077	0.546814	-0.325548	0.699629	0.212017	0.865876	0.281613	0.151827	0.541193	0.43509	0.3711	0.372453	0.540265	0.214933		b.4	0.00251265	Biomass
Dihydrobacillaene	-0.182047	-0.203595	-0.0267822	-0.354072	-0.359553	-0.382964	1	-0.265645	-0.344811	-0.227885	-0.247828	-0.228475	-0.308144	-0.243117	-0.0818102	-0.230793	0.0057686	0.182957	0.621181	0.0516203	-0.112846	-0.217637	-0.258308	-0.22436	-0.449636	-0.439345	-0.420356	-0.384235	0.00251265	-0.380768	-0.425678	-0.297618		b.5	0.3711	Biomass
Fengycin B-C15	-0.325648	-0.305205	-0.386587	0.840725	0.824749	0.767904	-0.344811	0.923783	1	0.914129	-0.171964	-0.196795	-0.0765568	-0.0744804	0.532782	-0.156584	0.618476	0.683609	0.32919	0.574731	-0.332238	0.654434	0.427754	0.795624	0.388422	0.255404	0.583106	0.574317	0.315739	0.440245	0.600267	0.276903		b.6	0.315739	Biomass
Fengycin A-C16	-0.306934	-0.321243	-0.379671	0.736811	0.688497	0.568434	-0.227885	0.962764	0.914129	1	-0.208038	-0.232332	-0.0887973	-0.0742656	0.502536	-0.161922	0.589416	0.743964	0.421195	0.581788	-0.328783	0.636026	0.185593	0.788599	0.220159	0.107065	0.606792	0.53145	0.442658	0.367731	0.506591	0.180921		b.7	0.442658	Biomass
Linear surfactin B-C13	-0.169869	-0.175935	-0.0783604	-0.0700274	-0.0381136	0.0159737	-0.247828	-0.216332	-0.171964	-0.208038	1	0.992618	0.823931	0.720559	0.455777	0.898742	0.334451	-0.0514542	-0.154734	0.298138	-0.176597	-0.215181	0.266282	-0.18514	0.710427	0.824823	0.367428	0.524917	-0.0321391	0.453236	0.531237	0.54889		b.8	-0.0321391	Biomass
Linear surfactin B-C14	-0.157325	-0.163588	-0.0572705	-0.0952556	-0.0529194	0.00293551	-0.228475	-0.237855	-0.196795	-0.232332	0.992618	1	0.805272	0.704359	0.443229	0.897548	0.32556	-0.0756098	-0.159856	0.285468	-0.166176	-0.237813	0.281727	-0.188937	0.705144	0.811847	0.31425	0.51267	-0.0843758	0.404149	0.502648	0.50894		b.9	-0.0843758	Biomass
Linear surfactin B-C15	-0.233225	-0.258757	-0.158518	-0.00698676	-0.0422756	-0.00563923	-0.308144	-0.143386	-0.0765568	-0.0887973	0.823931	0.805272	1	0.961143	0.516957	0.924561	0.401641	0.101896	-0.0176755	0.410859	-0.221395	-0.153051	0.114102	-0.248118	0.614773	0.733282	0.650058	0.546067	0.348702	0.69118	0.589002	0.747894		b.10	0.348702	Biomass
Linear surfactin A-C15	-0.233944	-0.283945	-0.0782372	-0.0342673	-0.0769154	-0.0454201	-0.243117	-0.146739	-0.0744804	-0.0742656	0.720559	0.704359	0.961143	1	0.501958	0.898021	0.430897	0.159999	0.0676575	0.433654	-0.212447	-0.177794	0.0554994	-0.27235	0.506336	0.622171	0.621544	0.488251	0.444346	0.63035	0.519004	0.684896		b.11	0.444346	Biomass
Cyclic surfactin B-C13	-0.544932	-0.543677	-0.483204	0.649094	0.619897	0.590316	-0.0818102	0.472173	0.532782	0.502536	0.455777	0.443229	0.516957	0.501958	1	0.481048	0.909955	0.748196	0.517326	0.916961	-0.537643	0.458236	0.542721	0.498532	0.733021	0.699269	0.685535	0.705562	0.372033	0.713531	0.83541	0.683777		b.12	0.372033	Biomass
Linear surfactin B-C16	-0.21014	-0.237793	-0.0571823	-0.106446	-0.0938382	-0.0574862	-0.230793	-0.212672	-0.156584	-0.161922	0.898742	0.897548	0.924561	0.898021	0.481048	1	0.404605	0.016265	-0.0466351	0.37964	-0.194777	-0.242925	0.166263	-0.249957	0.624591	0.734965	0.457228	0.534015	0.175523	0.492538	0.490692	0.577589		b.13	0.175523	Biomass
Cyclic surfactin B-C14	-0.59673	-0.605735	-0.476053	0.685409	0.670167	0.629208	0.0057686	0.591018	0.618476	0.589416	0.334451	0.32556	0.401641	0.430897	0.909955	0.404605	1	0.849628	0.676531	0.961757	-0.586509	0.523122	0.517294	0.602095	0.681592	0.618935	0.63696	0.648266	0.406623	0.621938	0.795537	0.626973		b.14	0.406623	Biomass
Cyclic surfactin B-C15	-0.559674	-0.577006	-0.494099	0.678145	0.606884	0.514	0.182957	0.728508	0.683609	0.743964	-0.0514542	-0.0756098	0.101896	0.159999	0.748196	0.016265	0.849628	1	0.838889	0.874893	-0.54564	0.63897	0.234292	0.646105	0.317309	0.233468	0.577062	0.427956	0.59711	0.537476	0.607833	0.425867		b.15	0.59711	Biomass
Cyclic surfactin A-C15	-0.558552	-0.558502	-0.435002	0.333838	0.284619	0.212412	0.621181	0.400077	0.32919	0.421195	-0.154734	-0.159856	-0.0176755	0.0676575	0.517326	-0.0466351	0.676531	0.838889	1	0.71203	-0.508545	0.384494	0.0468039	0.337955	0.0364516	-0.0238921	0.253096	0.136652	0.414097	0.219683	0.236823	0.223315		b.16	0.414097	Biomass
Cyclic surfactin B-C16	-0.598219	-0.600884	-0.511071	0.687197	0.652672	0.604683	0.0516203	0.546814	0.574731	0.581788	0.298138	0.285468	0.410859	0.433654	0.916961	0.37964	0.961757	0.874893	0.71203	1	-0.582423	0.529876	0.493439	0.559102	0.630475	0.572773	0.667734	0.645475	0.450286	0.658964	0.772051	0.643332		b.17	0.450286	Biomass
N.I. 1 (Aspergillus origin)	0.850883	0.811885	0.766727	-0.360186	-0.340587	-0.315547	-0.112846	-0.325548	-0.332238	-0.328783	-0.176597	-0.166176	-0.221395	-0.212447	-0.537643	-0.194777	-0.586509	-0.54564	-0.508545	-0.582423	1	-0.294143	-0.253547	-0.317715	-0.353377	-0.327388	-0.37295	-0.338932	-0.19547	-0.410586	-0.448768	-0.368023		b.a.n.1	-0.19547	Biomass
N. I. 2	-0.258486	-0.261173	-0.37159	0.80983	0.768218	0.694279	-0.217637	0.699629	0.654434	0.636026	-0.215181	-0.237813	-0.153051	-0.177794	0.458236	-0.242925	0.523122	0.63897	0.384494	0.529876	-0.294143	1	0.39319	0.788841	0.345285	0.216643	0.397695	0.290461	0.325651	0.424693	0.538085	0.286984		b.n.1	0.325651	Biomass
N. I. 3	-0.267721	-0.184636	-0.207636	0.669775	0.752049	0.825447	-0.258308	0.212017	0.427754	0.185593	0.266282	0.281727	0.114102	0.0554994	0.542721	0.166263	0.517294	0.234292	0.0468039	0.493439	-0.253547	0.39319	1	0.487222	0.729893	0.649205	0.190966	0.577091	-0.242798	0.289712	0.583058	0.373097		b.n.2	-0.242798	Biomass
N. I. 4	-0.272527	-0.268785	-0.349102	0.828288	0.837858	0.751805	-0.22436	0.865876	0.795624	0.788599	-0.18514	-0.188937	-0.248118	-0.27235	0.498532	-0.249957	0.602095	0.646105	0.337955	0.559102	-0.317715	0.788841	0.487222	1	0.394407	0.264012	0.344303	0.333201	0.150089	0.292628	0.583572	0.199986		b.n.3	0.150089	Biomass
N. I. 5	-0.33289	-0.313478	-0.3245	0.571324	0.61724	0.67001	-0.449636	0.281613	0.388422	0.220159	0.710427	0.705144	0.614773	0.506336	0.733021	0.624591	0.681592	0.317309	0.0364516	0.630475	-0.353377	0.345285	0.729893	0.394407	1	0.97119	0.564444	0.731988	0.0148417	0.681082	0.867039	0.75579		b.n.4	0.0148417	Biomass
N.I. 6 (Bacillus origin)	-0.314646	-0.294191	-0.283165	0.433321	0.470925	0.529661	-0.439345	0.151827	0.255404	0.107065	0.824823	0.811847	0.733282	0.622171	0.699269	0.734965	0.618935	0.233468	-0.0238921	0.572773	-0.327388	0.216643	0.649205	0.264012	0.97119	1	0.579596	0.694126	0.0435454	0.701593	0.858366	0.78697		b.n.5	0.0435454	Biomass
N.I. 7 (Bacillus origin)	-0.36408	-0.385991	-0.41621	0.554256	0.471351	0.429382	-0.420356	0.541193	0.583106	0.606792	0.367428	0.31425	0.650058	0.621544	0.685535	0.457228	0.63696	0.577062	0.253096	0.667734	-0.37295	0.397695	0.190966	0.344303	0.564444	0.579596	1	0.701599	0.608363	0.852563	0.790389	0.784412		b.n.6	0.608363	Biomass
N. I. 8	-0.335444	-0.322974	-0.287223	0.567258	0.566614	0.564519	-0.384235	0.43509	0.574317	0.53145	0.524917	0.51267	0.546067	0.488251	0.705562	0.534015	0.648266	0.427956	0.136652	0.645475	-0.338932	0.290461	0.577091	0.333201	0.731988	0.694126	0.701599	1	0.206096	0.584899	0.713231	0.523711		b.n.7	0.206096	Biomass
Biomass	-0.256991	-0.379816	-0.157627	0.257464	0.120388	0.032942	0.00251265	0.3711	0.315739	0.442658	-0.0321391	-0.0843758	0.348702	0.444346	0.372033	0.175523	0.406623	0.59711	0.414097	0.450286	-0.19547	0.325651	-0.242798	0.150089	0.0148417	0.0435454	0.608363	0.206096	1	0.573929	0.376667	0.419867		a.3	-0.39485	log10 CFU
log10 CFU	-0.39485	-0.409451	-0.403511	0.511241	0.43276	0.437634	-0.380768	0.372453	0.440245	0.367731	0.453236	0.404149	0.69118	0.63035	0.713531	0.492538	0.621938	0.537476	0.219683	0.658964	-0.410586	0.424693	0.289712	0.292628	0.681082	0.701593	0.852563	0.584899	0.573929	1	0.868425	0.896977		a.4	-0.409451	log10 CFU
OD 600 nm	-0.433521	-0.429131	-0.432115	0.700533	0.679054	0.672814	-0.425678	0.540265	0.600267	0.506591	0.531237	0.502648	0.589002	0.519004	0.83541	0.490692	0.795537	0.607833	0.236823	0.772051	-0.448768	0.538085	0.583058	0.583572	0.867039	0.858366	0.790389	0.713231	0.376667	0.868425	1	0.819184		a.7	-0.403511	log10 CFU
Biofilm	-0.379113	-0.395195	-0.372147	0.459157	0.417513	0.460786	-0.297618	0.214933	0.276903	0.180921	0.54889	0.50894	0.747894	0.684896	0.683777	0.577589	0.626973	0.425867	0.223315	0.643332	-0.368023	0.286984	0.373097	0.199986	0.75579	0.78697	0.784412	0.523711	0.419867	0.896977	0.819184	1		b.1	0.511241	log10 CFU
																																		b.2	0.43276	log10 CFU
																																		b.3	0.437634	log10 CFU
																																		b.4	-0.380768	log10 CFU
																																		b.5	0.372453	log10 CFU
																																		b.6	0.440245	log10 CFU
																																		b.7	0.367731	log10 CFU
																																		b.8	0.453236	log10 CFU
																																		b.9	0.404149	log10 CFU
																																		b.10	0.69118	log10 CFU
																																		b.11	0.63035	log10 CFU
																																		b.12	0.713531	log10 CFU
																																		b.13	0.492538	log10 CFU
																																		b.14	0.621938	log10 CFU
																																		b.15	0.537476	log10 CFU
																																		b.16	0.219683	log10 CFU
																																		b.17	0.658964	log10 CFU
																																		b.a.n.1	-0.410586	log10 CFU
																																		b.n.1	0.424693	log10 CFU
																																		b.n.2	0.289712	log10 CFU
																																		b.n.3	0.292628	log10 CFU
																																		b.n.4	0.681082	log10 CFU
																																		b.n.5	0.701593	log10 CFU
																																		b.n.6	0.852563	log10 CFU
																																		b.n.7	0.584899	log10 CFU
																																		a.3	-0.433521	OD 600 nm
																																		a.4	-0.429131	OD 600 nm
																																		a.7	-0.432115	OD 600 nm
																																		b.1	0.700533	OD 600 nm
																																		b.2	0.679054	OD 600 nm
																																		b.3	0.672814	OD 600 nm
																																		b.4	-0.425678	OD 600 nm
																																		b.5	0.540265	OD 600 nm
																																		b.6	0.600267	OD 600 nm
																																		b.7	0.506591	OD 600 nm
																																		b.8	0.531237	OD 600 nm
																																		b.9	0.502648	OD 600 nm
																																		b.10	0.589002	OD 600 nm
																																		b.11	0.519004	OD 600 nm
																																		b.12	0.83541	OD 600 nm
																																		b.13	0.490692	OD 600 nm
																																		b.14	0.795537	OD 600 nm
																																		b.15	0.607833	OD 600 nm
																																		b.16	0.236823	OD 600 nm
																																		b.17	0.772051	OD 600 nm
																																		b.a.n.1	-0.448768	OD 600 nm
																																		b.n.1	0.538085	OD 600 nm
																																		b.n.2	0.583058	OD 600 nm
																																		b.n.3	0.583572	OD 600 nm
																																		b.n.4	0.867039	OD 600 nm
																																		b.n.5	0.858366	OD 600 nm
																																		b.n.6	0.790389	OD 600 nm
																																		b.n.7	0.713231	OD 600 nm
																																		a.3	-0.379113	Biofilm
																																		a.4	-0.395195	Biofilm
																																		a.7	-0.372147	Biofilm
																																		b.1	0.459157	Biofilm
																																		b.2	0.417513	Biofilm
																																		b.3	0.460786	Biofilm
																																		b.4	-0.297618	Biofilm
																																		b.5	0.214933	Biofilm
																																		b.6	0.276903	Biofilm
																																		b.7	0.180921	Biofilm
																																		b.8	0.54889	Biofilm
																																		b.9	0.50894	Biofilm
																																		b.10	0.747894	Biofilm
																																		b.11	0.684896	Biofilm
																																		b.12	0.683777	Biofilm
																																		b.13	0.577589	Biofilm
																																		b.14	0.626973	Biofilm
																																		b.15	0.425867	Biofilm
																																		b.16	0.223315	Biofilm
																																		b.17	0.643332	Biofilm
																																		b.a.n.1	-0.368023	Biofilm
																																		b.n.1	0.286984	Biofilm
																																		b.n.2	0.373097	Biofilm
																																		b.n.3	0.199986	Biofilm
																																		b.n.4	0.75579	Biofilm
																																		b.n.5	0.78697	Biofilm
																																		b.n.6	0.784412	Biofilm
																																		b.n.7	0.523711	Biofilm

## Sheet: Source data for Fig. 6b
Source data for Figure 6.b
Correlation network between metabolite profiles and phenotypes for B. amyloliquefaciens treated with oxylipin 12,13-DiHOME
																						Input values for correlation network making in cytoscape
	12, 13-DiHOME	Iturin A-2	Iturin A-C15	Iturin A-6	Dihydrobacillaene	Fengycin derivative	Fengycin B-C15	Linear surfactin B-C14	Linear surfactin B-C15	Linear surfactin A-C15	Cyclic surfactin B-C13	Cyclic surfactin B-C14	Linear surfactin B-C16	Cyclic surfactin B-C15	Cyclic surfactin A-C15	Cyclic surfactin B-C16	Biomass	log10 CFU	OD 600 nm	Biofilm		Metabolites codes	Corr. Value	Phenotype
12, 13-DiHOME	1	-0.149033	-0.193274	-0.184775	-0.14504	-0.221667	-0.245236	-0.231683	-0.262227	-0.246651	-0.251768	-0.259189	-0.230143	-0.265639	-0.146368	-0.22292	-0.430465	-0.55794	-0.428475	-0.42589		a.7	-0.430465	Biomass		NOTE: Metabolite codes can be reffered from the inset of Figure 6 of the manuscript
Iturin A-C14	-0.149033	1	0.439488	0.334383	0.489041	-0.29595	0.357158	-0.301746	-0.356156	-0.333903	-0.341592	-0.347691	0.0291462	-0.357142	-0.198183	-0.150755	0.283993	0.226369	0.172265	0.67285		b.1	0.283993	Biomass
Iturin A-C15	-0.193274	0.439488	1	0.983677	0.100746	-0.38817	0.475886	-0.395649	-0.465348	-0.42746	-0.446985	-0.454588	0.06241	-0.466378	-0.257136	-0.246534	0.0890817	0.10356	0.435503	0.514371		b.2	0.0890817	Biomass
Iturin A-C16	-0.184775	0.334383	0.983677	1	0.0605379	-0.371096	0.506298	-0.37865	-0.444873	-0.408489	-0.427318	-0.434584	0.134602	-0.445852	-0.245829	-0.238599	0.0372697	0.0679234	0.436157	0.445807		b.3	0.0372697	Biomass
Fengycin A-C16	-0.221667	-0.29595	-0.38817	-0.371096	-0.260774	1	-0.129449	0.885122	0.848659	0.827465	0.904993	0.862822	0.494481	0.735573	0.558689	0.740865	0.280747	0.515717	0.493506	-0.142771		b.4	0.267233	Biomass
Dihydrobacillaene	-0.14504	0.489041	0.100746	0.0605379	1	-0.260774	0.226567	-0.259117	-0.303631	-0.278118	-0.289909	-0.293078	-0.214993	-0.305787	-0.162073	-0.105797	0.267233	0.177781	-0.0132466	0.519446		b.5	0.280747	Biomass
Fengycin B-C15	-0.245236	0.357158	0.475886	0.506298	0.226567	-0.129449	1	-0.181862	-0.290546	-0.329114	-0.230714	-0.24486	0.172827	-0.289957	0.0068701	-0.138622	0.096533	0.160909	0.203311	0.210345		b.6	0.096533	Biomass
Linear surfactin B-C14	-0.231683	-0.301746	-0.395649	-0.37865	-0.259117	0.885122	-0.181862	1	0.90478	0.909136	0.970327	0.954464	0.578885	0.772178	0.61167	0.738566	0.339262	0.54872	0.535857	-0.132975		b.9	0.339262	Biomass
Linear surfactin B-C15	-0.262227	-0.356156	-0.465348	-0.444873	-0.303631	0.848659	-0.290546	0.90478	1	0.959321	0.973213	0.975101	0.492188	0.947811	0.530072	0.662169	0.344565	0.549399	0.393983	-0.106264		b.10	0.344565	Biomass
Linear surfactin A-C15	-0.246651	-0.333903	-0.42746	-0.408489	-0.278118	0.827465	-0.329114	0.909136	0.959321	1	0.953124	0.947278	0.560818	0.862023	0.466849	0.742645	0.32545	0.540691	0.449903	-0.117354		b.11	0.32545	Biomass
Cyclic surfactin B-C13	-0.251768	-0.341592	-0.446985	-0.427318	-0.289909	0.904993	-0.230714	0.970327	0.973213	0.953124	1	0.989011	0.547407	0.879419	0.611376	0.739579	0.365692	0.572163	0.475626	-0.118965		b.12	0.365692	Biomass
Cyclic surfactin B-C14	-0.259189	-0.347691	-0.454588	-0.434584	-0.293078	0.862822	-0.24486	0.954464	0.975101	0.947278	0.989011	1	0.495962	0.914135	0.630901	0.702436	0.39131	0.56896	0.470401	-0.115383		b.14	0.39131	Biomass
Linear surfactin B-C16	-0.230143	0.0291462	0.06241	0.134602	-0.214993	0.494481	0.172827	0.578885	0.492188	0.560818	0.547407	0.495962	1	0.353991	0.228589	0.539997	0.187133	0.424596	0.581074	0.111782		b.13	0.187133	Biomass
Cyclic surfactin B-C15	-0.265639	-0.357142	-0.466378	-0.445852	-0.305787	0.735573	-0.289957	0.772178	0.947811	0.862023	0.879419	0.914135	0.353991	1	0.480412	0.538908	0.325483	0.485567	0.32006	-0.0884967		b.15	0.325483	Biomass
Cyclic surfactin A-C15	-0.146368	-0.198183	-0.257136	-0.245829	-0.162073	0.558689	0.0068701	0.61167	0.530072	0.466849	0.611376	0.630901	0.228589	0.480412	1	0.584746	0.474207	0.406781	0.28246	-0.0318897		b.16	0.474207	Biomass
Cyclic surfactin B-C16	-0.22292	-0.150755	-0.246534	-0.238599	-0.105797	0.740865	-0.138622	0.738566	0.662169	0.742645	0.739579	0.702436	0.539997	0.538908	0.584746	1	0.367046	0.491276	0.420892	0.0463407		b.17	0.367046	Biomass
Biomass	-0.430465	0.283993	0.0890817	0.0372697	0.267233	0.280747	0.096533	0.339262	0.344565	0.32545	0.365692	0.39131	0.187133	0.325483	0.474207	0.367046	1	0.820479	0.436836	0.649848		a.7	-0.55794	Log10 CFU
log10 CFU	-0.55794	0.226369	0.10356	0.0679234	0.177781	0.515717	0.160909	0.54872	0.549399	0.540691	0.572163	0.56896	0.424596	0.485567	0.406781	0.491276	0.820479	1	0.65401	0.598157		b.1	0.226369	Log10 CFU
OD 600 nm	-0.428475	0.172265	0.435503	0.436157	-0.0132466	0.493506	0.203311	0.535857	0.393983	0.449903	0.475626	0.470401	0.581074	0.32006	0.28246	0.420892	0.436836	0.65401	1	0.425688		b.2	0.10356	Log10 CFU
Biofilm	-0.42589	0.67285	0.514371	0.445807	0.519446	-0.142771	0.210345	-0.132975	-0.106264	-0.117354	-0.118965	-0.115383	0.111782	-0.0884967	-0.0318897	0.0463407	0.649848	0.598157	0.425688	1		b.3	0.0679234	Log10 CFU
																						b.4	0.177781	Log10 CFU
																						b.5	0.515717	Log10 CFU
																						b.6	0.160909	Log10 CFU
																						b.9	0.54872	Log10 CFU
																						b.10	0.549399	Log10 CFU
																						b.11	0.540691	Log10 CFU
																						b.12	0.572163	Log10 CFU
																						b.14	0.56896	Log10 CFU
																						b.13	0.424596	Log10 CFU
																						b.15	0.485567	Log10 CFU
																						b.16	0.406781	Log10 CFU
																						b.17	0.491276	Log10 CFU
																						a.7	-0.428475	OD600 nm
																						b.1	0.172265	OD600 nm
																						b.2	0.435503	OD600 nm
																						b.3	0.436157	OD600 nm
																						b.4	-0.0132466	OD600 nm
																						b.5	0.493506	OD600 nm
																						b.6	0.203311	OD600 nm
																						b.9	0.535857	OD600 nm
																						b.10	0.393983	OD600 nm
																						b.11	0.449903	OD600 nm
																						b.12	0.475626	OD600 nm
																						b.14	0.470401	OD600 nm
																						b.13	0.581074	OD600 nm
																						b.15	0.32006	OD600 nm
																						b.16	0.28246	OD600 nm
																						b.17	0.420892	OD600 nm
																						a.7	-0.42589	Biofilm
																						b.1	0.67285	Biofilm
																						b.2	0.514371	Biofilm
																						b.3	0.445807	Biofilm
																						b.4	0.519446	Biofilm
																						b.5	-0.142771	Biofilm
																						b.6	0.210345	Biofilm
																						b.9	-0.132975	Biofilm
																						b.10	-0.106264	Biofilm
																						b.11	-0.117354	Biofilm
																						b.12	-0.118965	Biofilm
																						b.14	-0.115383	Biofilm
																						b.13	0.111782	Biofilm
																						b.15	-0.0884967	Biofilm
																						b.16	-0.0318897	Biofilm
																						b.17	0.0463407	Biofilm

## Sheet: Source data for Fig. 6c
Source data for Figure 6.c
Correlation network between metabolite profiles and phenotypes for A. oryzae Cross-fed with B. amyloliquefaciens extracts in MCF-2 (Bd→Ar)
																												Input values for correlation network making in cytoscape
Metabol. Vs. Phenotypes	Citreoisocoumarin	Asperaculin A	9,12,13-TriHOME	Sphingofungin	5,8-DiHODE	9-HpODE	12, 13-DiHOME	(±)13-HODE	Iturin A-C15	Bacillus lipopeptide frag.	Linear surfactin B-C13	Linear surfactin B-C14	Bacillus lipopeptide frag.	Linear surfactin B-C15	Linear surfactin A-C15	Cyclic Surfactin B-C13	Cyclic Surfactin B-C14	Linear surfactin B-C16	Cyclic Surfactin B-C15	Cyclic Surfactin A-C15	Cyclic surfactin B-C16	N.I. 1	N.I. 2	Conidia	CDW
Citreoisocoumarin	1	-0.184826	0.38401	0.216188	0.406264	0.465799	-0.253358	0.326265	0.125242	0.889985	0.940642	0.96796	0.916506	0.788983	0.699428	-0.260719	-0.267277	0.534779	-0.285143	-0.285705	-0.287572	0.2255	0.0528013	0.120862	0.339128			Metabolite codes	Corr. Value	Phenotypes
Asperaculin A	-0.184826	1	0.72136	0.379603	0.177171	0.0719886	0.142382	0.155272	-0.137368	-0.22426	-0.181897	-0.199475	-0.245402	-0.137035	-0.115086	-0.225621	-0.225051	-0.0774222	-0.225939	-0.225964	-0.225662	0.198644	0.0320144	0.138843	0.399891			a.1	0.120862	Conidia		NOTE: Metabolite codes can be reffered from the inset of Figure 6 of the manuscript
9,12,13-TriHOME	0.38401	0.72136	1	0.519632	0.52568	0.418952	0.119887	0.498174	-0.157089	0.218185	0.359277	0.366731	0.219353	0.393472	0.376337	-0.507938	-0.512773	0.326614	-0.531473	-0.531933	-0.533319	0.395206	0.180245	0.286353	0.743527			a.2	0.138843	Conidia
Sphingofungin B	0.216188	0.379603	0.519632	1	0.213421	0.140222	-0.110628	-0.0075825	-0.0179859	-0.0245218	0.332003	0.318903	-0.0273606	0.499568	0.527867	-0.113452	-0.129188	0.605156	-0.169439	-0.171216	-0.175609	0.108635	-0.109346	-0.0935206	0.147843			a.3	0.286353	Conidia
5,8-DiHODE	0.406264	0.177171	0.52568	0.213421	1	0.965325	0.633016	0.364821	0.214514	0.226515	0.325879	0.330298	0.234401	0.35665	0.346653	-0.467648	-0.471738	0.300887	-0.484765	-0.485358	-0.486266	0.496633	0.297151	0.163942	0.658367			a.4	-0.0935206	Conidia
9-HpODE	0.465799	0.0719886	0.418952	0.140222	0.965325	1	0.670036	0.281427	0.109225	0.337881	0.389958	0.408808	0.354651	0.382968	0.355198	-0.389828	-0.392485	0.270443	-0.401917	-0.402277	-0.402845	0.387315	0.293284	0.10116	0.549952			a.5	0.163942	Conidia
12, 13-DiHOME	-0.253358	0.142382	0.119887	-0.110628	0.633016	0.670036	1	0.0476106	-0.228888	-0.189994	-0.26351	-0.269421	-0.202433	-0.277415	-0.270814	-0.220939	-0.21421	-0.273985	-0.202807	-0.202522	-0.200867	0.0942287	0.338682	-0.0813075	0.309762			a.6	0.10116	Conidia
(±)13-HODE	0.326265	0.155272	0.498174	-0.0075825	0.364821	0.281427	0.0476106	1	-0.0300571	0.254874	0.222578	0.23483	0.25058	0.165148	0.131381	-0.373527	-0.372903	0.0336918	-0.368453	-0.367102	-0.365749	0.0384679	-0.122803	0.25834	0.50784			a.7	-0.0813075	Conidia
Iturin A-C15	0.125242	-0.137368	-0.157089	-0.0179859	0.214514	0.109225	-0.228888	-0.0300571	1	0.00176457	0.0645241	0.00806004	-0.0362048	0.0557282	0.0771171	0.124774	0.123127	0.161477	0.116225	0.115429	0.114476	0.460196	-0.208808	0.0621277	0.0595887			a.8	0.25834	Conidia
Bacillus lipopeptide frag.	0.889985	-0.22426	0.218185	-0.0245218	0.226515	0.337881	-0.189994	0.254874	0.00176457	1	0.863061	0.849559	0.980145	0.468388	0.336964	-0.175415	-0.173468	0.14934	-0.170515	-0.170379	-0.170042	0.107643	0.066469	0.046225	0.235985			b.2	0.0621277	Conidia
Linear surfactin B-C13	0.940642	-0.181897	0.359277	0.332003	0.325879	0.389958	-0.26351	0.222578	0.0645241	0.863061	1	0.978676	0.840474	0.789771	0.698224	-0.178726	-0.18954	0.600298	-0.216798	-0.217682	-0.220719	0.141318	-0.0767048	-0.00752064	0.24652			b.a.1	0.046225	Conidia
Linear surfactin B-C14	0.96796	-0.199475	0.366731	0.318903	0.330298	0.408808	-0.269421	0.23483	0.00806004	0.849559	0.978676	1	0.86612	0.858308	0.773214	-0.183132	-0.193676	0.63921	-0.220261	-0.2211	-0.224078	0.112081	-0.0390369	0.0209057	0.235026			b.8	-0.00752064	Conidia
Bacillus lipopeptide frag.	0.916506	-0.245402	0.219353	-0.0273606	0.234401	0.354651	-0.202433	0.25058	-0.0362048	0.980145	0.840474	0.86612	1	0.534105	0.412042	-0.186195	-0.184261	0.195134	-0.181378	-0.181235	-0.180891	0.0958231	0.134388	0.0821998	0.230604			b.9	0.0209057	Conidia
Linear surfactin B-C15	0.788983	-0.137035	0.393472	0.499568	0.35665	0.382968	-0.277415	0.165148	0.0557282	0.468388	0.789771	0.858308	0.534105	1	0.986824	-0.153073	-0.171417	0.917964	-0.215849	-0.217282	-0.222237	0.114117	-0.106475	0.0269266	0.179114			b.a.2	0.0821998	Conidia
Linear surfactin A-C15	0.699428	-0.115086	0.376337	0.527867	0.346653	0.355198	-0.270814	0.131381	0.0771171	0.336964	0.698224	0.773214	0.412042	0.986824	1	-0.135694	-0.155465	0.953056	-0.203037	-0.204598	-0.20978	0.115179	-0.115213	0.0283589	0.152999			b.10	0.0269266	Conidia
Cyclic Surfactin B-C13	-0.260719	-0.225621	-0.507938	-0.113452	-0.467648	-0.389828	-0.220939	-0.373527	0.124774	-0.175415	-0.178726	-0.183132	-0.186195	-0.153073	-0.135694	1	0.995471	-0.0396805	0.995895	0.994949	0.993924	-0.480684	-0.35191	-0.420622	-0.636266			b.11	0.0283589	Conidia
Cyclic Surfactin B-C14	-0.267277	-0.225051	-0.512773	-0.129188	-0.471738	-0.392485	-0.21421	-0.372903	0.123127	-0.173468	-0.18954	-0.193676	-0.184261	-0.171417	-0.155465	0.995471	1	-0.0635456	0.996322	0.996373	0.995721	-0.48038	-0.345012	-0.416415	-0.635035			b.12	-0.420622	Conidia
Linear surfactin B-C16	0.534779	-0.0774222	0.326614	0.605156	0.300887	0.270443	-0.273985	0.0336918	0.161477	0.14934	0.600298	0.63921	0.195134	0.917964	0.953056	-0.0396805	-0.0635456	1	-0.119061	-0.121229	-0.127579	0.112422	-0.18327	-0.037276	0.0931359			b.14	-0.416415	Conidia
Cyclic Surfactin B-C15	-0.285143	-0.225939	-0.531473	-0.169439	-0.484765	-0.401917	-0.202807	-0.368453	0.116225	-0.170515	-0.216798	-0.220261	-0.181378	-0.215849	-0.203037	0.995895	0.996322	-0.119061	1	0.999728	0.999422	-0.484127	-0.332336	-0.410373	-0.638043			b.13	-0.037276	Conidia
Cyclic Surfactin A-C15	-0.285705	-0.225964	-0.531933	-0.171216	-0.485358	-0.402277	-0.202522	-0.367102	0.115429	-0.170379	-0.217682	-0.2211	-0.181235	-0.217282	-0.204598	0.994949	0.996373	-0.121229	0.999728	1	0.999928	-0.484361	-0.331837	-0.410212	-0.638149			b.15	-0.410373	Conidia
Cyclic surfactin B-C16	-0.287572	-0.225662	-0.533319	-0.175609	-0.486266	-0.402845	-0.200867	-0.365749	0.114476	-0.170042	-0.220719	-0.224078	-0.180891	-0.222237	-0.20978	0.993924	0.995721	-0.127579	0.999422	0.999928	1	-0.484123	-0.329853	-0.40893	-0.637653			b.16	-0.410212	Conidia
N.I. 1	0.2255	0.198644	0.395206	0.108635	0.496633	0.387315	0.0942287	0.0384679	0.460196	0.107643	0.141318	0.112081	0.0958231	0.114117	0.115179	-0.480684	-0.48038	0.112422	-0.484127	-0.484361	-0.484123	1	0.513721	0.7176	0.766176			b.17	-0.40893	Conidia
N.I. 2	0.0528013	0.0320144	0.180245	-0.109346	0.297151	0.293284	0.338682	-0.122803	-0.208808	0.066469	-0.0767048	-0.0390369	0.134388	-0.106475	-0.115213	-0.35191	-0.345012	-0.18327	-0.332336	-0.331837	-0.329853	0.513721	1	0.524596	0.520259			a.n.1	0.7176	Conidia
Conidia	0.120862	0.138843	0.286353	-0.0935206	0.163942	0.10116	-0.0813075	0.25834	0.0621277	0.046225	-0.00752064	0.0209057	0.0821998	0.0269266	0.0283589	-0.420622	-0.416415	-0.037276	-0.410373	-0.410212	-0.40893	0.7176	0.524596	1	0.662861			a.n.2	0.524596	Conidia
CDW	0.339128	0.399891	0.743527	0.147843	0.658367	0.549952	0.309762	0.50784	0.0595887	0.235985	0.24652	0.235026	0.230604	0.179114	0.152999	-0.636266	-0.635035	0.0931359	-0.638043	-0.638149	-0.637653	0.766176	0.520259	0.662861	1			a.1	0.339128	CDW
																												a.2	0.399891	CDW
																												a.3	0.743527	CDW
																												a.4	0.147843	CDW
																												a.5	0.658367	CDW
																												a.6	0.549952	CDW
																												a.7	0.309762	CDW
																												a.8	0.50784	CDW
																												b.2	0.0595887	CDW
																												b.a.1	0.235985	CDW
																												b.8	0.24652	CDW
																												b.9	0.235026	CDW
																												b.a.2	0.230604	CDW
																												b.10	0.179114	CDW
																												b.11	0.152999	CDW
																												b.12	-0.636266	CDW
																												b.14	-0.635035	CDW
																												b.13	0.0931359	CDW
																												b.15	-0.638043	CDW
																												b.16	-0.638149	CDW
																												b.17	-0.637653	CDW
																												a.n.1	0.766176	CDW
																												a.n.2	0.520259	CDW

## Sheet: Source data for Fig. 6d
Source data for Figure 6.d
Correlation network between metabolite profiles and phenotypes for A. oryzae treated with cyclic surfactin A - C15
															Input values for correlation network making in cytoscape
Metabolites	Citreoisocoumarin	Asperaculin A	9,12,13-TriHOME	Sphingofungin	5,8-DiHODE	9-HpODE	12,13-DiHOME	(±)13-HODE	Linear surfactin A-C15	Cyclic Surfactin A-C15	Conidia	CDW
Citreoisocoumarin	1	0.728682	0.391439	-0.115898	0.565738	0.0624848	0.431546	0.391211	-0.305781	-0.244901	0.695208	0.170749			Metabolite codes	pCorr. Val.	Phenotypes		NOTE: Metabolite codes can be reffered from the inset of Figure 6 of the manuscript
Asperaculin A	0.728682	1	0.182199	-0.110771	0.408054	0.272522	0.301102	0.326808	-0.177354	-0.312996	0.502774	0.17128			a.1	0.695208	Conidia
9,12,13-TriHOME	0.391439	0.182199	1	0.13927	0.88207	0.271247	0.560226	0.457794	-0.125292	-0.278793	0.71654	0.250552			a.2	0.502774	Conidia
Sphingofungin B	-0.115898	-0.110771	0.13927	1	0.184437	0.46819	0.319773	-0.205657	0.475326	-0.171969	0.0610829	0.373595			a.3	0.71654	Conidia
5,8-DiHODE	0.565738	0.408054	0.88207	0.184437	1	0.439977	0.554816	0.514288	-0.108278	-0.336367	0.786635	0.290628			a.4	0.0610829	Conidia
9-HpODE	0.0624848	0.272522	0.271247	0.46819	0.439977	1	-0.0220886	0.0302677	0.367631	-0.213305	0.173344	0.260726			a.5	0.786635	Conidia
12,13-DiHOME	0.431546	0.301102	0.560226	0.319773	0.554816	-0.0220886	1	0.304332	-0.0857839	-0.141324	0.545729	0.0497168			a.6	0.173344	Conidia
(±)13-HODE	0.391211	0.326808	0.457794	-0.205657	0.514288	0.0302677	0.304332	1	-0.182042	-0.315814	0.699587	0.37838			a.7	0.545729	Conidia
Linear surfactin A-C15	-0.305781	-0.177354	-0.125292	0.475326	-0.108278	0.367631	-0.0857839	-0.182042	1	-0.105709	-0.108409	0.488113			a.8	0.699587	Conidia
Cyclic Surfactin A-C15	-0.244901	-0.312996	-0.278793	-0.171969	-0.336367	-0.213305	-0.141324	-0.315814	-0.105709	1	-0.408883	-0.437389			b.11	-0.108409	Conidia
Conidia	0.695208	0.502774	0.71654	0.0610829	0.786635	0.173344	0.545729	0.699587	-0.108409	-0.408883	1	0.567875			b.16	-0.408883	Conidia
CDW	0.170749	0.17128	0.250552	0.373595	0.290628	0.260726	0.0497168	0.37838	0.488113	-0.437389	0.567875	1			a.1	0.170749	CDW
															a.2	0.17128	CDW
															a.3	0.413695	CDW
															a.4	0.373595	CDW
															a.5	0.290628	CDW
															a.6	0.260726	CDW
															a.7	0.0497168	CDW
															a.8	0.37838	CDW
															b.11	0.488113	CDW
															b.16	-0.437389	CDW
